# Supplementary material for: Optical coherence tomography quantifies gradient refractive index and mechanical stiffness gradient across the human lens
Source: Commun Med (Lond). 2024 Aug 12;4:162. doi: 10.1038/s43856-024-00578-9 (PMC11319654; doi:10.1038/s43856-024-00578-9)
Supplement: Supplementary file 3 — Supplementary Data 1 [file 43856_2024_578_MOESM3_ESM.zip]

Archive with 20 entries (17 files):
- supplementary data 1/
- supplementary data 1/.DS_Store
- __MACOSX/supplementary data 1/._.DS_Store
- supplementary data 1/OCT_data/
- supplementary data 1/FEM_data/
- __MACOSX/supplementary data 1/._FEM_data
- supplementary data 1/OCT_data/OCT_data1.xlsx
- __MACOSX/supplementary data 1/OCT_data/._OCT_data1.xlsx
- supplementary data 1/FEM_data/72.5y.xlsx
- __MACOSX/supplementary data 1/FEM_data/._72.5y.xlsx
- supplementary data 1/FEM_data/27.5y.xlsx
- __MACOSX/supplementary data 1/FEM_data/._27.5y.xlsx
- supplementary data 1/FEM_data/22.5y.xlsx
- __MACOSX/supplementary data 1/FEM_data/._22.5y.xlsx
- supplementary data 1/FEM_data/32.5y.xlsx
- __MACOSX/supplementary data 1/FEM_data/._32.5y.xlsx
- supplementary data 1/FEM_data/52.5y.xlsx
- __MACOSX/supplementary data 1/FEM_data/._52.5y.xlsx
- supplementary data 1/FEM_data/42.5y.xlsx
- __MACOSX/supplementary data 1/FEM_data/._42.5y.xlsx
