# Supplementary material for: Optical coherence tomography quantifies gradient refractive index and mechanical stiffness gradient across the human lens
Source: Commun Med (Lond). 2024 Aug 12;4:162. doi: 10.1038/s43856-024-00578-9 (PMC11319654; doi:10.1038/s43856-024-00578-9)
Supplement: Supplementary file 3 — Supplementary Data 1 [file 43856_2024_578_MOESM3_ESM.zip › supplementary data 1/OCT_data/OCT_data1.xlsx]

## Sheet: refractive index
			reflectivity														refractive index														displacement
			average							SE							average							SE							average							SE
			70-75years	50-55years	40-45years	30-35years	25-30years	20-25years		70-75years	50-55years	40-45years	30-35years	25-30years	20-25years		70-75years	50-55years	40-45years	30-35years	25-30years	20-25years		70-75years	50-55years	40-45years	30-35years	25-30years	20-25years		70-75years	50-55years	40-45years	30-35years	25-30years	20-25years		70-75years	50-55years	40-45years	30-35years	25-30years	20-25years
	depth (mm)
1	-4.1133
2	-4.10656
3	-4.09982
4	-4.09309
5	-4.08635
6	-4.07961
7	-4.07287
8	-4.06613
9	-4.0594
10	-4.05266
11	-4.04592
12	-4.03918
13	-4.03245
14	-4.02571
15	-4.01897
16	-4.01223
17	-4.0055
18	-3.99876
19	-3.99202
20	-3.98528
21	-3.97855
22	-3.97181
23	-3.96507
24	-3.95833
25	-3.9516
26	-3.94486
27	-3.93812
28	-3.93138
29	-3.92465
30	-3.91791
31	-3.91117
32	-3.90443
33	-3.8977
34	-3.89096
35	-3.88422
36	-3.87748
37	-3.87074
38	-3.86401
39	-3.85727
40	-3.85053
41	-3.84379
42	-3.83706
43	-3.83032
44	-3.82358
45	-3.81684
46	-3.81011
47	-3.80337
48	-3.79663
49	-3.78989
50	-3.78316
51	-3.77642
52	-3.76968
53	-3.76294
54	-3.75621
55	-3.74947
56	-3.74273
57	-3.73599
58	-3.72926
59	-3.72252
60	-3.71578
61	-3.70904
62	-3.7023
63	-3.69557
64	-3.68883
65	-3.68209
66	-3.67535
67	-3.66862
68	-3.66188
69	-3.65514
70	-3.6484
71	-3.64167
72	-3.63493
73	-3.62819
74	-3.62145
75	-3.61472
76	-3.60798
77	-3.60124
78	-3.5945
79	-3.58777
80	-3.58103
81	-3.57429
82	-3.56755
83	-3.56082
84	-3.55408
85	-3.54734
86	-3.5406
87	-3.53387
88	-3.52713
89	-3.52039
90	-3.51365
91	-3.50691
92	-3.50018
93	-3.49344
94	-3.4867
95	-3.47996
96	-3.47323
97	-3.46649
98	-3.45975
99	-3.45301
100	-3.44628
101	-3.43954
102	-3.4328
103	-3.42606
104	-3.41933
105	-3.41259
106	-3.40585
107	-3.39911
108	-3.39238
109	-3.38564
110	-3.3789
111	-3.37216
112	-3.36543
113	-3.35869
114	-3.35195
115	-3.34521
116	-3.33848
117	-3.33174
118	-3.325
119	-3.31826
120	-3.31152
121	-3.30479
122	-3.29805
123	-3.29131
124	-3.28457
125	-3.27784
126	-3.2711
127	-3.26436
128	-3.25762
129	-3.25089
130	-3.24415
131	-3.23741
132	-3.23067
133	-3.22394
134	-3.2172
135	-3.21046
136	-3.20372
137	-3.19699
138	-3.19025
139	-3.18351
140	-3.17677
141	-3.17004
142	-3.1633
143	-3.15656
144	-3.14982
145	-3.14309
146	-3.13635
147	-3.12961
148	-3.12287
149	-3.11613
150	-3.1094
151	-3.10266
152	-3.09592
153	-3.08918
154	-3.08245
155	-3.07571
156	-3.06897
157	-3.06223
158	-3.0555
159	-3.04876
160	-3.04202
161	-3.03528
162	-3.02855
163	-3.02181
164	-3.01507
165	-3.00833
166	-3.0016
167	-2.99486
168	-2.98812
169	-2.98138
170	-2.97465
171	-2.96791
172	-2.96117
173	-2.95443
174	-2.9477
175	-2.94096
176	-2.93422
177	-2.92748
178	-2.92074
179	-2.91401
180	-2.90727
181	-2.90053
182	-2.89379
183	-2.88706
184	-2.88032
185	-2.87358
186	-2.86684
187	-2.86011
188	-2.85337
189	-2.84663
190	-2.83989
191	-2.83316
192	-2.82642
193	-2.81968
194	-2.81294
195	-2.80621
196	-2.79947
197	-2.79273
198	-2.78599
199	-2.77926
200	-2.77252
201	-2.76578
202	-2.75904
203	-2.7523
204	-2.74557
205	-2.73883
206	-2.73209
207	-2.72535
208	-2.71862
209	-2.71188
210	-2.70514
211	-2.6984
212	-2.69167
213	-2.68493
214	-2.67819
215	-2.67145
216	-2.66472
217	-2.65798
218	-2.65124
219	-2.6445
220	-2.63777
221	-2.63103
222	-2.62429
223	-2.61755
224	-2.61082
225	-2.60408
226	-2.59734
227	-2.5906
228	-2.58387
229	-2.57713
230	-2.57039
231	-2.56365
232	-2.55691
233	-2.55018
234	-2.54344
235	-2.5367
236	-2.52996
237	-2.52323
238	-2.51649
239	-2.50975
240	-2.50301
241	-2.49628
242	-2.48954
243	-2.4828
244	-2.47606
245	-2.46933
246	-2.46259
247	-2.45585
248	-2.44911
249	-2.44238
250	-2.43564
251	-2.4289
252	-2.42216
253	-2.41543
254	-2.40869
255	-2.40195
256	-2.39521
257	-2.38848		1.571														1.37693
258	-2.38174		2.00319														1.37867
259	-2.375		2.60834														1.38032
260	-2.36826		3.33824														1.38125
261	-2.36152		3.69071														1.38186
262	-2.35479		3.65442														1.38203
263	-2.34805		3.39883														1.38218
264	-2.34131		2.9895														1.38222
265	-2.33457		3.481														1.37897
266	-2.32784		3.41694														1.37934
267	-2.3211		3.144														1.3797
268	-2.31436		2.3235														1.38056
269	-2.30762		2.32442														1.38127
270	-2.30089		2.40583														1.38182
271	-2.29415		2.56717														1.38207
272	-2.28741		2.77066														1.38235
273	-2.28067		2.93976														1.38271
274	-2.27394		2.93915														1.38322
275	-2.2672		2.84404														1.38387
276	-2.26046		2.85119														1.38472
277	-2.25372		2.95827														1.3855
278	-2.24699		3.00247														1.38599
279	-2.24025		3.04557														1.38635
280	-2.23351		3.10088														1.38653
281	-2.22677		3.1729														1.38655
282	-2.22004		3.14956														1.38644
283	-2.2133		3.1091														1.38639
284	-2.20656		3.16048														1.38675
285	-2.19982		3.25564														1.38744
286	-2.19309		3.34242														1.38819
287	-2.18635		3.38279														1.38881
288	-2.17961		3.40366														1.38938
289	-2.17287		3.45388														1.38986
290	-2.16613		3.52044														1.39009
291	-2.1594		3.49032														1.39011
292	-2.15266		3.49329														1.39011
293	-2.14592		3.51082														1.39018
294	-2.13918		3.47049														1.39033
295	-2.13245		3.41781														1.39053
296	-2.12571		3.44939														1.39075
297	-2.11897		3.47502														1.39086
298	-2.11223		3.42096	1.41229													1.39081	1.37714														1.89338e-08
299	-2.1055		3.35493	1.86746													1.39066	1.37861														2.92028e-08
300	-2.09876		3.35408	2.32184	0.738569							0.738569					1.39074	1.38038	1.37122												-1.33958e-08	2.05289e-08						1.6273e-09
301	-2.09202		3.28676	2.66872	0.794555							0.794555					1.39099	1.38239	1.37172												-9.05095e-09	3.12692e-08						4.50702e-09
302	-2.08528		3.25931	3.02176	1.04527							1.04527					1.39128	1.3844	1.37619												2.57274e-10	3.04962e-08						7.17377e-09
303	-2.07855		3.29034	3.32903	1.60703							1.60703					1.39149	1.38616	1.38029												7.56803e-09	3.72726e-08						7.7021e-09
304	-2.07181		3.31783	3.63689	2.27065							2.27065					1.3916	1.38778	1.38398												7.87373e-09	4.07831e-08						7.36751e-09
305	-2.06507		3.26655	3.84353	2.87547							2.87547					1.3917	1.38944	1.38776												5.38762e-09	3.07803e-08						7.95654e-09
306	-2.05833		3.19838	3.91791	3.44425							3.44425					1.39193	1.39111	1.39109												5.68113e-09	1.85895e-08						6.03474e-09
307	-2.0516		3.1544	3.86148	3.89437							3.89437					1.39223	1.39241	1.39389												1.05863e-08	1.07443e-08						4.84064e-09
308	-2.04486		3.13865	3.76448	4.15026							4.15026					1.39256	1.39342	1.39623												1.81908e-08	1.51767e-08	2.62163e-08					5.50696e-09
309	-2.03812		3.08619	3.53185	4.2306							4.2306					1.3928	1.39427	1.39795												2.20079e-08	1.99195e-08	1.70307e-08					7.88237e-09
310	-2.03138		3.08657	3.28845	4.00157							4.00157					1.39299	1.39521	1.39895												2.14337e-08	1.60848e-08	1.2914e-08					9.50578e-09
311	-2.02465		3.03109	3.14451	3.57997							3.57997					1.39321	1.39614	1.39935												1.91085e-08	1.20603e-08	1.67658e-08					1.07867e-08
312	-2.01791		3.02932	3.04403	3.15299							3.15299					1.39352	1.39684	1.39963												2.02455e-08	1.54062e-08	2.5876e-08					1.23534e-08
313	-2.01117		2.97059	2.95404	2.83512							2.83512					1.39384	1.39746	1.40051												1.08033e-08	1.99647e-08	3.66374e-08					8.69913e-09
314	-2.00443		2.94052	2.862	2.7549							2.7549					1.39414	1.39827	1.40206												1.17661e-08	1.97409e-08	4.57652e-08					9.73299e-09
315	-1.9977		2.96186	2.83965	3.08895							1.54447					1.39441	1.3994	1.39145							0.00638475					1.18077e-08	1.71025e-08	1.68629e-08					1.12957e-08		1.51094e-08
316	-1.99096		2.99247	2.91309	3.45463							1.72731					1.39451	1.40065	1.39409							0.00620164					1.20484e-08	1.49455e-08	2.00728e-08					1.16185e-08		1.13395e-08
317	-1.98422		2.99445	3.07046	3.77114							1.88557					1.39454	1.40167	1.39641							0.00612839					1.33696e-08	1.37651e-08	2.4145e-08					1.16228e-08		7.65427e-09
318	-1.97748		3.03461	3.18812	3.98462							1.99231					1.39452	1.40255	1.39859							0.00619628					1.63958e-08	1.22647e-08	2.61374e-08					1.12107e-08		6.21606e-09
319	-1.97074		3.03447	3.32717	4.01726							2.00863					1.39446	1.40339	1.40073							0.00642011					1.66655e-08	1.42479e-08	3.10219e-08					9.98719e-09		6.8801e-09
320	-1.96401		3.03733	3.43647	4.09492							2.04746					1.39441	1.40422	1.40294							0.00667009					1.59637e-08	1.62547e-08	3.13455e-08					8.61423e-09		6.20532e-09
321	-1.95727		3.04856	3.53513	4.12505							2.06253					1.39444	1.40524	1.40501							0.00684153					1.45793e-08	1.47895e-08	2.75379e-08					8.93192e-09		4.30415e-09
322	-1.95053		3.06264	3.64326	4.19741							2.0987					1.39466	1.40656	1.40658							0.00701337					1.52102e-08	1.42858e-08	2.5415e-08					1.01271e-08		3.05916e-09
323	-1.94379		3.07219	3.76812	4.16989							2.08495					1.39512	1.40812	1.40768							0.00727399					1.61956e-08	1.28956e-08	2.7235e-08					1.14076e-08		3.24358e-09
324	-1.93706		3.15879	3.85116	4.05719							2.02859					1.39574	1.40962	1.40861							0.00762698					1.51146e-08	1.70533e-08	3.1195e-08					1.07359e-08		3.43659e-09
325	-1.93032		3.23397	3.9015	3.98223							1.99112					1.39634	1.41088	1.40952							0.00796499					1.46604e-08	2.07569e-08	3.2089e-08					9.59201e-09		2.81382e-09
326	-1.92358		3.26234	3.96505	3.92263							1.96132					1.39679	1.41207	1.41049							0.00820724					1.3859e-08	2.16942e-08	2.79553e-08					9.42657e-09		2.0685e-09
327	-1.91684		3.29378	4.08746	3.92001	1.47283	2.1202					1.96					1.39722	1.41315	1.41158							0.00836631					1.35599e-08	1.88734e-08	2.08145e-08					1.05721e-08		2.2323e-09
328	-1.91011		3.29368	4.14545	3.86779	1.59082	2.71323					1.9339					1.39772	1.41424	1.4129	1.37534	1.37837					0.00840039					1.27361e-08	1.54102e-08	1.63247e-08	1.83313e-08				1.07669e-08		1.55044e-09
329	-1.90337		3.33294	4.17328	3.84485	1.68351	3.31358					1.92243					1.39822	1.41528	1.41419	1.37516	1.3815					0.00839175					1.42533e-08	9.92362e-09	1.3948e-08	2.37188e-08				9.17439e-09		1.0845e-09
330	-1.89663		3.38489	4.20205	3.81916	1.89902	3.86047					1.90958					1.39859	1.41624	1.41551	1.37503	1.38465					0.00832775					1.56008e-08	7.26038e-09	1.59516e-08	2.94186e-08				8.27149e-09		5.73917e-10
331	-1.88989		3.44939	2.95877	3.79047	1.94308	4.23402				0.605174	1.89523					1.39888	1.39594	1.41692	1.37528	1.38743				0.0105381	0.00833012					1.6151e-08	-4.43876e-10	2.05121e-08	1.72012e-08				8.64994e-09	4.81636e-09	2.0287e-09
332	-1.88316		3.5075	2.90704	3.83194	1.99262	4.28442				0.628927	1.91597					1.39906	1.3961	1.41837	1.37565	1.38983				0.0107354	0.00845418					1.5845e-08	6.0553e-09	2.14546e-08	2.40322e-08				9.61387e-09	3.53996e-09	1.43359e-09
333	-1.87642		3.56537	2.87228	3.90173	1.99734	4.04598				0.6213	1.95086					1.39928	1.39626	1.41987	1.37576	1.39164				0.0108863	0.00863264					1.57624e-08	1.61292e-08	2.16553e-08	2.75312e-08				1.04985e-08	1.34683e-09	1.7524e-10
334	-1.86968		3.5585	2.82471	3.89602	2.04262	3.76933				0.617733	1.94801					1.39964	1.39637	1.42124	1.37535	1.39304				0.0111009	0.00877682					1.45791e-08	1.29956e-08	2.25297e-08	2.6478e-08				1.00982e-08	2.0747e-09	9.78147e-10
335	-1.86294		3.57354	2.80506	3.91506	2.13677	3.61403				0.613936	1.95753					1.40016	1.39664	1.42252	1.37546	1.39412				0.0113285	0.00877125					1.35448e-08	1.2194e-08	2.38357e-08	2.26607e-08				9.49074e-09	7.87764e-10	7.4667e-10
336	-1.85621		3.61005	2.77965	3.91169	2.20344	3.44225				0.610754	1.95585					1.40061	1.39722	1.42371	1.37564	1.39498				0.0115542	0.00867329					1.47302e-08	6.80691e-09	2.39911e-08	1.7178e-08				9.15613e-09	4.66989e-09	1.94224e-09
337	-1.84947		3.70567	2.78026	3.92044	2.2497	3.19192	3.01737			0.608578	1.96022					1.40107	1.39778	1.425	1.3759	1.39577	1.37832			0.0117991	0.00849319					1.78894e-08	1.1782e-08	2.26513e-08	1.09224e-08	3.13716e-08	3.13716e-08		8.14381e-09	4.14594e-09	2.81454e-09
338	-1.84273		3.78015	2.78569	3.99199	2.34719	2.96744	3.38516			0.606358	1.996					1.40164	1.39842	1.42647	1.37618	1.39663	1.38066			0.0119901	0.00827094					1.80996e-08	1.50254e-08	1.9974e-08	1.41462e-08	2.97086e-08	2.97086e-08		7.45975e-09	1.86278e-09	2.23001e-09
339	-1.83599		3.83459	2.82906	4.08267	2.4103	2.79401	3.61378			0.599351	2.04134					1.40235	1.39897	1.42802	1.37649	1.39783	1.38231			0.0122621	0.00808023					1.58003e-08	1.6666e-08	1.83223e-08	1.87625e-08	2.99825e-08	2.99825e-08		7.54523e-09	7.62322e-10	1.4202e-09
340	-1.82926		3.86553	2.84851	4.15931	2.51175	2.73133	3.6801			0.606524	2.07965					1.40301	1.39959	1.42961	1.3768	1.39925	1.3835			0.0124738	0.00801311					1.3693e-08	1.16081e-08	1.661e-08	2.73669e-08	2.66762e-08	2.66762e-08		8.09726e-09	2.24834e-09	1.08645e-09
341	-1.82252		3.12873	2.85459	4.19199	2.56957	2.70642	3.68105		0.363223	0.613824	2.09599					1.40355	1.40022	1.43118	1.37704	1.40075	1.38451			0.0126552	0.00812714					1.03104e-08	6.71279e-09	1.4787e-08	2.80341e-08	2.59081e-08	2.59081e-08		9.29347e-09	4.94018e-09	8.42973e-10
342	-1.81578		3.74703	2.89112	4.1709	2.68233	2.76965	3.67146		0.0617266	0.613312	2.08545					1.40419	1.40068	1.43265	1.37718	1.40226	1.38567			0.0127607	0.00842453					1.13078e-08	5.63281e-09	1.04795e-08	4.13564e-08	2.41094e-08	2.41094e-08		9.69778e-09	3.20708e-09	1.16398e-09	1.29317e-08
343	-1.80904		4.04278	2.94319	4.12311	2.73732	2.91584	3.64751		0.087463	0.620129	2.06155					1.39291	1.40088	1.43395	1.37735	1.4038	1.38678		0.00595331	0.0128569	0.00883522					8.60405e-09	6.02126e-09	8.14544e-09	3.95419e-08	1.74681e-08	1.74681e-08		1.03799e-08	1.20053e-09	2.17749e-09	1.23621e-08
344	-1.8023		4.11418	2.97222	4.01552	2.80043	3.09174	3.55689		0.134982	0.598718	2.00776					1.39506	1.40096	1.43513	1.37761	1.40539	1.38769		0.00511649	0.012973	0.00927214					8.92942e-09	8.59387e-09	1.06764e-08	3.75056e-08	1.45451e-08	1.45451e-08		9.38657e-09	5.29817e-10	4.78611e-09	1.03051e-08
345	-1.79557		4.24068	3.02533	3.95264	2.82785	3.31547	3.49701		0.20768	0.582455	1.97632					1.39645	1.40113	1.43629	1.37797	1.40688	1.38869		0.00451716	0.0130934	0.00965486					9.61793e-09	1.03743e-08	1.46217e-08	3.85007e-08	1.71564e-08	1.71564e-08		8.61432e-09	8.52462e-11	5.62504e-09	9.9994e-09
346	-1.78883		4.42656	3.08824	3.85412	2.82968	3.5199	3.02188		0.292514	0.575619	1.92706			0.239823		1.39758	1.40167	1.43762	1.37831	1.40835	1.38371		0.00404081	0.013158	0.00993716			0.00307073		9.3063e-09	1.05288e-08	1.61636e-08	3.91774e-08	3.7168e-08	3.7168e-08		8.72278e-09	1.98335e-09	3.27921e-09	8.89719e-09	2.00012e-08	1.00006e-08
347	-1.78209		4.36138	3.10773	3.87145	2.79268	3.70305	3.10685		0.259839	0.586833	1.93573			0.166031		1.39871	1.4024	1.43906	1.37858	1.4098	1.38533		0.00370694	0.0131875	0.0101709			0.00282445		7.8419e-09	1.16506e-08	1.5912e-08	3.91223e-08	3.41914e-08	3.41914e-08		9.1549e-09	3.50936e-09	1.54704e-09	9.92238e-09	1.52249e-08	7.61245e-09
348	-1.77535		3.96878	3.06874	3.90142	2.81434	3.81651	3.16168		0.0634521	0.58473	1.95071			0.131028		1.39962	1.4032	1.44034	1.37876	1.41131	1.3866		0.0036064	0.013257	0.010397			0.00268586		7.0349e-09	1.09273e-08	1.58002e-08	3.61022e-08	3.42451e-08	3.42451e-08		9.40635e-09	3.25771e-09	3.41247e-09	7.62096e-09	1.14471e-08	5.72355e-09
349	-1.76862		3.50038	3.07601	3.91465	2.80658	3.89005	3.16834		0.184064	0.585503	1.95732			0.12294		1.40012	1.40381	1.44142	1.37899	1.41286	1.38778		0.0036386	0.0133786	0.0106851			0.00249991		8.83535e-09	9.707e-09	1.74333e-08	3.22391e-08	3.00881e-08	3.00881e-08		9.89734e-09	1.4275e-09	9.66151e-10	6.33456e-09	7.56085e-09	3.78043e-09
350	-1.76188		3.32985	3.12567	3.90059	2.80225	3.97957	3.16696		0.269742	0.601501	1.9503			0.12996		1.40022	1.40421	1.44226	1.37938	1.41424	1.38878		0.00374857	0.0135711	0.0109358			0.00242428		1.05113e-08	8.97456e-09	1.6857e-08	3.01561e-08	2.66962e-08	2.66962e-08		1.0763e-08	2.00842e-09	5.01691e-10	4.29184e-09	3.77512e-09	1.88756e-09
351	-1.75514		3.33816	3.15034	3.90025	2.77598	4.04693	3.19313		0.277631	0.590855	#DIV/0!			0.144021		1.4003	1.40456	1.44296	1.37978	1.4155	1.39014		0.00386942	0.0137687	0.0110882			0.00238651		1.11933e-08	8.7451e-09	1.5245e-08	2.94574e-08	2.34445e-08	2.34445e-08		1.15861e-08	1.83234e-09	1.89534e-09	1.14939e-09	5.95563e-09	2.97781e-09
352	-1.7484		3.32125	3.21615	3.90224	2.73707	4.11971	3.28571		0.303353	0.595801	1.95112			0.163161		1.40101	1.40482	1.44358	1.38002	1.41664	1.39169		0.00382619	0.013935	0.011217			0.00240471		1.43208e-08	1.38509e-08	1.4476e-08	3.14307e-08	2.19101e-08	2.19101e-08		9.94933e-09	4.18524e-11	2.00269e-09	1.61292e-09	8.51516e-09	4.25758e-09
353	-1.74167		3.41914	3.2919	3.85116	2.72907	4.12695	3.41777		0.26987	0.594821	1.92558			0.148536		1.40197	1.40511	1.44423	1.38011	1.41764	1.39331		0.0036811	0.0140469	0.0114097			0.00236198		1.66688e-08	1.60919e-08	1.41443e-08	3.24462e-08	2.2962e-08	2.2962e-08		8.96186e-09	2.27843e-09	1.70794e-09	3.00642e-09	1.03162e-08	5.1581e-09
354	-1.73493		3.5983	3.35671	3.89123	2.69597	4.08109	3.55844		0.181168	0.581824	1.94562			0.146701		1.40304	1.40536	1.44498	1.38008	1.41834	1.3946		0.00341302	0.0141465	0.0116354			0.00234488		1.71391e-08	1.69336e-08	1.38276e-08	3.1763e-08	2.85494e-08	2.85494e-08		8.52909e-09	3.96183e-09	1.98076e-09	1.86363e-09	1.38602e-08	6.93012e-09
355	-1.72819		3.75119	3.41414	3.9263	2.68773	4.07907	3.69067		0.104651	0.582983	1.96315			0.157676		1.40393	1.40573	1.44584	1.38001	1.4187	1.39573		0.00302099	0.0143035	0.0117433			0.00228744		1.76068e-08	1.74846e-08	1.47175e-08	3.17503e-08	2.75217e-08	2.75217e-08		7.97455e-09	4.8315e-09	8.67177e-10	2.3542e-09	1.49461e-08	7.47303e-09
356	-1.72145		3.85466	3.45403	3.85807	2.67067	4.02448	3.79461		0.0564634	0.566872	1.92904			0.14986		1.40469	1.40624	1.447	1.37995	1.41918	1.39682		0.00264543	0.0145653	0.0116786			0.00219385		1.73545e-08	1.88266e-08	1.33512e-08	3.32005e-08	2.21959e-08	2.21959e-08		7.27938e-09	4.69879e-09	2.64328e-09	2.56834e-09	1.21917e-08	6.09587e-09
357	-1.71472		3.88488	3.52823	3.91682	2.64746	4.0244	3.87894		0.0491271	0.5704	1.95841			0.135308		1.40535	1.40682	1.44829	1.37997	1.41997	1.39797		0.00234241	0.0148428	0.0116521			0.00207867		1.99076e-08	1.65737e-08	1.4572e-08	3.72591e-08	1.98066e-08	1.98066e-08		5.66973e-09	2.82137e-09	1.66128e-09	3.13722e-09	1.22758e-08	6.13792e-09
358	-1.70798		3.92274	3.56892	3.97673	2.62755	4.02749	3.97118		0.0403222	0.579313	1.98836			0.12751		1.40591	1.4074	1.44937	1.38001	1.42088	1.39925		0.00211382	0.0150719	0.011666			0.00197258		2.03993e-08	1.46345e-08	1.39526e-08	3.66792e-08	2.02858e-08	2.02858e-08		5.06681e-09	1.48261e-09	2.74352e-10	4.55224e-09	1.55031e-08	7.75153e-09
359	-1.70124		4.01742	3.5849	3.99476	2.627	3.95192	4.03029		0.0157942	0.565391	1.99738			0.13522		1.40651	1.40786	1.45007	1.37996	1.42169	1.40058		0.00183329	0.0152431	0.0116617			0.00188432		1.8992e-08	1.54603e-08	1.2283e-08	3.32066e-08	2.37186e-08	2.37186e-08		4.74736e-09	1.14226e-09	3.05114e-10	6.19947e-10	1.81746e-08	9.08732e-09
360	-1.6945		4.08354	3.58865	4.02655	2.61665	3.87886	4.07357		0.0390409	0.533799	2.01328			0.130287		1.40727	1.40826	1.45065	1.3798	1.42236	1.40186		0.00146881	0.0154148	0.0115723			0.0018283		1.71804e-08	1.88312e-08	1.1625e-08	3.84575e-08	2.7279e-08	2.7279e-08		5.33294e-09	1.80757e-09	1.15639e-09	1.80871e-09	1.67088e-08	8.35441e-09
361	-1.68777		4.12443	3.65023	4.10653	2.6126	3.84805	4.12399		0.0717373	0.507905	2.05327			0.10835		1.40824	1.40857	1.45132	1.37961	1.42315	1.403		0.000973946	0.0155944	0.0114705			0.00178443		1.67572e-08	2.05127e-08	1.43673e-08	4.20823e-08	2.85363e-08	2.85363e-08		5.79297e-09	1.67351e-09	1.20234e-09	1.00669e-09	1.1472e-08	5.73598e-09
362	-1.68103		4.09684	3.73657	4.11097	2.62237	3.84011	4.17348		0.0668007	0.502976	2.05549			0.101428		1.40916	1.4088	1.45228	1.37946	1.42409	1.40393		0.000510792	0.0157613	0.0114227			0.00178213		1.55674e-08	1.61944e-08	1.62779e-08	4.09133e-08	2.73882e-08	2.73882e-08		5.00169e-09	4.35396e-10	1.17632e-09	7.58803e-10	8.56473e-09	4.28236e-09
363	-1.67429		4.04587	3.74398	4.14795	2.6347	3.82685	4.20457		0.0430759	0.494684	2.07398			0.0748015		1.40983	1.40897	1.45355	1.37945	1.42508	1.40474		0.000180689	0.0158837	0.0114398			0.00174057		1.40801e-08	1.05932e-08	1.74855e-08	3.98053e-08	2.36103e-08	2.36103e-08		5.06694e-09	1.40821e-09	1.32101e-09	3.75475e-09	6.96222e-09	3.48111e-09
364	-1.66755		3.99609	3.74089	4.2414	2.65375	3.7934	4.22572		0.022989	0.471214	2.1207			0.0322948		1.41036	1.40926	1.45505	1.37958	1.4259	1.40558		3.89879e-06	0.01604	0.0115255			0.00167464		1.44004e-08	1.14272e-08	1.53374e-08	3.94946e-08	2.26823e-08	2.26823e-08		4.58977e-09	1.61025e-09	6.23487e-10	5.52623e-09	5.98917e-09	2.99458e-09
365	-1.66082		3.9518	3.81646	4.28821	2.67564	3.78554	4.20932		0.00235941	0.483752	2.1441			0.00252025		1.41102	1.40963	1.45633	1.37973	1.42672	1.40643		0.000101987	0.0162359	0.011684			0.00162132		1.72606e-08	1.71402e-08	1.52331e-08	4.03386e-08	2.50182e-08	2.50182e-08		4.84315e-09	3.95196e-11	1.35724e-09	6.8536e-09	6.28642e-09	3.14321e-09
366	-1.65408		3.93646	3.89	4.29019	2.69771	3.83138	4.18398		0.00789806	0.484953	2.1451			0.0117659		1.41179	1.41005	1.45721	1.3798	1.42767	1.40733		0.000187633	0.0164139	0.0118129			0.00160546		1.69122e-08	1.97374e-08	1.3904e-08	4.19399e-08	2.4567e-08	2.4567e-08		6.6924e-09	1.45094e-09	2.46341e-09	7.15314e-09	7.09859e-09	3.54929e-09
367	-1.64734		3.93679	3.91919	4.32836	2.72816	3.87228	4.17043		8.72445e-05	0.472825	2.16418			0.017548		1.41272	1.41048	1.45782	1.37981	1.42878	1.4081		0.000278176	0.0165638	0.0118267			0.00158241		1.80464e-08	1.88846e-08	1.03547e-08	4.62833e-08	2.50095e-08	2.50095e-08		7.4663e-09	2.57096e-09	1.35216e-09	3.5055e-09	5.41418e-09	2.70709e-09
368	-1.6406		3.95397	3.96269	4.31885	2.76549	3.89888	4.18266		0.0212931	0.475439	2.15942			0.00535808		1.41361	1.41096	1.45823	1.37991	1.4299	1.40878		0.000317534	0.0167173	0.0118886			0.00152632		1.88637e-08	1.83398e-08	5.13269e-09	4.86575e-08	2.68203e-08	2.68203e-08		6.57438e-09	7.9689e-10	1.49424e-09	7.71258e-10	1.83105e-09	9.15527e-10
369	-1.63387		3.93439	3.95356	4.31319	2.80893	3.98347	4.13966		0.0143362	0.471988	2.1566			0.0117038		1.41421	1.41144	1.45864	1.38006	1.43096	1.40942		0.000326073	0.0169493	0.0120697			0.00148321		1.88429e-08	1.92064e-08	1.85542e-09	4.75705e-08	2.75174e-08	2.75174e-08		4.99238e-09	9.46483e-10	3.13865e-09	2.52671e-09	7.42145e-10	3.71072e-10
370	-1.62713		3.93514	3.9648	4.26869	2.88167	4.02167	4.09402		0.0215446	0.460865	2.13435			0.0209373		1.41438	1.41183	1.45937	1.3802	1.43191	1.41011		0.000265677	0.0171988	0.0123018			0.0014575		1.85293e-08	1.82257e-08	3.01559e-09	4.34892e-08	2.7906e-08	2.7906e-08		5.28267e-09	6.90869e-10	2.99019e-09	8.32618e-09	3.44181e-09	1.7209e-09
371	-1.62039		3.85273	4.02237	4.36254	2.88071	4.12906	4.10071		0.00179573	0.450771	2.18127			0.0254495		1.41437	1.41219	1.46029	1.38027	1.43282	1.41092		0.000226285	0.0174248	0.0125363			0.00147179		1.69857e-08	1.77894e-08	1.00069e-08	3.90483e-08	2.46977e-08	2.46977e-08		6.86067e-09	1.1102e-09	2.67347e-09	1.16701e-08	5.87061e-09	2.9353e-09
372	-1.61365		3.84581	4.05956	4.34075	2.92949	2.54068	4.11527		0.0184262	0.433992	2.17038	0.00246696	1.6831	0.0237481		1.41461	1.41262	1.46112	1.38024	1.43392	1.41171		0.00018939	0.0175949	0.0127261			0.00150228		1.57366e-08	1.50977e-08	1.44178e-08	3.72223e-08	2.42052e-08	2.42052e-08		7.9731e-09	2.17422e-09	7.54076e-10	1.17078e-08	8.30186e-09	4.15093e-09
373	-1.60691		3.86856	4.09035	4.28606	2.98586	2.589	4.14608		0.00436675	0.446262	2.14303	0.0179856	1.60044	0.0487021		1.41523	1.41314	1.46179	1.37849	1.40768	1.41246		0.00017666	0.0177145	0.0129487	0.00169213	0.0274213	0.00154299		1.57483e-08	1.27538e-08	1.39991e-08	3.71741e-08	2.44786e-08	2.44786e-08		7.71666e-09	2.29894e-09	4.23866e-10	1.09519e-08	1.14621e-08	5.73105e-09
374	-1.60018		3.82923	4.12725	4.32218	3.06925	2.83622	4.12612		0.00997509	0.430203	2.16109	0.0799432	1.40128	0.0466257		1.41602	1.41372	1.4625	1.37926	1.41013	1.41322		0.000149569	0.0177595	0.0130973	0.000915682	0.0260276	0.00162572		1.57928e-08	1.13613e-08	9.16503e-09	3.80585e-08	2.50517e-08	2.50517e-08		6.11209e-09	2.5035e-09	1.70386e-10	1.29225e-08	1.32423e-08	6.62115e-09
375	-1.59344		3.83253	4.12136	4.38298	3.10068	3.16586	4.1562		0.0269178	0.433555	2.19149	0.094767	1.16325	0.0703953		1.41691	1.41429	1.46327	1.38017	1.41159	1.41395		0.000213003	0.0178118	0.0131195	0.000130738	0.0251196	0.00170817		1.61135e-08	1.2757e-08	1.14864e-08	4.07948e-08	2.36708e-08	2.36708e-08		5.55478e-09	2.42117e-09	2.09119e-09	1.32389e-08	1.49642e-08	7.48209e-09
376	-1.5867		3.86994	4.119	4.43989	3.17029	3.53024	4.1686		0.0376947	0.444527	2.21994	0.111477	0.838072	0.0693221		1.41785	1.41475	1.46397	1.38113	1.4122	1.41458		0.000337997	0.0178875	0.0130692	0.000649138	0.0245948	0.00183716		1.59913e-08	1.49507e-08	1.87967e-08	4.17833e-08	2.4288e-08	2.4288e-08		4.80815e-09	1.03946e-09	2.64374e-09	1.34423e-08	1.34086e-08	6.70429e-09
377	-1.57996		3.91449	4.11489	4.49151	3.26259	3.86768	4.17925		0.059191	0.42888	2.24576	0.169376	0.490983	0.0668495		1.41885	1.41503	1.46484	1.38212	1.41244	1.41509		0.000476151	0.0179603	0.0129533	0.00150989	0.0244501	0.00196266		1.99781e-08	1.68311e-08	2.67971e-08	3.94233e-08	2.6285e-08	2.6285e-08		1.89216e-09	1.56062e-09	1.22155e-09	1.44554e-08	1.06685e-08	5.33425e-09
378	-1.57323		3.98877	4.1199	4.47116	3.33385	4.14139	4.21523		0.0838843	0.405492	2.23558	0.249274	0.211665	0.0839007		1.41989	1.41525	1.46577	1.38317	1.41268	1.41567		0.000542185	0.0179798	0.0129746	0.0024184	0.0245274	0.00201078		2.47708e-08	1.47676e-08	2.71171e-08	3.78245e-08	2.97936e-08	2.97936e-08		1.2472e-09	3.62068e-09	1.97804e-09	1.42673e-08	4.57766e-09	2.28883e-09
379	-1.56649		4.01886	4.16784	4.42482	3.38447	4.24994	4.23032		0.0762776	0.393925	2.21241	0.276862	0.119354	0.0796032		1.42095	1.4156	1.46662	1.38424	1.41323	1.41649		0.000660418	0.0179825	0.0131166	0.00323837	0.0247181	0.00194601		2.62896e-08	1.20839e-08	2.16455e-08	3.8206e-08	3.04933e-08	3.04933e-08		2.95043e-09	3.25955e-09	2.67109e-09	1.4182e-08	1.92912e-09	9.64559e-10
380	-1.55975		4.08378	4.20015	4.47459	3.39615	4.14908	4.28213		0.0879469	0.379398	2.2373	0.278917	0.300374	0.081822		1.42195	1.41622	1.46719	1.38531	1.41395	1.41744		0.000847057	0.0180531	0.0134158	0.00399962	0.024932	0.00183524		2.36991e-08	1.17623e-08	1.77011e-08	4.08238e-08	3.07128e-08	3.07128e-08		1.02966e-09	1.90694e-09	7.49288e-10	1.33274e-08	4.98237e-09	2.49119e-09
381	-1.55301		4.12758	4.21223	4.5364	3.47074	3.96725	4.31716		0.093705	0.37785	2.2682	0.320209	0.487108	0.0675632		1.4227	1.41697	1.46771	1.38643	1.41501	1.41833		0.00107077	0.0182075	0.013691	0.00486893	0.0249874	0.00179413		2.09127e-08	1.41992e-08	1.67342e-08	4.30016e-08	2.78475e-08	2.78475e-08		7.71417e-10	5.92389e-10	2.28216e-09	1.54405e-08	1.10494e-08	5.52471e-09
382	-1.54628		4.14093	4.22885	4.51003	3.57928	3.81847	4.36736		0.0908222	0.368319	2.25502	0.375382	0.616997	0.0829569		1.42312	1.4178	1.4684	1.38745	1.41668	1.41909		0.00116995	0.0184245	0.0138934	0.00572267	0.024602	0.00176384		2.05597e-08	1.37146e-08	1.57908e-08	4.48448e-08	2.59125e-08	2.59125e-08		2.06138e-09	1.57834e-09	4.05573e-09	1.49484e-08	1.25856e-08	6.29282e-09
383	-1.53954		4.16237	4.23018	4.48688	3.62687	3.76647	4.40483		0.0940902	0.351695	2.24344	0.38459	0.709591	0.0846676		1.42349	1.41857	1.46931	1.38829	1.41872	1.41974		0.00116781	0.0186713	0.0140492	0.00649995	0.0239637	0.00171437		2.21828e-08	1.2135e-08	1.41896e-08	4.63646e-08	2.53859e-08	2.53859e-08		2.18452e-09	1.98027e-09	3.72346e-09	1.31839e-08	8.14187e-09	4.07093e-09
384	-1.5328		4.16799	4.25366	4.54073	3.67058	3.75435	4.46757		0.0847889	0.340791	2.27036	0.410245	0.716629	0.0840548		1.4241	1.41923	1.4706	1.3889	1.42069	1.42041		0.00119391	0.0188705	0.014081	0.00713549	0.0235363	0.00161397		2.10838e-08	1.31388e-08	1.38563e-08	4.389e-08	2.64586e-08	2.64586e-08		3.24053e-09	2.26228e-09	2.43716e-09	1.34092e-08	3.10799e-09	1.55399e-09
385	-1.52606		4.1912	4.29149	4.61327	3.76588	3.84709	4.52889		0.0797555	0.33764	2.30663	0.480075	0.664578	0.0851348		1.42496	1.41971	1.47198	1.38944	1.42226	1.42115		0.00129532	0.0190233	0.0141373	0.00773806	0.0233048	0.00157409		2.30019e-08	1.70987e-08	1.34477e-08	4.312e-08	2.60623e-08	2.60623e-08		2.32214e-09	2.53475e-09	4.22937e-10	1.37776e-08	4.20174e-10	2.10087e-10
386	-1.51933		4.21643	4.31852	4.67653	3.8224	4.03038	4.57964		0.0705641	0.345549	2.33826	0.497789	0.554087	0.0793962		1.42582	1.42015	1.47318	1.39002	1.42345	1.42208		0.00136137	0.0191829	0.0142769	0.00826232	0.0231456	0.00165484		2.38441e-08	1.95696e-08	1.35616e-08	4.3485e-08	2.4621e-08	2.4621e-08		1.24749e-09	1.07854e-09	2.43654e-12	1.41552e-08	1.13283e-11	5.66415e-12
387	-1.51259		4.20308	4.31492	4.65858	3.83247	4.21419	4.63475		0.0501747	0.354863	2.32929	0.519421	0.343818	0.0757478		1.42641	1.42067	1.47406	1.39069	1.42448	1.42312		0.0012674	0.019349	0.014513	0.00866052	0.0231384	0.00177736		2.36546e-08	1.82417e-08	1.5177e-08	4.37251e-08	2.46132e-08	2.46132e-08		1.05579e-09	3.56943e-10	1.14618e-09	1.36865e-08	1.92685e-09	9.63427e-10
388	-1.50585		4.20623	4.31002	4.65462	3.8461	4.3337	4.66948		0.0432168	0.361118	2.32731	0.51024	0.22261	0.0815317		1.42679	1.42126	1.47462	1.39126	1.42562	1.42424		0.0011184	0.019544	0.0147371	0.00884312	0.0233964	0.00181768		2.16996e-08	1.76322e-08	1.53441e-08	4.08592e-08	2.56601e-08	2.56601e-08		1.93361e-09	1.05077e-09	1.5865e-09	1.61128e-08	3.68947e-09	1.84474e-09
389	-1.49911		4.18706	4.31225	4.66975	3.87613	4.37011	4.71999		0.0342151	0.379958	2.33487	0.503333	0.192351	0.0882235		1.42722	1.42187	1.47505	1.39165	1.42693	1.42535		0.00103851	0.0197198	0.0149223	0.00891221	0.0238019	0.00179838		2.01727e-08	1.81231e-08	1.36329e-08	3.95446e-08	2.52502e-08	2.52502e-08		1.84947e-09	3.90383e-10	1.07469e-09	1.671e-08	5.34525e-09	2.67262e-09
390	-1.49238		4.15836	4.27145	4.62853	3.8818	4.36483	4.77906		0.0247282	0.39452	2.31426	0.488245	0.134936	0.0985535		1.42795	1.42234	1.4755	1.39213	1.42833	1.42638		0.00114643	0.019852	0.0151023	0.00912323	0.0240692	0.00179921		1.81841e-08	1.87236e-08	1.01373e-08	4.18087e-08	2.55276e-08	2.55276e-08		1.99854e-09	6.25714e-10	5.93435e-10	1.66698e-08	7.54809e-09	3.77405e-09
391	-1.48564		4.16569	4.22081	4.58748	3.8776	4.40181	4.81117		0.0181997	0.377329	2.29374	0.440256	0.125932	0.0748908		1.42889	1.42258	1.47612	1.3929	1.42959	1.4273		0.00138892	0.0199388	0.0152722	0.00959937	0.024181	0.0018787		1.90231e-08	1.75082e-08	1.16451e-08	4.35873e-08	2.38332e-08	2.38332e-08		7.0204e-10	1.53449e-09	1.89695e-09	1.6157e-08	6.55543e-09	3.27772e-09
392	-1.4789		4.12586	4.2329	4.61917	3.8948	4.3796	4.87029		0.00969367	0.371919	2.30959	0.463311	0.177975	0.0443347		1.42998	1.42267	1.47683	1.39391	1.43065	1.42805		0.00166922	0.0200155	0.0154704	0.0102923	0.0240213	0.00197532		2.07248e-08	1.74501e-08	1.37075e-08	4.18352e-08	2.00731e-08	2.00731e-08		7.22554e-10	1.25572e-09	3.49828e-09	1.77468e-08	1.34217e-09	6.71086e-10
393	-1.47216		4.09774	4.28443	4.62233	3.91776	4.32269	4.90398		0.00167119	0.389142	2.31117	0.523838	0.204217	0.0404334		1.43116	1.4228	1.47744	1.39501	1.43143	1.42863		0.0019712	0.0201377	0.0157267	0.011127	0.0236063	0.00200539		2.08468e-08	1.75175e-08	1.72335e-08	3.84691e-08	1.74025e-08	1.74025e-08		4.25058e-10	9.29294e-10	2.63516e-09	1.93598e-08	1.54943e-09	7.74717e-10
394	-1.46543		4.11833	4.34511	4.59431	3.98108	4.35156	4.86116		0.0107306	0.374712	2.29715	0.54976	0.151491	0.036952		1.43253	1.42308	1.47782	1.39606	1.43209	1.42913		0.00226924	0.0202484	0.0160009	0.0120003	0.0228691	0.00195062		2.20924e-08	1.51713e-08	1.87042e-08	3.63441e-08	1.59898e-08	1.59898e-08		2.20728e-10	3.49078e-09	1.45524e-09	2.11254e-08	2.48476e-09	1.24238e-09
395	-1.45869		4.11655	4.34205	4.62154	4.02274	4.35973	4.85448		0.00326603	0.366662	2.31077	0.548083	0.137493	0.0511561		1.43384	1.42348	1.47812	1.397	1.43265	1.42963		0.00255883	0.0203443	0.0161606	0.0127645	0.0220758	0.00188958		2.12071e-08	1.25951e-08	1.86949e-08	3.68884e-08	1.76993e-08	1.76993e-08		1.08705e-09	6.14588e-09	1.461e-09	2.13582e-08	5.90264e-09	2.95132e-09
396	-1.45195		4.11241	4.2709	4.65148	4.06234	4.32965	4.85896		0.011039	0.35714	2.32574	0.569195	0.145381	0.0619795		1.4349	1.42387	1.47838	1.39781	1.43323	1.43014		0.00275925	0.0204156	0.016206	0.0133976	0.0213649	0.0017866		1.94335e-08	1.09582e-08	1.7758e-08	4.02599e-08	1.73226e-08	1.73226e-08		1.17365e-09	6.13929e-09	3.41058e-09	1.88968e-08	6.91222e-09	3.45611e-09
397	-1.44521		4.10468	4.28107	4.65276	4.08892	4.4061	4.91084		0.0237063	0.365809	2.32638	0.594701	0.177355	0.0471272		1.4356	1.42421	1.4786	1.39874	1.43379	1.43064		0.00284422	0.0204768	0.0162251	0.0140516	0.0209428	0.00166871		1.66816e-08	9.25134e-09	1.46344e-08	4.30437e-08	1.77142e-08	1.77142e-08		7.08683e-10	4.18905e-09	2.69929e-09	1.67381e-08	9.63614e-09	4.81807e-09
398	-1.43848		4.04298	4.31428	4.63127	4.105	4.44929	4.91533		0.0446552	0.368618	2.31564	0.595318	0.161778	0.0229723		1.4361	1.4245	1.47885	1.39999	1.43453	1.43109		0.00282796	0.0205043	0.0162155	0.0148594	0.020755	0.00153875		1.78675e-08	1.08546e-08	1.28148e-08	4.18899e-08	1.88218e-08	1.88218e-08		4.8226e-10	1.37468e-09	1.35321e-09	1.78639e-08	1.30515e-08	6.52575e-09
399	-1.43174		4.02221	4.31615	4.62406	4.09141	4.45483	4.90787		0.0421241	0.360779	2.31203	0.547782	0.062561	0.00449395		1.43662	1.42487	1.47934	1.4013	1.43554	1.43145		0.00271174	0.020543	0.0162391	0.0156526	0.0208848	0.00147929		1.95318e-08	1.61588e-08	1.12344e-08	4.04999e-08	2.01127e-08	2.01127e-08		2.77829e-10	3.54365e-10	8.786e-10	1.95991e-08	1.06969e-08	5.34844e-09
400	-1.425		4.01914	4.28447	4.63807	4.05167	4.50146	4.86517		0.0343707	0.344627	2.31904	0.482118	0.0139907	0.00327717		1.43733	1.42534	1.48013	1.40246	1.43657	1.43176		0.00260113	0.0206215	0.0163164	0.0164488	0.0213347	0.00146386		2.03347e-08	1.89479e-08	9.81506e-09	4.08379e-08	1.93614e-08	1.93614e-08		1.19708e-09	2.49985e-10	2.53956e-09	2.02194e-08	6.70333e-09	3.35166e-09
401	-1.41826		3.98587	4.27705	4.71416	4.032	4.57302	4.81655		0.0348116	0.307725	2.35708	0.473915	0.0674276	0.00875337		1.43819	1.42591	1.4812	1.40344	1.43767	1.43209		0.00247793	0.0207223	0.0164022	0.0172799	0.0219068	0.00141918		1.99752e-08	1.50722e-08	8.38707e-09	4.06015e-08	1.78382e-08	1.78382e-08		1.77546e-09	8.23721e-10	2.21416e-09	2.17615e-08	5.30102e-09	2.65051e-09
402	-1.41152		3.95817	4.28993	4.72165	4.04953	4.58405	4.84125		0.0384825	0.313011	2.36082	0.52182	0.0932064	0.0313412		1.43906	1.42645	1.48227	1.40417	1.43868	1.43253		0.00239515	0.0208086	0.0164228	0.0180306	0.0223789	0.00131573		2.02096e-08	7.77056e-09	8.3937e-09	3.87028e-08	1.69202e-08	1.69202e-08		2.40315e-09	6.29417e-10	1.30953e-09	2.50067e-08	5.48156e-09	2.74078e-09
403	-1.40479		3.92994	4.28778	4.6895	4.03618	4.59149	4.85875		0.0503069	0.305213	2.34475	0.51051	0.0947123	0.0336447		1.43995	1.42686	1.48323	1.40468	1.43957	1.43294		0.00240361	0.0208639	0.0164728	0.0185551	0.0223788	0.00122595		1.99466e-08	3.96199e-09	1.30253e-08	3.50203e-08	1.47464e-08	1.47464e-08		2.30239e-09	2.9646e-10	3.04173e-10	2.64772e-08	5.46342e-09	2.73171e-09
404	-1.39805		3.90701	4.27906	4.7135	4.00237	4.56639	4.87605		0.0482022	0.291514	2.35675	0.502104	0.0803018	0.030474		1.44101	1.42714	1.48413	1.40514	1.44026	1.43333		0.00251611	0.0209617	0.01661	0.0189318	0.0219961	0.00123299		1.83916e-08	6.18997e-09	1.41766e-08	3.42367e-08	1.01777e-08	1.01777e-08		1.26905e-09	1.4179e-09	1.30493e-10	2.4186e-08	3.25042e-09	1.62521e-09
405	-1.39131		3.87053	4.26046	4.75978	4.00143	4.53725	4.83697		0.0331601	0.286153	2.37989	0.505152	0.0942754	0.00178055		1.44214	1.42747	1.48528	1.40584	1.44061	1.43367		0.00260756	0.0210701	0.016724	0.0193423	0.0214483	0.00130477		1.85713e-08	1.10648e-08	1.47064e-08	3.54283e-08	9.40593e-09	9.40593e-09		5.4769e-10	1.69979e-09	1.90201e-09	2.01539e-08	1.49028e-09	7.45139e-10
406	-1.38457		3.88414	4.27947	4.76324	4.00306	4.53607	4.77411		0.0188543	0.283269	2.38162	0.479555	0.0487424	0.00534715		1.44325	1.42783	1.48656	1.40663	1.44086	1.43401		0.0026401	0.0211262	0.0168313	0.0197032	0.0208694	0.00133627		1.9479e-08	1.11215e-08	1.24569e-08	3.52527e-08	8.94954e-09	8.94954e-09		4.47041e-10	7.84436e-10	3.08776e-09	1.93177e-08	3.3715e-09	1.68575e-09
407	-1.37784		3.84292	4.25443	4.78845	3.96894	4.54028	4.72993		0.00782307	0.265824	2.39423	0.475425	0.106439	0.0361332		1.44421	1.42826	1.48781	1.40734	1.4411	1.43432		0.00267737	0.0210709	0.0169441	0.0200228	0.0203753	0.00131466		2.27472e-08	1.01801e-08	1.08951e-08	3.47317e-08	1.43822e-08	1.43822e-08		4.06015e-10	1.88426e-09	2.76125e-09	2.05859e-08	5.46092e-09	2.73046e-09
408	-1.3711		3.8326	4.27262	4.79781	3.95718	4.49439	4.65656		0.0104966	0.266253	2.39891	0.481196	0.114915	0.0214496		1.44496	1.4287	1.48874	1.40804	1.44166	1.43462		0.00277894	0.0210277	0.017119	0.0204394	0.0198217	0.00126601		2.38351e-08	7.90304e-09	6.32767e-09	3.51066e-08	1.87069e-08	1.87069e-08		1.89897e-10	3.5833e-09	1.6277e-09	2.26875e-08	7.05095e-09	3.52548e-09
409	-1.36436		3.78628	4.2614	4.80191	3.94917	4.47543	4.59401		0.0188877	0.277231	2.40096	0.514386	0.0782556	0.00313425		1.44566	1.42922	1.48963	1.4088	1.44252	1.43488		0.00285014	0.0210902	0.0173405	0.0210609	0.0192095	0.00131917		2.47712e-08	6.26833e-09	2.21208e-10	3.73549e-08	1.88188e-08	1.88188e-08		5.81439e-10	2.46986e-09	1.96925e-09	2.2267e-08	8.01694e-09	4.00847e-09
410	-1.35762		3.70865	4.24566	4.76399	3.96132	4.51273	4.58634		0.0494704	0.253147	2.38199	0.541812	0.0702059	0.0105755		1.44637	1.42985	1.49061	1.40945	1.44353	1.43518		0.00281416	0.0211997	0.0175872	0.0216563	0.0186456	0.0015062		2.52125e-08	7.53947e-09	3.21413e-09	3.92404e-08	1.59786e-08	1.59786e-08		1.06292e-09	2.37425e-10	3.52903e-09	2.00518e-08	1.20882e-08	6.04409e-09
411	-1.35089		3.68997	4.21979	4.79189	3.93853	4.50573	4.58918		0.0634084	0.213318	2.39594	0.533191	0.0710556	0.00374671		1.44709	1.43048	1.49166	1.40994	1.44437	1.43555		0.00273143	0.0212827	0.0177944	0.0222209	0.018273	0.00176487		2.20882e-08	9.43749e-09	7.42806e-09	3.87343e-08	1.15481e-08	1.15481e-08		1.3306e-09	7.3326e-10	4.25386e-09	1.84461e-08	1.57482e-08	7.87412e-09
412	-1.34415		3.69094	4.22872	4.76726	3.86436	4.49429	4.5035		0.0552606	0.196703	2.38363	0.513898	0.0623048	0.0142404		1.44774	1.43113	1.49268	1.4102	1.44503	1.43591		0.00270059	0.0213627	0.0179236	0.0227247	0.0181607	0.00202084		1.95405e-08	1.26859e-08	1.03752e-08	3.79442e-08	1.15597e-08	1.15597e-08		1.55021e-09	4.63063e-10	2.58596e-09	1.59671e-08	1.45302e-08	7.2651e-09
413	-1.33741		3.65344	4.24931	4.71325	3.83907	4.44551	4.42553		0.0473197	0.191386	2.35663	0.517093	0.0134627	0.0239829		1.44838	1.43185	1.49345	1.41035	1.44561	1.43625		0.00271521	0.0214909	0.0180801	0.0231294	0.0179745	0.00225694		1.96759e-08	1.32186e-08	1.02826e-08	3.6554e-08	1.12257e-08	1.12257e-08		2.41298e-09	1.16135e-10	1.8311e-09	1.65469e-08	1.04308e-08	5.21538e-09
414	-1.33067		3.62764	4.24255	4.71953	3.81904	4.39997	4.39037		0.0516733	0.19361	2.35977	0.502823	0.0134226	0.0156597		1.44899	1.43253	1.49396	1.41048	1.4463	1.43666		0.0027	0.0215942	0.018263	0.0233866	0.0173959	0.00243312		2.33712e-08	9.879e-09	1.3604e-08	3.43116e-08	1.18984e-08	1.18984e-08		3.59955e-09	2.59573e-10	2.2845e-09	1.91579e-08	6.94584e-09	3.47292e-09
415	-1.32394		3.61688	4.23714	4.72552	3.82077	4.43339	4.35982		0.0609753	0.195585	2.36276	0.514394	0.0265371	0.00425162		1.44944	1.4332	1.49442	1.41071	1.44691	1.43713		0.00266685	0.0216355	0.0183759	0.0236113	0.0165552	0.00250641		2.6307e-08	3.44809e-09	1.77119e-08	3.12579e-08	1.48322e-08	1.48322e-08		4.42765e-09	2.00437e-10	3.63545e-09	2.25683e-08	4.89924e-09	2.44962e-09
416	-1.3172		3.62357	4.2444	4.71708	3.78082	4.41863	4.33511		0.0690851	0.183278	2.35854	0.525329	0.0413965	0.00918377		1.44973	1.43385	1.49491	1.41108	1.44745	1.4376		0.00258188	0.0216556	0.0184244	0.0238982	0.0157013	0.00244936		2.38614e-08	-1.54402e-09	1.75358e-08	2.91451e-08	1.67157e-08	1.67157e-08		3.50962e-09	7.496e-10	1.78831e-09	2.36226e-08	4.32497e-09	2.16248e-09
417	-1.31046		3.61447	4.24164	4.72459	3.73014	4.34635	4.28334		0.0468852	0.182087	2.3623	0.514075	0.00944957	0.00763634		1.45006	1.43449	1.4954	1.4116	1.44787	1.43795		0.0025005	0.0216771	0.0183563	0.0242598	0.0150684	0.00233615		2.06734e-08	2.06323e-09	1.32982e-08	2.80699e-08	1.6859e-08	1.6859e-08		1.74866e-09	2.42167e-09	2.3476e-09	2.51113e-08	2.29094e-09	1.14547e-09
418	-1.30372		3.59003	4.23211	4.65603	3.7197	4.36096	4.24277		0.0324225	0.171258	2.32801	0.547247	0.00150259	0.00688377		1.45056	1.43508	1.49588	1.41236	1.44846	1.43817		0.00240822	0.0217266	0.0182702	0.0247729	0.0144451	0.00218005		1.94152e-08	6.7086e-09	1.04394e-08	3.03219e-08	1.56425e-08	1.56425e-08		4.95052e-10	3.49971e-09	2.1967e-09	2.5934e-08	1.77326e-09	8.8663e-10
419	-1.29699		3.59967	4.21519	4.60196	3.80756	4.30625	4.22261		0.0355207	0.135969	2.30098	0.643694	0.0065253	0.0301534		1.45096	1.43557	1.49647	1.41335	1.44923	1.4384		0.00235311	0.0218128	0.0181487	0.025518	0.0137205	0.00202216		1.98692e-08	8.56e-09	1.20788e-08	3.40191e-08	1.63399e-08	1.63399e-08		8.62892e-10	4.02851e-09	1.48143e-09	2.52163e-08	3.52299e-09	1.76149e-09
420	-1.29025		3.63394	4.17086	4.60953	3.86604	4.31956	4.22304		0.023753	0.127799	2.30476	0.707882	0.0451902	0.0272305		1.45116	1.43602	1.49727	1.41425	1.44996	1.43854		0.00237451	0.021906	0.01795	0.0262684	0.0130204	0.00189058		2.09013e-08	3.76739e-09	1.41584e-08	3.46753e-08	1.65361e-08	1.65361e-08		2.08689e-09	3.16602e-09	4.16402e-10	2.34775e-08	4.07405e-09	2.03703e-09
421	-1.28351		3.60043	4.17489	4.56904	3.88905	4.31465	4.2195		0.0282157	0.121827	2.28452	0.724055	0.0846442	0.0104583		1.45142	1.43648	1.49791	1.41494	1.4504	1.43868		0.00247487	0.021955	0.0178456	0.0269361	0.0125061	0.00179871		2.22235e-08	2.48296e-09	1.13647e-08	3.22426e-08	1.45296e-08	1.45296e-08		2.33995e-09	2.95113e-09	1.95369e-09	2.18137e-08	2.36889e-09	1.18444e-09
422	-1.27677		3.60031	4.15887	4.55296	3.92919	4.24076	4.19697		0.039406	0.115991	2.27648	0.763214	0.0331231	0.0238775		1.45191	1.43691	1.49842	1.4155	1.4505	1.4389		0.00259526	0.0218885	0.0178282	0.0274333	0.0123857	0.00176646		2.14622e-08	6.32008e-09	9.91274e-09	2.91492e-08	9.71212e-09	9.71212e-09		1.95074e-09	2.50911e-09	2.1426e-09	2.23983e-08	5.08249e-10	2.54124e-10
423	-1.27004		3.60155	4.15202	4.52786	3.9135	4.19687	4.20006		0.0390792	0.110895	2.26393	0.759663	0.0168112	0.0300919		1.45255	1.43731	1.49877	1.41596	1.45056	1.43937		0.0026031	0.0217858	0.0179256	0.0277085	0.012487	0.00181459		2.1358e-08	1.12726e-08	1.20022e-08	2.97509e-08	1.08617e-08	1.08617e-08		1.43407e-09	2.62397e-09	1.74086e-09	2.24049e-08	1.08332e-09	5.41662e-10
424	-1.2633		3.60948	4.11584	4.50714	3.83484	4.22735	4.23506		0.0192457	0.0951303	2.25357	0.695779	0.0544675	0.0478372		1.45319	1.43763	1.49913	1.41637	1.45085	1.43999		0.00250734	0.0217264	0.0180078	0.0277858	0.0127121	0.00193938		2.01725e-08	9.35439e-09	1.62233e-08	3.32416e-08	1.29063e-08	1.29063e-08		1.51144e-09	2.83465e-09	1.1293e-09	2.29453e-08	2.2613e-09	1.13065e-09
425	-1.25656		3.61364	4.10099	4.49312	3.7785	4.28437	4.24151		0.00445623	0.0978688	2.24656	0.617605	0.113834	0.0606494		1.45387	1.4379	1.49957	1.41658	1.4514	1.44061		0.0024032	0.0217442	0.0179929	0.02759	0.0129173	0.00204101		1.96483e-08	7.43359e-09	1.75353e-08	3.58387e-08	1.56946e-08	1.56946e-08		1.24085e-09	2.44599e-09	4.64293e-10	2.28341e-08	3.40339e-09	1.70169e-09
426	-1.24982		3.62347	4.07864	4.54092	3.72723	4.35116	4.23836		0.0012642	0.0943855	2.27046	0.548877	0.190218	0.07735		1.45458	1.43809	1.50002	1.4167	1.45216	1.44125		0.00238186	0.0218439	0.0178798	0.027372	0.0129991	0.00209979		1.90608e-08	6.75877e-09	1.25187e-08	3.85233e-08	1.46771e-08	1.46771e-08		2.27201e-09	2.08686e-09	1.15012e-09	2.2345e-08	4.23981e-09	2.11991e-09
427	-1.24309		3.6207	4.06943	4.54747	3.70474	4.38074	4.20665		0.00216227	0.0710939	2.27374	0.531702	0.219124	0.0670259		1.45526	1.43831	1.5003	1.4168	1.45298	1.44191		0.0025097	0.0220066	0.01775	0.0271744	0.0129545	0.00209438		2.26859e-08	9.43672e-09	8.61287e-09	3.6351e-08	1.24826e-08	1.24826e-08		3.9419e-09	1.65006e-09	1.16952e-09	2.43255e-08	4.04575e-09	2.02288e-09
428	-1.23635		3.65001	4.0738	4.4794	3.70687	4.3068	4.22754		0.0157917	0.0491763	2.2397	0.55541	0.211862	0.0715884		1.45588	1.4386	1.50036	1.41708	1.45364	1.44245		0.00274176	0.0221568	0.0177155	0.0271655	0.0127329	0.00201959		2.2846e-08	1.06762e-08	1.09234e-08	3.30154e-08	1.04095e-08	1.04095e-08		4.42234e-09	3.31357e-09	7.84078e-11	2.6289e-08	5.10241e-09	2.55121e-09
429	-1.22961		3.62596	4.0733	4.4771	3.70043	4.29563	4.24092		0.0300751	0.0275093	2.23855	0.549721	0.184102	0.0570582		1.45648	1.43897	1.50042	1.41747	1.45403	1.44278		0.00298964	0.0222457	0.0178324	0.027303	0.0123571	0.00191685		1.90356e-08	1.18647e-08	1.24756e-08	3.13734e-08	1.15848e-08	1.15848e-08		3.74443e-09	4.3225e-09	5.67986e-10	2.66803e-08	4.06659e-09	2.03329e-09
430	-1.22287		3.58316	4.08166	4.496	3.60621	4.26646	4.22503		0.0194909	0.0188438	2.248	0.52692	0.158143	0.0355318		1.45722	1.43933	1.50046	1.41804	1.4542	1.44282		0.00316894	0.0222606	0.0180413	0.0276282	0.0118946	0.00182059		1.67685e-08	1.14222e-08	1.064e-08	3.33473e-08	1.14238e-08	1.14238e-08		2.92179e-09	3.52559e-09	2.9661e-10	2.41136e-08	4.26784e-10	2.13392e-10
431	-1.21613		3.54551	4.05087	4.42508	3.62916	4.17078	4.18333		0.0101753	0.00683732	2.21254	0.598242	0.125422	0.00994659		1.45789	1.43975	1.50051	1.41873	1.45431	1.4428		0.00319475	0.0222229	0.0181931	0.0281155	0.011482	0.00180574		1.74513e-08	1.06758e-08	6.37904e-09	3.4811e-08	1.0184e-08	1.0184e-08		3.45455e-09	1.98231e-09	1.31811e-09	2.24081e-08	1.50378e-09	7.51891e-10
432	-1.2094		3.53687	4.01573	4.42454	3.65226	4.1407	4.14717		0.0204743	0.00690607	2.21227	0.648089	0.14431	0.00378498		1.45847	1.44019	1.5007	1.41937	1.45473	1.44287		0.003144	0.0221628	0.0182631	0.0285776	0.01096	0.00187856		1.87655e-08	9.69335e-09	6.37407e-09	3.57174e-08	6.35541e-09	6.35541e-09		3.70065e-09	2.39849e-09	1.26705e-09	2.2744e-08	2.476e-09	1.238e-09
433	-1.20266		3.58872	4.01075	4.42169	3.61926	4.14361	4.16035		0.0375129	0.0075846	2.21084	0.645262	0.15054	0.0150202		1.45891	1.44066	1.5013	1.41974	1.45535	1.44304		0.00314988	0.0221142	0.0182714	0.0288662	0.0102589	0.0020099		1.79854e-08	8.07837e-09	8.21149e-09	3.42686e-08	5.28533e-09	5.28533e-09		3.19635e-09	3.95335e-09	1.45468e-09	2.47167e-08	1.41268e-09	7.06341e-10
434	-1.19592		3.55129	4.01409	4.42785	3.57009	4.06569	4.13365		0.0178523	0.00830371	2.21392	0.645387	0.109075	0.0330027		1.45934	1.44114	1.50234	1.41992	1.45583	1.44306		0.00329153	0.0220914	0.0182479	0.0290223	0.00961259	0.00213773		1.61472e-08	8.57259e-09	8.15118e-09	3.24841e-08	6.042e-09	6.042e-09		1.9673e-09	4.94586e-09	2.05612e-09	2.72562e-08	7.14221e-10	3.57111e-10
435	-1.18918		3.52489	4.03923	4.40276	3.56218	4.02576	4.05218		0.0221756	0.00913825	2.20138	0.707317	0.10413	0.045667		1.45986	1.44167	1.50351	1.42004	1.45579	1.44283		0.00351162	0.0220825	0.018235	0.0291074	0.00921748	0.00221619		1.59459e-08	9.69743e-09	5.4557e-09	3.12131e-08	6.21769e-09	6.21769e-09		2.05509e-09	5.03431e-09	2.26939e-09	2.71657e-08	4.99488e-09	2.49744e-09
436	-1.18245		3.53448	4.01874	4.34783	3.55695	4.10724	4.02601		0.040997	0.0228091	2.17392	0.746882	0.206833	0.0518376		1.46018	1.44219	1.50454	1.42027	1.45557	1.44256		0.0035979	0.0220337	0.0182302	0.0292652	0.00907146	0.00221759		1.81585e-08	1.14354e-08	2.05423e-10	3.01644e-08	8.43309e-09	8.43309e-09		3.74763e-09	5.98154e-09	1.76609e-09	2.51987e-08	9.19716e-09	4.59858e-09
437	-1.17571		3.51523	3.96751	4.31668	3.49485	4.15821	3.99028		0.0449853	0.0236345	2.15834	0.718995	0.239508	0.046965		1.46039	1.44271	1.50531	1.4206	1.45542	1.44239		0.00351546	0.0220142	0.0182588	0.0294807	0.00897136	0.00213267		2.0214e-08	1.2962e-08	-2.64917e-09	3.05251e-08	1.22127e-08	1.22127e-08		4.30051e-09	6.68419e-09	1.34803e-09	2.27302e-08	9.44559e-09	4.7228e-09
438	-1.16897		3.52012	3.91071	4.28608	3.41111	4.14356	3.91326		0.0554314	0.00132856	2.14304	0.685138	0.232489	0.032746		1.46054	1.44313	1.50598	1.421	1.45529	1.44242		0.00339124	0.022028	0.0182403	0.0297805	0.00894827	0.00198974		2.29488e-08	1.27169e-08	-2.45263e-09	2.89407e-08	1.52829e-08	1.52829e-08		3.52124e-09	5.41159e-09	1.42948e-09	2.35707e-08	5.0942e-09	2.5471e-09
439	-1.16223		3.51058	3.87029	4.21848	3.34281	4.14888	3.83855		0.0217427	0.00189818	2.10924	0.672892	0.206144	0.0385197		1.46082	1.44333	1.50663	1.42144	1.4551	1.44242		0.00335247	0.0219937	0.0182347	0.0300955	0.00902616	0.00184648		2.24305e-08	1.36818e-08	-1.46089e-09	2.81114e-08	1.46158e-08	1.46158e-08		3.58696e-09	3.35928e-09	2.52958e-09	2.5387e-08	2.03682e-09	1.01841e-09
440	-1.1555		3.54048	3.82431	4.12918	3.24275	4.1685	3.80599		0.0362097	0.00386165	2.06459	0.621925	0.187181	0.04874		1.46125	1.44333	1.50729	1.42198	1.45486	1.44237		0.00346229	0.0218792	0.0182644	0.0304946	0.00920989	0.00175274		1.88086e-08	1.01175e-08	-2.50477e-09	2.93163e-08	1.11997e-08	1.11997e-08		2.91306e-09	3.02107e-09	3.07806e-09	2.62818e-08	1.85263e-09	9.26317e-10
441	-1.14876		3.5304	3.75634	4.07856	3.15521	4.21182	3.76254		0.0434396	0.00273918	2.03928	0.571285	0.193394	0.0553237		1.46169	1.44337	1.50803	1.4225	1.45476	1.44227		0.0035561	0.0217291	0.0182272	0.0308951	0.00952984	0.00167458		1.64605e-08	6.06715e-09	-1.46589e-09	2.86431e-08	6.84549e-09	6.84549e-09		1.91908e-09	3.45977e-09	3.19141e-09	2.88816e-08	9.73387e-10	4.86694e-10
442	-1.14202		3.52546	3.7345	4.07197	3.10876	4.17662	3.67965		0.0380141	0.00196614	2.03598	0.61107	0.169147	0.0434553		1.46213	1.4436	1.5087	1.42289	1.4548	1.44211		0.00354838	0.0216098	0.0180777	0.0311707	0.00992336	0.00163236		1.45898e-08	4.1457e-09	3.32735e-09	2.76194e-08	3.67586e-09	3.67586e-09		1.16153e-09	3.35779e-09	3.24394e-09	2.89579e-08	3.01121e-09	1.50561e-09
443	-1.13528		3.51523	3.71327	4.03828	3.01831	4.10933	3.59599		0.0448969	0.0233972	2.01914	0.584409	0.113021	0.0247903		1.46259	1.44395	1.50913	1.42304	1.45517	1.44199		0.0034934	0.0214562	0.0179029	0.0311767	0.0101651	0.00159872		1.45715e-08	3.84667e-09	6.82947e-09	2.8198e-08	4.70749e-09	4.70749e-09		1.38031e-09	2.8525e-09	3.15387e-09	2.80312e-08	2.57537e-09	1.28768e-09
444	-1.12855		3.49198	3.71161	4.01619	2.9707	4.01873	3.53833		0.0541027	0.0432264	2.0081	0.585777	0.073317	0.00236546		1.46313	1.44433	1.50928	1.42307	1.45586	1.44189		0.00342498	0.0212409	0.017852	0.0310278	0.0102976	0.00160808		1.30867e-08	5.41148e-09	6.28678e-09	2.89093e-08	5.99498e-09	5.99498e-09		1.359e-09	2.3408e-09	4.08756e-09	2.76258e-08	2.27154e-10	1.13577e-10
445	-1.12181		3.43664	3.70834	3.89726	2.9566	3.86395	3.53213		0.0459119	0.0533405	1.94863	0.581348	0.0272923	0.000968353		1.46385	1.44473	1.5092	1.42324	1.45665	1.44202		0.003412	0.0210425	0.0179241	0.0309369	0.0104437	0.00168704		1.30094e-08	6.79434e-09	4.72114e-09	2.72481e-08	7.45948e-09	7.45948e-09		1.8332e-09	2.5767e-09	4.81133e-09	3.02716e-08	2.91765e-09	1.45882e-09
446	-1.11507		3.47242	3.68269	3.85824	2.93236	3.74213	3.50183		0.0575032	0.0694346	1.92912	0.597255	0.0332376	0.00612143		1.46471	1.44509	1.50921	1.42364	1.45727	1.44225		0.00346479	0.0209169	0.0180568	0.0310309	0.0107749	0.00177806		1.47249e-08	1.0366e-08	4.71948e-09	2.82228e-08	7.84066e-09	7.84066e-09		3.47559e-09	1.20874e-09	3.39985e-09	2.97249e-08	3.6986e-09	1.8493e-09
447	-1.10833		3.49831	3.66963	3.85209	2.89689	3.70151	3.47987		0.063036	0.0792938	1.92604	0.604864	0.0131971	0.0103818		1.46566	1.44525	1.50946	1.42412	1.45766	1.44265		0.00358335	0.0208382	0.0181171	0.0311051	0.0112085	0.00182558		1.54448e-08	1.24108e-08	5.3634e-09	3.20509e-08	6.44719e-09	6.44719e-09		4.37754e-09	1.92171e-11	1.04797e-09	2.57225e-08	3.09417e-09	1.54709e-09
448	-1.1016		3.47821	3.65422	3.80809	2.846	3.61951	3.45701		0.0642398	0.0724193	1.90404	0.591795	0.00175117	0.0207057		1.46656	1.4453	1.51002	1.42455	1.45792	1.44305		0.00375102	0.0207331	0.0180533	0.0311731	0.0116403	0.0017668		1.68311e-08	8.5698e-09	4.93652e-09	3.14066e-08	5.4317e-09	5.4317e-09		4.9646e-09	2.40154e-11	3.91687e-10	2.57094e-08	3.14949e-09	1.57474e-09
449	-1.09486		3.42691	3.60517	3.73438	2.82692	3.56905	3.39702		0.0731349	0.0666578	1.86719	0.592833	0.00794627	0.0124177		1.46743	1.44535	1.51061	1.42494	1.45818	1.44337		0.00389153	0.0206698	0.0178332	0.0312454	0.0119561	0.00171039		1.47207e-08	4.15013e-09	3.15088e-09	2.6161e-08	4.63681e-09	4.63681e-09		4.42838e-09	1.70639e-09	1.41854e-09	2.89348e-08	3.45279e-09	1.72639e-09
450	-1.08812		3.39819	3.57029	3.67316	2.83692	3.52758	3.36983		0.0873381	0.0848984	1.83658	0.610535	0.00595125	0.00816081		1.46809	1.44556	1.51119	1.42529	1.4584	1.44353		0.00402309	0.0206658	0.0175269	0.0313703	0.0121327	0.00179313		1.48429e-08	2.97985e-09	2.43056e-09	2.46295e-08	5.0558e-09	5.0558e-09		4.57297e-09	3.09485e-09	2.36802e-09	2.95956e-08	3.89791e-09	1.94895e-09
451	-1.08138		3.42222	3.53971	3.64267	2.79635	3.45987	3.32036		0.0912556	0.0840737	1.82133	0.586964	0.0318064	0.00260368		1.46854	1.44586	1.51167	1.42562	1.45868	1.44359		0.00414359	0.0206253	0.017323	0.0315153	0.0121868	0.00198625		1.5384e-08	3.63698e-09	8.1924e-10	2.65892e-08	4.50401e-09	4.50401e-09		4.1261e-09	3.94785e-09	2.57543e-09	2.82162e-08	3.46409e-09	1.73204e-09
452	-1.07465		3.44817	3.51797	3.64213	2.77478	3.3982	3.26013		0.10235	0.0868202	1.82107	0.595615	0.0182684	0.0176227		1.46887	1.44614	1.51195	1.42592	1.45915	1.44373		0.00418697	0.0204816	0.0173078	0.0315195	0.0121374	0.00218297		1.5497e-08	3.36716e-09	3.32872e-09	2.87751e-08	2.03843e-09	2.03843e-09		3.38616e-09	3.6474e-09	2.38205e-09	2.72149e-08	3.76656e-09	1.88328e-09
453	-1.06791		3.41376	3.4532	3.62485	2.79093	3.31293	3.1941		0.11003	0.0897965	1.81243	0.584463	0.0267408	0.0237543		1.46925	1.44629	1.51202	1.42617	1.45986	1.44404		0.00409125	0.0202494	0.0175224	0.0314223	0.0119539	0.0022852		1.50855e-08	2.38586e-09	5.99236e-09	2.89072e-08	-1.75049e-09	-1.75049e-09		3.01445e-09	3.02214e-09	1.8162e-09	2.80063e-08	4.5104e-09	2.2552e-09
454	-1.06117		3.37287	3.43925	3.56982	2.76033	3.31197	3.16147		0.106305	0.0717376	1.78491	0.5936	0.039699	0.032516		1.46962	1.4463	1.51194	1.4264	1.4606	1.44459		0.00394334	0.0200469	0.0178514	0.0313521	0.0118099	0.0022934		1.45132e-08	3.13292e-09	8.45942e-09	2.99554e-08	-2.29516e-09	-2.29516e-09		2.88247e-09	2.59871e-09	2.11786e-09	2.69233e-08	5.69692e-09	2.84846e-09
455	-1.05443		3.35049	3.40265	3.53575	2.74531	3.37944	3.19096		0.102989	0.0584943	1.76788	0.61518	0.0512299	0.0342222		1.46995	1.44618	1.51197	1.42675	1.46129	1.44508		0.00387	0.0199568	0.0181143	0.0315544	0.0115818	0.00229016		1.49141e-08	2.57689e-09	1.10431e-08	3.01663e-08	-1.47053e-09	-1.47053e-09		3.21754e-09	2.80381e-09	3.23565e-09	2.64055e-08	6.23923e-09	3.11961e-09
456	-1.0477		3.34978	3.39754	3.48393	2.73612	3.34933	3.1718		0.10679	0.0534276	1.74196	0.604736	0.033799	0.0321152		1.47027	1.44601	1.51234	1.42735	1.46183	1.4454		0.00395455	0.0199318	0.0181912	0.0320488	0.0113029	0.002274		1.52386e-08	2.62533e-09	9.61093e-09	3.03755e-08	7.81497e-10	7.81497e-10		3.72921e-09	3.40863e-09	2.91167e-09	2.74464e-08	4.36391e-09	2.18195e-09
457	-1.04096		3.33768	3.37264	3.44225	2.73963	3.32067	3.13467		0.106662	0.0468908	1.72113	0.594767	0.0149983	0.0515999		1.47066	1.44579	1.51305	1.42808	1.4624	1.44558		0.00412518	0.0199294	0.0181001	0.0326615	0.0110117	0.00222438		1.6709e-08	4.07583e-09	3.83039e-09	3.05788e-08	1.97933e-10	1.97933e-10		4.15408e-09	3.62546e-09	1.84515e-09	2.90429e-08	3.23436e-10	1.61718e-10
458	-1.03422		3.34593	3.36264	3.42863	2.72212	3.28647	3.13658		0.129934	0.043068	1.71431	0.593643	0.0274123	0.0609065		1.47094	1.44552	1.51386	1.42888	1.46294	1.44564		0.00429958	0.0198746	0.0179877	0.033286	0.0110583	0.00218131		1.87741e-08	7.06289e-09	3.95726e-10	3.0868e-08	1.99863e-10	1.99863e-10		5.27188e-09	3.61653e-09	3.60516e-10	2.85426e-08	5.30202e-09	2.65101e-09
459	-1.02748		3.34516	3.34477	3.39689	2.70827	3.25027	3.1492		0.142693	0.043159	1.69845	0.61661	0.0212411	0.0622679		1.47119	1.44529	1.51442	1.42973	1.46336	1.44551		0.00447958	0.0198055	0.0179941	0.0339285	0.0114252	0.00218444		2.02872e-08	6.91254e-09	1.69462e-09	2.97911e-08	3.42788e-10	3.42788e-10		4.87752e-09	3.27815e-09	2.03372e-10	2.89401e-08	5.01266e-09	2.50633e-09
460	-1.02074		3.31729	3.29377	3.35928	2.72417	3.25984	3.12048		0.14208	0.0470037	1.67964	0.602437	0.0569189	0.0624059		1.47144	1.44518	1.51489	1.43047	1.46355	1.4452		0.004651	0.0197514	0.0181131	0.0343643	0.0117879	0.00226194		2.00639e-08	4.76192e-09	1.8693e-09	2.76362e-08	9.35257e-10	9.35257e-10		3.84958e-09	2.2848e-09	6.10667e-10	3.02768e-08	2.04574e-10	1.02287e-10
461	-1.01401		3.31342	3.27046	3.34912	2.68609	3.17535	3.09715		0.145904	0.0524052	1.67456	0.544679	0.0970206	0.0783658		1.47181	1.44535	1.51534	1.43104	1.46367	1.4449		0.00485082	0.019716	0.0182925	0.0345506	0.0120248	0.00236493		1.92888e-08	3.35307e-09	-4.77284e-10	2.62285e-08	1.4299e-09	1.4299e-09		3.39168e-09	1.59e-09	1.15145e-12	3.03997e-08	2.25377e-09	1.12689e-09
462	-1.00727		3.33112	3.23005	3.32742	2.65957	3.10565	3.06817		0.151232	0.0543456	1.66371	0.513416	0.109247	0.0775035		1.47228	1.44559	1.51592	1.43135	1.46383	1.44487		0.00504989	0.0196863	0.0183839	0.0344613	0.0121901	0.00241722		1.7061e-08	4.83057e-09	-2.36544e-09	2.61607e-08	9.1477e-10	9.1477e-10		4.36935e-09	2.35368e-09	1.36392e-09	2.89897e-08	4.74956e-10	2.37478e-10
463	-1.00053		3.34428	3.19636	3.27571	2.65933	3.08791	3.0723		0.145953	0.0623243	1.63786	0.519068	0.0930039	0.0595699		1.47276	1.44577	1.51664	1.4317	1.4639	1.44503		0.0052623	0.0195953	0.0183245	0.0344076	0.0124613	0.00243929		1.49226e-08	6.54715e-09	-2.47748e-09	2.8912e-08	3.10925e-09	3.10925e-09		5.63101e-09	3.82382e-09	3.19276e-09	2.5889e-08	2.26795e-09	1.13397e-09
464	-0.993794		3.27497	3.18251	3.25257	2.68842	3.08037	3.12927		0.130737	0.0512516	1.62628	0.510525	0.0929506	0.0481821		1.47321	1.44578	1.51756	1.43214	1.4638	1.44524		0.00552189	0.0194982	0.0181345	0.0344469	0.0126563	0.0024625		1.54687e-08	5.05976e-09	-1.90084e-09	3.05454e-08	3.22394e-09	3.22394e-09		5.78096e-09	5.51832e-09	4.38443e-09	2.52179e-08	2.58024e-09	1.29012e-09
465	-0.987057		3.21491	3.20846	3.2358	2.67441	3.10308	3.18573		0.136908	0.0451664	1.6179	0.491878	0.128548	0.0532863		1.47366	1.44567	1.51852	1.43266	1.46357	1.44542		0.00589436	0.0194716	0.0179659	0.0344947	0.0126681	0.00248961		1.64233e-08	5.40648e-09	-5.10067e-09	3.15685e-08	3.37116e-09	3.37116e-09		5.84856e-09	6.39136e-09	3.91184e-09	2.72613e-08	1.80385e-09	9.01924e-10
466	-0.980319		3.20866	3.21604	3.23932	2.6894	3.02441	3.1711		0.118427	0.0501262	1.61966	0.496193	0.121972	0.0592935		1.47413	1.44543	1.51939	1.43319	1.46339	1.44563		0.0062958	0.0194813	0.0179194	0.0345121	0.0125515	0.00250893		1.65947e-08	6.77612e-09	-7.28342e-09	2.97193e-08	3.26334e-09	3.26334e-09		5.87334e-09	5.96575e-09	3.74027e-09	3.14684e-08	6.89054e-10	3.44527e-10
467	-0.973582		3.24871	3.2007	3.23435	2.69617	2.97486	3.13412		0.119573	0.0527034	1.61717	0.505452	0.101733	0.0606139		1.47467	1.44513	1.52015	1.43378	1.4634	1.44582		0.00657934	0.0194734	0.0179674	0.0345438	0.012394	0.00252061		1.51348e-08	9.41123e-09	-5.41509e-09	2.71967e-08	3.82742e-09	3.82742e-09		5.30872e-09	5.59361e-09	4.29396e-09	3.51388e-08	2.4872e-09	1.2436e-09
468	-0.966844		3.25037	3.18684	3.24804	2.70189	2.98584	3.11878		0.128897	0.0523143	1.62402	0.516182	0.109395	0.0506396		1.47508	1.44486	1.5209	1.43445	1.4635	1.44587		0.00666565	0.0194172	0.0180054	0.0345493	0.0124174	0.00250915		1.3497e-08	9.42609e-09	-6.01585e-10	2.85615e-08	3.387e-09	3.387e-09		4.58227e-09	4.81067e-09	5.13923e-09	3.41155e-08	1.32156e-09	6.60781e-10
469	-0.960106		3.22986	3.20683	3.23637	2.70926	2.98746	3.10947		0.131796	0.0592379	1.61819	0.509198	0.113535	0.0452958		1.47527	1.44466	1.52174	1.43505	1.46381	1.44576		0.00654524	0.0193982	0.0179325	0.0344788	0.0125222	0.00245348		1.15064e-08	6.5248e-09	3.03188e-09	2.93254e-08	1.22926e-09	1.22926e-09		3.71645e-09	3.84993e-09	4.17731e-09	3.28294e-08	2.11574e-09	1.05787e-09
470	-0.953369		3.16937	3.20756	3.25331	2.70044	2.963	3.0824		0.135612	0.0560822	1.62665	0.519908	0.0927051	0.0472261		1.47524	1.44454	1.52263	1.43565	1.46422	1.44566		0.00631624	0.0194755	0.0177968	0.0344431	0.012624	0.00235635		1.26522e-08	5.27326e-09	9.28733e-10	2.87617e-08	-1.07731e-09	-1.07731e-09		4.09801e-09	3.17343e-09	1.69908e-09	3.13633e-08	3.35366e-10	1.67683e-10
471	-0.946631		3.19219	3.164	3.30045	2.71356	2.96334	3.05343		0.129063	0.0661558	1.65023	0.517808	0.0624595	0.0396043		1.47531	1.4444	1.52349	1.43629	1.46439	1.44569		0.0061255	0.0196006	0.0175962	0.0345545	0.0126152	0.00236052		1.3924e-08	5.84931e-09	-3.83722e-09	2.60733e-08	-2.64884e-09	-2.64884e-09		4.75758e-09	4.32459e-09	1.13406e-09	3.26021e-08	6.70135e-10	3.35068e-10
472	-0.939894		3.19432	3.15754	3.27995	2.71165	2.9705	3.05292		0.116572	0.0734955	1.63997	0.542691	0.0819321	0.0269398		1.47568	1.44425	1.52415	1.437	1.46423	1.44566		0.00607189	0.0197148	0.0174919	0.0348089	0.012493	0.00244584		1.3454e-08	9.27182e-09	-7.73066e-09	2.44886e-08	-5.20416e-09	-5.20416e-09		5.02362e-09	5.45731e-09	8.93773e-10	3.25228e-08	1.58175e-09	7.90877e-10
473	-0.933156		3.16519	3.16638	3.22147	2.67595	3.00621	3.03745		0.131441	0.0617868	1.61074	0.511562	0.116964	0.0178379		1.47642	1.44419	1.52472	1.43781	1.46393	1.44559		0.00619308	0.0197817	0.0174967	0.0351651	0.0123679	0.00257193		1.13887e-08	1.15639e-08	-5.28533e-09	2.37031e-08	-6.19395e-09	-6.19395e-09		4.58849e-09	5.58299e-09	5.21097e-10	3.14511e-08	1.65071e-09	8.25357e-10
474	-0.926418		3.16558	3.16638	3.19346	2.68516	3.02084	2.99105		0.1323	0.0491388	1.59673	0.528872	0.167438	0.0207728		1.47734	1.44422	1.52534	1.43867	1.46403	1.44551		0.00635824	0.019854	0.0175632	0.0355268	0.0120805	0.00271842		9.04562e-09	1.14214e-08	6.06835e-10	2.33924e-08	-6.16925e-09	-6.16925e-09		3.67092e-09	4.78435e-09	2.02826e-09	3.15393e-08	3.54295e-09	1.77148e-09
475	-0.919681		3.13946	3.16359	3.15491	2.67618	3.00916	2.96892		0.106326	0.0384134	1.57745	0.526075	0.206874	0.0168617		1.47827	1.44424	1.52625	1.43944	1.46433	1.44557		0.00653372	0.0199679	0.0176178	0.0356924	0.0116499	0.00291013		7.01995e-09	9.23525e-09	5.81147e-09	2.56309e-08	-5.60311e-09	-5.60311e-09		3.11497e-09	4.92617e-09	1.49305e-09	2.99122e-08	3.17173e-09	1.58586e-09
476	-0.912943		3.1395	3.12311	3.14772	2.66506	2.99945	2.94434		0.0973212	0.0288324	1.57386	0.489625	0.270233	0.0183818		1.47908	1.44415	1.52721	1.43997	1.46458	1.44572		0.00667834	0.0201054	0.0176471	0.0355558	0.0112023	0.00314801		7.61535e-09	7.44954e-09	4.38843e-09	2.42911e-08	-3.78264e-09	-3.78264e-09		2.94381e-09	5.10893e-09	4.14865e-10	3.20282e-08	1.14296e-09	5.71481e-10
477	-0.906206		3.15323	3.12651	3.1097	2.66044	2.9597	2.92119		0.0954895	0.0444765	1.55485	0.474618	0.272991	0.0111825		1.47974	1.44401	1.52796	1.44033	1.46465	1.44584		0.0068008	0.0202031	0.0176519	0.0353386	0.0109837	0.00328994		7.92889e-09	5.49061e-09	4.81422e-10	2.42658e-08	-1.23109e-09	-1.23109e-09		4.6587e-09	5.293e-09	5.15424e-10	3.0863e-08	1.56623e-09	7.83115e-10
478	-0.899468		3.15533	3.1561	3.03985	2.68404	2.93265	2.87663		0.0793924	0.0381782	1.51993	0.508747	0.195985	0.00141066		1.48024	1.44397	1.52841	1.44075	1.46472	1.44589		0.00689264	0.0202532	0.0176579	0.0352811	0.0109038	0.00324049		1.06141e-08	4.36393e-09	-1.52715e-09	2.5681e-08	-7.13409e-10	-7.13409e-10		6.01498e-09	5.97218e-09	2.57218e-10	2.89811e-08	2.4651e-09	1.23255e-09
479	-0.89273		3.13925	3.13784	3.00413	2.67239	2.93651	2.85655		0.0575689	0.0438629	1.50207	0.513128	0.20578	0.0076117		1.4807	1.44404	1.52861	1.4413	1.46482	1.44581		0.00698852	0.0202961	0.0176264	0.03547	0.0109153	0.00305927		1.06209e-08	4.04085e-09	-8.13804e-10	2.72193e-08	2.89436e-13	2.89436e-13		5.94993e-09	6.29053e-09	4.60612e-10	2.64976e-08	2.83806e-09	1.41903e-09
480	-0.885993		3.14025	3.134	2.9815	2.6324	2.90123	2.80011		0.0716064	0.0357963	1.49075	0.478621	0.241061	0.0356283		1.48103	1.44412	1.52884	1.44189	1.46497	1.44564		0.00701271	0.0203564	0.0175906	0.0356996	0.0110002	0.00289783		1.03886e-08	4.50167e-09	5.51501e-11	2.62129e-08	1.23137e-10	1.23137e-10		4.4057e-09	6.08967e-09	1.82955e-10	2.69228e-08	3.91938e-09	1.95969e-09
481	-0.879255		3.14612	3.11943	2.88657	2.62281	2.87672	2.77762		0.080343	0.0375334	1.44329	0.462388	0.242657	0.0485818		1.48118	1.44414	1.52944	1.44249	1.46533	1.44545		0.00695382	0.0204023	0.0174877	0.0357901	0.0111824	0.00283414		8.98768e-09	4.6384e-09	-1.3692e-09	2.26154e-08	-1.37554e-09	-1.37554e-09		3.51596e-09	6.07578e-09	2.54765e-10	2.88531e-08	4.90619e-09	2.45309e-09
482	-0.872518		3.1537	3.05389	2.88739	2.62255	2.84432	2.74618		0.0611556	0.0344146	1.4437	0.454959	0.212774	0.0467445		1.4813	1.44404	1.53047	1.44306	1.466	1.44533		0.00685207	0.0203563	0.0172427	0.0357187	0.0112825	0.00281119		8.05851e-09	4.55646e-09	-2.38517e-09	2.00141e-08	-3.22647e-09	-3.22647e-09		3.86426e-09	6.13884e-09	2.89308e-10	3.15368e-08	3.6245e-09	1.81225e-09
483	-0.86578		3.16913	3.03823	2.91202	2.58195	2.86383	2.7328		0.0628153	0.0157996	1.45601	0.393202	0.22205	0.038249		1.48167	1.44389	1.53164	1.44365	1.46676	1.44521		0.00682507	0.0202339	0.0169648	0.0355689	0.0111782	0.00277001		1.02714e-08	4.78048e-09	6.2073e-10	2.03908e-08	-5.31821e-09	-5.31821e-09		4.89811e-09	5.98725e-09	1.19399e-09	3.16184e-08	2.32127e-09	1.16063e-09
484	-0.859043		3.16953	3.04522	2.87529	2.55534	2.85783	2.68761		0.0569082	0.0131247	1.43764	0.364187	0.222806	0.0305854		1.48245	1.44374	1.53259	1.44434	1.46726	1.44504		0.00693951	0.020071	0.016696	0.0354843	0.0109543	0.00271189		1.14053e-08	3.7592e-09	2.89678e-09	2.27801e-08	-5.30993e-09	-5.30993e-09		6.16801e-09	6.06899e-09	3.17743e-10	2.85566e-08	4.20768e-09	2.10384e-09
485	-0.852305		3.13193	2.98514	2.82894	2.56458	2.822	2.67288		0.0515066	0.00741686	1.41447	0.394209	0.196973	0.043875		1.48343	1.44374	1.53329	1.44503	1.46741	1.44487		0.00714851	0.0199127	0.0164076	0.0354579	0.0108363	0.00271333		1.40758e-08	5.04515e-09	1.303e-10	2.31071e-08	-5.72316e-09	-5.72316e-09		6.63573e-09	6.09357e-09	9.74348e-11	2.58371e-08	5.07241e-09	2.53621e-09
486	-0.845567		3.14624	2.94716	2.77361	2.52996	2.76134	2.66681		0.0468943	0.00184366	1.38681	0.370698	0.185897	0.0418515		1.48439	1.44388	1.53393	1.44565	1.46729	1.44475		0.00737539	0.0198205	0.0161508	0.0354438	0.0106979	0.00282694		1.31752e-08	6.57929e-09	-4.60116e-09	1.97214e-08	-5.40524e-09	-5.40524e-09		5.7582e-09	5.64613e-09	5.92586e-10	2.81657e-08	6.02003e-09	3.01001e-09
487	-0.83883		3.1045	2.92695	2.72131	2.49861	2.73786	2.67888		0.0596232	0.0125135	1.36066	0.333226	0.246845	0.0528757		1.48523	1.4441	1.53442	1.44612	1.46709	1.44459		0.00756755	0.0197621	0.0160087	0.0354258	0.0105097	0.00295684		1.19885e-08	5.67558e-09	-5.68892e-09	1.72639e-08	-4.37908e-09	-4.37908e-09		4.31943e-09	5.04213e-09	1.76204e-09	3.04457e-08	4.3098e-09	2.1549e-09
488	-0.832092		3.08519	2.88497	2.67702	2.48457	2.71996	2.65174		0.052096	0.0117817	1.33851	0.330126	0.243689	0.0462524		1.48589	1.44437	1.53485	1.44651	1.46688	1.44438		0.00770074	0.0196879	0.0160525	0.0354499	0.0102303	0.00302338		1.07622e-08	3.16024e-09	-5.42504e-10	1.77987e-08	-2.65639e-09	-2.65639e-09		3.37502e-09	4.67058e-09	1.69923e-09	2.96508e-08	1.07405e-09	5.37025e-10
489	-0.825355		3.10691	2.86261	2.68096	2.49841	2.67583	2.60308		0.0427239	0.00262399	1.34048	0.346095	0.213983	0.0521523		1.48618	1.44466	1.53535	1.44687	1.46687	1.44416		0.00777233	0.0195897	0.01619	0.0353731	0.00985036	0.00299669		1.06151e-08	4.35075e-10	3.0219e-12	1.93984e-08	-3.13771e-09	-3.13771e-09		3.33301e-09	4.59227e-09	3.98485e-10	2.5798e-08	5.1102e-10	2.5551e-10
490	-0.818617		3.10891	2.8827	2.65735	2.51213	2.70205	2.59776		0.0406698	0.0169744	1.32867	0.342557	0.218587	0.0514054		1.48614	1.44488	1.53602	1.44709	1.46691	1.44401		0.0077268	0.019458	0.0163644	0.0351099	0.0095338	0.00294367		9.35876e-09	3.81128e-10	-1.36367e-09	2.01529e-08	-5.48161e-09	-5.48161e-09		2.94368e-09	4.64235e-09	1.65634e-10	2.25572e-08	4.11774e-11	2.05887e-11
491	-0.811879		3.07531	2.86015	2.61757	2.50324	2.66281	2.59491		0.0364643	0.00872395	1.30879	0.333057	0.207182	0.0397037		1.48601	1.44485	1.53667	1.44724	1.46683	1.4439		0.00761724	0.0192959	0.0165486	0.0348241	0.00939541	0.00293228		8.07353e-09	9.28817e-10	-5.7017e-10	1.92821e-08	-7.40459e-09	-7.40459e-09		2.71516e-09	3.90076e-09	1.29853e-09	2.32529e-08	1.70236e-09	8.51182e-10
492	-0.805142		3.03116	2.82839	2.59022	2.47043	2.613	2.55857		0.0227665	0.0065962	1.29511	0.319773	0.197796	0.0336814		1.48602	1.44471	1.53716	1.44746	1.46656	1.44386		0.00748121	0.0191469	0.0166947	0.0346893	0.00942212	0.0029637		5.8111e-09	8.51883e-10	1.79975e-09	1.56577e-08	-5.4431e-09	-5.4431e-09		3.05871e-09	4.03398e-09	3.14678e-09	2.68716e-08	3.67587e-09	1.83793e-09
493	-0.798404		3.01483	2.78947	2.55868	2.43325	2.57258	2.54355		0.0290139	0.0093698	1.27934	0.287766	0.163237	0.0550397		1.4862	1.44455	1.53751	1.44783	1.46621	1.44383		0.007331	0.0190267	0.0167675	0.0346505	0.00961314	0.00303384		4.69514e-09	2.23484e-09	2.19146e-09	1.30477e-08	-2.2443e-09	-2.2443e-09		2.69805e-09	4.08962e-09	3.2362e-09	3.03338e-08	3.67522e-09	1.83761e-09
494	-0.791667		3.00313	2.75407	2.54466	2.45105	2.57509	2.52172		0.0279923	0.00843765	1.27233	0.292029	0.183977	0.0503493		1.48637	1.44449	1.53785	1.44842	1.46597	1.4438		0.00713992	0.0189243	0.0168046	0.0346558	0.00986101	0.0030675		3.73002e-09	3.48667e-09	5.63684e-10	1.61035e-08	-1.79191e-09	-1.79191e-09		2.83775e-09	4.90235e-09	1.97443e-09	2.77495e-08	3.49264e-09	1.74632e-09
495	-0.784929		3.01634	2.73779	2.56518	2.43272	2.61834	2.49843		0.043452	0.000450952	1.28259	0.279203	0.195682	0.0484977		1.48645	1.44439	1.53811	1.44904	1.46583	1.44372		0.00692848	0.018821	0.0168289	0.0345766	0.0100708	0.00308458		4.49659e-09	2.01068e-09	-6.86078e-10	2.1836e-08	-4.4201e-09	-4.4201e-09		2.50385e-09	5.08973e-09	3.7357e-10	2.42364e-08	4.09905e-09	2.04952e-09
496	-0.778191		2.99961	2.71874	2.56052	2.41332	2.59523	2.48546		0.0425926	0.00933052	1.28026	0.268711	0.176306	0.046249		1.4865	1.44429	1.53827	1.4496	1.46569	1.44348		0.00679375	0.0187448	0.0168949	0.0344569	0.0101488	0.0030563		5.31586e-09	1.60328e-09	-2.54562e-09	2.50559e-08	-7.06703e-09	-7.06703e-09		3.36667e-09	4.70616e-09	1.15566e-09	2.44208e-08	6.38139e-09	3.19069e-09
497	-0.771454		2.93435	2.68248	2.49995	2.38872	2.54518	2.45954		0.0306768	0.0103588	1.24998	0.263441	0.166237	0.0466016		1.48652	1.44433	1.53848	1.45004	1.46535	1.4432		0.006774	0.0186477	0.0169413	0.034239	0.0101864	0.0030417		4.70594e-09	4.34369e-09	-2.38092e-09	2.55812e-08	-4.4376e-09	-4.4376e-09		3.42275e-09	4.06228e-09	2.46339e-09	2.58499e-08	4.58311e-09	2.29156e-09
498	-0.764716		2.92338	2.69087	2.47602	2.40231	2.46228	2.44631		0.018569	0.0157359	1.23801	0.240026	0.165627	0.0297361		1.48654	1.44447	1.53855	1.4505	1.46468	1.44296		0.00681738	0.0185211	0.0170007	0.0339984	0.0105107	0.00302776		4.58401e-09	6.53466e-09	-8.07423e-10	2.29401e-08	-1.22013e-09	-1.22013e-09		3.64441e-09	3.91937e-09	2.65919e-09	2.6742e-08	2.1436e-09	1.0718e-09
499	-0.757979		2.88739	2.69418	2.48219	2.3809	2.48475	2.43001		0.0112758	0.0139333	1.24109	0.211041	0.183716	0.0251487		1.48665	1.44459	1.53833	1.45104	1.46385	1.44282		0.00687211	0.018362	0.0170731	0.0338202	0.0111444	0.00303317		7.14035e-09	5.45622e-09	2.68074e-09	2.12436e-08	1.07772e-09	1.07772e-09		3.86213e-09	4.2134e-09	8.71679e-10	2.58927e-08	8.49749e-10	4.24874e-10
500	-0.751241		2.85595	2.67686	2.47392	2.35476	2.49462	2.42376		0.0189572	0.00738632	1.23696	0.17061	0.170287	0.0252926		1.48684	1.44446	1.53789	1.45155	1.46316	1.44274		0.00693791	0.018197	0.0171772	0.0336191	0.0115907	0.00303897		1.06842e-08	2.27298e-09	1.18448e-09	1.85896e-08	1.5754e-09	1.5754e-09		3.90128e-09	3.45213e-09	1.5172e-09	2.74162e-08	1.46328e-09	7.31641e-10
501	-0.744504		2.8497	2.64419	2.4672	2.36039	2.4636	2.42695		0.0190779	0.00343862	1.2336	0.170264	0.205395	0.0246403		1.48709	1.44432	1.53733	1.45195	1.46282	1.44268		0.00700488	0.0181086	0.0173218	0.0333668	0.0114774	0.00297838		1.1244e-08	2.47604e-09	1.12553e-09	1.60811e-08	-2.33848e-10	-2.33848e-10		4.29307e-09	3.18842e-09	2.68806e-09	3.0002e-08	3.32144e-09	1.66072e-09
502	-0.737766		2.83994	2.6504	2.45159	2.38833	2.44664	2.41304		0.0203077	0.00451741	1.22579	0.19856	0.150587	0.0360846		1.4873	1.44424	1.53672	1.45231	1.46283	1.4427		0.00707064	0.0180335	0.017436	0.033115	0.0110046	0.00290502		9.57502e-09	6.26629e-09	7.3291e-10	1.71858e-08	-5.85711e-10	-5.85711e-10		4.06388e-09	2.80723e-09	2.08343e-09	2.90597e-08	3.07014e-09	1.53507e-09
503	-0.731028		2.79822	2.64091	2.43066	2.36353	2.46931	2.36776		0.0171628	0.00296381	1.21533	0.180451	0.175594	0.0434505		1.48756	1.44433	1.53622	1.45265	1.463	1.44286		0.00711035	0.0179567	0.0175364	0.0329057	0.0106049	0.00287267		7.65045e-09	1.24279e-08	2.89697e-10	2.01594e-08	-2.75967e-09	-2.75967e-09		4.0411e-09	3.64313e-09	1.10043e-10	2.57495e-08	2.00279e-09	1.0014e-09
504	-0.724291		2.80993	2.61931	2.46668	2.37654	2.42391	2.37299		0.00246779	0.00300812	1.23334	0.183149	0.144312	0.0233499		1.48789	1.44446	1.53604	1.45299	1.46309	1.44303		0.00708111	0.0178354	0.0175899	0.0326939	0.0105175	0.00285287		6.84233e-09	1.33258e-08	-1.30911e-09	2.07089e-08	-4.793e-09	-4.793e-09		3.74898e-09	5.21935e-09	1.18687e-09	2.48348e-08	6.27247e-10	3.13623e-10
505	-0.717553		2.78553	2.63139	2.45891	2.39508	2.39945	2.33621		0.00716539	0.00659315	1.22945	0.177567	0.115049	0.0165249		1.48831	1.44454	1.53608	1.45344	1.46307	1.44312		0.00702782	0.0177036	0.0176161	0.0324521	0.0106127	0.00278592		5.72938e-09	9.56068e-09	-4.76347e-09	1.89079e-08	-5.28211e-09	-5.28211e-09		4.04972e-09	5.99952e-09	1.71257e-10	2.65398e-08	1.94424e-09	9.72118e-10
506	-0.710816		2.75561	2.62485	2.46176	2.36878	2.41979	2.3296		0.0125828	0.0146709	1.23088	0.172449	0.144432	0.0138983		1.48876	1.44458	1.53627	1.45406	1.46295	1.44302		0.00695626	0.0175922	0.0175952	0.0322673	0.010665	0.0026744		5.8031e-09	6.06728e-09	-3.52951e-09	1.65072e-08	-4.21345e-09	-4.21345e-09		3.45449e-09	4.78426e-09	1.26099e-09	2.77495e-08	2.79392e-09	1.39696e-09
507	-0.704078		2.75892	2.60659	2.46488	2.31904	2.41664	2.31544		0.0125398	0.0243777	1.23244	0.15477	0.214901	0.0149632		1.48921	1.44457	1.53663	1.45483	1.46273	1.44286		0.00688433	0.0174842	0.0175953	0.0322191	0.0107347	0.00259508		5.378e-09	4.01941e-09	-3.73304e-09	1.51755e-08	-2.97454e-09	-2.97454e-09		2.46521e-09	4.8272e-09	2.83509e-09	2.61583e-08	1.72606e-09	8.63029e-10
508	-0.69734		2.72677	2.60774	2.4214	2.34473	2.36658	2.31349		0.0109607	0.0166889	1.2107	0.153453	0.228191	0.0165455		1.48958	1.44463	1.53718	1.45556	1.46253	1.44273		0.00683023	0.0174247	0.0176171	0.0322829	0.010788	0.0025981		4.68306e-09	1.83714e-09	-4.71334e-09	1.50999e-08	-3.62706e-09	-3.62706e-09		2.04223e-09	4.94295e-09	1.73128e-09	2.48724e-08	1.28328e-09	6.4164e-10
509	-0.690603		2.69516	2.58096	2.38513	2.33772	2.32733	2.26296		0.000327782	0.0160561	1.19256	0.135724	0.214906	0.022786		1.48973	1.44485	1.53767	1.45608	1.46246	1.44266		0.00674901	0.0174254	0.0176466	0.0322582	0.0106545	0.00265684		4.58453e-09	1.69166e-09	-4.92531e-09	1.54746e-08	-3.77675e-09	-3.77675e-09		1.80768e-09	4.58505e-09	1.1485e-09	2.3953e-08	4.27759e-10	2.13879e-10
510	-0.683865		2.65381	2.57026	2.43519	2.33431	2.33615	2.26742		0.0248762	0.0161504	1.21759	0.118856	0.225053	0.00959489		1.48981	1.44522	1.53782	1.4565	1.46256	1.44265		0.00661028	0.0174077	0.0177755	0.0321363	0.0101548	0.0026568		4.25243e-09	3.57599e-09	-3.94316e-09	1.60382e-08	-5.46481e-09	-5.46481e-09		2.23704e-09	3.022e-09	1.13121e-09	2.30903e-08	2.02597e-09	1.01299e-09
511	-0.677128		2.65247	2.57426	2.45688	2.35576	2.31211	2.25299		0.00938951	0.0182998	1.22844	0.12165	0.25018	0.0211616		1.48996	1.44555	1.53787	1.45691	1.46276	1.44268		0.00637825	0.0172978	0.018012	0.0319872	0.00947642	0.0025603		4.84116e-09	4.78933e-09	-4.53269e-09	1.81406e-08	-6.12219e-09	-6.12219e-09		2.88311e-09	2.97744e-09	2.07191e-09	2.04749e-08	2.50844e-09	1.25422e-09
512	-0.67039		2.64443	2.55659	2.41391	2.38565	2.31471	2.23561		0.00299048	0.0291631	1.20695	0.157885	0.241909	0.0112499		1.49033	1.44566	1.53796	1.45747	1.46304	1.44279		0.00611685	0.0171187	0.0183024	0.0320465	0.00899822	0.00240374		6.85861e-09	3.87582e-09	-2.46493e-09	1.81105e-08	-4.75039e-09	-4.75039e-09		3.74606e-09	4.40476e-09	1.49403e-09	1.97265e-08	1.95802e-09	9.79009e-10
513	-0.663652		2.6375	2.55342	2.36797	2.38148	2.33409	2.22698		0.00624751	0.018979	1.18399	0.155762	0.253917	0.00934427		1.49085	1.44567	1.53813	1.45808	1.46341	1.44299		0.00597583	0.0169916	0.0185334	0.0322265	0.00892136	0.00226666		7.8953e-09	2.25283e-09	-1.05983e-09	1.57977e-08	-2.64067e-09	-2.64067e-09		3.73854e-09	4.82833e-09	6.14374e-11	2.13457e-08	4.68714e-12	2.34357e-12
514	-0.656915		2.6323	2.51695	2.36178	2.36558	2.29327	2.21748		0.012476	0.0273197	1.18089	0.112865	0.212198	0.0081612		1.49123	1.44557	1.53798	1.45858	1.46371	1.44313		0.00592753	0.0169153	0.0186911	0.0323194	0.00912004	0.00216147		7.67573e-09	8.6901e-10	-1.28775e-09	1.23479e-08	-3.81771e-09	-3.81771e-09		3.73193e-09	4.04326e-09	3.46557e-10	2.24004e-08	9.3827e-11	4.69135e-11
515	-0.650177		2.59701	2.50284	2.42253	2.34887	2.28446	2.2254		0.0412212	0.0239912	1.21127	0.096226	0.17223	0.00644983		1.4913	1.4455	1.53755	1.45894	1.46391	1.44324		0.00583568	0.0168499	0.0188264	0.032286	0.00928341	0.00209452		5.84875e-09	5.68102e-10	-2.77281e-09	9.41545e-09	-4.33219e-09	-4.33219e-09		3.81793e-09	2.89793e-09	4.61397e-10	2.27973e-08	1.05453e-09	5.27267e-10
516	-0.64344		2.56798	2.5253	2.41229	2.37421	2.24799	2.19033		0.0515376	0.0207559	1.20614	0.123706	0.200947	0.000705794		1.49123	1.44546	1.53715	1.45924	1.46383	1.44329		0.00561737	0.0168037	0.0188633	0.0320587	0.00933607	0.00200987		2.65173e-09	7.77582e-10	-5.53841e-09	1.06504e-08	-4.13455e-09	-4.13455e-09		4.21728e-09	2.78911e-09	5.30519e-10	2.05653e-08	9.88423e-10	4.94211e-10
517	-0.636702		2.54249	2.52807	2.37482	2.36654	2.2474	2.2029		0.0366175	0.0117805	1.18741	0.154209	0.246476	0.00947017		1.49122	1.4456	1.537	1.45958	1.46369	1.44331		0.00535008	0.0168081	0.0188225	0.031675	0.00917979	0.00190691		5.2851e-10	1.75997e-11	-7.2506e-09	1.25356e-08	-3.18566e-09	-3.18566e-09		4.21598e-09	2.51946e-09	4.92503e-10	1.75852e-08	1.98554e-10	9.92771e-11
518	-0.629965		2.54655	2.50218	2.31226	2.35942	2.30301	2.2082		0.0344198	0.0187988	1.15613	0.115926	0.276809	0.0127619		1.49135	1.4458	1.53708	1.45993	1.46364	1.44326		0.00512206	0.0168229	0.0187605	0.0312657	0.00898637	0.00179445		-8.63911e-10	1.03668e-10	-7.81177e-09	1.4692e-08	-2.28345e-09	-2.28345e-09		3.18176e-09	1.40507e-09	1.35018e-09	1.69573e-08	1.694e-09	8.46999e-10
519	-0.623227		2.53638	2.50762	2.29713	2.33525	2.26659	2.18346		0.0491088	0.0258365	1.14856	0.0710776	0.277993	0.00211165		1.49143	1.44578	1.53715	1.46026	1.46378	1.44312		0.00489571	0.0168155	0.0187065	0.0309251	0.00879376	0.00167647		2.63365e-10	5.99426e-10	-6.2456e-09	1.58905e-08	-2.0333e-09	-2.0333e-09		2.64882e-09	6.94302e-10	2.6511e-09	1.77999e-08	4.75345e-09	2.37673e-09
520	-0.616489		2.51943	2.47425	2.30574	2.3606	2.2577	2.13909		0.0522024	0.0433116	1.15287	0.0622118	0.253751	0.00783486		1.49149	1.44552	1.5372	1.46047	1.46398	1.4429		0.00471092	0.0167461	0.0187265	0.0305999	0.00865234	0.00153447		1.03319e-09	1.68534e-09	-3.56361e-09	1.49956e-08	-3.06562e-10	-3.06562e-10		2.86168e-09	1.28021e-10	2.25858e-09	1.89277e-08	4.22049e-09	2.11025e-09
521	-0.609752		2.49775	2.48642	2.33482	2.36916	2.24973	2.15328		0.0693649	0.0431158	1.16741	0.0514891	0.248901	0.00530792		1.49165	1.44517	1.53724	1.4605	1.46411	1.44266		0.00463486	0.0166808	0.0188131	0.0301466	0.00861367	0.00136403		1.64609e-09	1.71397e-09	-2.29242e-09	1.41619e-08	-5.05429e-11	-5.05429e-11		3.29529e-09	8.24829e-11	2.15243e-09	1.63986e-08	1.87511e-09	9.37557e-10
522	-0.603014		2.49343	2.49459	2.29267	2.37478	2.23582	2.18598		0.0745237	0.0329204	1.14633	0.0426626	0.229903	0.00687268		1.49181	1.44496	1.53713	1.46045	1.46425	1.44253		0.00467873	0.0166524	0.0189937	0.0296767	0.00857821	0.00121863		1.82882e-09	2.3133e-09	-2.52694e-09	1.556e-08	-1.26391e-09	-1.26391e-09		3.84799e-09	3.39175e-10	9.67737e-10	1.23041e-08	2.60803e-10	1.30401e-10
523	-0.596277		2.4981	2.45734	2.19765	2.41611	2.22253	2.19665		0.0809508	0.0250304	1.09883	0.0625789	0.22149	0.0121778		1.49186	1.44491	1.5369	1.4606	1.46427	1.44251		0.00474744	0.0166508	0.0191467	0.0294452	0.00858024	0.00121331		3.10518e-09	8.82881e-10	-1.52328e-09	1.43861e-08	-3.47602e-09	-3.47602e-09		3.20046e-09	1.12892e-09	6.78944e-11	1.26342e-08	3.17813e-10	1.58907e-10
524	-0.589539		2.49909	2.43734	2.22847	2.42081	2.16219	2.17859		0.0724101	0.00812127	1.11424	0.055725	0.226159	0.0014084		1.49187	1.44495	1.5368	1.46093	1.46429	1.44255		0.00474879	0.0166404	0.0191408	0.0293844	0.00853891	0.00127931		4.12475e-09	-2.13185e-10	3.1036e-10	1.2682e-08	-4.78614e-09	-4.78614e-09		2.12165e-09	2.44019e-09	6.28882e-10	1.40822e-08	1.00146e-09	5.00728e-10
525	-0.582801		2.46245	2.41601	2.26273	2.38911	2.16019	2.16554		0.0760346	0.00711579	1.13136	0.0113229	0.220327	0.0188474		1.49193	1.44507	1.53698	1.46127	1.46442	1.44251		0.00472432	0.0166719	0.0190383	0.0293241	0.00843702	0.00130225		4.3142e-09	3.50739e-10	-6.34702e-10	9.27953e-09	-5.34716e-09	-5.34716e-09		1.48886e-09	2.62388e-09	1.77749e-09	1.58091e-08	4.55411e-10	2.27705e-10
526	-0.576064		2.42811	2.44235	2.26179	2.39252	2.18512	2.15435		0.1097	0.00984674	1.1309	0.00201893	0.193666	0.0194365		1.49209	1.44526	1.53728	1.46151	1.46457	1.44247		0.00476649	0.0166629	0.0189639	0.0291938	0.00823071	0.00119202		4.17106e-09	2.63847e-09	-2.99124e-09	1.01389e-08	-5.48594e-09	-5.48594e-09		2.01909e-09	2.43821e-09	1.79177e-09	1.40007e-08	4.93243e-10	2.46622e-10
527	-0.569326		2.42383	2.45196	2.26361	2.41728	2.19499	2.14227		0.127773	0.0110595	1.1318	0.00166071	0.198785	0.00498527		1.49227	1.4455	1.53756	1.4617	1.46461	1.44258		0.0048897	0.0165608	0.0189951	0.0289546	0.00791641	0.00104266		3.45355e-09	1.8697e-09	-6.1929e-09	1.0914e-08	-4.3016e-09	-4.3016e-09		3.47937e-09	2.98786e-09	3.23302e-11	1.286e-08	2.89231e-10	1.44615e-10
528	-0.562589		2.42564	2.43257	2.20294	2.39594	2.21959	2.16188		0.107683	0.026026	1.10147	0.00860828	0.271448	0.00216696		1.49247	1.44571	1.53775	1.46184	1.46446	1.44288		0.00502702	0.0163487	0.0190792	0.0285916	0.00746135	0.000968752		3.74472e-09	1.03012e-09	-6.49126e-09	1.17788e-08	-2.10384e-09	-2.10384e-09		3.49942e-09	3.00237e-09	1.38481e-09	1.3145e-08	1.32936e-10	6.64678e-11
529	-0.555851		2.4181	2.40172	2.19807	2.39417	2.23306	2.12815		0.12091	0.0413354	1.09904	0.00302713	0.279435	0.0157584		1.49258	1.44586	1.53785	1.46207	1.46445	1.44328		0.00507274	0.0161185	0.0191773	0.02825	0.00707308	0.00100842		2.31042e-09	6.80176e-10	-7.64261e-09	1.13539e-08	-1.66394e-09	-1.66394e-09		2.01621e-09	3.38877e-09	6.69072e-10	1.44353e-08	1.77334e-09	8.86671e-10
530	-0.549113		2.43265	2.40423	2.20714	2.39283	2.15145	2.13465		0.113303	0.0249664	1.10357	0.0201054	0.222453	0.0313202		1.49248	1.44601	1.53779	1.46238	1.46456	1.44336		0.00499241	0.015943	0.0192567	0.0280608	0.00693275	0.0010268		7.53096e-10	1.04422e-09	-1.10293e-08	1.18503e-08	-5.32633e-10	-5.32633e-10		1.27989e-09	2.80889e-09	7.32996e-10	1.24277e-08	3.8416e-09	1.9208e-09
531	-0.542376		2.44392	2.39464	2.20551	2.36323	2.15701	2.11542		0.113177	0.0053049	1.10275	0.0454492	0.189696	0.0266761		1.49222	1.44613	1.53758	1.46279	1.46461	1.44308		0.00484366	0.0158607	0.0194254	0.0281397	0.00701219	0.000953947		-5.69636e-10	1.68519e-09	-1.13526e-08	1.02931e-08	-2.70164e-09	-2.70164e-09		1.24115e-09	2.49031e-09	3.47856e-10	1.11001e-08	5.11138e-09	2.55569e-09
532	-0.535638		2.45647	2.40809	2.16575	2.36705	2.20888	2.10309		0.122747	0.00103704	1.08287	0.0657429	0.227489	0.0319091		1.49199	1.4462	1.53747	1.46315	1.46454	1.44272		0.00467025	0.0157519	0.0196991	0.0282347	0.00720256	0.0008676		-5.16523e-10	3.13047e-09	-9.45734e-09	7.11649e-09	-1.35612e-09	-1.35612e-09		2.49903e-09	1.34947e-09	2.62122e-09	1.26057e-08	2.76602e-09	1.38301e-09
533	-0.528901		2.44017	2.36658	2.1453	2.37584	2.2072	2.08654		0.125437	0.00160687	1.07265	0.0647534	0.242839	0.0296648		1.49198	1.4462	1.53743	1.46329	1.46451	1.44261		0.00460082	0.0156157	0.0200502	0.0281162	0.00734319	0.000869964		-2.5786e-10	4.67476e-09	-7.92366e-09	3.46831e-09	-8.83733e-10	-8.83733e-10		3.71776e-09	4.74622e-10	3.10839e-09	1.67293e-08	1.21063e-09	6.05315e-10
534	-0.522163		2.41918	2.3506	2.12533	2.39891	2.19319	2.07398		0.147169	0.00554951	1.06267	0.0473385	0.279765	0.031631		1.4921	1.44622	1.53745	1.46327	1.46449	1.44274		0.00464332	0.015533	0.0203202	0.0277302	0.00749844	0.00093845		-3.83889e-10	2.80976e-09	-7.02501e-09	1.67508e-09	4.83451e-10	4.83451e-10		4.29956e-09	8.44636e-10	2.30923e-09	1.89338e-08	1.91815e-09	9.59073e-10
535	-0.515426		2.40083	2.34615	2.1283	2.43383	2.14892	2.07775		0.152569	0.00704263	1.06415	0.0351976	0.249345	0.0354313		1.49229	1.44635	1.53754	1.46317	1.46449	1.44285		0.00479603	0.0154907	0.0203938	0.0271584	0.00758494	0.000988544		1.93915e-09	1.07006e-09	-6.00897e-09	4.84671e-09	-8.10037e-11	-8.10037e-11		4.40171e-09	1.92269e-09	8.64559e-10	1.70506e-08	8.75804e-10	4.37902e-10
536	-0.508688		2.39184	2.34081	2.10225	2.41652	2.10358	2.09066		0.154474	0.0112554	1.05112	0.0373127	0.182902	0.0340478		1.49249	1.44657	1.53765	1.46317	1.46448	1.44286		0.00496394	0.0154222	0.0204282	0.0266151	0.00753412	0.000954017		5.70226e-09	2.65734e-10	-6.26024e-09	7.7278e-09	-4.38307e-09	-4.38307e-09		3.82262e-09	1.97034e-09	4.88095e-10	1.35687e-08	4.57958e-13	2.28979e-13
537	-0.50195		2.41667	2.31192	2.08853	2.38989	2.1463	2.09627		0.162172	0.0125219	1.04427	0.0505232	0.218516	0.0215877		1.4926	1.44677	1.53776	1.46325	1.46434	1.44289		0.00511562	0.0152837	0.0205299	0.0261108	0.00752127	0.00085382		7.41482e-09	8.76352e-10	-7.23753e-09	1.08806e-08	-6.70946e-09	-6.70946e-09		2.97617e-09	5.65444e-10	8.81252e-10	1.18271e-08	4.30265e-10	2.15133e-10
538	-0.495213		2.39409	2.3318	2.12476	2.41901	2.15542	2.08001		0.174129	0.00186154	1.06238	0.0804206	0.2115	0.0178184		1.49256	1.44689	1.53778	1.46341	1.46409	1.44293		0.00520867	0.0151108	0.0207829	0.0257019	0.0075868	0.000745273		6.90794e-09	1.62506e-09	-1.18024e-08	1.01465e-08	-7.70764e-09	-7.70764e-09		2.9535e-09	2.59854e-10	8.39826e-10	1.23937e-08	6.36665e-10	3.18332e-10
539	-0.488475		2.37166	2.32045	2.13706	2.43485	2.18283	2.07897		0.164865	0.00622173	1.06853	0.0775387	0.266753	0.0244249		1.49241	1.44695	1.5377	1.46349	1.46374	1.44291		0.00517804	0.014949	0.0210722	0.0253144	0.00778534	0.000678279		2.62447e-09	4.27619e-10	-1.36585e-08	8.14184e-09	-8.29623e-09	-8.29623e-09		3.28085e-09	8.65098e-10	4.40215e-10	1.4155e-08	8.91633e-10	4.45816e-10
540	-0.481738		2.37822	2.32847	2.05343	2.42741	2.18162	2.10638		0.168512	0.00848613	1.02672	0.080049	0.318921	0.0193378		1.49242	1.44699	1.53751	1.46347	1.46349	1.44286		0.00511347	0.0147544	0.0213564	0.0249899	0.00785613	0.00064136		-4.65997e-10	-5.56268e-10	-1.15866e-08	4.42175e-09	-9.04143e-09	-9.04143e-09		2.94773e-09	1.74191e-09	1.89635e-09	1.7028e-08	2.43696e-09	1.21848e-09
541	-0.475		2.36807	2.33338	2.03626	2.41444	2.11174	2.09897		0.179653	0.000595326	1.01813	0.0905443	0.274872	0.0124879		1.49257	1.44706	1.53727	1.46343	1.46326	1.44278		0.00508437	0.0145442	0.0215868	0.0247062	0.00775259	0.000656688		-2.52346e-09	3.09769e-10	-7.07211e-09	2.95221e-09	-9.7941e-09	-9.7941e-09		2.70044e-09	2.39664e-09	1.7721e-09	1.71518e-08	2.8511e-09	1.42555e-09
542	-0.468262		2.37237	2.32041	2.06839	2.42766	2.11382	2.09858		0.172428	0.00662198	1.0342	0.0802706	0.242185	0.0274112		1.49269	1.44719	1.53725	1.46355	1.46304	1.44277		0.00509658	0.0143474	0.02173	0.0245358	0.00760429	0.000701351		-2.89722e-09	-3.65327e-10	-4.72667e-09	3.24014e-09	-7.5748e-09	-7.5748e-09		2.6443e-09	2.05977e-09	2.73628e-10	1.39756e-08	1.65106e-09	8.2553e-10
543	-0.461525		2.42417	2.29248	2.05005	2.46316	2.10546	2.04762		0.157882	0.004154	1.02503	0.0863846	0.213478	0.0289939		1.49279	1.44731	1.5375	1.46388	1.46268	1.44278		0.00516902	0.0141842	0.0217822	0.0243941	0.00745248	0.000788556		-3.40247e-09	-5.6401e-11	-4.70156e-09	5.32957e-09	-4.75764e-09	-4.75764e-09		2.61345e-09	2.19271e-09	2.97922e-10	8.76811e-09	9.95769e-10	4.97884e-10
544	-0.454787		2.45493	2.24632	2.03109	2.45786	2.10575	2.05814		0.155137	0.00189928	1.01554	0.100372	0.276355	0.0310467		1.49288	1.44729	1.53775	1.46433	1.46229	1.44286		0.00524537	0.0141131	0.0219073	0.0242285	0.0073126	0.000870281		-2.96956e-09	-2.09578e-10	-6.82142e-09	4.85997e-09	-3.57938e-09	-3.57938e-09		2.76581e-09	2.66891e-09	9.43711e-10	5.53111e-09	1.28427e-09	6.42136e-10
545	-0.44805		2.42351	2.26387	2.03084	2.46571	2.09377	2.04893		0.186262	0.00146546	1.01542	0.108008	0.291295	0.0373601		1.49298	1.44718	1.53779	1.46477	1.46199	1.44307		0.00530403	0.0140798	0.0221096	0.0240267	0.00702313	0.000912376		-1.74603e-09	-2.73641e-09	-5.21608e-09	4.37791e-09	-4.70688e-09	-4.70688e-09		3.22579e-09	2.22032e-09	2.75387e-10	4.67174e-09	3.45882e-09	1.72941e-09
546	-0.441312		2.39376	2.25295	2.00589	2.46644	2.08558	2.05674		0.193097	2.91122e-05	1.00294	0.13435	0.311066	0.0387199		1.49296	1.44706	1.53761	1.46511	1.46186	1.44329		0.00528173	0.0140537	0.0223489	0.0238706	0.00676495	0.000918166		-1.27992e-09	-2.76248e-09	-3.57627e-09	4.94853e-09	-4.86443e-09	-4.86443e-09		3.48987e-09	1.96201e-09	2.89763e-10	5.718e-09	4.70524e-09	2.35262e-09
547	-0.434574		2.40371	2.26772	2.02845	2.43319	2.11114	2.06591		0.209764	0.00938226	1.01422	0.167846	0.294091	0.0329948		1.49291	1.44696	1.53736	1.46539	1.46189	1.44338		0.0051835	0.0139919	0.0225092	0.0238545	0.00669278	0.000888543		2.87076e-10	-4.4681e-10	-1.15392e-09	5.75264e-09	-5.24657e-09	-5.24657e-09		2.97842e-09	1.17046e-09	1.2658e-10	9.32241e-09	4.49286e-09	2.24643e-09
548	-0.427837		2.40361	2.28363	2.02744	2.42382	2.14935	2.03024		0.202063	0.0123527	1.01372	0.151201	0.323868	0.0318332		1.49263	1.44687	1.53709	1.46565	1.4621	1.44338		0.00502227	0.0139451	0.0226252	0.0239251	0.00666863	0.000829708		1.27733e-09	5.23709e-10	-1.59738e-09	6.05388e-09	-4.68598e-09	-4.68598e-09		1.82749e-09	1.26538e-09	1.09659e-09	1.14008e-08	3.94987e-09	1.97493e-09
549	-0.421099		2.37352	2.24344	2.04004	2.38428	2.14004	2.03348		0.208515	0.001434	1.02002	0.149178	0.355644	0.0292192		1.49226	1.44691	1.53688	1.46584	1.46247	1.4433		0.00490822	0.0139467	0.0227414	0.0239852	0.00659197	0.000787531		1.19715e-09	9.65184e-10	-5.08069e-09	4.48788e-09	-4.96631e-09	-4.96631e-09		1.41162e-09	1.36215e-09	3.46827e-09	1.19823e-08	3.50632e-09	1.75316e-09
550	-0.414362		2.35134	2.23679	2.0027	2.36593	2.14026	2.0115		0.216256	0.0131794	1.00135	0.193118	0.360026	0.0150551		1.492	1.44698	1.5368	1.46588	1.46289	1.44315		0.00486687	0.0139977	0.0228822	0.0238973	0.00629377	0.000776122		2.77897e-10	1.21282e-10	-8.34126e-09	2.84656e-09	-6.94051e-09	-6.94051e-09		1.79789e-09	9.58628e-10	4.52418e-09	9.91949e-09	3.66542e-09	1.83271e-09
551	-0.407624		2.35155	2.2423	1.97791	2.41251	2.09651	2.02747		0.207463	0.00818413	0.988957	0.207365	0.337853	0.0122461		1.49189	1.44688	1.53675	1.46574	1.46305	1.44297		0.0047837	0.0140499	0.0229428	0.0235346	0.0059923	0.000801911		5.56186e-10	2.71032e-09	-1.19237e-08	2.44222e-09	-8.90764e-09	-8.90764e-09		2.77166e-09	9.04416e-10	2.79548e-09	8.0462e-09	1.62837e-09	8.14183e-10
552	-0.400887		2.37313	2.21281	1.99697	2.42622	2.0646	2.04841		0.222081	0.00614103	0.998487	0.217338	0.290764	0.0162243		1.49177	1.44658	1.53663	1.46557	1.46287	1.44277		0.00463846	0.0140723	0.0228076	0.0230724	0.00582032	0.000800604		4.04447e-10	4.21907e-09	-1.25494e-08	3.37162e-09	-9.63359e-09	-9.63359e-09		4.02237e-09	4.82525e-11	1.20501e-09	9.16567e-09	1.56522e-09	7.82609e-10
553	-0.394149		2.35908	2.20235	2.01166	2.45307	2.08931	2.0595		0.234154	0.00479472	1.00583	0.203832	0.291264	0.0126894		1.49152	1.44627	1.53653	1.46553	1.46257	1.44255		0.0044441	0.014045	0.0225742	0.0226404	0.00564123	0.000750008		-6.09943e-10	1.57064e-09	-1.26916e-08	5.89197e-09	-9.53044e-09	-9.53044e-09		3.99415e-09	3.67184e-13	1.02745e-09	8.71558e-09	1.09013e-09	5.45064e-10
554	-0.387411		2.30501	2.18163	1.98551	2.45439	2.01965	2.05059		0.252325	0.00344172	0.992757	0.199682	0.24843	0.0114371		1.49125	1.44608	1.53674	1.46551	1.46235	1.44229		0.00432389	0.013987	0.0224038	0.0222515	0.00560675	0.000683747		-2.80169e-09	-1.17179e-09	-9.13772e-09	8.78588e-09	-7.86345e-09	-7.86345e-09		3.26551e-09	1.08529e-09	1.65108e-09	6.02812e-09	1.67392e-09	8.36958e-10
555	-0.380674		2.31821	2.16209	1.93202	2.45643	1.97171	2.03063		0.249258	0.0126219	0.966012	0.195423	0.249692	0.00976537		1.49102	1.44585	1.5372	1.46549	1.46232	1.44206		0.00432957	0.013902	0.0223879	0.0219874	0.00545219	0.000651723		-4.42607e-09	-1.56468e-09	-1.03081e-08	8.8217e-09	-6.0205e-09	-6.0205e-09		1.65925e-09	2.41734e-09	1.46031e-09	5.3436e-09	2.60179e-09	1.3009e-09
556	-0.373936		2.34458	2.18278	1.93239	2.43648	1.99823	2.00566		0.250556	0.0136837	0.966193	0.21169	0.289764	0.00161561		1.49071	1.44569	1.53767	1.46546	1.46237	1.44192		0.00442665	0.0138928	0.0225007	0.0218927	0.0051616	0.000672447		-6.04801e-09	-1.7188e-09	-1.19721e-08	6.9379e-09	-4.91379e-09	-4.91379e-09		1.38075e-09	2.78723e-09	7.43415e-10	7.76724e-09	2.65111e-09	1.32556e-09
557	-0.367199		2.3727	2.22703	1.9433	2.43647	1.99799	2.01772		0.259979	0.0106733	0.97165	0.232468	0.315912	0.0076437		1.49027	1.44553	1.53786	1.46565	1.46237	1.44184		0.00452682	0.0139735	0.022671	0.0220282	0.00466967	0.000718094		-4.79455e-09	-3.18896e-09	-1.34099e-08	5.35922e-09	-6.65986e-09	-6.65986e-09		1.72666e-09	2.0452e-09	5.73365e-10	8.28211e-09	1.16291e-09	5.81457e-10
558	-0.360461		2.40382	2.23356	1.95335	2.43681	2.01398	2.01582		0.254144	0.0163027	0.976674	0.277293	0.314183	0.0135193		1.48996	1.44544	1.53787	1.46594	1.46226	1.4417		0.00461699	0.0140584	0.0227493	0.022162	0.00425781	0.000762039		-3.54544e-09	-3.23273e-09	-1.43648e-08	4.01039e-09	-8.64107e-09	-8.64107e-09		2.58269e-09	1.501e-09	2.17093e-10	6.22043e-09	6.1965e-10	3.09825e-10
559	-0.353723		2.35525	2.23564	1.93878	2.4229	2.02194	2.01841		0.262342	0.0206175	0.96939	0.273767	0.322168	0.0111316		1.48989	1.4455	1.53804	1.46628	1.46203	1.44159		0.00476935	0.0140451	0.0227445	0.0221871	0.00415247	0.000754706		-3.03289e-09	-3.10138e-09	-1.37378e-08	1.21446e-09	-8.44862e-09	-8.44862e-09		2.16234e-09	1.37178e-09	1.09683e-09	3.45296e-09	2.83931e-09	1.41965e-09
560	-0.346986		2.33865	2.20487	1.93871	2.43704	2.01124	2.02933		0.274584	0.0102253	0.969356	0.256441	0.350098	0.000542498		1.48998	1.4456	1.53831	1.46647	1.46169	1.44143		0.00501075	0.0139568	0.0226723	0.0220845	0.0042763	0.000718096		-2.18798e-09	-2.76812e-09	-1.17152e-08	2.09267e-10	-5.59534e-09	-5.59534e-09		1.58007e-09	1.71812e-09	5.12561e-11	5.69162e-10	7.36889e-09	3.68445e-09
561	-0.340248		2.36454	2.19922	1.92729	2.45262	1.97733	2.00083		0.266502	0.0143191	0.963647	0.260649	0.276717	0.00157711		1.48997	1.44567	1.53846	1.46662	1.46141	1.44115		0.00535825	0.0139141	0.0226182	0.0218966	0.00417788	0.000637359		-1.47367e-09	-6.52572e-09	-1.0471e-08	1.85107e-09	-5.99674e-09	-5.99674e-09		1.5738e-09	2.75636e-09	5.82295e-10	1.99548e-09	8.54038e-09	4.27019e-09
562	-0.333511		2.32968	2.1983	1.91162	2.46486	1.99256	1.99526		0.2695	0.0219531	0.955811	0.264689	0.259661	0.00463604		1.48987	1.44553	1.53843	1.46674	1.46123	1.44082		0.0056777	0.013884	0.0226481	0.0215811	0.00369359	0.000514931		-6.36973e-10	-9.76038e-09	-8.80584e-09	3.41827e-09	-8.66386e-09	-8.66386e-09		1.50754e-09	3.17579e-09	4.41933e-11	2.49452e-09	5.45078e-09	2.72539e-09
563	-0.326773		2.32315	2.17962	1.93075	2.43836	1.94516	2.01098		0.276485	0.0249795	0.965375	0.270448	0.287212	0.00490207		1.48978	1.44532	1.53837	1.4668	1.4612	1.44049		0.00587237	0.0138396	0.022769	0.0210489	0.00302683	0.000414132		-2.10489e-10	-9.34706e-09	-5.11572e-09	3.12667e-09	-9.97048e-09	-9.97048e-09		1.20992e-09	2.93291e-09	1.24629e-09	9.13504e-10	3.18781e-09	1.5939e-09
564	-0.320035		2.30611	2.13906	1.92032	2.39983	1.92342	2.01368		0.298182	0.0211548	0.960159	0.295049	0.288901	0.00027345		1.48978	1.44523	1.53843	1.46681	1.46114	1.44013		0.00592896	0.0137923	0.0229981	0.0205466	0.00260785	0.000347054		-9.00154e-10	-6.16981e-09	-2.18203e-09	2.57963e-09	-7.26656e-09	-7.26656e-09		1.42754e-09	1.45792e-09	1.74803e-09	3.46454e-09	1.255e-09	6.27501e-10
565	-0.313298		2.29606	2.13389	1.91201	2.38017	1.88505	2.0424		0.294469	0.0167108	0.956005	0.283961	0.282581	0.0116964		1.48993	1.44529	1.53857	1.46685	1.46117	1.43981		0.00600011	0.0137856	0.0232294	0.0202214	0.00256559	0.000314462		-1.0222e-09	-2.03493e-09	-1.32364e-09	2.53099e-09	-5.2238e-09	-5.2238e-09		2.40401e-09	4.70281e-10	3.67707e-09	2.98252e-09	1.07116e-09	5.35579e-10
566	-0.30656		2.30949	2.14539	1.89974	2.38459	1.85908	2.00557		0.287605	0.0144333	0.949869	0.291046	0.285989	0.00988364		1.49025	1.44537	1.53872	1.4669	1.46112	1.43955		0.00613342	0.0138646	0.0234524	0.020136	0.00273841	0.000329548		-1.90356e-09	-3.24722e-10	-4.65854e-09	2.02907e-09	-6.05074e-09	-6.05074e-09		3.5716e-09	6.91619e-10	2.16699e-09	1.53718e-10	1.8717e-09	9.3585e-10
567	-0.299823		2.32238	2.16341	1.85528	2.35466	1.95081	2.01911		0.285867	0.010705	0.927641	0.335432	0.32726	0.00980314		1.49049	1.44542	1.53888	1.46694	1.46097	1.43943		0.00627735	0.0139808	0.0237112	0.0200804	0.00289518	0.00035677		-2.67786e-09	9.33238e-11	-3.88023e-09	1.10757e-09	-7.39917e-09	-7.39917e-09		3.96036e-09	1.02801e-09	1.57926e-09	1.03311e-09	2.95303e-09	1.47651e-09
568	-0.293085		2.32494	2.17016	1.87422	2.36489	1.96373	1.98456		0.304094	0.00483924	0.937111	0.339645	0.344515	0.00367319		1.49066	1.44538	1.53892	1.46687	1.46063	1.43941		0.00639113	0.0140931	0.0239713	0.0197966	0.0030636	0.000446839		-3.43496e-09	-2.34407e-09	-4.36447e-09	-1.67819e-09	-6.59505e-09	-6.59505e-09		3.04644e-09	7.25671e-10	1.63995e-09	1.45329e-09	3.73418e-09	1.86709e-09
569	-0.286348		2.31828	2.1648	1.88234	2.37362	1.90273	1.94602		0.29509	0.00813209	0.941168	0.350626	0.336294	0.00855551		1.49082	1.44524	1.53885	1.4668	1.46027	1.43931		0.00652312	0.0141837	0.0241415	0.019367	0.00297515	0.000564874		-5.05783e-09	-5.42053e-09	-4.20169e-09	-4.08274e-09	-7.4112e-09	-7.4112e-09		3.4028e-09	3.59694e-10	1.12466e-09	4.88905e-09	3.82178e-09	1.91089e-09
570	-0.27961		2.30745	2.1484	1.84942	2.36102	1.88014	1.94044		0.282683	0.023672	0.924712	0.362137	0.321858	0.00334635		1.49098	1.44501	1.53872	1.4668	1.45993	1.43913		0.00672726	0.0142683	0.0241613	0.0189868	0.00274332	0.000629734		-6.74335e-09	-4.90618e-09	-5.27284e-09	-3.37759e-09	-7.51868e-09	-7.51868e-09		3.6514e-09	6.03923e-10	1.25673e-09	4.89613e-09	2.00471e-09	1.00235e-09
571	-0.272872		2.27712	2.1345	1.8223	2.34505	1.86226	1.92597		0.289914	0.042277	0.91115	0.381647	0.30361	0.00945248		1.49096	1.44473	1.53857	1.46685	1.4597	1.43883		0.0069498	0.0143764	0.0241278	0.0187793	0.00226821	0.000668828		-7.83722e-09	-1.05475e-09	-5.64142e-09	-3.89424e-09	-7.03351e-09	-7.03351e-09		3.44079e-09	1.66527e-09	2.4628e-09	5.9538e-09	2.46353e-09	1.23177e-09
572	-0.266135		2.28195	2.13612	1.85772	2.32707	1.80605	1.94036		0.298421	0.0229009	0.928858	0.39289	0.267992	0.00483781		1.49079	1.44461	1.53838	1.46687	1.4595	1.43857		0.00712752	0.0145175	0.0240841	0.0186752	0.00180805	0.000704023		-6.44571e-09	8.77837e-10	-6.56485e-09	-3.89592e-09	-5.56356e-09	-5.56356e-09		2.91687e-09	2.21373e-09	3.43075e-09	5.60756e-09	4.10594e-09	2.05297e-09
573	-0.259397		2.25687	2.13592	1.82609	2.30658	1.82675	1.92668		0.301473	0.0244507	0.913046	0.419378	0.279353	0.00357304		1.4907	1.44458	1.53824	1.46696	1.45919	1.43834		0.00728634	0.0146406	0.0240256	0.018651	0.00146533	0.000812803		-5.45067e-09	-1.44397e-09	-8.54068e-09	-4.24635e-09	-1.68347e-09	-1.68347e-09		2.76547e-09	2.35062e-09	1.77568e-09	6.2515e-09	5.00916e-09	2.50458e-09
574	-0.25266		2.27656	2.13668	1.81848	2.30425	1.82627	1.9136		0.289674	0.0391192	0.909242	0.400968	0.256536	0.00866636		1.49075	1.4446	1.53825	1.46714	1.45889	1.43808		0.00742548	0.0147034	0.0239709	0.0185743	0.00121659	0.000942704		-6.1599e-09	-6.06679e-09	-8.51427e-09	-5.01188e-10	-2.04205e-09	-2.04205e-09		2.54774e-09	2.98841e-09	5.90969e-10	1.02702e-09	4.4706e-09	2.2353e-09
575	-0.245922		2.25139	2.12684	1.7968	2.2588	1.77724	1.90235		0.295347	0.0315213	0.8984	0.398311	0.225323	0.0155728		1.49088	1.44456	1.53834	1.46727	1.45861	1.43784		0.00754261	0.0146883	0.0238909	0.0182816	0.00119875	0.0010364		-7.74572e-09	-8.76525e-09	-7.47626e-09	-1.44911e-09	-3.64632e-09	-3.64632e-09		2.68112e-09	2.55066e-09	8.1932e-10	3.01148e-10	2.43298e-09	1.21649e-09
576	-0.239184		2.25214	2.10857	1.81873	2.25768	1.76942	1.88706		0.300938	0.0494023	0.909364	0.435698	0.247451	0.00867964		1.49093	1.44451	1.53829	1.46728	1.45817	1.43773		0.00763488	0.0146373	0.023863	0.0177184	0.00126878	0.00106271		-9.28311e-09	-8.17892e-09	-3.51679e-09	-2.35793e-09	-8.48597e-09	-8.48597e-09		3.35549e-09	1.28556e-09	7.37856e-10	7.75221e-10	2.30969e-09	1.15484e-09
577	-0.232447		2.25082	2.14867	1.83542	2.2538	1.81141	1.86259		0.305902	0.0429928	0.917708	0.449097	0.27992	0.00440965		1.49092	1.44449	1.53838	1.46726	1.45765	1.4377		0.00771686	0.014583	0.0237862	0.017074	0.00116466	0.00107301		-8.65046e-09	-6.86956e-09	-4.67057e-09	-2.69301e-09	-1.16297e-08	-1.16297e-08		3.30194e-09	1.12519e-10	1.63134e-09	2.21328e-09	1.05186e-09	5.2593e-10
578	-0.225709		2.27026	2.14597	1.80847	2.24494	1.78557	1.8795		0.307764	0.0302487	0.904235	0.418282	0.251383	0.000833443		1.49078	1.44449	1.53875	1.46741	1.4573	1.43759		0.00777622	0.0145277	0.023686	0.0166926	0.000795339	0.00109731		-7.81252e-09	-1.7317e-09	-5.29525e-09	-1.26989e-09	-1.26852e-08	-1.26852e-08		2.84316e-09	7.23155e-10	1.03321e-09	4.96673e-10	2.68248e-10	1.34124e-10
579	-0.218972		2.26671	2.12516	1.81647	2.24682	1.80021	1.86562		0.304841	0.0287443	0.908233	0.434189	0.253551	0.000365274		1.49066	1.44451	1.5393	1.46764	1.45704	1.43725		0.00780617	0.0144868	0.0236143	0.0165576	0.000313521	0.00110055		-6.97633e-09	1.13368e-09	-6.30425e-09	-4.87474e-10	-1.08117e-08	-1.08117e-08		1.32649e-09	1.72763e-10	6.43588e-10	1.14204e-09	2.44542e-09	1.22271e-09
580	-0.212234		2.25394	2.10776	1.80479	2.21436	1.77728	1.83273		0.306414	0.024607	0.902396	0.444587	0.20809	0.000713393		1.49061	1.44455	1.53974	1.46769	1.45681	1.43684		0.00788856	0.0144939	0.0236035	0.016374	0.000170721	0.0010968		-6.09349e-09	2.48421e-10	-4.38558e-09	-5.06122e-10	-9.73548e-09	-9.73548e-09		6.57789e-10	1.48128e-09	2.0419e-09	8.5718e-10	7.03973e-09	3.51987e-09
581	-0.205496		2.24088	2.08807	1.76907	2.18936	1.74856	1.84065		0.30286	0.017199	0.884534	0.455299	0.177268	0.00206481		1.4906	1.44455	1.54014	1.46754	1.45651	1.43654		0.00806038	0.0145614	0.0236119	0.0160829	0.000653318	0.00110628		-6.23914e-09	-3.26622e-09	-2.25422e-09	-1.01115e-09	-8.01339e-09	-8.01339e-09		5.01599e-10	2.44262e-09	1.75488e-09	1.35642e-10	8.07474e-09	4.03737e-09
582	-0.198759		2.2204	2.09339	1.75657	2.20735	1.70411	1.81575		0.303941	0.0271678	0.878286	0.432863	0.241883	0.00523591		1.49058	1.44452	1.54061	1.46734	1.45614	1.43628		0.00828577	0.0146495	0.0236118	0.0157132	0.00144639	0.00115444		-6.15425e-09	-5.03051e-09	-4.05915e-09	1.65376e-10	-7.42155e-09	-7.42155e-09		1.34146e-09	1.98694e-09	1.04183e-09	1.36078e-09	6.76166e-09	3.38083e-09
583	-0.192021		2.22519	2.1063	1.75918	2.18945	1.68026	1.824		0.289405	0.0395219	0.879589	0.418423	0.254503	0.0349051		1.49054	1.44438	1.5411	1.46724	1.45575	1.43605		0.00839258	0.0147026	0.0236801	0.0153526	0.0022957	0.0012403		-5.94039e-09	-4.61476e-09	-7.7443e-09	-1.99196e-09	-7.12086e-09	-7.12086e-09		2.22861e-09	1.98601e-09	4.47017e-10	2.0884e-09	6.79177e-09	3.39589e-09
584	-0.185284		2.22012	2.11634	1.7456	2.16279	1.70748	1.82178		0.297651	0.0167859	0.872799	0.455968	0.21937	0.0290419		1.49054	1.44426	1.54144	1.46711	1.4552	1.43581		0.0083672	0.0147086	0.0238365	0.0149096	0.00303272	0.00135473		-6.3629e-09	-5.76473e-09	-8.01126e-09	-3.44014e-09	-7.79075e-09	-7.79075e-09		2.17262e-09	1.41049e-09	1.7653e-09	3.51772e-09	7.91659e-09	3.9583e-09
585	-0.178546		2.22743	2.10769	1.69301	2.14437	1.69364	1.78432		0.305746	0.0134801	0.846507	0.49044	0.188374	0.0174699		1.49055	1.44422	1.54168	1.467	1.45453	1.43561		0.00833652	0.0146981	0.0240325	0.014496	0.00338225	0.00146425		-6.23989e-09	-5.34754e-09	-1.05407e-08	-5.46061e-09	-8.33625e-09	-8.33625e-09		1.71102e-09	3.1862e-10	1.04777e-09	3.22855e-09	7.70543e-09	3.85272e-09
586	-0.171809		2.23057	2.13257	1.68012	2.13556	1.65316	1.75341		0.300656	0.0163886	0.840061	0.535586	0.18733	0.00891189		1.49045	1.44431	1.54189	1.46695	1.45375	1.4354		0.00838192	0.0146916	0.0241653	0.0141284	0.00361906	0.00159976		-6.33321e-09	-4.09588e-09	-1.40455e-08	-5.55954e-09	-6.00141e-09	-6.00141e-09		8.76212e-10	8.483e-11	3.10436e-10	5.35988e-09	7.69676e-09	3.84838e-09
587	-0.165071		2.22649	2.12288	1.71183	2.10355	1.64887	1.71387		0.30171	0.0112462	0.855914	0.547296	0.200333	0.00280755		1.49045	1.44436	1.54193	1.46705	1.45294	1.43517		0.00843989	0.0147001	0.0241912	0.0138011	0.00405214	0.00173513		-5.9055e-09	-2.89195e-09	-1.50032e-08	-7.83068e-09	-3.26343e-09	-3.26343e-09		1.84356e-11	5.22486e-10	9.52664e-11	2.30427e-09	4.31313e-09	2.15656e-09
588	-0.158333		2.20705	2.08002	1.67521	2.08716	1.64572	1.69816		0.311774	0.0226973	0.837604	0.555126	0.195084	0.0102334		1.49054	1.44424	1.54191	1.46722	1.45204	1.43496		0.00843862	0.0147351	0.02413	0.0134325	0.00456972	0.00191793		-5.67263e-09	-3.17337e-09	-1.12394e-08	-1.00904e-08	-4.81188e-09	-4.81188e-09		5.44446e-10	1.51392e-09	6.39621e-10	8.49752e-10	4.88355e-09	2.44177e-09
589	-0.151596		2.20472	2.04677	1.65184	2.07762	1.62818	1.68491		0.310203	0.0230851	0.825918	0.556804	0.142443	0.016578		1.49068	1.44394	1.54175	1.46728	1.45121	1.43475		0.00843981	0.0148101	0.0239651	0.0129871	0.00506856	0.00210275		-4.4682e-09	-3.04896e-09	-8.6114e-09	-1.31481e-08	-8.20168e-09	-8.20168e-09		1.04661e-09	2.17175e-09	3.82239e-11	5.53194e-10	5.01661e-09	2.50831e-09
590	-0.144858		2.21006	2.0327	1.64542	2.0753	1.56077	1.6415		0.310382	0.0135466	0.822711	0.571413	0.11203	0.020041		1.49081	1.44358	1.54156	1.46725	1.45062	1.43458		0.00851457	0.0149321	0.0237782	0.0125847	0.00551301	0.00222685		-4.8392e-09	-1.95385e-09	-1.07939e-08	-1.15534e-08	-1.01131e-08	-1.01131e-08		1.66229e-09	2.06975e-09	9.02307e-10	2.53736e-09	8.92418e-09	4.46209e-09
591	-0.138121		2.20517	2.01546	1.61314	2.07702	1.52593	1.61962		0.30824	0.00578303	0.806572	0.548315	0.102795	0.0194835		1.49086	1.44333	1.54129	1.46716	1.45016	1.4344		0.00861071	0.0150797	0.0236671	0.0123121	0.00600531	0.00228121		-5.36962e-09	5.59187e-10	-1.48579e-08	-9.03346e-09	-1.08444e-08	-1.08444e-08		2.01592e-09	2.29014e-09	9.06316e-10	6.11403e-09	9.7289e-09	4.86445e-09
592	-0.131383		2.1603	2.01121	1.58074	2.05176	1.52558	1.6089		0.319535	0.0059675	0.790372	0.566795	0.0981747	0.0277227		1.4907	1.44317	1.54097	1.46709	1.4496	1.43425		0.00869183	0.0151832	0.0236055	0.0121492	0.00648381	0.00225251		-5.88535e-09	1.76463e-09	-1.26913e-08	-9.04795e-09	-1.00151e-08	-1.00151e-08		2.64537e-09	1.9728e-09	6.72516e-11	6.35204e-09	8.12277e-09	4.06139e-09
593	-0.124645		2.18068	2.01822	1.58118	2.01984	1.4815	1.61135		0.317769	0.0030528	0.790591	0.560909	0.0755998	0.0296719		1.49044	1.44309	1.54081	1.4669	1.44875	1.43407		0.00878852	0.0152555	0.0235168	0.0119375	0.00691352	0.00221163		-4.76116e-09	2.98127e-09	-8.84668e-09	-8.51509e-09	-1.00481e-08	-1.00481e-08		2.49256e-09	1.43132e-09	2.75512e-09	6.72957e-09	7.93059e-09	3.96529e-09
594	-0.117908		2.17706	2.02494	1.59145	2.01801	1.48254	1.58972		0.31519	0.000682935	0.795726	0.553497	0.0684719	0.0267397		1.49033	1.44301	1.54089	1.46657	1.44782	1.43384		0.00895935	0.01533	0.0233995	0.0116739	0.00707059	0.00218465		-3.82166e-09	8.85717e-10	-4.53611e-09	-7.81894e-09	-8.01748e-09	-8.01748e-09		2.15202e-09	8.7288e-10	2.56642e-09	8.49449e-09	5.64222e-09	2.82111e-09
595	-0.11117		2.15794	1.99561	1.56711	1.99981	1.47571	1.5716		0.317989	0.00370565	0.783557	0.567903	0.0419458	0.0311113		1.49058	1.44296	1.54115	1.46616	1.44697	1.43356		0.00918939	0.0154392	0.0232456	0.0113511	0.00728626	0.00217006		-5.22994e-09	-1.73007e-09	-2.21556e-09	-7.62324e-09	-7.02871e-09	-7.02871e-09		1.89826e-09	3.07945e-09	2.07577e-09	8.86503e-09	4.15496e-09	2.07748e-09
596	-0.104433		2.1331	1.99433	1.54669	1.97787	1.5019	1.5733		0.323238	0.000670318	0.773343	0.587618	0.0830899	0.0284002		1.49085	1.44299	1.54138	1.46578	1.44627	1.43326		0.00943623	0.0156303	0.0230792	0.011018	0.00774139	0.00216535		-4.97946e-09	-3.22703e-09	-6.08458e-09	-6.90772e-09	-6.4977e-09	-6.4977e-09		1.70057e-09	4.04547e-09	6.44458e-10	1.01456e-08	3.44099e-09	1.72049e-09
597	-0.097695		2.13751	1.9925	1.57374	1.99719	1.44929	1.53726		0.326939	0.000500404	0.78687	0.612705	0.0276983	0.0218745		1.4909	1.4431	1.54139	1.46536	1.44558	1.43305		0.00961542	0.0158187	0.0228999	0.0106446	0.00825768	0.00215123		-5.69161e-09	-4.23056e-09	-9.24745e-09	-8.70831e-09	-5.29288e-09	-5.29288e-09		1.75229e-09	2.95267e-09	1.37723e-09	7.33799e-09	5.73465e-09	2.86732e-09
598	-0.0909574		2.13898	1.97955	1.57472	1.96182	1.43451	1.51764		0.308216	0.00639911	0.787359	0.608317	0.0409419	0.0248397		1.49077	1.44321	1.54144	1.46496	1.4447	1.43287		0.0097186	0.0160211	0.0226449	0.0103277	0.00847059	0.00215897		-5.23135e-09	-3.66224e-09	-1.13995e-08	-9.92374e-09	-1.49426e-09	-1.49426e-09		1.2884e-09	1.08597e-09	2.25556e-09	6.64616e-09	6.63025e-09	3.31512e-09
599	-0.0842199		2.10625	1.94559	1.55377	1.91689	1.43485	1.49623		0.331275	0.0181109	0.776887	0.631604	0.0578309	0.0296947		1.49059	1.44315	1.54166	1.46461	1.44383	1.43256		0.00975537	0.0162251	0.0223789	0.0101057	0.008549	0.00217197		-4.95485e-09	-1.57706e-09	-9.84275e-09	-9.52609e-09	-1.84626e-09	-1.84626e-09		1.00763e-09	7.2124e-11	2.52131e-09	7.9884e-09	7.06212e-09	3.53106e-09
600	-0.0774823		2.09379	1.94675	1.56086	1.92659	1.40726	1.50577		0.354594	0.0189779	0.780429	0.625571	0.0400271	0.025262		1.49036	1.44286	1.54222	1.46433	1.44263	1.43222		0.00978253	0.0164057	0.0222507	0.00986409	0.00839384	0.00215692		-6.44862e-09	1.20161e-09	-9.17736e-09	-9.25516e-09	-2.51261e-09	-2.51261e-09		6.56216e-10	1.48791e-09	1.71619e-09	8.07134e-09	4.63396e-09	2.31698e-09
601	-0.0707447		2.09268	1.91916	1.54521	1.91583	1.36096	1.47616		0.333268	0.0155137	0.772603	0.620064	0.0252185	0.00758391		1.48991	1.44235	1.54282	1.46404	1.4413	1.43188		0.00986021	0.0165086	0.0222699	0.00944494	0.00824011	0.00217348		-8.57476e-09	1.97006e-09	-9.32677e-09	-1.12085e-08	-6.8272e-09	-6.8272e-09		4.39306e-10	2.5917e-09	1.20508e-09	3.84347e-09	3.46424e-09	1.73212e-09
602	-0.0640071		2.12295	1.91772	1.5723	1.91059	1.35376	1.42861		0.309765	0.0337838	0.786152	0.641117	0.0418556	0.00540878		1.48934	1.44177	1.54354	1.46382	1.43994	1.43166		0.00997297	0.0164889	0.0223566	0.00894982	0.00800428	0.00222847		-1.0856e-08	-1.53976e-11	-1.48611e-08	-1.1519e-08	-8.5013e-09	-8.5013e-09		1.24529e-10	2.33744e-09	1.56397e-09	4.25503e-09	7.49729e-09	3.74865e-09
603	-0.0572695		2.09246	1.92096	1.54162	1.88198	1.33467	1.43693		0.321475	0.0231508	0.770808	0.626359	0.0104143	0.0145257		1.48879	1.44126	1.54412	1.46367	1.43894	1.43139		0.0101029	0.0164369	0.0224513	0.00856555	0.00802239	0.00232084		-1.13919e-08	-1.05945e-09	-1.62243e-08	-1.34914e-08	-1.02799e-08	-1.02799e-08		6.79529e-10	1.56896e-09	1.21887e-09	1.98799e-09	1.01503e-08	5.07515e-09
604	-0.0505319		2.04188	1.88383	1.49402	1.85437	1.31155	1.43962		0.321992	0.0275303	0.747011	0.605575	0.0186347	0.0249743		1.48844	1.44088	1.54449	1.46356	1.43822	1.43107		0.0102362	0.0164196	0.0225803	0.00831528	0.00811238	0.00241987		-9.72201e-09	-6.10898e-10	-1.54335e-08	-1.31499e-08	-9.70493e-09	-9.70493e-09		1.31954e-09	1.41388e-10	2.47255e-09	2.52162e-09	6.51328e-09	3.25664e-09
605	-0.0437943		2.05247	1.85434	1.48057	1.82514	1.33061	1.41788		0.326281	0.0281086	0.740285	0.609401	0.000583448	0.0367501		1.48831	1.44056	1.54458	1.46341	1.43758	1.43089		0.0103642	0.0164081	0.0226479	0.0080497	0.00828876	0.0024585		-9.31403e-09	-6.87994e-10	-1.59871e-08	-1.295e-08	-7.33883e-09	-7.33883e-09		1.34477e-09	6.90261e-10	3.48932e-09	2.3369e-09	2.62884e-09	1.31442e-09
606	-0.0370567		2.06851	1.86303	1.48989	1.81863	1.32779	1.39569		0.304977	0.0433191	0.744944	0.596622	0.0129006	0.0359923		1.48827	1.44035	1.54437	1.46323	1.43681	1.43078		0.0104982	0.0164034	0.0226326	0.00770726	0.0079907	0.0025474		-7.79782e-09	-2.4868e-09	-1.29752e-08	-9.66681e-09	-7.60513e-09	-7.60513e-09		1.489e-09	5.97356e-10	4.35126e-09	5.58354e-09	6.01995e-09	3.00998e-09
607	-0.0303191		2.09288	1.84944	1.48777	1.81099	1.3199	1.39857		0.305783	0.0504819	0.743884	0.569373	0.0168739	0.0317941		1.48819	1.44026	1.54402	1.463	1.43589	1.43071		0.0106074	0.016399	0.0225615	0.00726079	0.00745439	0.00259935		-5.96623e-09	-4.31869e-09	-9.80579e-09	-8.48859e-09	-9.77849e-09	-9.77849e-09		1.03847e-09	9.50795e-10	3.00858e-09	9.62516e-09	1.10559e-08	5.52793e-09
608	-0.0235816		2.07307	1.83618	1.46924	1.81408	1.30297	1.36916		0.307974	0.0586694	0.734619	0.554934	0.0329923	0.0265188		1.48793	1.4402	1.54361	1.46271	1.43484	1.43049		0.0106682	0.0164388	0.0225368	0.00673983	0.00674034	0.00259367		-3.98544e-09	-5.12875e-09	-4.56069e-09	-9.01463e-09	-1.33774e-08	-1.33774e-08		5.17767e-10	5.61583e-10	3.07134e-09	8.76779e-09	1.12827e-08	5.64137e-09
609	-0.016844		2.05763	1.84951	1.44742	1.81801	1.28952	1.34256		0.296744	0.0553261	0.723711	0.549767	0.029884	0.0288658		1.48741	1.43997	1.54319	1.46237	1.43402	1.43013		0.0107168	0.0164877	0.0225132	0.00621283	0.00642972	0.00258114		-3.84427e-09	-4.1839e-09	-3.4396e-09	-9.20502e-09	-1.47496e-08	-1.47496e-08		5.68618e-10	2.49568e-10	3.21093e-09	1.21111e-08	7.40783e-09	3.70391e-09
610	-0.0101064		2.02578	1.84139	1.49011	1.80415	1.26197	1.33265		0.292582	0.0609434	0.745056	0.555442	0.0465867	0.0293572		1.48665	1.43963	1.54294	1.46196	1.43318	1.42972		0.0108033	0.0165351	0.0224692	0.00562251	0.00629175	0.00252611		-6.48452e-09	-1.26379e-09	-3.97216e-09	-1.01276e-08	-9.82325e-09	-9.82325e-09		1.58539e-09	9.13851e-11	2.969e-09	1.27257e-08	7.62684e-09	3.81342e-09
611	-0.00336879		1.99757	1.80664	1.47539	1.78328	1.29078	1.31114		0.295304	0.0578313	0.737693	0.553414	0.0276818	0.0251465		1.4858	1.43934	1.54271	1.46154	1.43245	1.42925		0.0109025	0.0166197	0.02235	0.00507286	0.00631486	0.00248055		-1.01095e-08	2.08712e-09	-5.88487e-09	-1.0599e-08	-7.34887e-09	-7.34887e-09		2.0678e-09	3.47164e-10	1.92789e-09	1.42201e-08	1.02974e-08	5.14872e-09
612	0.00336879		2.01929	1.77963	1.4753	1.7778	1.30262	1.30098		0.294497	0.073163	0.737652	0.53533	0.0283885	0.0233211		1.48507	1.43927	1.5426	1.46123	1.43177	1.42883		0.0110062	0.0167492	0.0221458	0.00468156	0.00636195	0.00243962		-1.11209e-08	3.36521e-09	-9.26827e-09	-1.35892e-08	-3.91189e-09	-3.91189e-09		1.83057e-09	1.30333e-09	1.74688e-09	1.4226e-08	7.29369e-09	3.64685e-09
613	0.0101064		1.99224	1.74263	1.46351	1.77788	1.29987	1.27382		0.296244	0.0845151	0.731753	0.535604	0.00771292	0.027614		1.48453	1.43925	1.54244	1.46104	1.43098	1.42844		0.0110728	0.0168071	0.0219107	0.00444767	0.00637996	0.00246602		-9.7555e-09	2.19457e-09	-9.99998e-09	-1.17058e-08	-5.87698e-09	-5.87698e-09		8.93188e-10	1.40641e-09	2.73154e-09	1.66321e-08	2.3916e-09	1.1958e-09
614	0.016844		1.97579	1.73259	1.44897	1.75948	1.27459	1.24884		0.289846	0.0836916	0.724485	0.523956	0.000903221	0.0254814		1.48408	1.43925	1.54233	1.46073	1.43027	1.42806		0.0111236	0.0167053	0.0215772	0.00421142	0.00633634	0.00253962		-1.04813e-08	-5.48e-10	-1.12365e-08	-1.04691e-08	-5.39518e-09	-5.39518e-09		3.18639e-10	8.17345e-10	1.99987e-09	1.88609e-08	3.90684e-09	1.95342e-09
615	0.0235816		1.97702	1.69613	1.43633	1.73689	1.27938	1.24322		0.289157	0.0866247	0.718165	0.522256	0.00486144	0.0238522		1.48358	1.43919	1.54234	1.46019	1.42972	1.42784		0.011208	0.0164936	0.0212588	0.00383148	0.00617089	0.00255564		-9.64055e-09	-2.25283e-09	-1.11864e-08	-1.15911e-08	-2.20508e-09	-2.20508e-09		2.42618e-10	2.8753e-11	1.03248e-09	1.46785e-08	3.45766e-09	1.72883e-09
616	0.0303191		1.97885	1.67166	1.46403	1.72874	1.26567	1.23377		0.28424	0.0880729	0.732016	0.525129	0.00601926	0.0172623		1.48304	1.43903	1.54255	1.45953	1.4293	1.42761		0.0112366	0.0162753	0.0209764	0.00335505	0.00579126	0.00258451		-8.26909e-09	-6.08524e-10	-8.87536e-09	-1.47025e-08	2.13201e-09	2.13201e-09		2.53802e-10	1.00884e-09	1.65753e-10	1.00278e-08	4.03297e-09	2.01649e-09
617	0.0370567		1.98147	1.65325	1.4535	1.73558	1.25773	1.20928		0.268414	0.0824411	0.726752	0.534207	0.0343996	0.0158706		1.48255	1.43881	1.54286	1.45899	1.42874	1.4273		0.0112135	0.016203	0.0207678	0.00293751	0.00526698	0.00251508		-6.60585e-09	1.98522e-09	-8.76475e-09	-1.27035e-08	-1.79053e-09	-1.79053e-09		3.89549e-10	4.4608e-10	1.44168e-09	1.02272e-08	1.3586e-09	6.793e-10
618	0.0437943		1.93403	1.62131	1.43842	1.73613	1.25893	1.19697		0.294738	0.08593	0.71921	0.514642	0.00827972	0.0243975		1.48218	1.43845	1.54303	1.45852	1.42798	1.42697		0.0111454	0.0161931	0.0205591	0.00263232	0.00460305	0.00245103		-5.31752e-09	4.52494e-09	-7.89054e-09	-1.82514e-08	-3.08572e-09	-3.08572e-09		8.27244e-10	3.34455e-10	3.37417e-09	7.21947e-09	1.91707e-09	9.58534e-10
619	0.0505319		1.92297	1.62103	1.40796	1.70874	1.23759	1.17357		0.297485	0.0894744	0.703978	0.488282	0.0167514	0.0164488		1.48209	1.43806	1.5431	1.45807	1.4272	1.42664		0.0111604	0.0162289	0.0203542	0.00248362	0.00384299	0.0024565		-6.42793e-09	2.32577e-09	-6.31143e-09	-2.08296e-08	-8.01468e-09	-8.01468e-09		1.18691e-09	5.81879e-11	5.37762e-09	7.35992e-09	2.43813e-09	1.21906e-09
620	0.0572695		1.93516	1.64436	1.39816	1.70325	1.22057	1.16985		0.27249	0.0956809	0.699078	0.488945	0.00411508	0.0193392		1.48219	1.43775	1.54303	1.45758	1.42626	1.42637		0.011187	0.0162517	0.0202235	0.00238639	0.00285359	0.00247283		-7.07545e-09	-2.89903e-09	-7.49441e-09	-1.91433e-08	-7.9262e-09	-7.9262e-09		1.00553e-09	5.33016e-10	4.80503e-09	9.09588e-09	3.95523e-10	1.97761e-10
621	0.0640071		1.92311	1.62792	1.39121	1.67412	1.21038	1.16714		0.252244	0.0994019	0.695606	0.505407	0.00261195	0.0225499		1.48232	1.43748	1.54283	1.457	1.42532	1.426		0.0111843	0.0163222	0.0201421	0.00225941	0.00176842	0.0024767		-8.99866e-09	-4.83961e-09	-7.52049e-09	-1.57259e-08	-9.75651e-09	-9.75651e-09		1.8219e-10	2.17981e-09	3.03012e-09	1.21016e-08	2.06582e-09	1.03291e-09
622	0.0707447		1.8826	1.60934	1.38477	1.65637	1.20721	1.1719		0.253406	0.0943313	0.692383	0.471224	0.0326263	0.0185429		1.48212	1.43719	1.54224	1.45638	1.4242	1.42555		0.0111433	0.0164374	0.0199956	0.00219687	0.00069867	0.00242106		-9.46315e-09	-7.4983e-09	-9.4548e-09	-1.30047e-08	-8.87404e-09	-8.87404e-09		1.05699e-09	3.04637e-09	1.7213e-09	1.32897e-08	5.28693e-09	2.64346e-09
623	0.0774823		1.87115	1.56437	1.3766	1.66956	1.20546	1.16374		0.264614	0.0920326	0.688299	0.475047	0.0181569	0.0176885		1.48163	1.43684	1.54179	1.4557	1.42344	1.42499		0.0111384	0.0165774	0.0198262	0.00209819	8.29824e-05	0.00236345		-8.30015e-09	-6.77699e-09	-5.62633e-09	-1.41816e-08	-8.83071e-09	-8.83071e-09		6.59858e-10	1.88829e-09	2.00504e-09	1.21828e-08	4.69288e-09	2.34644e-09
624	0.0842199		1.84421	1.58887	1.379	1.66358	1.18788	1.12844		0.259018	0.0901818	0.689501	0.468995	0.00652187	0.0222248		1.48111	1.4365	1.54168	1.45523	1.42313	1.42437		0.0112599	0.0166877	0.0195963	0.002087	0.000177757	0.00231318		-7.615e-09	-7.35221e-09	-6.10372e-09	-1.37957e-08	-1.01056e-08	-1.01056e-08		6.65422e-10	2.69719e-11	1.75788e-09	1.01619e-08	1.19859e-10	5.99294e-11
625	0.0909574		1.86017	1.57274	1.39969	1.67267	1.19616	1.13985		0.259809	0.0871379	0.699844	0.446412	0.00626096	0.0229514		1.48063	1.43629	1.54166	1.45482	1.42321	1.42382		0.0114001	0.0167966	0.0193714	0.00199629	0.00017252	0.00216629		-8.70235e-09	-8.15021e-09	-4.45095e-09	-1.90229e-08	-1.35658e-08	-1.35658e-08		1.52821e-09	4.11094e-10	3.25177e-09	5.72795e-09	7.33218e-09	3.66609e-09
626	0.097695		1.85584	1.54896	1.39384	1.64088	1.18541	1.1233		0.253894	0.0911675	0.69692	0.45654	0.00407138	0.0125331		1.48019	1.43607	1.5415	1.45438	1.42316	1.42339		0.0115198	0.0169179	0.0192214	0.00173436	0.000440685	0.00209738		-1.07645e-08	-8.82792e-09	-1.3925e-08	-1.99488e-08	-1.54162e-08	-1.54162e-08		8.32009e-10	4.94295e-10	7.09513e-10	5.42954e-09	9.31489e-09	4.65744e-09
627	0.104433		1.85589	1.53062	1.38551	1.65662	1.20235	1.12886		0.250296	0.0809286	0.692755	0.479087	0.0117482	0.0164366		1.4799	1.43583	1.54123	1.45389	1.42273	1.42291		0.0115798	0.0170466	0.0190966	0.00137509	0.00114636	0.00194419		-1.02781e-08	-5.63065e-09	-1.5552e-08	-2.00535e-08	-1.703e-08	-1.703e-08		3.85123e-10	3.90433e-10	8.80808e-10	7.0879e-09	1.31752e-08	6.5876e-09
628	0.11117		1.83291	1.51555	1.37749	1.64876	1.20806	1.11213		0.245959	0.0789477	0.688746	0.463461	0.0303441	0.0231668		1.47988	1.43554	1.541	1.45344	1.42231	1.42237		0.0116616	0.0172042	0.0189678	0.000995376	0.00191062	0.00177332		-9.27481e-09	-2.94921e-09	-1.31986e-08	-1.50368e-08	-1.24871e-08	-1.24871e-08		3.78039e-10	6.74498e-10	1.28417e-09	7.89727e-09	9.21829e-09	4.60914e-09
629	0.117908		1.857	1.50212	1.39551	1.65845	1.18299	1.11276		0.244493	0.0869652	0.697754	0.442702	0.0315149	0.0284737		1.48004	1.43516	1.54072	1.45306	1.42158	1.42185		0.0117535	0.0173015	0.0188153	0.000702452	0.00275312	0.00167995		-8.48742e-09	2.63756e-10	-1.14624e-08	-1.38166e-08	-1.51119e-08	-1.51119e-08		2.95501e-10	4.75143e-10	1.80719e-09	5.98738e-09	6.26616e-09	3.13308e-09
630	0.124645		1.84825	1.50014	1.39746	1.65981	1.19346	1.11031		0.254841	0.0824193	0.698729	0.428171	0.0266117	0.0249264		1.48013	1.43465	1.54016	1.45264	1.4211	1.4215		0.011813	0.0173661	0.0189045	0.000438931	0.00334634	0.00166038		-8.45908e-09	1.55662e-09	-6.90392e-09	-1.09696e-08	-1.75527e-08	-1.75527e-08		1.04319e-09	2.72796e-09	3.30211e-10	8.27775e-09	2.53215e-09	1.26607e-09
631	0.131383		1.8196	1.47946	1.40311	1.68045	1.20064	1.09769		0.246996	0.0799509	0.701556	0.417784	0.0278509	0.0177995		1.47997	1.43407	1.53948	1.45222	1.42058	1.42115		0.0118057	0.0173664	0.0190503	0.00022964	0.00403628	0.00167274		-7.39445e-09	-3.9651e-10	-4.71721e-09	-9.47647e-09	-1.91612e-08	-1.91612e-08		1.0139e-09	3.04042e-09	1.99862e-09	9.57961e-09	4.47524e-09	2.23762e-09
632	0.138121		1.82388	1.46841	1.38503	1.66753	1.19095	1.10573		0.244076	0.073931	0.692514	0.403098	0.0236448	0.0167959		1.4795	1.43352	1.53889	1.45176	1.42019	1.42074		0.0117932	0.0173405	0.0192165	5.09858e-05	0.00495511	0.00163591		-4.71405e-09	-1.40363e-09	-5.05999e-09	-7.19502e-09	-7.50235e-09	-7.50235e-09		8.12204e-10	4.81565e-09	2.29571e-09	1.38546e-08	5.15429e-09	2.57715e-09
633	0.144858		1.8029	1.47714	1.37705	1.67325	1.17182	1.09065		0.245698	0.0789988	0.688526	0.415661	0.0352711	0.0175859		1.47897	1.43313	1.53843	1.45119	1.4202	1.42044		0.0118561	0.0172704	0.0193851	0.000139045	0.00566333	0.00170972		-6.98442e-09	-2.29103e-09	-6.35918e-09	-1.60013e-08	-6.70751e-09	-6.70751e-09		8.94645e-14	2.43608e-09	2.0553e-10	4.56936e-09	6.8752e-09	3.4376e-09
634	0.151596		1.80018	1.49354	1.3849	1.67506	1.16429	1.069		0.249577	0.0724635	0.692451	0.422032	0.0323025	0.00722536		1.47859	1.4328	1.53811	1.45057	1.42029	1.42007		0.0120269	0.0172003	0.019683	0.000287771	0.00626845	0.00178669		-8.41533e-09	-1.64427e-09	-5.42478e-09	-2.50217e-08	-4.08821e-09	-4.08821e-09		1.12582e-09	7.50241e-10	1.11774e-10	2.9665e-09	4.79293e-09	2.39646e-09
635	0.158333		1.79994	1.45324	1.36458	1.67187	1.15013	1.08123		0.24035	0.0700261	0.68229	0.405304	0.0216684	0.0143217		1.47843	1.43246	1.53777	1.44993	1.42051	1.41976		0.0122607	0.0172097	0.0199597	0.000497401	0.00661076	0.00175679		-9.01586e-09	-3.04403e-09	-7.94867e-09	-2.30433e-08	-9.6137e-09	-9.6137e-09		1.20442e-09	3.23586e-09	1.64003e-09	4.93632e-11	8.42366e-09	4.21183e-09
636	0.165071		1.77023	1.43703	1.38093	1.69943	1.17938	1.09407		0.230982	0.0699037	0.690465	0.40267	0.0579198	0.0228574		1.47827	1.43215	1.53742	1.44944	1.42055	1.41927		0.012468	0.0172509	0.0200286	0.000704704	0.00725963	0.00165925		-6.85519e-09	-2.47823e-09	-4.72758e-09	-2.22989e-08	-6.83566e-09	-6.83566e-09		5.38126e-10	2.84705e-09	2.39444e-09	5.00165e-09	8.89897e-09	4.44948e-09
637	0.171809		1.74997	1.46985	1.40071	1.68763	1.18436	1.07266		0.228554	0.0671114	0.700355	0.394657	0.0854899	0.0118235		1.47809	1.43196	1.53713	1.44899	1.42049	1.41883		0.0126876	0.0172683	0.0199573	0.000985638	0.0079917	0.00152238		-5.78358e-09	-5.28898e-09	-6.66341e-09	-1.56e-08	-7.0477e-09	-7.0477e-09		7.50987e-10	1.82127e-09	2.03595e-09	1.25028e-08	8.86227e-09	4.43114e-09
638	0.178546		1.74476	1.47447	1.39343	1.68216	1.19107	1.07742		0.223617	0.0608545	0.696717	0.37717	0.0931395	0.0104715		1.47787	1.43179	1.53688	1.44855	1.42033	1.41831		0.0128928	0.0172799	0.0199364	0.0012739	0.00881835	0.00136758		-8.29544e-09	-2.98674e-09	-7.05342e-09	-2.03024e-08	-7.79243e-09	-7.79243e-09		5.08982e-10	2.98268e-10	1.23865e-09	8.1605e-09	6.63261e-09	3.3163e-09
639	0.185284		1.74116	1.45816	1.40435	1.67104	1.20584	1.07124		0.231377	0.0648117	0.702173	0.376482	0.0645944	0.0145649		1.47756	1.43158	1.53656	1.44809	1.42019	1.41771		0.0130163	0.0172784	0.0199767	0.00152859	0.00940826	0.00123221		-1.00812e-08	-5.51504e-10	-4.9066e-09	-2.28093e-08	-3.91989e-09	-3.91989e-09		7.37225e-10	1.44502e-09	2.50415e-09	4.96272e-09	6.60122e-09	3.30061e-09
640	0.192021		1.74724	1.44943	1.39798	1.69707	1.20687	1.08111		0.246791	0.0591986	0.698988	0.372881	0.076447	0.0164984		1.4772	1.43139	1.53628	1.44756	1.42016	1.41703		0.0130191	0.0173424	0.0201102	0.00180701	0.00983016	0.00104947		-1.28564e-08	-1.39364e-09	-7.26772e-09	-2.63835e-08	-3.11727e-09	-3.11727e-09		7.38948e-10	3.79596e-10	1.3411e-09	2.20546e-09	8.59227e-09	4.29613e-09
641	0.198759		1.73628	1.44311	1.39089	1.71874	1.21426	1.08803		0.233856	0.0584069	0.695445	0.37664	0.108037	0.0146465		1.47701	1.43125	1.53598	1.44709	1.42039	1.4162		0.0130452	0.0174486	0.0201381	0.00200497	0.0101718	0.000819922		-1.12051e-08	-2.34875e-09	-7.95678e-09	-2.28616e-08	-4.77253e-09	-4.77253e-09		4.53491e-10	2.30301e-09	3.3649e-10	3.4417e-09	7.39856e-09	3.69928e-09
642	0.205496		1.74062	1.42908	1.4224	1.73239	1.19216	1.08485		0.210794	0.0623309	0.711201	0.384309	0.0903461	0.00869531		1.47699	1.43112	1.53569	1.44653	1.42082	1.41544		0.013142	0.0176157	0.0201458	0.00223171	0.010524	0.000606856		-9.58781e-09	-4.40722e-09	-1.48614e-08	-2.25778e-08	-6.33849e-09	-6.33849e-09		4.69044e-10	2.57796e-09	2.11717e-10	5.40005e-09	3.9477e-09	1.97385e-09
643	0.212234		1.74943	1.42606	1.39664	1.7278	1.19075	1.08235		0.227348	0.0445605	0.698322	0.37911	0.0970706	0.00725566		1.47709	1.43086	1.5353	1.44598	1.42114	1.41477		0.0133374	0.0177554	0.0201179	0.00244988	0.0112019	0.000496442		-9.93685e-09	-3.19051e-09	-1.22728e-08	-2.38846e-08	-7.82764e-09	-7.82764e-09		4.38033e-10	1.53627e-09	7.05559e-10	2.8417e-09	1.39066e-11	6.95332e-12
644	0.218972		1.74773	1.39337	1.36615	1.72823	1.17977	1.07006		0.228273	0.0480865	0.683073	0.364871	0.0845921	0.015925		1.47707	1.43052	1.53491	1.44537	1.42117	1.41434		0.0134666	0.0178	0.0200791	0.00270293	0.0122092	0.000542051		-1.2089e-08	-1.43544e-09	-5.74235e-09	-2.77125e-08	-4.98413e-09	-4.98413e-09		9.7037e-11	8.21975e-10	2.71889e-10	1.50382e-09	6.30533e-09	3.15267e-09
645	0.225709		1.73724	1.39171	1.38159	1.75163	1.20924	1.09147		0.218795	0.0457585	0.690793	0.360106	0.106935	0.0191975		1.4769	1.43012	1.53458	1.44467	1.42111	1.41404		0.0135416	0.0177813	0.0201133	0.0030316	0.0131434	0.000516283		-1.18177e-08	-2.52643e-09	1.91545e-09	-2.43081e-08	9.23899e-09	9.23899e-09		5.71874e-10	3.03939e-09	7.025e-10	2.49642e-09	1.46703e-08	7.33517e-09
646	0.232447		1.74484	1.37879	1.39276	1.78551	1.21135	1.07289		0.224251	0.0439386	0.696378	0.339478	0.129978	0.000792709		1.47665	1.42982	1.53419	1.44402	1.421	1.41368		0.0135401	0.0177385	0.0202761	0.00322508	0.0138665	0.000486764		-8.69499e-09	-2.47261e-09	1.31161e-10	-2.96805e-08	2.84204e-09	2.84204e-09		1.6251e-09	3.22249e-09	1.58139e-09	1.81711e-09	7.05505e-09	3.52753e-09
647	0.239184		1.70913	1.35573	1.39734	1.79871	1.21273	1.07715		0.218454	0.0482011	0.69867	0.314122	0.137859	0.00104543		1.47645	1.42949	1.53388	1.44344	1.42093	1.41337		0.0135918	0.0177075	0.0204987	0.00331091	0.01429	0.000415739		-6.44943e-09	-3.63452e-09	-5.07595e-10	-2.13101e-08	-3.52894e-11	-3.52894e-11		1.62757e-09	1.12912e-09	2.86441e-09	7.05023e-09	2.36053e-09	1.18027e-09
648	0.245922		1.69251	1.33988	1.39957	1.81611	1.21264	1.07421		0.216155	0.047188	0.699786	0.314811	0.148053	0.00928201		1.47612	1.42909	1.53346	1.44296	1.42122	1.41303		0.0135707	0.017677	0.0206321	0.00337032	0.0148104	0.000345717		-7.04243e-09	-6.69674e-10	-5.67828e-09	-9.98586e-09	-3.3724e-09	-3.3724e-09		1.67675e-09	2.05412e-10	1.03079e-09	1.78888e-08	6.69778e-09	3.34889e-09
649	0.25266		1.71548	1.34101	1.37374	1.83714	1.21151	1.0805		0.218223	0.0354335	0.686869	0.312021	0.121748	0.00301008		1.47562	1.42875	1.53303	1.44255	1.42173	1.41265		0.0134342	0.0176447	0.0206182	0.0033503	0.0152031	0.000324285		-8.55643e-09	-1.17547e-09	-4.53551e-09	-1.62563e-08	2.03323e-09	2.03323e-09		2.3219e-09	2.8005e-10	7.24184e-11	1.22205e-08	9.07414e-09	4.53707e-09
650	0.259397		1.69734	1.35006	1.37351	1.83269	1.20853	1.08235		0.233906	0.0363926	0.686753	0.328708	0.144881	0.00946337		1.47515	1.42858	1.5328	1.44214	1.42225	1.41225		0.0132386	0.017531	0.0205562	0.00324444	0.0153892	0.000278073		-9.42204e-09	5.3428e-10	-6.75427e-09	-1.61498e-08	-2.7151e-09	-2.7151e-09		3.24415e-09	2.25125e-09	1.03835e-09	1.24335e-08	1.10233e-08	5.51163e-09
651	0.266135		1.72384	1.32293	1.40717	1.84698	1.23554	1.07634		0.223315	0.0201991	0.703585	0.304522	0.205707	0.00497752		1.4747	1.42842	1.53274	1.4418	1.42264	1.41169		0.0131077	0.0174043	0.0205177	0.00300097	0.015519	0.000186323		-8.4028e-09	-3.25188e-09	-3.82512e-09	-1.47203e-08	-3.91384e-09	-3.91384e-09		2.82365e-09	6.73799e-10	1.53714e-09	1.512e-08	1.27336e-08	6.36678e-09
652	0.272872		1.72757	1.28547	1.42332	1.88592	1.25022	1.07929		0.213868	0.0116198	0.711661	0.292221	0.215085	0.00284935		1.47434	1.42813	1.53287	1.44164	1.42268	1.4111		0.0131401	0.0172969	0.0205007	0.00262347	0.0156096	5.57202e-05		-9.01071e-09	-4.22408e-09	-4.18863e-09	-2.00225e-08	-4.65503e-09	-4.65503e-09		2.7309e-09	1.93969e-09	8.37156e-10	9.99948e-09	4.04905e-09	2.02453e-09
653	0.27961		1.70556	1.27259	1.41674	1.88672	1.27548	1.07449		0.209102	0.0165569	0.70837	0.293571	0.2509	0.0077911		1.47403	1.42765	1.53312	1.44152	1.42272	1.41044		0.0132875	0.0172788	0.0205133	0.0023294	0.0158103	5.02879e-05		-1.09268e-08	-7.35057e-09	-4.86778e-09	-1.58745e-08	-1.26514e-09	-1.26514e-09		2.22467e-09	1.4746e-09	2.58429e-10	1.54027e-08	7.52578e-09	3.76289e-09
654	0.286348		1.68196	1.27363	1.42541	1.87812	1.26293	1.07561		0.191679	0.00758365	0.712705	0.28825	0.257329	0.0186927		1.47382	1.42707	1.53343	1.44152	1.42276	1.40984		0.0134675	0.0172144	0.0205971	0.00208529	0.0158565	8.77577e-05		-1.11167e-08	-7.39941e-09	-4.60465e-09	-1.1794e-08	-3.67754e-09	-3.67754e-09		2.22228e-09	5.51978e-10	5.04913e-10	2.00679e-08	4.01454e-09	2.00727e-09
655	0.293085		1.68169	1.26787	1.41262	1.88096	1.24138	1.08269		0.191653	0.00483836	0.706312	0.326879	0.250964	0.0091974		1.47372	1.42642	1.53375	1.44153	1.42294	1.40944		0.0136421	0.0171535	0.0207641	0.00186156	0.0158739	0.000160451		-9.87241e-09	-4.9381e-09	-1.08479e-09	-9.84539e-09	1.01401e-09	1.01401e-09		2.02982e-09	5.30254e-10	3.37919e-09	2.01085e-08	3.3965e-09	1.69825e-09
656	0.299823		1.66592	1.25089	1.41252	1.90816	1.27644	1.09206		0.194051	0.00743155	0.706258	0.330748	0.24544	0.00236118		1.47362	1.4259	1.53388	1.44158	1.42304	1.4089		0.0138313	0.0170696	0.0210524	0.00153746	0.0157393	0.000285169		-8.02187e-09	-2.0373e-10	-2.20938e-09	-1.30332e-08	4.26089e-09	4.26089e-09		2.06895e-09	6.69833e-10	5.94047e-10	1.71256e-08	1.91122e-09	9.55609e-10
657	0.30656		1.64881	1.2465	1.42634	1.96175	1.31008	1.08486		0.204689	0.00828925	0.713171	0.25046	0.275649	0.000703833		1.47351	1.42551	1.53396	1.44148	1.42315	1.40833		0.0140519	0.0169416	0.0214206	0.0012156	0.0156613	0.000483659		-8.45229e-09	1.36066e-09	-2.74791e-09	-1.53328e-08	4.81402e-09	4.81402e-09		2.21936e-09	1.05116e-09	1.53146e-10	1.33309e-08	1.6393e-09	8.19652e-10
658	0.313298		1.63132	1.23697	1.4407	1.98629	1.32552	1.08486		0.216557	0.00583565	0.72035	0.237751	0.302256	0.011204		1.47322	1.42504	1.53385	1.4412	1.42317	1.40775		0.0143029	0.0168411	0.0218718	0.00103457	0.0159942	0.000670876		-9.5106e-09	-4.2724e-09	-1.16924e-09	-1.98221e-08	-2.62362e-09	-2.62362e-09		1.8424e-09	2.40862e-09	1.20352e-09	1.16392e-08	1.37825e-09	6.89126e-10
659	0.320035		1.62598	1.22422	1.42557	1.97362	1.32446	1.10503		0.210414	0.00928273	0.712784	0.261691	0.309872	0.0106542		1.47277	1.42452	1.53364	1.44089	1.42307	1.40713		0.0145746	0.0167805	0.0223535	0.00100457	0.0165039	0.000816208		-1.13829e-08	-5.66895e-09	3.61921e-09	-2.08207e-08	-3.06116e-09	-3.06116e-09		3.66481e-10	1.57494e-09	8.10196e-10	8.97549e-09	2.16114e-09	1.08057e-09
660	0.326773		1.64077	1.231	1.40826	1.97318	1.28894	1.10144		0.204934	0.00968281	0.704132	0.289809	0.266957	0.00718218		1.47221	1.42393	1.53346	1.44073	1.42297	1.40658		0.0148431	0.0167869	0.0226975	0.00104257	0.0168675	0.000934893		-1.21581e-08	-3.93175e-09	8.46186e-09	-2.11206e-08	1.46002e-10	1.46002e-10		1.07653e-10	8.75371e-10	1.27e-09	8.09162e-09	2.0248e-10	1.0124e-10
661	0.333511		1.66296	1.21696	1.40115	2.00169	1.2811	1.11775		0.210689	0.00845364	0.700574	0.308549	0.290121	0.0153693		1.47187	1.42335	1.53339	1.4407	1.42315	1.40586		0.0150971	0.016861	0.0229221	0.000995359	0.0168724	0.00110666		-1.06321e-08	-6.2824e-10	6.44164e-09	-1.88171e-08	-2.59107e-09	-2.59107e-09		3.66527e-10	2.01644e-10	7.77402e-10	1.20028e-08	4.8623e-11	2.43115e-11
662	0.340248		1.68323	1.22804	1.39159	2.04622	1.32693	1.11265		0.214234	0.00109651	0.695795	0.300559	0.321692	0.018881		1.47161	1.42289	1.53347	1.44071	1.42343	1.40511		0.0152481	0.016914	0.0230093	0.000800739	0.0166977	0.0013175		-9.3528e-09	2.7839e-09	9.70245e-10	-8.14099e-09	-7.11801e-09	-7.11801e-09		1.29925e-09	3.46065e-10	2.89127e-09	2.53212e-08	2.82948e-09	1.41474e-09
663	0.346986		1.69624	1.23766	1.42296	2.07909	1.36999	1.13786		0.202792	0.0120197	0.711482	0.288439	0.343009	0.0235315		1.47127	1.42258	1.53357	1.44069	1.42359	1.40445		0.0153306	0.0169977	0.0231252	0.000584689	0.0163515	0.00142479		-6.13309e-09	3.04576e-09	-4.62528e-09	-2.02277e-08	-4.16848e-09	-4.16848e-09		1.00926e-09	6.65517e-10	5.05621e-09	1.38289e-08	1.58962e-09	7.94808e-10
664	0.353723		1.66583	1.22971	1.45575	2.08483	1.39624	1.16292		0.210668	0.0254268	0.727875	0.335213	0.345151	0.0282267		1.47083	1.42242	1.53365	1.44072	1.42365	1.40391		0.0153701	0.0170477	0.0232517	0.000318241	0.0159971	0.0014322		-6.9621e-09	4.84895e-10	-4.1217e-09	-2.00998e-08	4.68447e-09	4.68447e-09		1.60039e-09	1.39181e-09	5.00343e-09	1.43728e-08	4.1531e-09	2.07655e-09
665	0.360461		1.63789	1.24533	1.4464	2.07859	1.34768	1.15918		0.21441	0.0431056	0.7232	0.350009	0.329363	0.0189579		1.47038	1.42251	1.53383	1.44076	1.42332	1.40365		0.0153974	0.0170556	0.0234194	5.40688e-05	0.0157309	0.00143357		-8.98211e-09	-6.17728e-09	1.27096e-09	-2.35931e-08	2.6013e-09	2.6013e-09		8.89966e-10	1.66909e-09	3.84137e-09	8.69272e-09	5.93872e-09	2.96936e-09
666	0.367199		1.62321	1.23792	1.44809	2.09005	1.33369	1.1712		0.214938	0.0404335	0.724043	0.371445	0.332319	0.0241235		1.47	1.42262	1.5342	1.44096	1.42284	1.40346		0.0153426	0.0170356	0.0236256	0.000303356	0.0157293	0.00138409		-9.77712e-09	-1.08427e-08	5.55174e-09	-1.94465e-08	3.09945e-09	3.09945e-09		1.51466e-09	1.8197e-09	7.91979e-10	9.02601e-09	8.00653e-09	4.00326e-09
667	0.373936		1.60815	1.24528	1.44672	2.15729	1.33083	1.15543		0.214107	0.0385866	0.723362	0.321997	0.34476	0.0316627		1.46971	1.42257	1.53466	1.44133	1.42206	1.40327		0.0152128	0.0171552	0.0238249	0.000665875	0.0157833	0.00139297		-9.5579e-09	-1.16714e-08	5.28233e-09	-2.02473e-08	4.10262e-09	4.10262e-09		1.75127e-09	3.74953e-09	9.59709e-11	7.75868e-09	6.37974e-09	3.18987e-09
668	0.380674		1.64074	1.26278	1.48563	2.18336	1.39667	1.1659		0.235617	0.0526396	0.742813	0.308171	0.404357	0.0304345		1.4695	1.4223	1.53498	1.44177	1.42137	1.40291		0.0150655	0.0173368	0.0239662	0.00102775	0.0159256	0.00146838		-9.51723e-09	-7.88066e-09	2.16003e-09	-2.27208e-08	8.76883e-09	8.76883e-09		2.10998e-09	2.45461e-09	1.54841e-09	6.74021e-09	3.40526e-09	1.70263e-09
669	0.387411		1.63949	1.27971	1.45159	2.17114	1.40409	1.19753		0.232742	0.0794668	0.725795	0.348802	0.379618	0.0377455		1.46927	1.42192	1.535	1.44212	1.42095	1.40241		0.01501	0.017522	0.0240767	0.00141694	0.0159962	0.00155359		-8.84018e-09	-1.04277e-08	-2.66818e-09	-1.76717e-08	8.47292e-09	8.47292e-09		1.09916e-09	1.86853e-09	4.24705e-09	1.33697e-08	1.58582e-09	7.92912e-10
670	0.394149		1.64084	1.29026	1.44096	2.16247	1.40369	1.21322		0.234755	0.0940152	0.720479	0.394525	0.386261	0.0490064		1.4689	1.42163	1.53485	1.44228	1.42084	1.40196		0.0150315	0.0176623	0.0241323	0.00182322	0.0158287	0.00162264		-8.52385e-09	-1.51367e-08	-2.23745e-09	-1.26096e-08	-2.44913e-09	-2.44913e-09		3.95264e-10	3.88235e-09	5.9647e-09	1.817e-08	1.87674e-09	9.38372e-10
671	0.400887		1.65481	1.31218	1.4426	2.19134	1.40009	1.20909		0.236504	0.0873358	0.7213	0.389378	0.377877	0.0451608		1.46844	1.4215	1.53459	1.44224	1.42098	1.40151		0.0150638	0.0177299	0.0241263	0.0022055	0.0155325	0.00166154		-8.14521e-09	-1.478e-08	1.91965e-09	-2.03721e-08	-7.5895e-09	-7.5895e-09		3.77049e-10	4.59879e-09	5.90739e-09	1.18039e-08	7.50988e-10	3.75494e-10
672	0.407624		1.64769	1.3143	1.43348	2.26199	1.47011	1.22269		0.231101	0.075605	0.716738	0.343299	0.431335	0.0531577		1.46784	1.42135	1.53445	1.44222	1.42109	1.40111		0.0150546	0.0177396	0.0240873	0.00261155	0.0149806	0.0016932		-7.48267e-09	-1.48331e-08	4.71352e-09	-2.90094e-08	-1.13271e-08	-1.13271e-08		1.56643e-10	6.14718e-09	4.69572e-09	2.23889e-09	3.24342e-09	1.62171e-09
673	0.414362		1.62136	1.29283	1.44657	2.28735	1.48456	1.2537		0.228489	0.0827571	0.723283	0.331035	0.456209	0.0545335		1.4672	1.42102	1.53428	1.44222	1.42093	1.40058		0.0150606	0.0177432	0.0240715	0.00299839	0.0142932	0.00173567		-5.76442e-09	-1.29239e-08	7.88159e-09	-2.94907e-08	-1.13129e-08	-1.13129e-08		1.50769e-10	4.56319e-09	4.48993e-09	3.87457e-09	7.37042e-09	3.68521e-09
674	0.421099		1.61706	1.29422	1.47475	2.26844	1.43445	1.26076		0.231474	0.0953269	0.737374	0.358252	0.428407	0.0639405		1.46658	1.42065	1.53406	1.44229	1.42066	1.40004		0.0151455	0.0177165	0.0240967	0.00333786	0.0136736	0.00174395		-3.73659e-09	-1.30628e-08	6.94429e-09	-3.5481e-08	-7.28681e-09	-7.28681e-09		7.12088e-10	3.21415e-09	5.21126e-09	3.19355e-11	7.25827e-09	3.62913e-09
675	0.427837		1.65001	1.32529	1.47942	2.28165	1.41265	1.27983		0.241185	0.112657	0.739708	0.383372	0.399091	0.0629325		1.46605	1.42025	1.5337	1.44251	1.42071	1.39959		0.0152782	0.0177227	0.0242351	0.00372959	0.0131117	0.00184489		-4.67775e-09	-1.00686e-08	6.95754e-09	-2.72395e-08	-7.12231e-09	-7.12231e-09		5.31319e-10	2.00248e-09	3.391e-09	8.87854e-09	3.95487e-09	1.97743e-09
676	0.434574		1.64171	1.34001	1.45672	2.31713	1.41487	1.2788		0.235738	0.12932	0.728359	0.394643	0.41396	0.0592566		1.46567	1.41999	1.53335	1.44282	1.42092	1.39908		0.0154725	0.0177128	0.0244824	0.00414512	0.0125462	0.00195072		-6.28914e-09	-1.07428e-08	8.84608e-09	-2.24521e-08	-7.3521e-09	-7.3521e-09		5.14374e-10	1.19525e-09	2.64123e-09	1.62121e-08	2.97318e-10	1.48659e-10
677	0.441312		1.6321	1.34992	1.43371	2.3069	1.42948	1.28939		0.248356	0.125105	0.716854	0.383908	0.432246	0.0523178		1.46547	1.41978	1.53299	1.44302	1.42117	1.39865		0.0157814	0.0177721	0.0247416	0.0044579	0.0119268	0.00208171		-1.01297e-08	-1.09431e-08	8.05439e-09	-1.13843e-08	-5.02343e-09	-5.02343e-09		7.38434e-10	2.64798e-09	2.41156e-09	2.29487e-08	9.42861e-10	4.7143e-10
678	0.44805		1.65368	1.36154	1.44583	2.33395	1.47399	1.31371		0.256543	0.133711	0.722917	0.375881	0.489014	0.047685		1.46524	1.41956	1.53283	1.44303	1.42104	1.3983		0.0161271	0.0179046	0.0248426	0.00464249	0.0113322	0.00215559		-1.05123e-08	-1.24986e-08	9.42302e-09	-1.33005e-08	-4.94245e-09	-4.94245e-09		1.20869e-09	3.83721e-09	4.48241e-09	2.00762e-08	2.03716e-09	1.01858e-09
679	0.454787		1.6604	1.40052	1.44641	2.3599	1.4705	1.31687		0.255072	0.144413	0.723206	0.379824	0.462666	0.043852		1.46492	1.41942	1.53276	1.44305	1.42049	1.398		0.0164563	0.0180755	0.0248868	0.00495974	0.0107943	0.00213509		-1.00738e-08	-1.32312e-08	4.35207e-09	-1.78788e-08	-8.66499e-09	-8.66499e-09		1.00174e-09	4.06369e-09	4.3325e-09	1.30952e-08	4.54217e-09	2.27109e-09
680	0.461525		1.68304	1.41515	1.42307	2.36085	1.46325	1.32112		0.256559	0.151257	0.711536	0.396661	0.416854	0.0419122		1.46442	1.41943	1.53284	1.44319	1.41999	1.39777		0.0166676	0.0182405	0.0250392	0.00559027	0.0104584	0.00209827		-9.40618e-09	-1.06978e-08	2.37312e-09	-2.20943e-08	-9.04164e-09	-9.04164e-09		8.59245e-10	4.56843e-09	4.91783e-09	7.06293e-09	4.29617e-09	2.14808e-09
681	0.468262		1.69309	1.43001	1.40935	2.34007	1.47709	1.32153		0.258896	0.167283	0.704674	0.391457	0.444418	0.0375959		1.46388	1.4195	1.53295	1.44333	1.41964	1.39754		0.0167615	0.0183652	0.0252818	0.00632158	0.0102886	0.00202246		-7.49805e-09	-5.43638e-09	2.76738e-09	-2.2661e-08	-7.66646e-09	-7.66646e-09		3.59483e-10	4.67689e-09	3.50604e-09	7.38489e-09	3.80335e-09	1.90168e-09
682	0.475		1.67728	1.47668	1.4174	2.3183	1.48618	1.35514		0.270375	0.184218	0.708702	0.388896	0.449815	0.0354971		1.46356	1.41957	1.53307	1.44334	1.41965	1.39742		0.0168127	0.0185182	0.0255563	0.00687306	0.0102257	0.00192018		-7.96838e-09	-3.58194e-09	4.50272e-09	-1.97655e-08	-3.3016e-09	-3.3016e-09		7.32183e-10	4.30819e-09	2.52985e-09	1.01422e-08	2.7361e-10	1.36805e-10
683	0.481738		1.6403	1.45883	1.40123	2.35633	1.50166	1.38508		0.275535	0.193472	0.700617	0.379397	0.449929	0.023205		1.46335	1.41969	1.5331	1.44325	1.41981	1.39719		0.0168096	0.0186941	0.0258343	0.00716011	0.0101795	0.00180764		-9.00611e-09	-4.42867e-09	4.1121e-09	-2.2778e-08	-1.11651e-09	-1.11651e-09		2.8637e-10	2.35211e-09	1.53221e-09	8.75406e-09	6.55994e-10	3.27997e-10
684	0.488475		1.64853	1.45209	1.39781	2.36399	1.53204	1.39609		0.274262	0.189707	0.698904	0.395828	0.466068	0.0137408		1.46312	1.4198	1.53307	1.44306	1.41987	1.39693		0.0167306	0.0189373	0.0261454	0.00727448	0.00986433	0.00168013		-1.13462e-08	-7.50256e-09	2.13034e-09	-2.36394e-08	-1.53181e-09	-1.53181e-09		4.97711e-10	1.29819e-09	6.925e-11	8.80297e-09	1.30744e-09	6.53719e-10
685	0.495213		1.68552	1.49801	1.37378	2.37432	1.56609	1.39724		0.272838	0.199542	0.686888	0.415053	0.487776	0.0116412		1.46273	1.41995	1.53284	1.44292	1.41986	1.39672		0.0165416	0.0191284	0.026536	0.00741724	0.00930082	0.00162754		-9.76025e-09	-3.73803e-09	4.00296e-09	-2.36622e-08	-1.31205e-09	-1.31205e-09		1.33341e-09	9.86862e-10	2.12139e-09	1.08552e-08	1.52276e-09	7.61379e-10
686	0.50195		1.6919	1.50813	1.37505	2.38227	1.53264	1.37839		0.277479	0.200458	0.687524	0.40911	0.489545	0.0120064		1.46234	1.42009	1.53247	1.44282	1.41962	1.39648		0.0163199	0.019238	0.0269171	0.00762926	0.00872528	0.00156005		-9.59576e-09	-4.15251e-09	5.0728e-09	-2.69228e-08	-2.84966e-09	-2.84966e-09		2.22674e-09	2.20263e-09	6.27131e-09	9.02965e-09	9.8425e-10	4.92125e-10
687	0.508688		1.68474	1.51282	1.3607	2.35502	1.53776	1.38038		0.28291	0.207115	0.680352	0.44993	0.500434	0.00763696		1.46195	1.42013	1.53225	1.4427	1.41936	1.39622		0.0161354	0.0192997	0.0271639	0.00786362	0.00813799	0.00152417		-6.63014e-09	-2.89288e-09	4.14053e-09	-2.58917e-08	-2.43585e-09	-2.43585e-09		1.77243e-09	2.3145e-09	6.94679e-09	1.21751e-08	1.85227e-09	9.26136e-10
688	0.515426		1.71695	1.5217	1.35498	2.3182	1.58156	1.402		0.284028	0.216755	0.67749	0.479625	0.529078	0.00743535		1.46143	1.42008	1.53221	1.4424	1.41909	1.39612		0.016098	0.0193972	0.0272883	0.00808574	0.00758942	0.00150188		-5.45289e-09	-6.50405e-09	4.34012e-10	-2.70781e-08	-4.65751e-09	-4.65751e-09		9.71527e-10	1.79224e-09	6.77784e-09	1.12464e-08	2.92858e-09	1.46429e-09
689	0.522163		1.72296	1.51923	1.37308	2.31229	1.56485	1.43006		0.288775	0.198113	0.686542	0.443941	0.518447	0.00339893		1.46089	1.41999	1.53214	1.44196	1.4189	1.39627		0.0161095	0.0195089	0.0273838	0.00831814	0.00695447	0.00143735		-2.85475e-09	-5.79914e-09	-2.66576e-09	-3.13195e-08	-2.42574e-09	-2.42574e-09		6.68502e-10	1.32294e-10	4.28625e-09	8.19961e-09	5.20566e-09	2.60283e-09
690	0.528901		1.74063	1.50276	1.34776	2.34416	1.5683	1.44257		0.281632	0.187233	0.673882	0.421898	0.516604	0.00558881		1.46058	1.42001	1.53204	1.44159	1.41868	1.39664		0.0160936	0.0195946	0.0275016	0.00861856	0.00629815	0.00131005		-4.36526e-09	-6.03983e-09	-3.704e-09	-2.9795e-08	-2.35082e-09	-2.35082e-09		1.79278e-09	1.019e-09	4.6036e-09	9.32483e-09	6.23699e-09	3.1185e-09
691	0.535638		1.76452	1.50152	1.34743	2.31723	1.55962	1.4537		0.299555	0.187708	0.673715	0.412854	0.479821	0.00981731		1.4604	1.42013	1.53195	1.44148	1.4185	1.39719		0.0160294	0.0196291	0.0276547	0.00906797	0.00568234	0.00116164		-7.10122e-09	-6.29063e-09	-5.56316e-09	-2.46819e-08	-1.90415e-09	-1.90415e-09		2.26619e-09	8.02324e-10	5.16441e-09	1.15866e-08	6.64926e-09	3.32463e-09
692	0.542376		1.7462	1.50567	1.38988	2.31929	1.53736	1.42495		0.295751	0.197658	0.694939	0.407554	0.429319	0.0171249		1.46032	1.42014	1.53179	1.44153	1.4184	1.3976		0.0160579	0.0196767	0.0278389	0.00963119	0.00521594	0.00104168		-9.23982e-09	-4.6113e-09	-3.66576e-09	-2.17502e-08	-2.61076e-09	-2.61076e-09		1.69193e-09	7.90351e-10	4.36502e-09	1.27357e-08	5.15653e-09	2.57827e-09
693	0.549113		1.76019	1.51131	1.40146	2.33034	1.53303	1.44104		0.307182	0.199691	0.700728	0.410393	0.415668	0.0237539		1.46027	1.4201	1.53146	1.44158	1.41839	1.39791		0.016142	0.0197178	0.028077	0.0102709	0.00485724	0.000979612		-1.19265e-08	-1.1295e-09	-1.67383e-09	-1.79309e-08	-1.71366e-09	-1.71366e-09		9.08015e-10	5.76389e-10	2.61663e-09	1.33385e-08	4.09676e-09	2.04838e-09
694	0.555851		1.74111	1.50717	1.35521	2.347	1.50664	1.46707		0.315949	0.186532	0.677603	0.399521	0.410257	0.0239837		1.46021	1.42004	1.53114	1.44151	1.41837	1.39825		0.0162172	0.0198291	0.0283619	0.0108084	0.00457752	0.000948764		-1.27743e-08	-2.41696e-09	1.04494e-09	-2.15622e-08	-5.38131e-09	-5.38131e-09		5.8817e-10	2.00545e-12	3.92391e-09	1.14311e-08	3.34392e-09	1.67196e-09
695	0.562589		1.74322	1.49546	1.31482	2.32605	1.53122	1.47054		0.306919	0.19062	0.65741	0.397936	0.414268	0.0269023		1.46003	1.42012	1.53094	1.44122	1.41821	1.39865		0.0161984	0.0199397	0.0286297	0.0110417	0.00427165	0.000931206		-1.26538e-08	2.00163e-09	4.42771e-09	-2.34346e-08	-8.44987e-09	-8.44987e-09		5.84425e-10	1.80124e-09	5.27693e-09	1.20555e-08	2.69046e-09	1.34523e-09
696	0.569326		1.74963	1.50743	1.32448	2.3091	1.52627	1.45822		0.302487	0.183704	0.662242	0.407247	0.423933	0.0270012		1.45976	1.42027	1.53079	1.44103	1.41802	1.39902		0.0161226	0.0200449	0.0288369	0.0111548	0.00392528	0.000964087		-9.66491e-09	2.63524e-09	1.74988e-09	-2.2205e-08	-6.17635e-09	-6.17635e-09		6.17754e-10	2.0363e-09	3.39123e-09	1.67574e-08	1.86137e-09	9.30684e-10
697	0.576064		1.74727	1.51872	1.31684	2.29968	1.50352	1.44633		0.312744	0.175134	0.658419	0.430228	0.404442	0.0286941		1.45939	1.42056	1.53048	1.44095	1.41807	1.39924		0.0160298	0.0201472	0.0290612	0.0113686	0.00369093	0.00104893		-9.46515e-09	1.77062e-09	1.94549e-09	-2.43027e-08	-6.33105e-09	-6.33105e-09		1.37897e-09	9.96524e-10	9.16429e-10	1.63178e-08	1.2075e-09	6.03751e-10
698	0.582801		1.7486	1.5506	1.32786	2.29141	1.50759	1.4566		0.300871	0.178011	0.663932	0.451149	0.40428	0.0364552		1.45908	1.42084	1.53028	1.44097	1.41835	1.39937		0.0160586	0.0202636	0.0293416	0.0118082	0.00375889	0.00111566		-8.54815e-09	-1.68267e-09	2.1415e-09	-2.7312e-08	-4.89533e-09	-4.89533e-09		1.24125e-09	1.93702e-10	7.38746e-11	1.23056e-08	2.1381e-09	1.06905e-09
699	0.589539		1.79148	1.55302	1.34469	2.2927	1.54527	1.46061		0.294899	0.179753	0.672345	0.453162	0.432938	0.0419745		1.45873	1.42116	1.53018	1.44085	1.41865	1.39952		0.016165	0.0203368	0.0296626	0.0121806	0.00383999	0.00115025		-6.85939e-09	-3.06358e-09	1.07415e-09	-2.48738e-08	-8.94053e-09	-8.94053e-09		4.53469e-10	1.34041e-09	2.72389e-09	1.07845e-08	2.46516e-09	1.23258e-09
700	0.596277		1.77555	1.53476	1.35966	2.28437	1.55068	1.49316		0.291839	0.176237	0.679829	0.445223	0.418004	0.0519323		1.45842	1.42128	1.52991	1.44058	1.41887	1.39973		0.0163325	0.0204259	0.0299245	0.0123378	0.00381757	0.00111144		-7.8687e-09	-3.69758e-11	-1.62539e-09	-2.4096e-08	-7.78822e-09	-7.78822e-09		7.94966e-10	2.54351e-09	3.18626e-09	9.12648e-09	9.70508e-10	4.85254e-10
701	0.603014		1.78394	1.53366	1.33495	2.28181	1.57489	1.47827		0.306327	0.16515	0.667475	0.460323	0.437441	0.0371383		1.45816	1.42123	1.52954	1.44032	1.41882	1.39999		0.0164593	0.0205391	0.0300072	0.0125288	0.00343018	0.000991316		-5.31823e-09	1.68756e-09	-4.27904e-09	-2.04641e-08	-8.70426e-09	-8.70426e-09		9.60687e-10	2.94893e-09	2.31817e-09	1.15153e-08	2.33935e-09	1.16967e-09
702	0.609752		1.78712	1.52067	1.34032	2.26596	1.56513	1.4705		0.314065	0.16017	0.67016	0.457797	0.45216	0.0362317		1.45804	1.42117	1.52901	1.44023	1.41865	1.40022		0.0165607	0.0206995	0.030006	0.0129762	0.00300041	0.000828164		-5.91667e-09	6.45457e-10	-2.63448e-09	-1.70233e-08	-7.35605e-09	-7.35605e-09		2.34134e-09	1.25105e-09	1.48412e-09	1.59349e-08	2.04501e-09	1.0225e-09
703	0.616489		1.78359	1.55799	1.36181	2.25332	1.49007	1.46747		0.317735	0.172973	0.680904	0.442216	0.375225	0.0357684		1.4579	1.42114	1.52849	1.44009	1.41834	1.4005		0.016614	0.0208689	0.0300924	0.0135322	0.00256351	0.000584744		-4.02326e-09	-1.77333e-09	-5.44745e-10	-1.34753e-08	-3.972e-09	-3.972e-09		1.8305e-09	3.16909e-10	2.56999e-09	1.83705e-08	6.31492e-10	3.15746e-10
704	0.623227		1.77707	1.5713	1.34869	2.23405	1.49747	1.46034		0.310286	0.164767	0.674345	0.454775	0.398021	0.0445001		1.45762	1.42127	1.52803	1.43981	1.41799	1.4008		0.0166288	0.0210485	0.0303141	0.014043	0.00219391	0.000401084		-4.82318e-09	-3.35204e-09	1.41634e-09	-1.61702e-08	-1.71126e-09	-1.71126e-09		1.62132e-09	4.59141e-10	1.62633e-09	1.5971e-08	3.4099e-09	1.70495e-09
705	0.629965		1.75693	1.56951	1.34191	2.23842	1.52156	1.46429		0.315722	0.148381	0.670956	0.456307	0.388226	0.0377289		1.45714	1.42147	1.52761	1.43947	1.41752	1.40101		0.0166012	0.0212221	0.0305754	0.0145581	0.00181338	0.000312845		-5.38346e-09	-4.44674e-09	2.24187e-09	-1.81699e-08	-3.28683e-11	-3.28683e-11		7.53978e-10	9.83329e-11	1.47937e-09	1.37984e-08	4.5372e-09	2.2686e-09
706	0.636702		1.75012	1.57577	1.32639	2.23109	1.49961	1.45537		0.30248	0.138114	0.663195	0.468406	0.346477	0.0255867		1.45664	1.42174	1.52726	1.43897	1.41714	1.4012		0.016583	0.0213797	0.0307673	0.0150096	0.00159447	0.000309743		-5.33554e-09	-1.69092e-09	2.58056e-10	-1.8309e-08	-1.91352e-09	-1.91352e-09		2.04436e-10	1.13858e-09	1.21895e-09	1.19594e-08	1.12092e-09	5.60462e-10
707	0.64344		1.82111	1.57138	1.26965	2.21215	1.48281	1.46041		0.296926	0.13763	0.634824	0.456394	0.330183	0.0178644		1.45614	1.42183	1.52685	1.43838	1.4167	1.40139		0.0165881	0.0214711	0.0309589	0.0153503	0.00150492	0.00028546		-5.8569e-09	-6.95063e-10	-9.79719e-10	-1.61925e-08	-1.39748e-09	-1.39748e-09		3.73234e-10	1.342e-09	2.89763e-09	1.38139e-08	3.56403e-09	1.78201e-09
708	0.650177		1.85035	1.5955	1.29358	2.21508	1.50952	1.45666		0.301265	0.135215	0.646788	0.432179	0.353781	0.0307488		1.45587	1.42181	1.52638	1.43783	1.41619	1.40163		0.0165938	0.0215461	0.0311959	0.0155951	0.00161649	0.000184627		-6.95519e-09	-8.99367e-10	-4.24609e-10	-2.09346e-08	-3.9289e-09	-3.9289e-09		4.12685e-10	1.14971e-09	2.87736e-09	1.03011e-08	4.11709e-09	2.05855e-09
709	0.656915		1.83444	1.59243	1.31184	2.2121	1.50972	1.47787		0.298301	0.133845	0.655922	0.458178	0.350325	0.042844		1.45591	1.42186	1.52594	1.43728	1.41571	1.40199		0.0166373	0.0215934	0.031444	0.0157052	0.00167311	0.000132095		-1.14835e-08	7.3264e-10	1.39411e-10	-2.27161e-08	-4.16937e-09	-4.16937e-09		8.05328e-10	3.37467e-09	4.028e-09	7.55612e-09	3.43468e-10	1.71734e-10
710	0.663652		1.79495	1.60506	1.26389	2.18204	1.54779	1.50696		0.29728	0.134827	0.631944	0.461528	0.362433	0.031236		1.45611	1.4221	1.52549	1.43673	1.4155	1.40226		0.0166564	0.0217048	0.0316661	0.0157133	0.00152491	0.000147623		-1.20612e-08	-2.62835e-09	3.80697e-10	-2.17072e-08	-4.37781e-09	-4.37781e-09		5.94617e-10	3.63794e-09	3.85712e-09	7.1477e-09	1.29023e-09	6.45115e-10
711	0.67039		1.79587	1.58786	1.23206	2.15269	1.51898	1.51549		0.301506	0.119239	0.616032	0.492867	0.372662	0.025758		1.45624	1.42245	1.52534	1.43607	1.41559	1.40244		0.0166577	0.0218654	0.0318562	0.0155285	0.0014408	0.000145726		-1.18981e-08	-4.70218e-09	-1.04433e-09	-1.97013e-08	-1.55368e-09	-1.55368e-09		1.58122e-09	3.08878e-09	3.04065e-09	1.049e-08	1.82454e-09	9.12269e-10
712	0.677128		1.79276	1.59441	1.27375	2.1177	1.53168	1.50979		0.300045	0.109356	0.636874	0.481929	0.373241	0.0319482		1.45605	1.42283	1.52526	1.43546	1.4158	1.40247		0.0165882	0.0220938	0.0321314	0.0153474	0.00135939	9.19441e-05		-8.90581e-09	-6.3666e-09	-2.89526e-09	-2.06421e-08	-6.07124e-10	-6.07124e-10		1.90782e-09	9.50553e-10	5.93653e-11	1.17273e-08	5.85669e-09	2.92835e-09
713	0.683865		1.79253	1.63053	1.2547	2.10591	1.55299	1.46914		0.297981	0.113879	0.627351	0.480777	0.37479	0.0331793		1.45561	1.42316	1.52536	1.43505	1.41599	1.40247		0.0164976	0.0223114	0.0324013	0.0152149	0.0013136	1.40742e-05		-9.06441e-09	-7.05464e-09	-5.39362e-09	-2.3961e-08	-1.37318e-09	-1.37318e-09		2.9223e-09	7.0071e-10	2.01711e-09	1.17819e-08	6.40191e-09	3.20096e-09
714	0.690603		1.81565	1.68059	1.24424	2.07236	1.49535	1.49961		0.29943	0.112676	0.622121	0.50021	0.340368	0.0305006		1.45526	1.42337	1.52524	1.43476	1.41601	1.40249		0.0165227	0.0224426	0.0327465	0.0150839	0.00114257	2.54356e-05		-8.66335e-09	-7.83074e-09	-9.1042e-09	-2.3196e-08	-3.07513e-09	-3.07513e-09		3.18456e-09	7.81956e-10	1.93081e-09	1.13341e-08	3.58082e-09	1.79041e-09
715	0.69734		1.83338	1.67475	1.23711	2.10069	1.44227	1.49471		0.301011	0.100554	0.618556	0.481224	0.306718	0.0291352		1.455	1.42335	1.52492	1.43447	1.41603	1.40256		0.0167225	0.022482	0.0331692	0.0149146	0.00101513	4.67711e-06		-6.99951e-09	-5.20733e-09	-1.07661e-08	-2.32716e-08	-3.68596e-09	-3.68596e-09		2.96069e-09	1.29903e-09	1.51217e-09	1.12742e-08	2.30092e-09	1.15046e-09
716	0.704078		1.83392	1.65621	1.2634	2.0815	1.4147	1.48973		0.299551	0.0906127	0.6317	0.509118	0.252036	0.0246198		1.45479	1.4231	1.5245	1.43397	1.41594	1.40272		0.0169896	0.022453	0.033605	0.0146261	0.000946297	7.93484e-05		-4.47584e-09	-5.03145e-09	-1.00167e-08	-2.19242e-08	-1.99906e-09	-1.99906e-09		2.65544e-09	1.16464e-09	2.48765e-09	1.07524e-08	6.87999e-10	3.44e-10
717	0.710816		1.80717	1.67007	1.23437	2.06569	1.40964	1.4971		0.296182	0.0899743	0.617183	0.503537	0.25074	0.0266738		1.45446	1.42275	1.5241	1.43334	1.41584	1.40287		0.0172117	0.0225055	0.0339729	0.0143119	0.000994763	0.000207709		-3.60546e-09	-3.99278e-09	-3.50222e-09	-2.23692e-08	-5.29123e-09	-5.29123e-09		2.95364e-09	8.00386e-10	3.61456e-10	1.14488e-08	1.39187e-10	6.95935e-11
718	0.717553		1.77907	1.66715	1.23404	2.05546	1.45397	1.45801		0.277306	0.0848006	0.617021	0.501885	0.254983	0.0353669		1.45422	1.42243	1.52368	1.43278	1.41572	1.40294		0.0174494	0.0226527	0.0343217	0.0141021	0.00107523	0.000355301		-6.0989e-09	-3.91502e-09	-2.21874e-09	-1.94583e-08	-4.1215e-09	-4.1215e-09		2.82354e-09	1.19141e-09	2.53629e-09	1.61479e-08	3.73664e-09	1.86832e-09
719	0.724291		1.77678	1.67211	1.24129	2.0499	1.39172	1.4813		0.281193	0.0751648	0.620645	0.489176	0.20446	0.0500307		1.45398	1.42225	1.52342	1.43236	1.41561	1.40294		0.0176951	0.0228479	0.0347168	0.0140403	0.000972456	0.000471307		-7.54696e-09	-2.12663e-09	2.25342e-09	-1.72223e-08	-5.93577e-09	-5.93577e-09		1.73888e-09	1.2042e-09	1.38783e-09	1.81313e-08	5.97949e-09	2.98975e-09
720	0.731028		1.78677	1.66056	1.25346	2.04259	1.39101	1.50892		0.282186	0.0792473	0.62673	0.47727	0.249144	0.0428763		1.45361	1.4222	1.52322	1.43205	1.41549	1.40303		0.0179426	0.0230194	0.0350948	0.0140886	0.000544275	0.000552216		-1.0013e-08	-1.81516e-09	5.06667e-10	-1.88042e-08	-6.54465e-09	-6.54465e-09		1.21569e-09	1.48602e-09	5.8037e-11	1.7084e-08	3.47633e-09	1.73816e-09
721	0.737766		1.80881	1.65774	1.24954	2.00733	1.39058	1.4829		0.280146	0.0883049	0.624771	0.49484	0.228056	0.0430113		1.45323	1.42235	1.52303	1.43163	1.41549	1.40321		0.0181287	0.0230976	0.0353916	0.0139616	2.56274e-05	0.00055585		-9.05132e-09	-1.88275e-09	3.01241e-09	-1.93304e-08	-8.01008e-09	-8.01008e-09		1.34516e-10	6.23491e-10	1.70711e-10	1.80774e-08	1.55943e-09	7.79713e-10
722	0.744504		1.81266	1.65646	1.22151	1.98124	1.39903	1.45464		0.270555	0.0631181	0.610755	0.481106	0.21546	0.0486323		1.45285	1.4226	1.52262	1.43102	1.41549	1.4033		0.0182418	0.0231433	0.0355893	0.0136757	0.000524929	0.00051548		-8.12941e-09	-3.46254e-09	4.27293e-09	-2.35803e-08	-7.26873e-09	-7.26873e-09		2.39126e-10	4.32595e-10	2.58569e-10	1.48448e-08	7.29198e-10	3.64599e-10
723	0.751241		1.80049	1.6564	1.22004	1.95268	1.36947	1.43013		0.273314	0.0720898	0.610018	0.469592	0.231373	0.0417666		1.45257	1.42288	1.52209	1.43058	1.41546	1.4034		0.0184016	0.0231215	0.0357979	0.0135889	0.0010056	0.000436602		-7.33189e-09	-5.61384e-09	1.60465e-09	-2.2443e-08	-4.1064e-09	-4.1064e-09		9.82895e-10	2.03972e-09	4.03494e-10	1.24593e-08	2.2222e-09	1.1111e-09
724	0.757979		1.80501	1.64352	1.22683	1.95325	1.35543	1.43936		0.271118	0.0790679	0.613415	0.469623	0.256541	0.0370067		1.45227	1.4231	1.52166	1.43018	1.41519	1.40355		0.0185952	0.0230824	0.0360463	0.0136135	0.00137224	0.000355961		-5.55557e-09	-5.85435e-09	-1.81397e-09	-2.43649e-08	-2.87618e-09	-2.87618e-09		1.87349e-09	2.51824e-09	1.17542e-10	9.28525e-09	3.71608e-09	1.85804e-09
725	0.764716		1.81131	1.64413	1.23519	1.90487	1.37185	1.44749		0.275756	0.062423	0.617597	0.476427	0.261407	0.0428876		1.45211	1.4232	1.52134	1.42988	1.41483	1.40372		0.0188418	0.0230509	0.036397	0.0138276	0.00161252	0.000296583		-5.24457e-09	-4.25294e-09	5.2679e-10	-2.68436e-08	-1.05056e-09	-1.05056e-09		2.06833e-09	2.3893e-09	3.92139e-10	7.82235e-09	5.5332e-09	2.7666e-09
726	0.771454		1.78697	1.65455	1.20389	1.87865	1.33585	1.43967		0.267409	0.0367802	0.601943	0.47581	0.193968	0.0499512		1.45203	1.42338	1.52116	1.42947	1.41436	1.40375		0.0189916	0.0230142	0.0367623	0.0139831	0.00169924	0.000221475		-7.43689e-09	-6.48007e-09	-1.08973e-09	-2.21255e-08	7.76059e-11	7.76059e-11		1.61416e-09	1.86735e-10	2.68456e-09	1.26874e-08	3.36601e-09	1.68301e-09
727	0.778191		1.73414	1.66701	1.19532	1.9013	1.33101	1.42056		0.257209	0.0433672	0.597662	0.44587	0.197392	0.0519373		1.45211	1.42365	1.5208	1.42894	1.41364	1.40363		0.0190404	0.0230008	0.0371208	0.014084	0.00163808	0.00012968		-8.68701e-09	-6.86179e-09	-1.99604e-09	-1.74987e-08	2.17194e-10	2.17194e-10		2.04681e-09	2.04382e-09	2.5045e-09	1.43576e-08	1.63529e-09	8.17647e-10
728	0.784929		1.73153	1.66092	1.18616	1.88936	1.36926	1.42037		0.252363	0.0386423	0.59308	0.436122	0.219591	0.0495661		1.45196	1.42401	1.52044	1.42845	1.4131	1.40357		0.0190053	0.0229828	0.0373969	0.0142495	0.00150925	3.29189e-05		-8.15224e-09	-7.37715e-09	-4.27151e-09	-1.7955e-08	1.72091e-09	1.72091e-09		2.25796e-09	2.28882e-09	4.0317e-09	1.26725e-08	2.34371e-09	1.17185e-09
729	0.791667		1.77085	1.65617	1.19858	1.91489	1.39125	1.41052		0.239729	0.0277052	0.599289	0.419684	0.192637	0.0475424		1.45155	1.4243	1.5201	1.4278	1.41267	1.4036		0.01899	0.0229467	0.0375031	0.0144361	0.00127963	3.32739e-05		-4.86185e-09	-2.36348e-09	-1.4374e-10	-1.95008e-08	7.35985e-10	7.35985e-10		2.50885e-09	8.51227e-10	2.66354e-09	1.10143e-08	4.84764e-09	2.42382e-09
730	0.798404		1.75894	1.66923	1.18569	1.87341	1.33091	1.38874		0.233626	0.0244595	0.592844	0.411678	0.159844	0.045904		1.45117	1.42445	1.52006	1.42708	1.41261	1.40373		0.0191341	0.0229369	0.0375835	0.014643	0.00101057	0.000135428		-4.24924e-09	1.11298e-09	-4.07678e-09	-2.25724e-08	-2.2083e-09	-2.2083e-09		2.22008e-09	2.86754e-10	3.87526e-09	9.76195e-09	3.11116e-09	1.55558e-09
731	0.805142		1.75433	1.68931	1.20526	1.80722	1.27923	1.41027		0.237348	0.0403	0.602631	0.45059	0.15109	0.0419755		1.4509	1.42449	1.52004	1.42635	1.41247	1.40396		0.0193941	0.0230274	0.0375999	0.014738	0.000751808	0.000261873		-6.03731e-09	1.26281e-09	-4.73012e-09	-2.42344e-08	-4.15088e-09	-4.15088e-09		4.96272e-10	1.27558e-09	1.22737e-09	1.03179e-08	7.65424e-10	3.82712e-10
732	0.811879		1.769	1.67261	1.18511	1.81828	1.2745	1.43156		0.240679	0.02674	0.592554	0.433762	0.170865	0.0387566		1.45056	1.42459	1.51986	1.42559	1.41231	1.40411		0.0196587	0.0232274	0.0376677	0.0144929	0.000383224	0.000372523		-5.98464e-09	7.49057e-10	-1.52486e-09	-2.36173e-08	-7.78578e-09	-7.78578e-09		3.63485e-10	1.8487e-09	1.14165e-09	1.13831e-08	6.66633e-09	3.33317e-09
733	0.818617		1.792	1.63457	1.17019	1.81006	1.28713	1.44091		0.243515	0.0125355	0.585095	0.403521	0.143988	0.0464942		1.45015	1.42482	1.51962	1.42487	1.41202	1.40406		0.0198909	0.0234518	0.0377265	0.0141247	5.73776e-05	0.000443373		-6.3074e-09	-1.18409e-09	-2.16604e-09	-2.12869e-08	-9.07322e-09	-9.07322e-09		2.1454e-10	1.8452e-09	2.14268e-09	1.2753e-08	7.26562e-09	3.63281e-09
734	0.825355		1.78155	1.61172	1.15095	1.78779	1.34657	1.40638		0.240988	0.0155524	0.575477	0.384526	0.215381	0.0533941		1.44954	1.42517	1.51937	1.42424	1.41186	1.4039		0.0200363	0.0236269	0.037817	0.0138597	0.000251519	0.000513621		-7.36544e-09	-1.27362e-10	-7.8136e-09	-2.0274e-08	-8.46604e-09	-8.46604e-09		3.69614e-10	1.56781e-09	1.29802e-10	1.26201e-08	7.31167e-09	3.65584e-09
735	0.832092		1.74996	1.63595	1.11348	1.79493	1.35553	1.38651		0.226244	0.0334256	0.55674	0.3782	0.178535	0.0521252		1.44878	1.4255	1.51882	1.42369	1.41179	1.40382		0.0201095	0.02376	0.0379444	0.0136663	0.000548399	0.000616441		-8.71607e-09	-2.195e-09	-1.45206e-08	-1.83184e-08	-7.54694e-09	-7.54694e-09		1.83487e-09	6.38669e-10	1.21847e-09	1.06918e-08	5.24445e-09	2.62222e-09
736	0.83883		1.73697	1.63163	1.13881	1.80109	1.3215	1.39349		0.218222	0.0386757	0.569404	0.381735	0.11281	0.0544874		1.44791	1.42577	1.51836	1.42325	1.41153	1.40393		0.0200846	0.0239198	0.0379422	0.0134934	0.000606058	0.000683376		-9.41495e-09	2.86374e-11	-1.7753e-08	-1.93306e-08	-7.24784e-09	-7.24784e-09		3.05778e-09	5.19432e-10	6.15248e-11	9.56576e-09	6.05072e-09	3.02536e-09
737	0.845567		1.72395	1.60423	1.12613	1.78302	1.32085	1.37964		0.240405	0.0416703	0.563067	0.378531	0.121987	0.0549224		1.4471	1.42588	1.51776	1.42282	1.41109	1.40411		0.0200281	0.024123	0.0379651	0.0133829	0.000671749	0.000756281		-1.20731e-08	-7.64234e-10	-1.64279e-08	-2.18777e-08	-9.37859e-09	-9.37859e-09		4.27925e-09	1.5163e-09	4.67271e-11	7.58433e-09	6.10734e-09	3.05367e-09
738	0.852305		1.73455	1.5814	1.13934	1.77691	1.31293	1.37149		0.246424	0.040421	0.569668	0.356699	0.123699	0.0529654		1.44652	1.42584	1.51689	1.42234	1.41045	1.40421		0.0199655	0.02427	0.038037	0.0132908	0.000879435	0.000922929		-1.30787e-08	-2.99834e-09	-1.65049e-08	-2.50753e-08	-7.50996e-09	-7.50996e-09		3.34847e-09	5.77677e-10	1.3431e-10	7.5622e-09	3.55883e-09	1.77941e-09
739	0.859043		1.73738	1.56671	1.13511	1.75891	1.32102	1.36938		0.239226	0.0393563	0.567556	0.363413	0.137318	0.0561595		1.4461	1.42586	1.5159	1.42164	1.41009	1.40421		0.0199475	0.0243338	0.0381319	0.0131006	0.000942752	0.00110383		-1.13388e-08	-4.55117e-09	-1.1465e-08	-2.13831e-08	-6.63124e-09	-6.63124e-09		2.34737e-09	1.22046e-09	1.41034e-09	1.10586e-08	1.28122e-09	6.4061e-10
740	0.86578		1.72467	1.53756	1.12242	1.79261	1.3105	1.38837		0.241834	0.0529312	0.561209	0.337464	0.145665	0.0471668		1.44566	1.42611	1.51497	1.42081	1.40986	1.40412		0.0199006	0.0242999	0.038102	0.0127464	0.00105854	0.00129237		-1.00097e-08	-5.10637e-09	-7.37115e-09	-1.97728e-08	-7.24471e-09	-7.24471e-09		2.20809e-09	2.53486e-09	8.33197e-10	1.28169e-08	3.60275e-09	1.80137e-09
741	0.872518		1.68629	1.53892	1.11113	1.77731	1.29702	1.37914		0.243334	0.0478021	0.555563	0.310204	0.158077	0.0403968		1.44523	1.42648	1.51433	1.4201	1.4096	1.40403		0.0198398	0.0242681	0.0380392	0.0125422	0.00103245	0.00142306		-6.95824e-09	-3.23535e-09	-3.05066e-09	-1.60338e-08	-6.1741e-09	-6.1741e-09		1.70332e-09	2.71533e-09	1.71586e-09	1.66342e-08	5.66621e-09	2.8331e-09
742	0.879255		1.67444	1.52818	1.09528	1.77113	1.29341	1.38495		0.234938	0.036308	0.547641	0.279994	0.13705	0.0461654		1.44467	1.4268	1.51391	1.4194	1.40929	1.40399		0.019763	0.0242489	0.0378748	0.012355	0.00105567	0.00147291		-5.32015e-09	-1.03102e-09	-3.42028e-09	-1.96635e-08	-5.96623e-09	-5.96623e-09		1.00631e-09	2.77881e-09	4.58757e-09	1.28429e-08	2.37654e-09	1.18827e-09
743	0.885993		1.65587	1.55373	1.12251	1.76827	1.30916	1.35846		0.223518	0.0304338	0.561255	0.2418	0.128828	0.0486747		1.44407	1.4269	1.51365	1.41876	1.40901	1.4038		0.0197976	0.0242435	0.0378111	0.0122297	0.00112009	0.00148469		-3.83622e-09	-1.95146e-11	-5.70428e-09	-2.14279e-08	-5.05363e-09	-5.05363e-09		8.3819e-10	2.23303e-09	1.72621e-09	1.29157e-08	5.69995e-09	2.84998e-09
744	0.89273		1.63327	1.53807	1.11266	1.75599	1.2731	1.33993		0.22423	0.0303429	0.556332	0.243362	0.138045	0.0525844		1.44342	1.42682	1.51339	1.41808	1.40863	1.4035		0.0199649	0.0242105	0.0377644	0.01201	0.00137089	0.00149669		-4.65802e-09	2.51835e-09	-5.65818e-09	-2.19418e-08	-5.86733e-09	-5.86733e-09		2.06219e-09	1.08147e-09	1.61874e-10	1.48593e-08	2.21392e-09	1.10696e-09
745	0.899468		1.65116	1.5078	1.09699	1.74432	1.29571	1.33335		0.220789	0.00580723	0.548494	0.283604	0.185429	0.0416822		1.44277	1.42661	1.51316	1.41759	1.40814	1.40321		0.0202003	0.0241105	0.0377309	0.0118777	0.00193455	0.00162418		-6.08521e-09	7.48961e-09	-1.21635e-08	-2.37203e-08	-6.68449e-09	-6.68449e-09		2.12607e-09	1.29347e-09	9.08263e-10	1.6184e-08	1.74525e-09	8.72626e-10
746	0.906206		1.67086	1.49987	1.09602	1.73398	1.28252	1.321		0.223899	0.000367106	0.548011	0.265135	0.172535	0.0380911		1.44214	1.42629	1.51299	1.41716	1.40778	1.40304		0.0204019	0.0239696	0.0376712	0.0118681	0.00236274	0.00182488		-9.77971e-09	7.53365e-09	-8.33311e-09	-2.31643e-08	-5.73702e-09	-5.73702e-09		1.76262e-09	6.87982e-10	1.2618e-09	1.76266e-08	2.35079e-09	1.1754e-09
747	0.912943		1.65798	1.47939	1.09348	1.69964	1.28569	1.3006		0.217854	0.000324424	0.546739	0.258064	0.183681	0.0276218		1.44134	1.42593	1.5129	1.41667	1.40721	1.40292		0.0205417	0.0238741	0.0375938	0.0118524	0.00289932	0.00205302		-9.66251e-09	5.65716e-09	-1.32788e-08	-2.09095e-08	-6.04672e-09	-6.04672e-09		3.76845e-10	1.20392e-10	1.26672e-09	1.79392e-08	3.35945e-09	1.67973e-09
748	0.919681		1.6127	1.48342	1.10126	1.71195	1.31115	1.30889		0.238521	0.00548443	0.550631	0.213682	0.161019	0.0252095		1.44055	1.42563	1.51279	1.41602	1.4065	1.40263		0.0206031	0.0238851	0.0375165	0.011799	0.00336315	0.00224674		-1.07903e-08	-1.30256e-09	-9.32779e-09	-1.59756e-08	-8.5945e-09	-8.5945e-09		1.23488e-10	2.58467e-10	1.404e-09	2.17319e-08	1.48585e-09	7.42924e-10
749	0.926418		1.61461	1.47361	1.08982	1.73738	1.29612	1.29412		0.234235	0.00369492	0.544911	0.171597	0.164399	0.031472		1.43975	1.42541	1.51235	1.41534	1.40571	1.40218		0.0205387	0.023961	0.0373958	0.011754	0.00361916	0.00242387		-1.17154e-08	-9.1441e-10	-1.20277e-08	-1.36472e-08	-8.51765e-09	-8.51765e-09		7.33465e-10	1.12345e-09	5.48833e-09	2.20973e-08	8.36176e-10	4.18088e-10
750	0.933156		1.60022	1.44829	1.10805	1.7312	1.28302	1.31982		0.214618	0.000690823	0.554023	0.158393	0.173408	0.0440276		1.43914	1.42527	1.51186	1.41473	1.40512	1.40169		0.0204759	0.0240592	0.0372844	0.0117915	0.00353958	0.00255257		-1.05544e-08	-2.5647e-09	-7.77647e-09	-1.88581e-08	-9.50645e-09	-9.50645e-09		1.87195e-10	4.61077e-11	4.00678e-09	1.60754e-08	7.36229e-10	3.68115e-10
751	0.939894		1.58704	1.43107	1.10905	1.70986	1.30165	1.331		0.199481	0.0101546	0.554525	0.146828	0.207104	0.0360248		1.43859	1.42526	1.51127	1.41413	1.40482	1.40127		0.0203345	0.0241308	0.0371109	0.0118491	0.00329453	0.00266657		-7.62065e-09	-4.45495e-09	-6.53935e-09	-1.93659e-08	-6.81586e-09	-6.81586e-09		6.11e-11	1.91658e-09	3.16423e-09	1.24101e-08	5.77676e-09	2.88838e-09
752	0.946631		1.56945	1.42116	1.12121	1.73943	1.27806	1.30003		0.198602	0.0055083	0.560605	0.138396	0.185336	0.0300519		1.43825	1.42534	1.51074	1.41364	1.40441	1.40086		0.0202669	0.0241453	0.0368821	0.0120561	0.00332846	0.00275268		-8.14101e-09	-2.12357e-09	-1.02637e-08	-2.15729e-08	-7.05544e-09	-7.05544e-09		1.34762e-09	3.49275e-09	4.60015e-11	1.14667e-08	7.81561e-09	3.90781e-09
753	0.953369		1.60719	1.3907	1.10912	1.75326	1.30577	1.30267		0.20498	0.00198651	0.554562	0.125206	0.204108	0.0312751		1.43797	1.42545	1.51023	1.41315	1.40385	1.40047		0.0201675	0.0241227	0.0366934	0.0123221	0.00337067	0.0028122		-1.02317e-08	-1.64357e-09	-6.10623e-09	-2.21899e-08	-6.52277e-09	-6.52277e-09		3.03574e-09	2.81306e-09	1.13751e-09	9.71847e-09	7.31737e-09	3.65868e-09
754	0.960106		1.6064	1.36171	1.11299	1.75093	1.34392	1.28574		0.205669	0.000413201	0.556496	0.105491	0.241006	0.0256976		1.43753	1.42535	1.50967	1.41258	1.40298	1.40004		0.0200712	0.0240318	0.036549	0.0125407	0.00343421	0.002845		-1.13291e-08	1.57542e-10	-1.23637e-08	-2.21446e-08	-8.35173e-09	-8.35173e-09		2.34183e-09	2.43955e-10	1.32526e-10	8.83182e-09	1.90869e-09	9.54347e-10
755	0.966844		1.602	1.34645	1.08702	1.73095	1.33059	1.28207		0.199078	0.0050177	0.54351	0.110214	0.212148	0.0202156		1.43678	1.42505	1.50906	1.41205	1.40207	1.39968		0.0199097	0.0238313	0.0365632	0.0127379	0.00336256	0.00291045		-1.23415e-08	-3.02555e-09	-1.34577e-08	-1.79581e-08	-7.37157e-09	-7.37157e-09		2.60498e-09	9.70713e-10	1.7792e-09	1.0985e-08	1.14767e-09	5.73835e-10
756	0.973582		1.57225	1.36729	1.09528	1.72976	1.33041	1.25702		0.189182	0.00677962	0.547642	0.104757	0.208214	0.0272068		1.436	1.42449	1.50835	1.41151	1.40131	1.39935		0.0197178	0.0236066	0.0366311	0.0127874	0.00332278	0.00300412		-9.79981e-09	-3.7044e-09	-1.52282e-08	-1.53696e-08	-5.64383e-09	-5.64383e-09		1.70388e-09	3.65682e-09	2.34392e-09	1.3062e-08	6.21085e-09	3.10542e-09
757	0.980319		1.54266	1.34579	1.09135	1.75565	1.35276	1.27156		0.190108	0.00356745	0.545674	0.0695242	0.253117	0.0307479		1.43545	1.42395	1.50765	1.41101	1.40083	1.39907		0.0195164	0.0234424	0.0367167	0.0128781	0.00339542	0.00306575		-9.19584e-09	-3.09426e-09	-1.63693e-08	-1.30037e-08	-6.80091e-09	-6.80091e-09		2.65617e-09	4.39939e-09	1.89272e-09	1.5697e-08	5.42729e-09	2.71364e-09
758	0.987057		1.55815	1.33525	1.09117	1.76979	1.34721	1.28664		0.185491	3.4395e-05	0.545585	0.0407402	0.274084	0.0348413		1.4351	1.42348	1.50716	1.41045	1.40023	1.39874		0.0193003	0.0234003	0.0366554	0.0129244	0.00357696	0.00311223		-1.10356e-08	7.62316e-10	-1.24271e-08	-1.86516e-08	-5.66426e-09	-5.66426e-09		3.75617e-09	4.43875e-09	3.93573e-09	1.23296e-08	4.26754e-09	2.13377e-09
759	0.993794		1.55271	1.34061	1.09703	1.77297	1.3603	1.27518		0.194704	0.00923132	0.548516	0.000884305	0.248187	0.0313513		1.43456	1.42313	1.50671	1.40992	1.39958	1.39835		0.019081	0.0233284	0.0365113	0.0129355	0.00365924	0.00315883		-1.18437e-08	-2.49352e-09	-1.32276e-08	-1.68678e-08	-6.38888e-09	-6.38888e-09		3.82382e-09	2.53631e-09	6.00439e-09	1.35888e-08	1.26406e-09	6.32028e-10
760	1.00053		1.55441	1.33131	1.0774	1.74729	1.38007	1.26897		0.187036	0.00205439	0.5387	0.0373793	0.232021	0.0245789		1.4337	1.4228	1.50635	1.40934	1.39894	1.39796		0.0188806	0.0231925	0.0364438	0.0127628	0.00362232	0.00321519		-1.13293e-08	-2.438e-09	-8.21815e-09	-1.90913e-08	-7.26697e-09	-7.26697e-09		2.37365e-09	1.73743e-09	8.28817e-09	1.45779e-08	4.47823e-10	2.23912e-10
761	1.00727		1.52256	1.30777	1.06773	1.74199	1.37146	1.26576		0.183086	0.00740264	0.533863	0.0261197	0.256527	0.0299819		1.43257	1.42249	1.50603	1.4089	1.39833	1.39752		0.0186789	0.0229523	0.0364698	0.0126499	0.00367152	0.00331934		-9.87291e-09	-3.36514e-09	-7.71181e-09	-1.67493e-08	-7.5732e-09	-7.5732e-09		1.28506e-09	1.35398e-09	7.61654e-09	1.59518e-08	1.61469e-10	8.07347e-11
762	1.01401		1.50428	1.30822	1.06457	1.75443	1.40984	1.26588		0.171014	0.00441109	0.532286	0.000947923	0.267586	0.028291		1.43138	1.4221	1.50561	1.40841	1.39779	1.39719		0.0185272	0.0227607	0.0364734	0.0124292	0.00366667	0.00343523		-1.05387e-08	-2.93206e-09	-3.59059e-09	-1.78117e-08	-4.12128e-09	-4.12128e-09		1.30388e-09	1.41162e-09	7.72492e-09	1.34387e-08	5.0401e-09	2.52005e-09
763	1.02074		1.50446	1.28115	1.07376	1.73686	1.44134	1.26693		0.176734	0.00530501	0.536878	0.0167893	0.276645	0.0185083		1.43031	1.42166	1.50495	1.40799	1.39722	1.39696		0.0184169	0.0225277	0.0364041	0.0123319	0.00383557	0.00359358		-1.15946e-08	-3.16358e-09	-8.70798e-09	-2.03714e-08	-2.62956e-09	-2.62956e-09		9.25007e-10	5.57919e-10	8.97914e-09	1.12324e-08	5.14801e-09	2.57401e-09
764	1.02748		1.48977	1.26877	1.06704	1.77507	1.10664	1.27243		0.169881	0.0152261	0.533519	0.0378574		0.0202761		1.42945	1.42119	1.50403	1.40761	1.39662	1.39669		0.018344	0.0223403	0.0362713	0.0123309	0.00404782	0.00370885		-9.18254e-09	-1.92667e-09	-1.18858e-08	-2.00961e-08	-3.88227e-09	-3.88227e-09		1.31936e-10	4.06519e-10	5.2393e-09	8.27913e-09	6.93344e-09	3.46672e-09
765	1.03422		1.4691	1.26212	1.06969	1.81022	1.11981	1.29359		0.1673	0.0057209	0.534845	0.0551249		0.0154588		1.4287	1.42067	1.503	1.40736	1.39604	1.39638		0.0182269	0.02221	0.0362633	0.0124978	0.00420263	0.00377224		-9.31953e-09	-6.23064e-09	-9.92988e-09	-2.15273e-08	-4.63764e-09	-4.63764e-09		4.11504e-10	3.09728e-10	2.66115e-09	1.00732e-08	6.46124e-09	3.23062e-09
766	1.04096		1.48332	1.26556	1.06213	1.78207	1.11028	1.28326		0.171018	0.00506713	0.531067	0.0528903		0.0097022		1.42791	1.42015	1.50205	1.40704	1.39539	1.39606		0.0180745	0.0221421	0.0363555	0.012568	0.00415315	0.0037532		-1.30085e-08	-8.77541e-09	-6.27911e-09	-2.37764e-08	-6.34823e-09	-6.34823e-09		2.24396e-09	2.16154e-09	7.4816e-10	8.00481e-09	3.15609e-09	1.57804e-09
767	1.0477		1.4637	1.23339	1.05052	1.78528	1.13567	1.29359		0.174664	0.0109038	0.525261	0.0573488		0.00973968		1.42706	1.41963	1.50128	1.40665	1.39461	1.39578		0.0179135	0.0220442	0.0363266	0.0125256	0.00403454	0.00369615		-1.61726e-08	-3.62088e-09	-4.10748e-09	-2.56375e-08	-2.7164e-09	-2.7164e-09		2.67469e-09	1.05524e-09	1.72781e-09	7.33436e-09	2.3858e-09	1.1929e-09
768	1.05443		1.47039	1.2145	1.07692	1.78318	1.13709	1.27219		0.167686	0.00270054	0.538461	0.0665908		0.00443126		1.42625	1.41911	1.50086	1.4063	1.39394	1.39551		0.0178365	0.021884	0.0362636	0.0125486	0.00389236	0.00363834		-1.61269e-08	-1.53131e-09	-1.14807e-08	-2.36323e-08	-9.58829e-10	-9.58829e-10		3.61898e-09	1.98945e-09	3.36228e-09	1.33972e-08	2.29626e-09	1.14813e-09
769	1.06117		1.48977	1.19929	1.07365	1.79286	1.08157	1.297		0.157867	0.00959451	0.536824	0.067706		0.00858159		1.42552	1.41853	1.50045	1.40588	1.39307	1.39512		0.0178089	0.0216792	0.0361825	0.0125116	0.00376256	0.00360603		-9.90784e-09	1.96414e-09	-1.81861e-08	-1.93708e-08	-1.73824e-09	-1.73824e-09		3.87956e-09	7.40588e-10	4.33777e-09	1.7991e-08	2.69935e-10	1.34967e-10
770	1.06791		1.45637	1.20987	1.04879	1.81434	1.11987	1.30998		0.161647	0.0182711	0.524396	0.0663758		0.0110455		1.42482	1.41798	1.50001	1.40541	1.39233	1.39482		0.0177567	0.0214315	0.0361316	0.0124587	0.00383447	0.00362126		-5.29957e-09	-8.27807e-10	-1.6676e-08	-1.72237e-08	-6.45951e-09	-6.45951e-09		3.54959e-09	7.80051e-10	4.70824e-09	1.97877e-08	4.92304e-09	2.46152e-09
771	1.07465		1.45226	1.20728	1.02031	1.81896	1.10181	1.2845		0.153514	0.011725	0.510157	0.0864763		0.00165146		1.42417	1.41746	1.49937	1.40491	1.39174	1.39472		0.0177057	0.0211584	0.036014	0.0123334	0.00398488	0.00371757		-8.78615e-10	-2.39311e-09	-1.10126e-08	-2.15402e-08	-3.28214e-09	-3.28214e-09		2.10563e-09	3.85155e-09	3.01493e-09	1.43297e-08	2.90709e-09	1.45355e-09
772	1.08138		1.4596	1.18658	1.02765	1.81591	1.12528	1.28421		0.14242	0.00107601	0.513824	0.0992759		0.00263791		1.42353	1.41688	1.49855	1.40421	1.39143	1.39468		0.0175396	0.0208527	0.0358678	0.0120236	0.0042676	0.00380893		-1.39759e-09	1.96416e-10	-3.84329e-09	-2.08983e-08	-1.30585e-09	-1.30585e-09		2.80223e-09	5.76985e-09	2.23192e-09	1.31103e-08	3.75616e-10	1.87808e-10
773	1.08812		1.40593	1.2046	1.03005	1.84061	1.14135	1.30006		0.127163	9.41655e-05	0.515024	0.107772		0.00484174		1.4229	1.41619	1.49765	1.40346	1.39094	1.39457		0.0172803	0.0205501	0.0358188	0.0116863	0.00444205	0.00391793		-3.43504e-09	-2.5394e-09	5.39935e-09	-2.15714e-08	-1.12572e-09	-1.12572e-09		3.12074e-09	5.98559e-09	7.06805e-10	1.29915e-08	2.06681e-09	1.03341e-09
774	1.09486		1.38535	1.18452	1.02807	1.8423	1.14776	1.31332		0.119808	0.00806443	0.514036	0.129814		0.0134451		1.42241	1.41547	1.49676	1.40282	1.39043	1.39432		0.0169955	0.020238	0.0358194	0.0114308	0.00445665	0.00402055		-8.1928e-09	-1.16408e-09	4.92417e-09	-1.92195e-08	-4.25559e-09	-4.25559e-09		2.6e-09	2.53353e-09	2.61584e-09	1.30035e-08	3.85897e-09	1.92948e-09
775	1.1016		1.37465	1.18365	1.01824	1.86937	1.15333	1.29762		0.133414	0.0126565	0.509118	0.0929709		0.00431049		1.42182	1.41469	1.49606	1.4023	1.3896	1.39399		0.0166568	0.0198808	0.0358394	0.0112177	0.00437654	0.00418061		-1.21913e-08	1.96142e-09	-1.65524e-09	-1.7148e-08	-8.5819e-09	-8.5819e-09		2.59919e-09	3.79954e-10	2.74378e-09	1.77543e-08	5.72211e-09	2.86106e-09
776	1.10833		1.39447	1.18144	1.00364	1.87847	1.14604	1.28342		0.137804	0.0049686	0.501819	0.125243		0.00829525		1.42113	1.41389	1.49536	1.40187	1.38873	1.39374		0.0163204	0.0195236	0.0357709	0.0110247	0.00431232	0.00431392		-1.46127e-08	1.67033e-09	-3.86799e-09	-1.82217e-08	-8.69842e-09	-8.69842e-09		4.05637e-09	2.57612e-09	5.37197e-11	1.14777e-08	5.71261e-09	2.8563e-09
777	1.11507		1.38529	1.16051	1.0339	1.89099	1.17293	1.3001		0.130562	0.00454829	0.51695	0.105505		0.0127521		1.42041	1.41294	1.49454	1.40152	1.38791	1.39354		0.0159328	0.0191504	0.0357366	0.010841	0.00422696	0.00440523		-1.33466e-08	2.77128e-09	-1.22839e-08	-2.23355e-08	-5.7025e-09	-5.7025e-09		4.97667e-09	7.28093e-09	6.43004e-10	5.02128e-09	6.34728e-09	3.17364e-09
778	1.12181		1.36729	1.15524	1.02308	1.87719	1.15458	1.30496		0.117822	0.0179332	0.51154	0.0961693		0.0116341		1.41979	1.41186	1.49364	1.40115	1.3872	1.39334		0.0155683	0.0188312	0.0356685	0.0106315	0.00411321	0.00450759		-9.04488e-09	3.55697e-09	-5.96954e-09	-2.24638e-08	-5.90078e-09	-5.90078e-09		3.37935e-09	8.00524e-09	2.0898e-09	2.14231e-09	4.32406e-09	2.16203e-09
779	1.12855		1.36285	1.16378	1.02489	1.90408	1.14461	1.28718		0.113696	0.0192503	0.512444	0.132623		0.00984589		1.41948	1.41067	1.49271	1.40059	1.38645	1.39315		0.0153595	0.0185469	0.0355714	0.0103035	0.00403112	0.00469152		-6.20893e-09	3.38751e-09	-1.96624e-09	-1.89789e-08	-3.57479e-09	-3.57479e-09		2.77588e-09	8.51859e-09	3.44224e-10	6.37634e-09	1.53106e-09	7.65528e-10
780	1.13528		1.38268	1.17968	1.00803	1.90462	1.16569	1.28552		0.119325	0.0230298	0.504015	0.136805		0.0101922		1.41921	1.4096	1.49171	1.39981	1.38572	1.393		0.0152523	0.0182951	0.0354717	0.00989976	0.00382635	0.00488557		-6.56263e-09	1.33038e-09	-1.21508e-09	-1.70381e-08	-4.64546e-09	-4.64546e-09		1.01019e-09	7.66094e-09	3.70624e-10	1.12529e-08	3.64239e-09	1.82119e-09
781	1.14202		1.3554	1.19708	1.00246	1.89222	1.16997	1.29356		0.119588	0.0370435	0.501232	0.154689		0.0116701		1.41891	1.40863	1.49091	1.39913	1.38495	1.39292		0.015187	0.0180064	0.0353404	0.00965797	0.00379767	0.00504854		-8.10421e-09	7.0284e-09	-6.5537e-09	-1.64169e-08	-6.48189e-09	-6.48189e-09		3.98107e-10	6.89701e-09	2.47809e-09	1.42291e-08	3.8359e-09	1.91795e-09
782	1.14876		1.34838	1.22063	0.992318	1.90984	1.16178	1.31267		0.117808	0.0514897	0.496159	0.181231		0.0140604		1.4186	1.40787	1.49005	1.39847	1.38428	1.39287		0.0150354	0.0176302	0.0351755	0.00943895	0.0039428	0.00519969		-9.517e-09	8.92879e-09	-7.96497e-09	-1.84025e-08	-1.01653e-08	-1.01653e-08		9.24411e-10	6.23873e-09	2.4859e-09	1.53461e-08	5.88225e-09	2.94112e-09
783	1.1555		1.34299	1.25513	0.995444	1.93355	1.20052	1.31783		0.115762	0.0803344	0.497722	0.179117		0.0302171		1.41834	1.40721	1.48931	1.39788	1.38368	1.39267		0.014786	0.0172193	0.03515	0.0092699	0.00407785	0.00537554		-1.14521e-08	1.12618e-08	-5.74825e-09	-1.94173e-08	-1.0009e-08	-1.0009e-08		2.32208e-09	4.57223e-09	1.72639e-09	1.47478e-08	5.97957e-09	2.98979e-09
784	1.16223		1.3255	1.29663	0.99371	1.96074	1.21821	1.35773		0.114022	0.0953691	0.496855	0.187621		0.0338867		1.41808	1.40679	1.48824	1.39719	1.38319	1.39243		0.0144871	0.0168511	0.0350624	0.00905629	0.00418647	0.00552664		-1.12361e-08	1.00404e-08	-1.41601e-08	-1.77572e-08	-7.44404e-09	-7.44404e-09		1.47444e-09	5.83975e-09	4.50935e-09	1.73518e-08	7.83753e-09	3.91876e-09
785	1.16897		1.31184	1.31792	1.02201	1.96369	1.19239	1.36839		0.109981	0.0944668	0.511005	0.181333		0.0168637		1.41763	1.40644	1.48716	1.3966	1.38259	1.39225		0.01413	0.0165263	0.0349981	0.00901647	0.00425031	0.0056679		-1.35667e-08	8.81945e-09	-9.2146e-09	-2.07412e-08	-4.03108e-09	-4.03108e-09		1.61059e-09	5.62419e-09	1.90197e-09	1.25388e-08	5.37311e-09	2.68655e-09
786	1.17571		1.30657	1.30383	1.00362	1.95659	1.15719	1.39856		0.101496	0.0852032	0.501811	0.202482		0.0317266		1.41711	1.40611	1.48607	1.39612	1.38204	1.39218		0.0138263	0.0162804	0.0348189	0.00906812	0.00422376	0.00581031		-1.32735e-08	6.01452e-09	-1.07302e-08	-2.21829e-08	-5.29695e-09	-5.29695e-09		2.41731e-09	7.19026e-09	2.12272e-09	9.93372e-09	8.95819e-09	4.47909e-09
787	1.18245		1.29522	1.2787	1.00452	1.96162	1.20553	1.42352		0.102083	0.0623535	0.502258	0.208945		0.0329756		1.41663	1.40574	1.48461	1.3957	1.38132	1.3922		0.0136072	0.0159679	0.0344853	0.0089695	0.00424713	0.00593496		-8.86506e-09	9.27837e-09	-1.34982e-08	-2.15329e-08	-5.37742e-09	-5.37742e-09		2.94037e-09	4.53681e-09	2.60159e-09	1.0486e-08	6.10068e-09	3.05034e-09
788	1.18918		1.28575	1.26218	0.999017	1.96507	1.24096	1.41855		0.0929058	0.0528765	0.499508	0.20129		0.0372056		1.41649	1.40537	1.48276	1.39528	1.38072	1.39222		0.0134122	0.0156339	0.0340346	0.00868993	0.00446464	0.00602309		-4.02182e-09	6.6013e-09	-1.82767e-08	-2.04744e-08	-8.46935e-09	-8.46935e-09		2.02524e-09	3.86352e-09	1.64294e-09	1.12828e-08	4.82256e-09	2.41128e-09
789	1.19592		1.2832	1.22701	0.980644	1.95007	1.21519	1.40154		0.0957678	0.0481863	0.490322	0.202778		0.03079		1.41663	1.40508	1.48081	1.39485	1.38035	1.39228		0.0131864	0.0152947	0.0335259	0.00840275	0.00482332	0.00609173		-3.09421e-09	5.38977e-09	-1.23371e-08	-1.95339e-08	-1.13344e-08	-1.13344e-08		3.39059e-09	2.92831e-09	8.05293e-09	1.44778e-08	2.34603e-09	1.17301e-09
790	1.20266		1.2754	1.20777	0.988965	1.9603	1.24094	1.40603		0.0929277	0.0385847	0.494482	0.231863		0.0405097		1.41692	1.40482	1.47897	1.39443	1.37993	1.39233		0.0129295	0.0149817	0.03305	0.00824278	0.00500827	0.00619154		-4.01886e-09	3.07446e-09	-1.58898e-08	-2.0014e-08	-1.07313e-08	-1.07313e-08		3.62327e-09	1.81351e-09	1.38902e-09	1.29264e-08	1.79599e-09	8.97995e-10
791	1.2094		1.26795	1.20092	0.98649	1.98518	1.23411	1.41441		0.0873073	0.0285217	0.493245	0.249609		0.0360592		1.41703	1.40436	1.47744	1.39401	1.37946	1.39251		0.0126239	0.014667	0.0325552	0.00812826	0.00519918	0.00624563		-4.10664e-09	2.14871e-09	-1.0021e-08	-1.69782e-08	-8.35092e-09	-8.35092e-09		4.08341e-09	1.6254e-09	4.07301e-09	1.01495e-08	6.912e-10	3.456e-10
792	1.21613		1.25043	1.17447	0.99942	1.98257	1.23574	1.38427		0.102626	0.0260217	0.49971	0.260712		0.0267031		1.41712	1.40363	1.47613	1.39369	1.37896	1.39262		0.0123466	0.0143751	0.0322169	0.00815488	0.00522369	0.00630372		-1.81789e-09	-3.47488e-09	-9.38762e-09	-1.85926e-08	-2.2534e-09	-2.2534e-09		2.9757e-09	4.48957e-10	6.87682e-10	7.38833e-09	1.50309e-09	7.51545e-10
793	1.22287		1.25547	1.16531	0.982484	1.98989	1.21509	1.39407		0.096429	0.0311211	0.491242	0.2578		0.022719		1.41716	1.40281	1.47506	1.39343	1.37843	1.39271		0.0120682	0.0141074	0.0319001	0.00819266	0.00543665	0.00636164		-1.4399e-09	-1.82086e-09	-1.20486e-08	-2.25744e-08	2.0484e-09	2.0484e-09		1.66021e-09	2.24918e-10	9.0421e-10	7.14548e-09	8.18223e-10	4.09111e-10
794	1.22961		1.24404	1.17609	0.964164	1.98631	1.21194	1.41748		0.0841884	0.02769	0.482082	0.266002		0.0247966		1.41715	1.40217	1.47373	1.39311	1.37785	1.39267		0.011823	0.0139012	0.0316378	0.00816861	0.00566815	0.00645932		-3.86505e-09	-3.44202e-09	-1.11275e-08	-2.48843e-08	-2.13046e-10	-2.13046e-10		4.51995e-10	1.30568e-09	3.10557e-10	1.16797e-08	2.32567e-09	1.16283e-09
795	1.23635		1.27654	1.16638	0.985578	1.96643	1.21041	1.42521		0.0949346	0.0182074	0.492789	0.292445		0.0161977		1.41703	1.4018	1.47211	1.39278	1.37722	1.39265		0.0116175	0.0137193	0.0314107	0.00816863	0.00577416	0.00654118		-5.31055e-09	-2.83003e-10	-1.09123e-08	-1.95657e-08	-4.15829e-09	-4.15829e-09		8.28341e-10	2.89043e-09	1.27297e-09	1.39353e-08	5.34118e-09	2.67059e-09
796	1.24309		1.25723	1.15261	0.994315	1.97263	1.16675	1.4217		0.0977909	0.0199868	0.497158	0.320939		0.0213152		1.41696	1.40166	1.47029	1.39226	1.37655	1.39259		0.0114577	0.0136133	0.0311497	0.00818744	0.00569778	0.00663491		-4.51999e-09	-2.1506e-09	-9.75386e-09	-2.08952e-08	-6.96795e-09	-6.96795e-09		1.58442e-09	3.34209e-09	4.69357e-09	1.00815e-08	7.00252e-09	3.50126e-09
797	1.24982		1.25707	1.15581	0.979099	1.9668	1.1534	1.40592		0.105668	0.00966846	0.48955	0.35192		0.0323238		1.41694	1.40135	1.46859	1.39172	1.37577	1.39238		0.0113215	0.013486	0.0308687	0.00832348	0.00559148	0.00677594		-3.61077e-09	-6.50132e-09	-1.07003e-08	-2.18402e-08	-6.76555e-09	-6.76555e-09		2.28955e-09	1.30135e-09	1.25335e-08	5.1896e-09	7.53799e-09	3.769e-09
798	1.25656		1.24004	1.14076	0.978314	1.98271	1.20795	1.40618		0.108636	0.0109988	0.489157	0.403871		0.036237		1.41706	1.40082	1.4665	1.3911	1.37521	1.39212		0.0111709	0.0133679	0.0303781	0.00842799	0.00555368	0.00694636		-2.38228e-09	-3.04279e-09	-1.36334e-08	-2.10673e-08	-5.67309e-09	-5.67309e-09		1.85509e-09	3.36999e-09	1.1396e-08	9.6001e-09	6.90583e-09	3.45292e-09
799	1.2633		1.2272	1.1582	0.966366	1.97491	1.22869	1.40529		0.10972	0.0156458	0.483183	0.398568		0.0303909		1.41719	1.4002	1.46436	1.39052	1.37459	1.39192		0.0109734	0.0132257	0.0298323	0.00848559	0.00568382	0.00707503		-2.42915e-09	-3.24657e-09	3.09738e-09	-1.91044e-08	1.75248e-09	1.75248e-09		1.49526e-09	6.10312e-09	4.19163e-10	1.31251e-08	9.03635e-09	4.51818e-09
800	1.27004		1.21585	1.15326	0.954719	1.96299	1.17258	1.41629		0.107081	0.0250022	0.47736	0.406144		0.0385606		1.41727	1.39961	1.46216	1.38987	1.37403	1.39186		0.010701	0.0129829	0.0292115	0.00839045	0.00592805	0.00718508		-5.55012e-09	-9.87673e-10	-1.9099e-10	-1.68997e-08	5.00608e-09	5.00608e-09		3.09232e-10	4.41082e-09	3.52405e-09	1.03276e-08	4.33247e-09	2.16623e-09
801	1.27677		1.22058	1.17593	0.968893	1.99482	1.2223	1.42373		0.100582	0.0439501	0.484446	0.457118		0.0300227		1.41719	1.39927	1.46012	1.38918	1.37353	1.39186		0.0103736	0.0126573	0.0285817	0.00832286	0.00616784	0.00731442		-9.00176e-09	2.67248e-09	2.98537e-09	-1.70091e-08	3.45326e-09	3.45326e-09		1.37155e-10	1.57214e-10	4.22725e-09	8.11393e-09	8.87681e-10	4.43841e-10
802	1.28351		1.24428	1.20551	0.979462	1.99695	1.28322	1.41556		0.0828648	0.0541982	0.489731	0.471386		0.0254016		1.41688	1.39904	1.45802	1.38852	1.37323	1.39186		0.0100235	0.0123241	0.02794	0.00822973	0.00646055	0.00743828		-1.05438e-08	3.65558e-10	-6.83613e-09	-1.51753e-08	4.38311e-10	4.38311e-10		8.73612e-10	3.09868e-10	3.91396e-09	9.78521e-09	3.02759e-09	1.5138e-09
803	1.29025		1.22892	1.20361	1.00088	2.00001	1.23831	1.42918		0.0811575	0.060811	0.500441	0.48155		0.0293899		1.41652	1.39878	1.456	1.38789	1.373	1.39182		0.00975147	0.0120145	0.0273968	0.00811019	0.00689788	0.00753135		-1.11748e-08	-7.4118e-09	-2.52821e-09	-1.85587e-08	1.01788e-09	1.01788e-09		1.38628e-09	4.42317e-09	2.2302e-09	1.13392e-08	4.19721e-09	2.0986e-09
804	1.29699		1.21844	1.18582	1.0043	2.06803	1.25536	1.43403		0.0840199	0.0509013	0.50215	0.498698		0.032914		1.41613	1.39838	1.45405	1.38727	1.37278	1.3917		0.00955412	0.0117611	0.0268905	0.00798123	0.00720506	0.00755047		-1.01503e-08	-3.75335e-09	-1.14489e-08	-1.82249e-08	-3.75827e-10	-3.75827e-10		1.18086e-09	2.57541e-09	2.78307e-09	1.35294e-08	6.07446e-09	3.03723e-09
805	1.30372		1.23634	1.19334	0.988115	2.07319	1.28045	1.43789		0.0817447	0.0327473	0.494058	0.528464		0.0420037		1.41576	1.39798	1.452	1.38657	1.37237	1.39158		0.00949145	0.0115626	0.0263717	0.00775956	0.0075405	0.00757965		-9.50567e-09	-8.6627e-09	-1.52645e-08	-1.87932e-08	-8.62077e-10	-8.62077e-10		1.23943e-09	4.45432e-09	7.92465e-09	1.15655e-08	5.6675e-09	2.83375e-09
806	1.31046		1.23277	1.15431	1.00358	2.0807	1.2361	1.43047		0.0822546	0.0115042	0.501789	0.518973		0.0289413		1.41546	1.39763	1.44993	1.38596	1.37178	1.3915		0.00947705	0.0113941	0.0257915	0.0076121	0.00775715	0.00760148		-8.25168e-09	-5.76825e-09	-1.93933e-08	-1.56836e-08	-1.64997e-10	-1.64997e-10		1.28363e-09	1.86105e-09	4.84079e-09	1.35872e-08	1.97804e-09	9.89021e-10
807	1.3172		1.21723	1.12276	1.01573	2.07897	1.21359	1.41675		0.0843369	0.0164055	0.507866	0.504181		0.0137585		1.41527	1.39732	1.44797	1.38539	1.37045	1.39144		0.00942702	0.0112575	0.0253544	0.00747841	0.00867504	0.00760282		-7.47901e-09	-1.11398e-08	-1.58186e-08	-1.69789e-08	7.27065e-10	7.27065e-10		1.50494e-09	2.94369e-09	6.54649e-09	1.0755e-08	6.68355e-09	3.34178e-09
808	1.32394		1.20232	1.11162	1.02794	2.09487	1.22431	1.38925		0.0867617	0.0151212	0.51397	0.530157		0.00314907		1.41511	1.39687	1.44623	1.38477	1.36948	1.39136		0.00936167	0.0111188	0.0249367	0.0072819	0.00911488	0.00762405		-5.07121e-09	-1.34491e-08	-2.27549e-08	-1.79639e-08	-4.45573e-10	-4.45573e-10		1.01932e-09	1.29405e-09	7.15105e-09	1.23589e-08	3.69525e-09	1.84762e-09
809	1.33067		1.18893	1.1114	1.02901	2.12926	1.23905	1.32817		0.0875387	0.0156723	0.514503	0.544128		0.0201792		1.415	1.39635	1.44469	1.38413	1.36881	1.39122		0.00928323	0.0110217	0.0244447	0.00710913	0.00937171	0.00764641		-4.04787e-09	-1.61682e-08	-1.64444e-08	-1.74255e-08	-7.40141e-10	-7.40141e-10		1.2106e-10	3.58379e-09	5.35846e-09	1.18438e-08	4.54928e-10	2.27464e-10
810	1.33741		1.20452	1.11255	1.03069	2.13529	1.18272	1.29024		0.0852034	0.022447	0.515344	0.545094		0.0110291		1.41477	1.39577	1.4432	1.38355	1.36828	1.39086		0.00917972	0.0109147	0.0238041	0.00706406	0.00943293	0.00763604		-2.56818e-09	-1.82757e-08	-1.99821e-08	-1.8787e-08	8.59283e-10	8.59283e-10		2.91202e-10	2.31641e-09	1.77035e-09	1.38065e-08	3.02837e-09	1.51419e-09
811	1.34415		1.21223	1.09741	1.04332	2.16882	1.21851	1.31239		0.0853632	0.0185616	0.52166	0.578877		0.0160467		1.41466	1.3951	1.44195	1.38305	1.36778	1.39039		0.00909713	0.0107483	0.0232017	0.00714192	0.00938464	0.00754497		-3.65424e-09	-1.56312e-08	-1.35768e-08	-1.75e-08	9.78538e-11	9.78538e-11		1.20396e-09	2.96676e-09	4.04706e-09	1.37119e-08	2.37915e-09	1.18958e-09
812	1.35089		1.23491	1.08409	1.04631	2.18916	1.22774	1.31419		0.0819624	0.0231329	0.523154	0.575738		0.0140533		1.4146	1.39449	1.44062	1.38255	1.36732	1.38978		0.00903097	0.0105175	0.0226937	0.00725236	0.00928322	0.00741498		-3.49216e-09	-1.37012e-08	-1.37506e-08	-1.96922e-08	-3.62798e-09	-3.62798e-09		2.53966e-09	2.89783e-09	5.14865e-09	1.19095e-08	4.44512e-10	2.22256e-10
813	1.35762		1.2326	1.06408	1.05071	2.1651	1.21149	1.30059		0.0796598	0.00835383	0.525357	0.520523		0.0142096		1.41461	1.39403	1.43929	1.38196	1.36689	1.3891		0.00893777	0.0102638	0.022206	0.00727834	0.00940576	0.00727923		-4.40477e-09	-1.06682e-08	-1.28525e-08	-1.89273e-08	-3.95872e-09	-3.95872e-09		3.17527e-09	3.66966e-09	7.42595e-09	9.0365e-09	3.63419e-09	1.8171e-09
814	1.36436		1.23368	1.05891	1.05739	2.16845	1.20025	1.29281		0.0879464	0.00716803	0.528694	0.471418		0.00840416		1.4146	1.39368	1.43773	1.38128	1.36661	1.38847		0.00881754	0.0100111	0.0216414	0.00716906	0.00966391	0.00719019		-5.82242e-09	-9.92128e-09	-1.70915e-08	-1.69283e-08	-1.73946e-09	-1.73946e-09		2.92775e-09	3.9383e-09	6.77064e-09	5.88025e-09	2.07677e-09	1.03839e-09
815	1.3711		1.21995	1.05987	1.07459	2.19622	1.18835	1.26669		0.0773303	0.014791	0.537294	0.450057		0.00413918		1.41474	1.39331	1.43613	1.38063	1.36642	1.38796		0.008756	0.0097863	0.0210015	0.00686186	0.00982721	0.00711089		-6.56138e-09	-2.48261e-09	-1.79649e-08	-1.74081e-08	-4.53565e-10	-4.53565e-10		3.1495e-09	5.21331e-09	2.94857e-09	6.33395e-09	2.27596e-09	1.13798e-09
816	1.37784		1.22309	1.03396	1.09186	2.24455	1.21041	1.26509		0.0833298	0.0174306	0.545932	0.44385		0.0102004		1.41477	1.39285	1.43444	1.38006	1.3662	1.38765		0.00873006	0.00950886	0.0204674	0.00652974	0.0098069	0.00706313		-4.55451e-09	-5.3216e-09	-1.76933e-08	-1.83704e-08	-3.20815e-09	-3.20815e-09		3.68527e-09	1.91033e-09	3.5272e-11	5.52608e-09	1.14611e-09	5.73054e-10
817	1.38457		1.2175	1.04166	1.07632	2.24512	1.23743	1.27212		0.0836305	0.0165296	0.538158	0.452322		0.0213882		1.41468	1.39225	1.43252	1.37958	1.36592	1.38734		0.00866121	0.00926308	0.0200147	0.00628597	0.00975349	0.0070592		-2.55836e-09	-4.47309e-09	-1.37433e-08	-2.1359e-08	-1.11439e-08	-1.11439e-08		3.5932e-09	1.7405e-09	1.41967e-09	8.79457e-09	4.55378e-09	2.27689e-09
818	1.39131		1.18622	1.03173	1.06724	2.28389	1.24063	1.29387		0.0810485	0.0176646	0.533619	0.471734		0.0143519		1.4146	1.39178	1.43079	1.37911	1.3656	1.38694		0.00857336	0.00913047	0.0197768	0.00609804	0.00970392	0.00703234		-2.6291e-09	-1.00427e-08	-1.05491e-08	-2.10849e-08	-9.33462e-09	-9.33462e-09		2.36445e-09	2.33343e-10	2.55678e-09	1.14884e-08	4.75818e-09	2.37909e-09
819	1.39805		1.18513	1.02449	1.07243	2.31462	1.25173	1.28807		0.0767689	0.0181258	0.536214	0.474705		0.0150283		1.41466	1.3913	1.42917	1.37871	1.36525	1.38648		0.00855961	0.00908784	0.0195223	0.00588661	0.00991695	0.00689599		-1.6523e-09	-1.83589e-08	-9.39003e-09	-2.07344e-08	-9.17508e-09	-9.17508e-09		1.56531e-10	2.46088e-11	5.12169e-09	1.34808e-08	6.01425e-09	3.00712e-09
820	1.40479		1.19084	1.03102	1.10331	2.32088	1.24749	1.27848		0.0820761	0.0239122	0.551656	0.444018		0.0338019		1.41477	1.39091	1.42767	1.37848	1.36478	1.38607		0.00862309	0.00899192	0.0191782	0.00562663	0.0103779	0.00675134		-3.53851e-09	-1.50569e-08	-1.04161e-08	-1.89755e-08	-6.55372e-09	-6.55372e-09		1.92072e-09	1.31451e-09	3.45731e-09	9.81775e-09	7.16548e-09	3.58274e-09
821	1.41152		1.19094	1.04089	1.13796	2.3335	1.31755	1.2935		0.0822183	0.0212835	0.568979	0.401315		0.0394806		1.41455	1.39039	1.42623	1.37825	1.36415	1.38563		0.00857388	0.0087586	0.0186973	0.00528194	0.0108025	0.00652648		-1.20713e-09	-1.35879e-08	-9.77782e-09	-1.80995e-08	-7.44656e-09	-7.44656e-09		2.89604e-09	1.05924e-09	2.25178e-09	5.01898e-09	2.62931e-09	1.31466e-09
822	1.41826		1.18157	1.0246	1.13698	2.31734	1.27078	1.29308		0.0802854	0.0246875	0.568488	0.36023		0.0390228		1.41405	1.38988	1.42481	1.37799	1.36357	1.38532		0.00844299	0.00842003	0.0181141	0.00488618	0.0109455	0.00635337		-4.3982e-10	-8.40847e-09	-1.85092e-08	-1.73586e-08	-6.52697e-09	-6.52697e-09		3.27649e-09	1.00574e-09	3.43691e-09	2.54166e-09	3.70838e-10	1.85419e-10
823	1.425		1.19516	1.02372	1.12779	2.34358	1.21876	1.30869		0.0697603	0.0199889	0.563895	0.343883		0.0390525		1.41331	1.38907	1.42321	1.37768	1.36316	1.38497		0.00817925	0.00802383	0.0175072	0.00443094	0.0109146	0.00623886		2.07484e-10	-7.34353e-09	-1.20263e-08	-1.90434e-08	-8.08811e-09	-8.08811e-09		2.71451e-09	1.97427e-09	1.57874e-09	6.1154e-09	2.22964e-09	1.11482e-09
824	1.43174		1.20185	1.01963	1.14822	2.3998	1.24268	1.30421		0.0648561	0.0305334	0.57411	0.3421		0.0419901		1.41268	1.38818	1.42151	1.37745	1.363	1.38457		0.00797833	0.00756116	0.0169403	0.00406841	0.0109279	0.00615521		-5.58027e-10	-1.08885e-08	-7.82036e-09	-1.71025e-08	-1.16117e-08	-1.16117e-08		2.24699e-09	2.22996e-09	2.02034e-09	1.10944e-08	3.60609e-09	1.80304e-09
825	1.43848		1.15938	1.02176	1.15131	2.45991	1.24346	1.27663		0.0609638	0.0232923	0.575654	0.382078		0.0407558		1.41214	1.38747	1.41956	1.37726	1.36308	1.3841		0.00781713	0.00725295	0.0164826	0.00383719	0.0110785	0.00605764		7.56842e-10	-1.5787e-08	-8.63825e-09	-1.49892e-08	-7.81201e-09	-7.81201e-09		2.34997e-09	4.3562e-10	4.6056e-09	1.26583e-08	5.95423e-09	2.97711e-09
826	1.44521		1.17345	1.02704	1.17735	2.53163	1.2333	1.32696		0.0691619	0.025375	0.588676	0.39581		0.0356436		1.41176	1.38674	1.41763	1.3771	1.36319	1.38352		0.00765735	0.00701754	0.0161402	0.00372033	0.0113588	0.00588031		1.44727e-09	-1.34859e-08	-1.17145e-08	-1.60599e-08	-5.53803e-09	-5.53803e-09		2.08176e-09	2.88129e-09	4.62029e-09	1.61185e-08	5.21632e-09	2.60816e-09
827	1.45195		1.15214	1.02207	1.18389	2.58947	1.21459	1.33863		0.073559	0.026921	0.591945	0.425228		0.0498042		1.41138	1.38623	1.41598	1.37689	1.36327	1.38289		0.00745814	0.00695547	0.0158079	0.00362833	0.0116343	0.00570122		3.44628e-09	-1.50291e-08	-1.42487e-08	-1.62937e-08	-5.15756e-09	-5.15756e-09		1.68739e-09	4.09384e-09	6.00583e-09	1.86696e-08	2.95954e-09	1.47977e-09
828	1.45869		1.14594	1.02058	1.20478	2.61468	1.24071	1.34048		0.0624003	0.0224707	0.602389	0.415399		0.0458434		1.41085	1.38554	1.41464	1.37668	1.36327	1.38238		0.0072478	0.00677367	0.0154854	0.00342561	0.0118448	0.00556229		2.85314e-10	-9.03143e-09	-1.12119e-08	-1.8825e-08	-6.91842e-10	-6.91842e-10		1.59629e-09	4.05436e-09	4.61116e-09	1.80413e-08	5.68272e-09	2.84136e-09
829	1.46543		1.14068	1.02926	1.19719	2.62441	1.23721	1.35954		0.0594395	0.0201523	0.598595	0.367776		0.0443081		1.41012	1.38492	1.41349	1.37647	1.36348	1.38194		0.00704664	0.00656325	0.0151572	0.00315809	0.0119264	0.00544329		-1.14868e-09	-1.28755e-08	-5.43928e-09	-1.82801e-08	1.84583e-09	1.84583e-09		1.20243e-09	4.17195e-09	6.23202e-09	1.48885e-08	4.60172e-09	2.30086e-09
830	1.47216		1.12179	1.04171	1.21601	2.64565	1.22532	1.39515		0.0636283	0.0146829	0.608003	0.363317		0.0539464		1.40935	1.38433	1.41245	1.37631	1.36389	1.38168		0.00687551	0.00634042	0.0148677	0.00293331	0.0118744	0.0052929		7.11315e-10	-1.52558e-08	-6.5887e-09	-1.79508e-08	5.30622e-10	5.30622e-10		2.18347e-09	2.20156e-09	7.06128e-09	1.18093e-08	3.09042e-09	1.54521e-09
831	1.4789		1.14457	1.04526	1.25319	2.6576	1.21956	1.41693		0.0580587	0.0102518	0.626596	0.324439		0.0574991		1.40849	1.38386	1.41126	1.37621	1.36441	1.38142		0.00666528	0.00605447	0.0145664	0.00279465	0.0117322	0.0050642		7.91182e-10	-1.93149e-08	-1.01274e-08	-1.45985e-08	-1.35634e-09	-1.35634e-09		3.18312e-09	4.48214e-09	7.02588e-09	1.16467e-08	9.15158e-09	4.57579e-09
832	1.48564		1.16728	1.03759	1.25763	2.66762	1.2535	1.41775		0.0591622	0.0100938	0.628817	0.260051		0.0511983		1.4076	1.38333	1.41007	1.37621	1.36482	1.38119		0.00649969	0.005776	0.014328	0.00265666	0.0114423	0.0047719		-9.06853e-10	-2.13129e-08	-1.51986e-08	-1.61548e-08	-2.63889e-10	-2.63889e-10		3.67114e-09	6.06269e-09	6.07521e-09	1.0413e-08	8.76224e-09	4.38112e-09
833	1.49238		1.16754	1.05209	1.2648	2.64527	1.28289	1.40767		0.0572939	0.00227749	0.632402	0.202829		0.0562561		1.40665	1.38271	1.40901	1.37626	1.36499	1.38086		0.00634856	0.00558009	0.014093	0.00241684	0.0110249	0.00441457		-2.01552e-09	-1.73669e-08	-1.72921e-08	-1.80385e-08	-9.55282e-10	-9.55282e-10		3.57759e-09	8.37258e-09	8.19555e-09	1.07876e-08	5.75371e-09	2.87685e-09
834	1.49911		1.16709	1.05381	1.29677	2.63705	1.31075	1.40529		0.0517417	0.00514722	0.648386	0.150896		0.0516274		1.40579	1.38199	1.40821	1.37619	1.36505	1.38052		0.00628044	0.00549173	0.0139281	0.00210447	0.0108108	0.00406764		-1.19067e-09	-1.78823e-08	-1.61226e-08	-1.66874e-08	-6.34081e-09	-6.34081e-09		2.90671e-09	7.79053e-09	7.19867e-09	1.12165e-08	1.05646e-09	5.28231e-10
835	1.50585		1.13786	1.05399	1.29408	2.64608	1.26978	1.42371		0.0419832	0.00309287	0.647041	0.13339		0.051444		1.40503	1.38138	1.40753	1.37605	1.36517	1.38015		0.00626526	0.00542563	0.0137465	0.00183958	0.010806	0.00375173		2.66483e-09	-1.36437e-08	-1.00956e-08	-1.55842e-08	-1.00329e-08	-1.00329e-08		1.67877e-09	6.16668e-09	6.7625e-09	1.67221e-08	4.01687e-10	2.00843e-10
836	1.51259		1.11005	1.06105	1.29886	2.64886	1.28403	1.45819		0.045975	0.013199	0.649432	0.107188		0.0341496		1.40418	1.3808	1.40674	1.37597	1.36545	1.37972		0.00620154	0.00538715	0.0136288	0.00170114	0.0108483	0.0034822		4.95752e-09	-1.62706e-08	-5.61871e-09	-1.28701e-08	-1.05619e-08	-1.05619e-08		1.01234e-09	5.88365e-09	5.83849e-09	1.80685e-08	1.569e-09	7.84502e-10
837	1.51933		1.11025	1.05418	1.31359	2.62893	1.32178	1.4601		0.0467382	0.023453	0.656793	0.0536162		0.0336452		1.40327	1.38036	1.4059	1.37602	1.36582	1.3793		0.00610095	0.00531089	0.013515	0.0015584	0.0106198	0.00326185		4.03723e-09	-1.58169e-08	-3.99103e-09	-1.40389e-08	-1.05531e-08	-1.05531e-08		5.49259e-10	2.87919e-09	6.47179e-09	1.6855e-08	2.2216e-09	1.1108e-09
838	1.52606		1.12188	1.05143	1.3011	2.62185	1.34105	1.44431		0.0450939	0.0177241	0.650552	5.07647e-05		0.0458667		1.40233	1.37984	1.4049	1.37612	1.3663	1.3789		0.00599818	0.00526288	0.0133523	0.00129121	0.0102532	0.00302604		2.17305e-09	-9.94818e-09	-7.34084e-09	-1.54274e-08	-1.02057e-08	-1.02057e-08		3.88861e-12	2.36252e-09	5.06229e-09	1.40431e-08	6.96579e-10	3.4829e-10
839	1.5328		1.14148	1.07511	1.30559	2.63437	1.3636	1.46051		0.0509726	0.0231674	0.652795	0.0119538		0.0484139		1.40134	1.37918	1.40377	1.37613	1.36686	1.37868		0.00584898	0.00525303	0.0132385	0.000921916	0.00999454	0.00279803		2.79386e-09	-1.15829e-08	-7.15227e-09	-1.71818e-08	-7.22821e-09	-7.22821e-09		2.25575e-10	1.30289e-09	3.74098e-09	1.34984e-08	6.47289e-09	3.23644e-09
840	1.53954		1.14716	1.09281	1.26829	2.67175	1.32223	1.48834		0.0551954	0.02505	0.634145	0.0333522		0.0395692		1.40032	1.37828	1.40251	1.37594	1.36744	1.3786		0.00568522	0.00521059	0.0131788	0.000573636	0.00979139	0.00263654		2.17325e-09	-1.42516e-08	-6.28279e-09	-1.77953e-08	-5.31915e-09	-5.31915e-09		4.71268e-11	1.17675e-09	2.43689e-09	1.19406e-08	6.9702e-09	3.4851e-09
841	1.54628		1.13197	1.1222	1.25709	2.63421	1.33257	1.50985		0.0502352	0.0338634	0.628544	0.072068		0.0297297		1.39912	1.37752	1.4011	1.37569	1.36817	1.37846		0.00546953	0.0051643	0.0131363	0.000359667	0.00962803	0.00257479		1.04505e-09	-1.8759e-08	-8.39941e-09	-1.96176e-08	-5.99503e-10	-5.99503e-10		6.80194e-10	1.51822e-09	2.32866e-09	1.04457e-08	1.40041e-09	7.00206e-10
842	1.55301		1.12198	1.13622	1.27471	2.5331	1.32209	1.56909		0.0421578	0.0322127	0.637353	0.196729		0.0231911		1.39784	1.37709	1.39964	1.37564	1.36903	1.37813		0.00531499	0.00504604	0.0130758	0.000318179	0.00942748	0.00252831		1.42543e-09	-1.28608e-08	-1.16532e-08	-1.71818e-08	3.67854e-10	3.67854e-10		1.93755e-09	3.63522e-09	2.65351e-09	8.53235e-09	7.09634e-09	3.54817e-09
843	1.55975		1.14165	1.15397	1.27336	2.4003	1.34948	1.62731		0.0364189	0.0313439	0.636681	0.337929		0.0337332		1.39646	1.37686	1.39796	1.37595	1.37001	1.37786		0.00520298	0.0049015	0.013054	0.000493376	0.00909597	0.0024199		1.43798e-10	-1.20538e-08	-1.61545e-08	-1.69229e-08	3.75169e-10	3.75169e-10		2.64049e-09	6.4273e-09	3.49264e-09	8.28099e-09	1.00786e-08	5.0393e-09
844	1.56649		1.15135	1.14549	1.26819	2.32139	1.30431	1.67284		0.039097	0.0224144	0.634097	0.441366		0.0279825		1.39525	1.37664	1.39641	1.37594	1.37099	1.37771		0.00516708	0.00473904	0.012956	0.000290539	0.0087763	0.00227257		-5.00135e-10	-1.53907e-08	-1.41606e-08	-1.83092e-08	-1.44755e-09	-1.44755e-09		3.39744e-09	6.44718e-09	4.47055e-09	1.05735e-08	7.1457e-09	3.57285e-09
845	1.57323		1.1497	1.16125	1.27248	2.35337	1.33248	1.69448		0.041463	0.0331228	0.636239	0.439044		0.0242655		1.39411	1.37628	1.39477	1.37598	1.37182	1.37765		0.00513449	0.00463916	0.0127941	0.000158237	0.0086036	0.00211012		-6.00253e-10	-1.99557e-08	-9.68066e-09	-1.85601e-08	-3.01037e-09	-3.01037e-09		3.48028e-09	7.60981e-09	3.69913e-09	1.0608e-08	3.23044e-09	1.61522e-09
846	1.57996		1.17244	1.18769	1.27822	2.50718	1.35931	1.72682		0.0354173	0.0288184	0.63911	0.273744		0.0279368		1.39306	1.37585	1.39314	1.37601	1.37259	1.37764		0.00512748	0.00452333	0.0126283	3.98072e-05	0.00867187	0.00194828		-3.33112e-09	-1.97999e-08	-4.42337e-09	-1.84172e-08	-3.54154e-09	-3.54154e-09		3.55015e-09	6.36003e-09	3.37265e-09	1.10911e-08	1.3285e-09	6.6425e-10
847	1.5867		1.17086	1.22563	1.29303	2.76072	1.39814	1.77282		0.05306	0.0347994	0.646514	0.055062		0.0316977		1.39204	1.37539	1.39165	1.376	1.37345	1.37775		0.00513401	0.00435834	0.0124198	0.000399238	0.00875457	0.00179015		-4.02872e-09	-1.99929e-08	-3.83288e-09	-1.66874e-08	-7.26412e-09	-7.26412e-09		3.34714e-09	8.08169e-09	3.71158e-09	1.35638e-08	1.34169e-09	6.70844e-10
848	1.59344		1.14207	1.2387	1.30304	2.85289	1.37274	1.77733		0.0543413	0.0276883	0.65152	0.0117344		0.0289521		1.39109	1.37507	1.39033	1.37592	1.37452	1.37801		0.00511279	0.004194	0.0123266	0.000853225	0.00850097	0.00162344		-2.91717e-09	-1.82125e-08	-7.48435e-09	-1.78109e-08	-9.683e-09	-9.683e-09		2.5896e-09	7.84282e-09	3.39095e-09	1.36827e-08	2.80293e-09	1.40146e-09
849	1.60018		1.16381	1.24385	1.32654	2.70345	1.35684	1.79564		0.055272	0.0302926	0.663268	0.124634		0.0311457		1.3904	1.37488	1.38922	1.37588	1.37597	1.37824		0.00509096	0.00405166	0.0123189	0.00127825	0.00788855	0.00145089		-3.30766e-09	-1.80664e-08	-8.75888e-09	-2.07495e-08	-1.04072e-08	-1.04072e-08		2.11801e-09	7.16184e-09	4.48788e-09	1.21685e-08	1.19823e-09	5.99116e-10
850	1.60691		1.16819	1.25661	1.29287	2.44585	1.35479	1.82437		0.0451602	0.0289699	0.646433	0.373475		0.0300979		1.38973	1.37483	1.3881	1.37601	1.3778	1.3784		0.00501267	0.00396997	0.0123209	0.0014903	0.00669201	0.0013235		-2.48001e-09	-1.61226e-08	-1.03042e-08	-2.32399e-08	-7.05575e-09	-7.05575e-09		2.45005e-09	6.44664e-09	3.93682e-09	7.79331e-09	8.72594e-10	4.36297e-10
851	1.61365		1.17291	1.28204	1.27276	2.79768	1.35745	1.83698		0.0471833	0.0361621	0.636378			0.0447898		1.38891	1.3749	1.3866	1.37639	1.38005	1.37838		0.00494787	0.00396628	0.0122818	0.00139289	0.00504955	0.00126134		-3.53562e-09	-1.31375e-08	-1.19953e-08	-2.23519e-08	-3.83473e-09	-3.83473e-09		1.34366e-09	5.35441e-09	5.10655e-09	7.01748e-09	2.17141e-09	1.08571e-09
852	1.62039		1.17357	1.33412	1.26282	2.81006	1.44155	1.85627		0.0556329	0.0389248	0.631412			0.0312151		1.38801	1.37511	1.38483	1.37801	1.38584	1.37833		0.0048618	0.00401572	0.0120466			0.00120878		-3.3447e-09	-1.3328e-08	-7.30794e-09	-1.88858e-08	-9.29959e-10	-9.29959e-10		2.34189e-09	6.49683e-09	3.55054e-09	1.01829e-08	5.19557e-09	2.59779e-09
853	1.62713		1.17692	1.36228	1.2707	2.78855	1.45875	1.84827		0.0640665	0.0423201	0.635351			0.0168132		1.38722	1.37537	1.38304	1.37833	1.38672	1.37821		0.00477311	0.00405388	0.0116944			0.00112606		-3.75598e-09	-1.17835e-08	-8.97403e-09	-1.64982e-08	1.17167e-09	1.17167e-09		3.43518e-09	5.36771e-09	3.50977e-09	1.35822e-08	5.53018e-09	2.76509e-09
854	1.63387		1.17777	1.35424	1.27582	2.76674	1.4208	1.87963		0.0692054	0.0453079	0.637908			0.0166136		1.38654	1.37553	1.38137	1.37886	1.38777	1.37818		0.00456314	0.00406241	0.0112361			0.00101531		-2.41631e-09	-1.56746e-08	-7.17347e-09	-1.7433e-08	5.21578e-09	5.21578e-09		3.9778e-09	5.71281e-09	5.79169e-09	1.34784e-08	1.66633e-09	8.33163e-10
855	1.6406		1.19332	1.37497	1.32868	2.78974	1.43274	1.9232		0.0770204	0.0519613	0.664341			0.0286445		1.38601	1.37551	1.38005	1.37951	1.38885	1.37827		0.00432378	0.00400903	0.0108598			0.000934181		-3.8303e-09	-1.59184e-08	-5.73369e-09	-1.75155e-08	6.81289e-09	6.81289e-09		4.24626e-09	4.29168e-09	7.44297e-09	1.26329e-08	4.43117e-10	2.21558e-10
856	1.64734		1.2089	1.40624	1.33579	2.81209	1.41461	1.92803		0.0798677	0.0408362	0.667895			0.0151357		1.38532	1.37538	1.37896	1.38005	1.39	1.37836		0.00400502	0.00395299	0.0105968			0.000884868		-6.28649e-09	-1.65861e-08	-4.04997e-09	-1.67312e-08	4.6369e-09	4.6369e-09		3.50363e-09	4.9202e-09	8.32184e-09	1.13889e-08	1.1089e-09	5.5445e-10
857	1.65408		1.19963	1.43505	1.33874	2.84205	1.39066	1.91214		0.0788928	0.0378556	0.669372			0.00889832		1.38446	1.37534	1.37791	1.38034	1.39099	1.37845		0.00375307	0.00393257	0.0105038			0.000905652		-7.33011e-09	-1.36086e-08	-4.48062e-09	-1.43242e-08	3.56509e-09	3.56509e-09		2.29842e-09	2.66697e-09	6.24899e-09	1.08061e-08	1.66462e-10	8.32312e-11
858	1.66082		1.2018	1.45923	1.33745	2.85021	1.38763	1.8966		0.072554	0.0383872	0.668727			0.0225363		1.38358	1.37541	1.37686	1.38058	1.39173	1.37853		0.00365973	0.00393848	0.0103497			0.000980469		-5.29952e-09	-1.32761e-08	-3.43471e-09	-1.45658e-08	-1.77447e-09	-1.77447e-09		1.53219e-09	2.19311e-09	5.05228e-09	1.25452e-08	1.04507e-09	5.22536e-10
859	1.66755		1.23133	1.49924	1.30998	2.86913	1.37118	1.93215		0.0730296	0.0428455	0.654991			0.0495595		1.38289	1.3756	1.37571	1.3809	1.39203	1.37864		0.0037415	0.00393461	0.0100924			0.00107175		-4.20373e-09	-1.43172e-08	-2.59007e-09	-1.57729e-08	-4.68813e-09	-4.68813e-09		7.45544e-10	2.79089e-09	6.00546e-09	1.38728e-08	8.55772e-10	4.27886e-10
860	1.67429		1.24986	1.54143	1.29674	2.87157	1.37946	1.97145		0.0767262	0.0467967	0.648371			0.0634007		1.38221	1.37578	1.37443	1.38131	1.39202	1.37881		0.00386331	0.00387181	0.00981701			0.00109771		-4.318e-09	-1.34442e-08	-7.50342e-10	-1.73483e-08	-4.35083e-09	-4.35083e-09		9.77804e-10	4.41856e-09	7.2827e-09	1.47598e-08	5.53869e-10	2.76935e-10
861	1.68103		1.27122	1.59848	1.31569	2.89388	1.41365	1.97667		0.0752527	0.0580443	0.657845			0.0778863		1.3814	1.37598	1.37315	1.38171	1.39189	1.37897		0.0038524	0.00375836	0.0095017			0.00110093		-5.40428e-09	-1.15952e-08	-9.92474e-10	-1.85211e-08	-1.7546e-09	-1.7546e-09		1.09807e-09	5.27529e-09	7.08097e-09	1.37756e-08	1.24857e-09	6.24285e-10
862	1.68777		1.27111	1.63476	1.34293	2.90066	1.45352	1.9626		0.078373	0.0747631	0.671464			0.0880246		1.38058	1.37631	1.37208	1.38205	1.39177	1.37913		0.00371165	0.00363707	0.00918905			0.00107922		-4.91186e-09	-1.06932e-08	2.12471e-10	-1.82941e-08	-2.35686e-09	-2.35686e-09		1.36216e-09	6.02801e-09	4.60516e-09	1.1894e-08	2.14783e-09	1.07392e-09
863	1.6945		1.29214	1.66138	1.33185	2.88974	1.43888	1.94723		0.080726	0.0882809	0.665924			0.0845425		1.37999	1.37675	1.37111	1.3823	1.39174	1.37918		0.0035485	0.00357815	0.00893177			0.00109655		-5.30111e-09	-1.36876e-08	7.1852e-10	-1.74904e-08	-4.48914e-09	-4.48914e-09		4.46587e-10	4.65946e-09	3.72275e-09	1.06771e-08	1.80673e-09	9.03367e-10
864	1.70124		1.28381	1.6792	1.32185	2.86812	1.42875	1.92718		0.0753311	0.10249	0.660923			0.095566		1.37957	1.37724	1.37014	1.38252	1.3916	1.37914		0.00333073	0.00361581	0.00877863			0.00115517		-4.38055e-09	-1.35822e-08	9.73171e-11	-1.60682e-08	-3.45163e-09	-3.45163e-09		1.49533e-09	3.53142e-09	2.9585e-09	1.13494e-08	1.42433e-09	7.12164e-10
865	1.70798		1.30136	1.72677	1.37787	2.85515	1.35993	1.93641		0.0753927	0.112188	0.688934			0.120569		1.37921	1.37777	1.36925	1.38264	1.39134	1.37911		0.00306974	0.00373863	0.0085539			0.00128821		-4.69255e-09	-1.40933e-08	-3.64565e-10	-1.42753e-08	7.09635e-10	7.09635e-10		2.0892e-09	3.88992e-09	4.35774e-09	1.19321e-08	3.48409e-09	1.74205e-09
866	1.71472		1.31426	1.76843	1.38126	2.82825	1.32637	1.97283		0.0873598	0.111381	0.690629			0.139419		1.37861	1.37831	1.36862	1.38267	1.39103	1.37908		0.00273386	0.00395668	0.0081458			0.00142904		-4.67921e-09	-1.06844e-08	2.71508e-09	-1.28568e-08	9.60606e-10	9.60606e-10		2.3308e-09	5.94952e-09	4.1023e-09	1.24978e-08	3.88074e-09	1.94037e-09
867	1.72145		1.33054	1.79214	1.40382	2.79698	1.35445	1.95549		0.101705	0.110605	0.701909			0.164898		1.37785	1.37881	1.36814	1.3826	1.39072	1.37916		0.00243292	0.00416229	0.0076851			0.00155673		-4.92147e-09	-9.4235e-09	1.74175e-09	-1.27963e-08	-4.64976e-10	-4.64976e-10		1.64703e-09	6.50689e-09	4.19626e-09	1.38384e-08	2.39958e-09	1.19979e-09
868	1.72819		1.36607	1.82728	1.41885	2.77358	1.36422	1.92285		0.0955238	0.124468	0.709423			0.166868		1.377	1.37934	1.36754	1.38251	1.39049	1.37929		0.00218832	0.00434837	0.00734913			0.00171478		-5.98952e-09	-9.53529e-09	1.16468e-09	-1.22462e-08	-4.00314e-09	-4.00314e-09		1.3506e-09	6.21801e-09	4.00892e-09	1.5141e-08	1.29772e-10	6.48858e-11
869	1.73493		1.3821	1.87279	1.41867	2.74128	1.32889	1.88133		0.0791714	0.133906	0.709336			0.147011		1.3761	1.37992	1.36669	1.38229	1.39051	1.37945		0.00190199	0.00447755	0.00701903			0.00193048		-7.19831e-09	-1.20319e-08	6.00503e-11	-1.35275e-08	-4.65222e-09	-4.65222e-09		1.45032e-09	5.14621e-09	1.9361e-09	1.36336e-08	1.82648e-09	9.13238e-10
870	1.74167		1.39255	1.92281	1.41508	2.70239	1.31812	1.87617		0.101367	0.136121	0.707541			0.14383		1.37539	1.38051	1.36562	1.38197	1.39066	1.37954		0.00164975	0.00461928	0.00668003			0.00215413		-7.81762e-09	-1.30675e-08	-3.06678e-09	-1.40897e-08	-6.4867e-09	-6.4867e-09		5.92277e-10	5.42608e-09	2.00626e-09	1.28996e-08	6.35333e-09	3.17667e-09
871	1.7484		1.40597	1.93543	1.40307	2.66305	1.31809	1.85217		0.116499	0.127268	0.701534			0.175056		1.37504	1.38108	1.36449	1.38157	1.39085	1.37948		0.00149792	0.00475704	0.00635352			0.00231971		-6.33165e-09	-1.2462e-08	-4.65587e-09	-1.48587e-08	-4.51177e-09	-4.51177e-09		5.63393e-10	5.41285e-09	1.80099e-09	1.44879e-08	8.52061e-09	4.26031e-09
872	1.75514		1.41776	1.94828	1.42627	2.61041	1.28856	1.83142		0.109285	0.120221	0.713135			0.179052		1.37493	1.38166	1.36347	1.38111	1.39082	1.37941		0.00143723	0.00486601	0.00610491			0.00244658		-4.35947e-09	-9.71955e-09	3.37442e-10	-1.45062e-08	-2.64081e-09	-2.64081e-09		2.66556e-11	5.75636e-09	4.10387e-10	1.68745e-08	5.13876e-09	2.56938e-09
873	1.76188		1.43019	1.93548	1.44962	2.53307	1.2967	1.87907		0.130393	0.105686	0.724811			0.180131		1.37475	1.38235	1.36272	1.38062	1.3906	1.37947		0.00136865	0.00493475	0.00590375			0.00249727		-3.37953e-09	-1.22271e-08	6.68626e-09	-1.39812e-08	4.05545e-09	4.05545e-09		7.52943e-10	5.07901e-09	2.25815e-09	1.78212e-08	5.09696e-09	2.54848e-09
874	1.76862		1.45906	1.89837	1.45371	2.47277	1.31228	1.95404		0.138954	0.110879	0.726857			0.187784		1.37438	1.38316	1.36229	1.38012	1.39014	1.37955		0.00125694	0.00505454	0.00562673			0.00247411		-5.72427e-09	-1.69652e-08	7.07596e-09	-1.33071e-08	3.07731e-09	3.07731e-09		7.39779e-10	4.26016e-09	2.29653e-09	1.5564e-08	3.58817e-09	1.79408e-09
875	1.77535		1.45961	1.94089	1.47604	2.42565	1.32421	1.96499		0.139761	0.115986	0.73802			0.174721		1.37372	1.38392	1.36202	1.37952	1.38965	1.37964		0.00106897	0.00524931	0.00535753			0.00242674		-5.38203e-09	-2.31065e-08	2.7209e-09	-1.12285e-08	-3.12017e-10	-3.12017e-10		3.06956e-10	4.88581e-09	1.02997e-09	1.52786e-08	2.38353e-09	1.19176e-09
876	1.78209		1.47072	1.97634	1.4907	2.37989	1.30888	1.98124		0.141267	0.132319	0.745349			0.178961		1.37304	1.38468	1.36184	1.37886	1.38934	1.37964		0.000884085	0.00547563	0.00514994			0.00236241		-4.97877e-09	-2.16699e-08	-3.0049e-10	-9.71364e-09	-4.01317e-09	-4.01317e-09		6.99278e-10	4.47692e-09	8.0135e-10	1.46638e-08	2.05464e-09	1.02732e-09
877	1.78883		1.5024	1.95475	1.49431	2.32422	1.25957	2.01819		0.134141	0.12326	0.747154			0.169997		1.37241	1.38538	1.36175	1.37825	1.38927	1.37957		0.000767416	0.00565032	0.00505164			0.00230031		-3.94692e-09	-1.83054e-08	-2.80293e-09	-9.48143e-09	-5.12834e-09	-5.12834e-09		1.23306e-10	4.30241e-09	6.99821e-10	1.27786e-08	3.55074e-09	1.77537e-09
878	1.79557		1.51707	1.9717	1.49518	2.27844	1.21409	2.02608		0.13682	0.10653	0.747589			0.158731		1.37179	1.3859	1.3617	1.37774	1.38933	1.37945		0.000687587	0.00572536	0.00498041			0.00222401		-5.41234e-09	-1.6648e-08	-8.43502e-10	-1.25742e-08	-5.5387e-09	-5.5387e-09		9.99485e-10	3.561e-09	1.60388e-10	1.02311e-08	5.34175e-09	2.67088e-09
879	1.8023		1.52183	1.94832	1.52383	2.19563	1.27905	2.27999		0.153874	0.0859794	0.761913					1.37104	1.38611	1.3616	1.37721	1.3891	1.38337		0.000529154	0.00579335	0.00495214					-7.54908e-09	-1.64297e-08	-2.09239e-09	-1.58596e-08	-1.23088e-08	-1.23088e-08		1.52993e-09	3.72382e-09	1.47159e-10	1.19128e-08
880	1.80904		1.54577	1.89722	1.54902	2.12217	1.29346	2.17041		0.174957	0.0669477	0.774511					1.37042	1.38631	1.36147	1.37664	1.38877	1.38257		0.000301588	0.00588626	0.00496671					-6.60207e-09	-1.55587e-08	-4.57917e-09	-1.69892e-08	-1.11117e-08	-1.11117e-08		8.76448e-10	4.34849e-09	7.63851e-10	1.63433e-08
881	1.81578		1.60137	1.9202	1.53249	2.0828	1.23624	2.07584		0.175821	0.088992	0.766243					1.37013	1.38682	1.36129	1.37614	1.38806	1.38148		7.58608e-05	0.00604531	0.00502066					-6.78626e-09	-1.4685e-08	-8.68134e-09	-1.5135e-08	-1.02326e-08	-1.02326e-08		5.05523e-10	4.87452e-09	6.15139e-10	1.86929e-08
882	1.82252		1.63621	1.90558	1.54509	2.05457	1.24157	2.06255		0.162834	0.103804	0.772544					1.37003	1.38766	1.36129	1.37579	1.38737	1.38025		0.000129614	0.00628945	0.00501347					-7.19922e-09	-1.51391e-08	-7.84254e-09	-3.13946e-08	-8.90711e-09	-8.90711e-09		1.70529e-10	4.64016e-09	1.34669e-10
883	1.82926		2.01743	1.91844	1.58387	2.00423	1.20495	2.03341			0.102913	0.791935					1.36981	1.3885	1.36133	1.37553	1.38682	1.37902		0.000331483	0.00655368	0.00492973					-1.41965e-08	-1.69866e-08	-4.02376e-09	-2.8941e-08	-7.9186e-09	-7.9186e-09		3.80041e-09	5.93516e-09	8.0806e-10
884	1.83599		2.06812	1.90077	1.58449	1.99127	1.14662	1.96914			0.0888872	0.792243					1.36945	1.38919	1.36172	1.37527	1.38647	1.37791		0.00064944	0.00687081	0.00480912					-1.35988e-08	-1.78912e-08	2.34917e-09	-2.83688e-08	-8.95756e-09	-8.95756e-09		4.69676e-09	6.37158e-09	1.93645e-09
885	1.84273		2.11686	1.90308	1.61763	2.0245	1.14193	1.88411			0.0867469	0.808815					1.3712	1.38959	1.3622	1.375	1.38622	1.377			0.00712217	0.0045774					-1.15781e-08	-1.82035e-08	1.69542e-09	-2.87704e-08	-6.10755e-09	-6.10755e-09		5.81385e-09	7.15427e-09	1.94158e-09
886	1.84947		2.17329	1.89757	1.63835	2.09645	1.1356	1.91747			0.120218	0.819173					1.37164	1.38979	1.36258	1.37472	1.38574	1.37626			0.00724964	0.00432182					-1.26753e-08	-1.51239e-08	2.57614e-09	-2.55958e-08	-4.16396e-09	-4.16396e-09		5.56103e-09	6.81675e-09	9.58554e-11
887	1.85621		2.15673	1.86132	1.67176	2.09201	1.13275	1.9157			0.117497	0.835882					1.37189	1.38987	1.36274	1.37455	1.38499	1.37555			0.00730981	0.00411909					-1.45055e-08	-1.43508e-08	-4.38076e-10	-2.55344e-08	-3.25979e-09	-3.25979e-09		4.68573e-09	7.01468e-09	5.50905e-10
888	1.86294		2.13591	1.79722	1.66053	2.11804	1.11468				0.0852167	0.830266					1.37202	1.38995	1.36296	1.37455	1.38399				0.00734049	0.00399045					-1.75652e-08	-1.48339e-08	2.07483e-09	-2.91415e-08				5.89439e-09	6.22278e-09	4.24674e-10
889	1.86968		2.14957	1.77842	1.65984	2.21567	1.12209				0.0683023	0.829921					1.37209	1.39004	1.36336	1.37477	1.38273				0.0073452	0.00386301					-1.72175e-08	-1.66511e-08	2.40941e-09	-3.27484e-08				5.86808e-09	5.77063e-09	9.64305e-10
890	1.87642		2.15724	1.78131	1.61432	2.271	1.09771				0.0560091	0.807162					1.3722	1.39007	1.36379	1.37528	1.38183				0.00732896	0.0036652					-1.81609e-08	-1.67666e-08	2.18842e-09	-3.16228e-08				6.08517e-09	5.47255e-09	1.49186e-09
891	1.88316		2.17977	1.77062	1.57194	2.27268	1.04222				0.0345514	0.785968					1.37227	1.38999	1.36404	1.37594	1.38082				0.00729863	0.00347804					-2.04131e-08	-1.61363e-08	2.68895e-10	-2.94338e-08				5.34402e-09	7.33411e-09	2.77872e-10
892	1.88989		2.19962	1.71769	1.56038	2.09127	1.03754				0.0317103	0.780188					1.37222	1.38977	1.36421	1.37634	1.37937				0.00738308	0.00336537					-2.42515e-08	-1.73512e-08	-1.36593e-09	-3.09189e-08				4.03858e-09	8.8718e-09	1.04479e-09
893	1.89663		2.19662	1.73832	1.54838	1.96474	1.03319					0.77419					1.37209	1.40475	1.36435	1.37675	1.37762					0.00326345					-2.36794e-08	1.35588e-09	-4.21228e-09	-2.15584e-08				3.53009e-09		3.58117e-09
894	1.90337		2.20514	1.78382	1.51626	1.82706	0.99811					0.75813					1.37204	1.40506	1.36435	1.3758	1.37561					0.00317963					-2.34005e-08	-4.97293e-09	-1.95768e-09	-1.75289e-08				5.13416e-09		2.123e-09
895	1.91011		2.25745	1.80112	1.47398	#DIV/0!	#DIV/0!					0.73699					1.37204	1.40535	1.36412	1.37461	1.37386					0.00323595					-2.29535e-08	-8.27978e-09	1.45007e-09	-1.72014e-08				6.20154e-09		8.83473e-12
896	1.91684		2.27716	1.76576	1.40768							0.703838					1.3721	1.40546	1.36355							0.0033799					-2.45149e-08	-1.24881e-08	7.741e-10					5.57302e-09		1.97437e-10
897	1.92358		2.27142	1.7426	1.36174							0.680868					1.37218	1.40539	1.36293							0.00365751					-2.22509e-08	-1.4087e-08	4.93014e-09					4.24926e-09		1.65684e-09
898	1.93032		2.25618	1.79855	1.30396							0.651979					1.37238	1.40526	1.36247							0.00385585					-1.91369e-08	-1.10609e-08	1.56114e-09					3.9091e-09		2.9141e-09
899	1.93706		2.21043	1.81727	1.31088							0.65544					1.37272	1.40509	1.36204							0.00398426					-1.65725e-08	-5.05497e-09	-2.14396e-10					5.2191e-09		4.28921e-09
900	1.94379		2.17938	1.78415	1.307							0.653498					1.37304	1.4051	1.36159							0.00412074					-1.71674e-08	-5.80422e-09	-4.79705e-10					7.12783e-09		2.21417e-09
901	1.95053		2.19205	1.79657	1.31008							0.655039					1.37322	1.40547	1.36117							0.00430443					-1.74494e-08	-8.4898e-09	5.2183e-10					6.96602e-09		1.58425e-10
902	1.95727		2.21729	1.80457	1.27089							0.635446					1.37324	1.40588	1.36081							0.00457127					-1.93308e-08	-8.79834e-09	3.42636e-09					6.48738e-09		2.00417e-09
903	1.96401		2.22904	1.87814	1.25419							0.627097					1.3733	1.40613	1.36038							0.00485238					-1.87471e-08	-7.90532e-09	5.00161e-09					4.55552e-09		5.30618e-10
904	1.97074		2.23263	1.89349	1.25325							0.626623					1.37356	1.40613	1.35989							0.00522554					-1.73153e-08	-3.84471e-09	6.46093e-09					3.45497e-09		1.69053e-09
905	1.97748		2.20293	1.88926	1.26674							0.633371					1.37403	1.4059	1.35896							0.00556715					-1.6184e-08	-5.18332e-09	4.44064e-09					3.50441e-09		2.63633e-09
906	1.98422		2.20765	1.91931	1.26956							0.634778					1.37461	1.40566	1.35815							0.00595914					-1.41188e-08	-8.03748e-09	7.23367e-09					2.67748e-09		6.07712e-11
907	1.99096		2.20207	1.91406	1.26443							0.632213					1.3751	1.40567	1.35749							0.00638374					-1.32937e-08	-9.32624e-09	8.22232e-09					2.87837e-09		2.19744e-09
908	1.9977		2.17295	1.9061	1.2918							0.6459					1.37537	1.40543	1.35699							0.00687817					-1.56402e-08	-1.14142e-08	9.05632e-09					2.8751e-09		2.19341e-09
909	2.00443		2.16533	1.88794	1.14283							1.14283					1.37554	1.40472	1.37105												-1.88323e-08	-1.23394e-08	8.9365e-09					3.25015e-09
910	2.01117		2.17	1.77001	1.12025							1.12025					1.37578	1.40345	1.37148												-1.64026e-08	-1.25579e-08	4.19384e-09					2.3615e-09
911	2.01791		2.17352	1.68777	1.12759							1.12759					1.37613	1.40187	1.37177												-1.49132e-08	-1.11125e-08	4.39601e-09					3.42156e-09
912	2.02465		2.18877	1.64429	1.13574							1.13574					1.37634	1.40006	1.37183													-1.06701e-08	9.06685e-10
913	2.03138		2.21312	1.5559	1.11304							1.11304					1.37641	1.39827	1.37105													-6.41642e-09	-3.38494e-10
914	2.03812		2.1779	1.51788	1.0782							1.0782					1.37636	1.39662	1.36961													-3.34889e-09	4.29756e-09
915	2.04486		2.16479	1.44798	1.06217							1.06217					1.37639	1.39523	1.3673													-4.84424e-09	3.42557e-09
916	2.0516		2.16093	1.42082	1.06983							1.06983					1.37656	1.39383	1.36517													-7.0313e-09	5.81382e-09
917	2.05833		2.18517	1.38233	1.0369							1.0369					1.37683	1.39183	1.36335													-6.87733e-09	1.64078e-09
918	2.06507		2.20041	1.3601	1.01782							1.01782					1.37707	1.38945	1.36227													-9.79862e-09	3.63831e-09
919	2.07181		2.1573	1.36	1.03824							1.03824					1.37699	1.38686	1.36182													-7.16164e-09	6.67111e-09
920	2.07855		2.11626	1.33935	1.06555							1.06555					1.37664	1.38396	1.36114													-7.00919e-09	9.5601e-09
921	2.08528		2.12165	1.28981	1.07506							1.07506					1.37628	1.38086	1.36072													-1.945e-09	1.70504e-08
922	2.09202		2.20109	1.31027	1.10921							1.10921					1.37615	1.37817	1.35999													-3.75979e-09	1.52423e-08
923	2.09876		2.22292	1.37968	1.20432							1.20432					1.37632	1.37564	1.3583													-5.7408e-09	-2.05072e-09
924	2.1055		2.21791	1.4015	1.23397							1.23397					1.37666	1.37323	1.35549													-6.25031e-09	7.47093e-09
925	2.11223		2.14995	1.44044													1.37692	1.37052														-4.86433e-09
926	2.11897		2.1736														1.37699
927	2.12571		2.17439														1.37704
928	2.13245		2.11453														1.37729
929	2.13918		2.08561														1.37763
930	2.14592		2.11411														1.37783
931	2.15266		2.1343														1.37794
932	2.1594		2.13204														1.37814
933	2.16613		2.13357														1.37837
934	2.17287		2.17468														1.37867
935	2.17961		2.21075														1.3789
936	2.18635		2.22931														1.37899
937	2.19309		2.21705														1.37899
938	2.19982		2.19179														1.379
939	2.20656		2.19011														1.37913
940	2.2133		2.13145														1.37931
941	2.22004		2.14913														1.3795
942	2.22677		2.14425														1.37976
943	2.23351		2.14341														1.38001
944	2.24025		2.14388														1.38014
945	2.24699		2.1321														1.38029
946	2.25372		2.13819														1.3805
947	2.26046		2.14675														1.38061
948	2.2672		2.11531														1.38042
949	2.27394		2.10372														1.37997
950	2.28067		2.15568														1.37972
951	2.28741		2.15464														1.37979
952	2.29415		2.04111														1.37996
953	2.30089		2.03229														1.38009
954	2.30762		2.00495														1.38004
955	2.31436		1.9943														1.37967
956	2.3211		1.90825														1.37761
957	2.32784		1.91696														1.37621
958	2.33457		1.93895														1.37493
959	2.34131		1.51674														1.37479
960	2.34805		1.5648														1.37461
961	2.35479		1.59174														1.37484
962	2.36152		1.65201														1.37531
963	2.36826		1.67633														1.37578
964	2.375		1.68099														1.37612
965	2.38174		1.62338														1.37634
966	2.38848		1.64														1.3763
967	2.39521		1.69371														1.37601
968	2.40195
969	2.40869
970	2.41543
971	2.42216
972	2.4289
973	2.43564
974	2.44238
975	2.44911
976	2.45585
977	2.46259
978	2.46933
979	2.47606
980	2.4828
981	2.48954
982	2.49628
983	2.50301
984	2.50975
985	2.51649
986	2.52323
987	2.52996
988	2.5367
989	2.54344
990	2.55018
991	2.55691
992	2.56365
993	2.57039
994	2.57713
995	2.58387
996	2.5906
997	2.59734
998	2.60408
999	2.61082
1000	2.61755
1001	2.62429
1002	2.63103
1003	2.63777
1004	2.6445
1005	2.65124
1006	2.65798
1007	2.66472
1008	2.67145
1009	2.67819
1010	2.68493
1011	2.69167
1012	2.6984
1013	2.70514
1014	2.71188
1015	2.71862
1016	2.72535
1017	2.73209
1018	2.73883
1019	2.74557
1020	2.7523
1021	2.75904
1022	2.76578
1023	2.77252
1024	2.77926
1025	2.78599
1026	2.79273
1027	2.79947
1028	2.80621
1029	2.81294
1030	2.81968
1031	2.82642
1032	2.83316
1033	2.83989
1034	2.84663
1035	2.85337
1036	2.86011
1037	2.86684
1038	2.87358
1039	2.88032
1040	2.88706
1041	2.89379
1042	2.90053
1043	2.90727
1044	2.91401
1045	2.92074
1046	2.92748
1047	2.93422
1048	2.94096
1049	2.9477
1050	2.95443
1051	2.96117
1052	2.96791
1053	2.97465
1054	2.98138
1055	2.98812
1056	2.99486
1057	3.0016
1058	3.00833
1059	3.01507
1060	3.02181
1061	3.02855
1062	3.03528
1063	3.04202
1064	3.04876
1065	3.0555
1066	3.06223
1067	3.06897
1068	3.07571
1069	3.08245
1070	3.08918
1071	3.09592
1072	3.10266
1073	3.1094
1074	3.11613
1075	3.12287
1076	3.12961
1077	3.13635
1078	3.14309
1079	3.14982
1080	3.15656
1081	3.1633
1082	3.17004
1083	3.17677
1084	3.18351
1085	3.19025
1086	3.19699
1087	3.20372
1088	3.21046
1089	3.2172
1090	3.22394
1091	3.23067
1092	3.23741
1093	3.24415
1094	3.25089
1095	3.25762
1096	3.26436
1097	3.2711
1098	3.27784
1099	3.28457
1100	3.29131
1101	3.29805
1102	3.30479
1103	3.31152
1104	3.31826
1105	3.325
1106	3.33174
1107	3.33848
1108	3.34521
1109	3.35195
1110	3.35869
1111	3.36543
1112	3.37216
1113	3.3789
1114	3.38564
1115	3.39238
1116	3.39911
1117	3.40585
1118	3.41259
1119	3.41933
1120	3.42606
1121	3.4328
1122	3.43954
1123	3.44628
1124	3.45301
1125	3.45975
1126	3.46649
1127	3.47323
1128	3.47996
1129	3.4867
1130	3.49344
1131	3.50018
1132	3.50691
1133	3.51365
1134	3.52039
1135	3.52713
1136	3.53387
1137	3.5406
1138	3.54734
1139	3.55408
1140	3.56082
1141	3.56755
1142	3.57429
1143	3.58103
1144	3.58777
1145	3.5945
1146	3.60124
1147	3.60798
1148	3.61472
1149	3.62145
1150	3.62819
1151	3.63493
1152	3.64167
1153	3.6484
1154	3.65514
1155	3.66188
1156	3.66862
1157	3.67535
1158	3.68209
1159	3.68883
1160	3.69557
1161	3.7023
1162	3.70904
1163	3.71578
1164	3.72252
1165	3.72926
1166	3.73599
1167	3.74273
1168	3.74947
1169	3.75621
1170	3.76294
1171	3.76968
1172	3.77642
1173	3.78316
1174	3.78989
1175	3.79663
1176	3.80337
1177	3.81011
1178	3.81684
1179	3.82358
1180	3.83032
1181	3.83706
1182	3.84379
1183	3.85053
1184	3.85727
1185	3.86401
1186	3.87074
1187	3.87748
1188	3.88422
1189	3.89096
1190	3.8977
1191	3.90443
1192	3.91117
1193	3.91791
1194	3.92465
1195	3.93138
1196	3.93812
1197	3.94486
1198	3.9516
1199	3.95833
1200	3.96507
1201	3.97181
1202	3.97855
1203	3.98528
1204	3.99202
1205	3.99876
1206	4.0055
1207	4.01223
1208	4.01897
1209	4.02571
1210	4.03245
1211	4.03918
1212	4.04592
1213	4.05266
1214	4.0594
1215	4.06613
1216	4.07287
1217	4.07961
1218	4.08635
1219	4.09309
1220	4.09982
1221	4.10656
1222	4.1133
1223	4.12004

## Sheet: microfluctuations
			reflectivity														max strain (micro-accommodation)														min strain (micro-dis-accommodation)
			average							SE							average							SE							average							SE
	depth (mm)		70-75years	50-55years	40-45years	30-35years	25-30years	20-25years		70-75years	50-55years	40-45years	30-35years	25-30years	20-25years		70-75years	50-55years	40-45years	30-35years	25-30years	20-25years		70-75years	50-55years	40-45years	30-35years	25-30years	20-25years		70-75y	50-55y	40-45y	30-35y	25-30y	20-25y		70-75years	50-55years	40-45years	30-35years	25-30years	20-25years
1	-4.1133
2	-4.10656
3	-4.09982
4	-4.09309
5	-4.08635
6	-4.07961
7	-4.07287
8	-4.06613
9	-4.0594
10	-4.05266
11	-4.04592
12	-4.03918
13	-4.03245
14	-4.02571
15	-4.01897
16	-4.01223
17	-4.0055
18	-3.99876
19	-3.99202
20	-3.98528
21	-3.97855
22	-3.97181
23	-3.96507
24	-3.95833
25	-3.9516
26	-3.94486
27	-3.93812
28	-3.93138
29	-3.92465
30	-3.91791
31	-3.91117
32	-3.90443
33	-3.8977
34	-3.89096
35	-3.88422
36	-3.87748
37	-3.87074
38	-3.86401
39	-3.85727
40	-3.85053
41	-3.84379
42	-3.83706
43	-3.83032
44	-3.82358
45	-3.81684
46	-3.81011
47	-3.80337
48	-3.79663
49	-3.78989
50	-3.78316
51	-3.77642
52	-3.76968
53	-3.76294
54	-3.75621
55	-3.74947
56	-3.74273
57	-3.73599
58	-3.72926
59	-3.72252
60	-3.71578
61	-3.70904
62	-3.7023
63	-3.69557
64	-3.68883
65	-3.68209
66	-3.67535
67	-3.66862
68	-3.66188
69	-3.65514
70	-3.6484
71	-3.64167
72	-3.63493
73	-3.62819
74	-3.62145
75	-3.61472
76	-3.60798
77	-3.60124
78	-3.5945
79	-3.58777
80	-3.58103
81	-3.57429
82	-3.56755
83	-3.56082
84	-3.55408
85	-3.54734
86	-3.5406
87	-3.53387
88	-3.52713
89	-3.52039
90	-3.51365
91	-3.50691
92	-3.50018
93	-3.49344
94	-3.4867
95	-3.47996
96	-3.47323
97	-3.46649
98	-3.45975
99	-3.45301
100	-3.44628
101	-3.43954
102	-3.4328
103	-3.42606
104	-3.41933
105	-3.41259
106	-3.40585
107	-3.39911
108	-3.39238
109	-3.38564
110	-3.3789
111	-3.37216
112	-3.36543
113	-3.35869
114	-3.35195
115	-3.34521
116	-3.33848
117	-3.33174
118	-3.325
119	-3.31826
120	-3.31152
121	-3.30479
122	-3.29805
123	-3.29131
124	-3.28457
125	-3.27784
126	-3.2711
127	-3.26436
128	-3.25762
129	-3.25089
130	-3.24415
131	-3.23741
132	-3.23067
133	-3.22394
134	-3.2172
135	-3.21046
136	-3.20372
137	-3.19699
138	-3.19025
139	-3.18351
140	-3.17677
141	-3.17004
142	-3.1633
143	-3.15656
144	-3.14982
145	-3.14309
146	-3.13635
147	-3.12961
148	-3.12287
149	-3.11613
150	-3.1094
151	-3.10266
152	-3.09592
153	-3.08918
154	-3.08245
155	-3.07571
156	-3.06897
157	-3.06223
158	-3.0555
159	-3.04876
160	-3.04202
161	-3.03528
162	-3.02855
163	-3.02181
164	-3.01507
165	-3.00833
166	-3.0016
167	-2.99486
168	-2.98812
169	-2.98138
170	-2.97465
171	-2.96791
172	-2.96117
173	-2.95443
174	-2.9477
175	-2.94096
176	-2.93422
177	-2.92748
178	-2.92074
179	-2.91401
180	-2.90727
181	-2.90053
182	-2.89379
183	-2.88706
184	-2.88032
185	-2.87358
186	-2.86684
187	-2.86011
188	-2.85337
189	-2.84663
190	-2.83989
191	-2.83316
192	-2.82642
193	-2.81968
194	-2.81294
195	-2.80621
196	-2.79947
197	-2.79273
198	-2.78599
199	-2.77926
200	-2.77252
201	-2.76578
202	-2.75904
203	-2.7523
204	-2.74557
205	-2.73883
206	-2.73209
207	-2.72535
208	-2.71862
209	-2.71188
210	-2.70514
211	-2.6984
212	-2.69167
213	-2.68493
214	-2.67819
215	-2.67145
216	-2.66472
217	-2.65798
218	-2.65124
219	-2.6445
220	-2.63777
221	-2.63103
222	-2.62429
223	-2.61755
224	-2.61082
225	-2.60408
226	-2.59734
227	-2.5906
228	-2.58387
229	-2.57713
230	-2.57039
231	-2.56365
232	-2.55691
233	-2.55018
234	-2.54344
235	-2.5367
236	-2.52996
237	-2.52323
238	-2.51649
239	-2.50975
240	-2.50301
241	-2.49628
242	-2.48954
243	-2.4828
244	-2.47606
245	-2.46933
246	-2.46259
247	-2.45585
248	-2.44911		239.583
249	-2.44238		294.745
250	-2.43564		336.648
251	-2.4289		351.592
252	-2.42216		332.292
253	-2.41543		306.795
254	-2.40869		326.636
255	-2.40195		328.107
256	-2.39521		318.361
257	-2.38848		317.942
258	-2.38174		345.079
259	-2.375		334.11
260	-2.36826		324.989
261	-2.36152		355.263														0.00280394														-0.0130155
262	-2.35479		364.391														0.00811314														-0.0105101
263	-2.34805		347.03														0.0110294														-0.014237
264	-2.34131		357.232														0.0119479														-0.0161718
265	-2.33457		363.707														0.0120175														-0.0139565
266	-2.32784		379.035														0.0105342														-0.0160738
267	-2.3211		367.297														0.00817888														-0.0230745
268	-2.31436		354.367														0.00848605														-0.0212765
269	-2.30762		362.282														0.0114221														-0.0169972
270	-2.30089		372.527														0.0148995														-0.0115156
271	-2.29415		385.769														0.0153144														-0.0155163
272	-2.28741		381.481														0.0151705														-0.017878
273	-2.28067		404.455														0.0228199														-0.04863
274	-2.27394		407.619														0.0273753														-0.0423774
275	-2.2672		407.047														0.0292317														-0.0365585
276	-2.26046		415.167														0.0363486														-0.0369363
277	-2.25372		430.975														0.0370616														-0.0430241
278	-2.24699		435.548														0.0322657														-0.0368059
279	-2.24025		423.654														0.0281985														-0.033586
280	-2.23351		432.576														0.0209859														-0.0237521
281	-2.22677		441.439														0.0268799														-0.0223353
282	-2.22004		435.843														0.0348291														-0.0250099
283	-2.2133		434.871														0.0433895														-0.0316232
284	-2.20656		437.184														0.0462609														-0.0369926
285	-2.19982		431.816														0.046888														-0.040287
286	-2.19309		432.222														0.0415276														-0.0331509
287	-2.18635		434.807														0.0327515														-0.0284168
288	-2.17961		443.933														0.0301815														-0.0361695
289	-2.17287		441.465														0.0343543														-0.041536
290	-2.16613		435.788														0.0358894														-0.0372028
291	-2.1594		439.571														0.0332173														-0.0319358
292	-2.15266		437.531														0.034363														-0.0323338
293	-2.14592		438.152														0.0319156														-0.0321328
294	-2.13918		434.654														0.0283879														-0.0316501
295	-2.13245		446.366														0.0312715														-0.0367317
296	-2.12571		449.113														0.0269405														-0.0336017
297	-2.11897		463.376														0.0265873														-0.0349419
298	-2.11223		455.441														0.0259719														-0.0365293
299	-2.1055		460.832	419.402													0.0247213														-0.0369117
300	-2.09876		465.354	475.483													0.0305742														-0.0472456
301	-2.09202		473.787	521.086													0.0395982														-0.0544526
302	-2.08528		473.963	540.299													0.03805														-0.0460105
303	-2.07855		475.289	551.569													0.0337904														-0.0432994
304	-2.07181		467.095	557.111													0.0265186														-0.0393498
305	-2.06507		458.835	558.864													0.0287127														-0.0446804
306	-2.05833		459.277	539.256													0.0286268	0.133591													-0.046165	-0.267273
307	-2.0516		452.361	503.82													0.0336481	0.132524													-0.0476225	-0.268976
308	-2.04486		453.434	485.9													0.0423941	0.129131													-0.0543673	-0.256096
309	-2.03812		458.573	465.277													0.0387546	0.125113													-0.0549667	-0.25164
310	-2.03138		463.418	465.205													0.0400157	0.125444													-0.061909	-0.25801
311	-2.02465		458.407	460.24	96.1467												0.031704	0.131558													-0.0683201	-0.249222
312	-2.01791		452.293	439.847	105.836												0.0306839	0.13385													-0.0740542	-0.243667
313	-2.01117		446.981	444.007	156.197												0.0330798	0.132482													-0.0822026	-0.246637
314	-2.00443		448.475	472.141	195.871												0.0304201	0.136983													-0.0824615	-0.255233
315	-1.9977		451.131	488.014	249.333												0.0249811	0.141467													-0.0817045	-0.261221
316	-1.99096		450.002	486.128	307.886												0.0286615	0.14506													-0.0882183	-0.265705
317	-1.98422		453.829	504.671	375.162												0.0269288	0.147377													-0.0817883	-0.271261
318	-1.97748		441.764	518.24	392.572												0.0309404	0.154054													-0.0754389	-0.268915
319	-1.97074		438.126	541.022	393.768	349.096											0.0401589	0.155395													-0.0732054	-0.261632
320	-1.96401		441.653	545.296	407.551	382.984											0.0462431	0.150656													-0.0797558	-0.254703
321	-1.95727		431.882	551.328	295.735	376.704											0.0508257	0.142781													-0.0811229	-0.247036
322	-1.95053		444.665	580.155	324.758	374.375						103.163					0.0467161	0.133875	0.208077												-0.0834062	-0.243122	-0.1148
323	-1.94379		450.564	568.519	349.999	447.866	219.901					78.2568	148.854				0.0471465	0.123679	0.206258		0.221501										-0.0770034	-0.234275	-0.112948		-0.188
324	-1.93706		452.036	582.325	361.428	463.265	215.6					56.6973	156.54				0.0459745	0.109258	0.199503		0.218126										-0.0681049	-0.224745	-0.109336		-0.193
325	-1.93032		462.577	602.521	377.081	457.937	208.508					16.2538	156.024				0.0366065	0.09977	0.188953		0.218516					0.0811868					-0.0567166	-0.227772	-0.0902329		-0.187					0.0141966
326	-1.92358		464.902	612.576	400.021	454.709	193.081	395.396				1.57797	157.512				0.032973	0.0941253	0.183183		0.212049					0.0798118					-0.0480009	-0.229108	-0.0952414		-0.191					0.00894212
327	-1.91684		471.875	602.643	404.774	459.242	160.671	447.869				8.43843	150.25				0.0269925	0.095704	0.180318		0.210078					0.080437					-0.0400465	-0.211428	-0.0941938		-0.197					0.00956157
328	-1.91011		467.439	424.843	380.972	480.479	137.865	510.393			204.589	9.50096	158.37				0.0280872	0.0921301	0.173516		0.209103					0.0821045					-0.0361525	-0.188039	-0.089351		-0.209					0.00919088
329	-1.90337		461.987	418.299	366.159	499.629	128.957	539.614			206.374	28.276	141.499				0.032511	0.092997	0.170518		0.20814					0.0840624					-0.0357577	-0.178074	-0.0855926		-0.222					0.00140935
330	-1.89663		460.837	415.781	354.709	497.199	122.748	541.718			203.553	55.0279	150.064				0.0283562	0.0968821	0.169296		0.212378					0.0816262					-0.0287938	-0.173684	-0.0828336		-0.222					0.00111649
331	-1.88989		468.155	420.725	345.204	526.279	125.957	519.43			184.269	61.4672	115.756				0.0289114	0.100055	0.168518		0.215869					0.0808889					-0.0247053	-0.167252	-0.082334		-0.227					0.000419698
332	-1.88316		462.996	405.067	357.74	540.842	129.9	518.221			180.54	46.3956	112.026				0.0359071	0.0967554	0.169588		0.22066	-0.0368378				0.0797286					-0.0285284	-0.156474	-0.0847433		-0.218					0.00171509
333	-1.87642		471.791	418.075	375.408	540.654	137.824	507.825			177.46	42.679	108.182				0.0328083	0.0938249	0.170812		0.222383	-0.032205				0.0746522					-0.0275564	-0.149469	-0.0845335		-0.221					0.00171968
334	-1.86968		473.918	422.749	383.838	565.424	138.217	495.629			178.727	37.1288	97.5109				0.0331454	0.094083	0.16716		0.224783	-0.0309659				0.068752					-0.0277525	-0.142009	-0.0864725		-0.231					0.00208278
335	-1.86294		479.33	402.52	402.865	579.533	137.57	504.651			182.208	37.7866	95.0778				0.0329147	0.0908084	0.163034		0.237137	-0.0250054				0.061559					-0.0239371	-0.131502	-0.0907675		-0.227					0.00294516
336	-1.85621		475.426	413.431	417.104	593.82	166.922	497.266			183.707	23.1667	102.486				0.0341252	0.0880786	0.161136		0.245275	-0.0226982				0.0589016					-0.02316	-0.123944	-0.0981698		-0.226					0.00465737
337	-1.84947		476.644	419.56	419.06	603.388	232.35	490.112			173.617	11.236	97.0621				0.0317929	0.0850477	0.1581		0.25254	-0.0221943				0.0581099					-0.0202917	-0.11627	-0.103989		-0.228					0.00877749
338	-1.84273		472.58	429.865	432.472	622.685	249.633	511.511			171.433	4.41545	89.303				0.0291441	0.0856618	0.15635		0.257354	-0.0218863				0.0556138					-0.0205027	-0.119722	-0.107129		-0.227					0.0127616
339	-1.83599		476.505	434.483	447.833	629.736	266.24	508.412			175.741	3.18543	78.9865				0.0417639	0.0855094	0.153912		0.259001	-0.0198396				0.0549987					-0.0234045	-0.121291	-0.112437		-0.241					0.0170156
340	-1.82926		490.915	442.421	466.685	625.747	280.745	480.398			155.569	5.56561	85.4543		35.0085		0.0445575	0.082926	0.146479		0.207563	-0.0167434				0.050496					-0.0273341	-0.121234	-0.113083		-0.25					0.017801
341	-1.82252		490.275	442.764	464.917	650.781	282.324	501.038			159.485	9.30177	102.583		27.2869		0.0519098	0.075356	0.139981		0.193622	-0.0118924				0.0442945					-0.0285548	-0.12955	-0.115997		-0.251					0.0140503
342	-1.81578		490.086	438.574	466.435	646.902	285.931	501.577			166.571	18.5338	92.8755		27.7141		0.054912	0.202432	0.138098		0.174836	0.0324406			0.128974	0.0387085			0.041491		-0.0230343	-0.206597	-0.120898		-0.255	-0.236285			0.0721583	0.00956664			0.0960862
343	-1.80904		502.164	429.779	454.906	667.95	286.439	510.795			165.399	0.773958	102.154		20.3417		0.0496174	0.205356	0.134614		0.176624	0.0390459			0.132921	0.0323615			0.0424795		-0.0125255	-0.199721	-0.12828		-0.269	-0.229789			0.071288	0.00822702			0.0906811
344	-1.8023		493.215	466.77	440.87	673.144	297.1	532.965			154.816	4.6511	85.7125		18.5499		0.0495275	0.205948	0.129872		0.179293	0.0512974			0.136728	0.0299555			0.0482326		-0.0101781	-0.18953	-0.12671		-0.264	-0.227973			0.0709384	0.00565587			0.085955
345	-1.79557		494.376	460.505	425.869	667.788	289.887	522.476			150.605	15.7621	94.8559		26.1976		0.0566357	0.205754	0.126911	0.226505	0.183684	0.0488066			0.139317	0.0281533	0.0771659		0.0428977		-0.0117483	-0.187933	-0.124103	-0.158549	-0.256	-0.221668			0.071872	0.000873979	0.0111083		0.0904706
346	-1.78883		502.034	456.004	433.098	649.738	299.058	552.895			145.211	18.5283	87.1951		31.985		0.0544852	0.205499	0.121259	0.210862	0.185287	0.0515916			0.142258	0.0232159	0.0630842		0.0398639		-0.00637637	-0.187171	-0.120772	-0.160041	-0.265	-0.229748			0.0696788	0.00189722	0.0130884		0.086893
347	-1.78209		505.471	472.511	419.91	665.904	300.379	575.615			149.241	7.95291	95.3462		26.0605		0.0577183	0.204446	0.116175	0.213617	0.191029	0.0564666			0.143648	0.0193006	0.0640215		0.0375782		-0.0120905	-0.190925	-0.12059	-0.161059	-0.271	-0.23343			0.0718599	0.00120486	0.0158991		0.0903809
348	-1.77535		492.736	470.105	401.456	694.88	298.866	569.815			164.289	6.99263	114.71		31.9844		0.0552299	0.200729	0.114458	0.21117	0.175259	0.0623791			0.145481	0.0170767	0.0655619		0.0357328		-0.0135018	-0.191199	-0.119962	-0.163949	-0.265	-0.231655			0.0627848	0.00478051	0.0192332		0.0896257
349	-1.76862		439.417	461.311	407.877	686.809	298.617	590.609		49.3087	158.309	8.38196	109.199		25.1098		0.0428761	0.20042	0.115238	0.255659	0.152047	0.0647643			0.144123	0.0177915	0.0844375		0.0339711		-0.0108105	-0.188761	-0.115556	-0.165163	-0.266	-0.234939			0.0528195	0.00335452	0.0144084		0.0929341
350	-1.76188		441.937	474.757	403.725	685.315	293.786	621.813		32.616	142.462	2.01176	109.705		23.3961		0.0316763	0.201994	0.113742	0.255494	0.137013	0.0686695			0.143583	0.0196335	0.0862594		0.0298119		-0.00268946	-0.192211	-0.112653	-0.16707	-0.286	-0.238422			0.0489696	0.00121748	0.0115457		0.0899407
351	-1.75514		444.585	481.737	402.916	692.368	303.48	606.936		38.8269	148.753	6.13602	120.753		26.9154		0.0267743	0.199826	0.111809	0.256717	0.140367	0.0730983			0.142712	0.0208172	0.0884504		0.026519		-0.00225981	-0.199072	-0.111585	-0.168348	-0.291	-0.233782			0.0522467	0.00150146	0.0095825		0.0802719
352	-1.7484		447.715	499.788	389.917	689.786	295.115	600.815		40.7066	143.896	8.42197	107.382		9.59402		0.0250866	0.197814	0.111472	0.25517	0.156749	0.0759805			0.143695	0.0225415	0.0863349		0.0226765		0.000620966	-0.193298	-0.114052	-0.168307	-0.3	-0.230168			0.0553957	0.000515567	0.0106461		0.0747778
353	-1.74167		448.327	494.546	393.326	695.619	291.608	621.054		48.0233	145.935	9.99817	110.439		10.9797		0.021902	0.196748	0.110249	0.249768	0.167819	0.0775779			0.143245	0.0230868	0.0844802		0.018759		-0.00379371	-0.189486	-0.115099	-0.169722	-0.301	-0.229709			0.0527929	0.00106529	0.0116177		0.0714234
354	-1.73493		463.236	521.192	387.66	714.291	296.029	625.172		37.7187	144.363	2.90527	112.039		15.1702		0.0208751	0.198814	0.11216	0.252108	0.177645	0.0764645			0.142981	0.0281742	0.0853452		0.0198491		-0.00547593	-0.182422	-0.115531	-0.17238	-0.295	-0.227941			0.0560525	0.000644143	0.0128918		0.0655437
355	-1.72819		475.728	532.177	385.313	718.275	304.503	606.186		26.4238	146.529	2.36746	113.819		7.28354		0.0231414	0.200832	0.10954	0.248608	0.180156	0.0809327			0.145605	0.0332562	0.0859238		0.0223355		-0.00741247	-0.175083	-0.114478	-0.173452	-0.301	-0.222004			0.0655495	0.00523903	0.0147296		0.0578627
356	-1.72145		481.285	521.365	376.14	722.913	310.46	613.365		19.306	142.339	6.33299	124.261		5.89792		0.0248084	0.203226	0.105167	0.251064	0.186789	0.0819722			0.147692	0.0361599	0.0882796		0.021918		-0.0152356	-0.173673	-0.111136	-0.174145	-0.294	-0.222746			0.0706819	0.0114265	0.0167154		0.0545922
357	-1.71472		492.213	529.083	386.293	708.535	315.982	609.495		8.32242	135.364	5.96888	124.03		11.259		0.0265972	0.200412	0.103628	0.26268	0.18891	0.0787963			0.148307	0.0375812	0.0943175		0.0196469		-0.016476	-0.176837	-0.110165	-0.176787	-0.281	-0.223001			0.0716779	0.0124921	0.017278		0.0512057
358	-1.70798		490.974	551.462	402.935	696.655	319.299	598.684		4.92894	127.702	4.18368	114.191		12.9334		0.0290336	0.199792	0.10207	0.26997	0.188576	0.0779603			0.145685	0.0346713	0.100397		0.017492		-0.011837	-0.182338	-0.113945	-0.177868	-0.274	-0.223544			0.0663696	0.0128434	0.0164852		0.046868
359	-1.70124		498.34	547.17	403.388	722.613	325.654	601.509		17.0637	133.12	4.0624	107.466		7.03647		0.0273921	0.200857	0.0980778	0.274828	0.18843	0.0791136			0.145729	0.0350883	0.100818		0.0168956		-0.00870375	-0.178913	-0.119398	-0.17847	-0.262	-0.223446			0.0664806	0.0186665	0.0158861		0.0430726
360	-1.6945		506.513	558.014	398.597	703.015	338.186	591.444		17.8765	122.962	0.100607	123.411		0.772722		0.0273476	0.200585	0.0980201	0.278405	0.186057	0.0817895			0.140869	0.0363476	0.101993		0.0215024		-0.0110902	-0.172685	-0.12357	-0.181794	-0.266	-0.219314			0.0641775	0.0199697	0.015761		0.0418008
361	-1.68777		498.114	554.335	418.285	697.994	333.189	588.609		20.8054	111.009	6.14996	109.806		6.02601		0.0257592	0.202132	0.0961444	0.27177	0.183769	0.0856685			0.135415	0.0390543	0.0974116		0.0259675		-0.00817238	-0.171146	-0.124753	-0.182572	-0.262	-0.220922			0.0669304	0.0225024	0.0138601		0.0460322
362	-1.68103		494.24	551.462	419.865	697.742	339.92	587.769		14.591	109.195	2.40526	120.461		9.25182		0.0205756	0.201657	0.0916975	0.267831	0.181435	0.0867562			0.130918	0.0410587	0.0944558		0.0305137		-0.00758741	-0.168055	-0.12413	-0.183929	-0.274	-0.225182			0.0683456	0.0250066	0.0128179		0.0493001
363	-1.67429		481.392	566.266	429.598	718.719	335.684	586.998		5.06446	112.106	5.69393	102.855		9.56678		0.0244559	0.197713	0.0875615	0.272461	0.18067	0.0882155			0.131645	0.0380495	0.0997731		0.0316298		-0.00685092	-0.162008	-0.125891	-0.184715	-0.284	-0.227781			0.0659234	0.0270294	0.0154126		0.0487577
364	-1.66755		476.269	579.536	421.418	709.929	346.455	604.688		5.07873	103.637	10.2971	97.5401		15.5138		0.0289796	0.193216	0.0848437	0.281649	0.179702	0.0886418			0.131474	0.0364988	0.108899		0.0328581		-0.0075021	-0.156816	-0.123552	-0.185781	-0.273	-0.231214			0.0629132	0.0230592	0.0171856		0.052634
365	-1.66082		473.694	577.759	409.237	710.429	348.126	586.22		6.67051	106.787	4.64337	85.1271		23.7801		0.0275249	0.190446	0.0862994	0.284182	0.174568	0.0871632			0.127317	0.038083	0.109881		0.0351169		-0.0121871	-0.153428	-0.122569	-0.186213	-0.279	-0.232022			0.05903	0.0232667	0.0184272		0.0540722
366	-1.65408		485.789	577.912	426.98	726.257	359.644	594.724		14.9768	111.243	8.80765	87.7283		35.1399		0.0225777	0.187499	0.0855569	0.280416	0.171299	0.0888324			0.12179	0.0396338	0.107028		0.0396726		-0.0149424	-0.151976	-0.119409	-0.189439	-0.291	-0.23157			0.0575653	0.0258256	0.015713		0.0504324
367	-1.64734		489.725	584.737	436.672	713.555	345.405	611.207		12.8795	116.033	8.75632	82.875		31.4194		0.0233297	0.184139	0.0838431	0.281655	0.169797	0.0915822			0.117771	0.0445787	0.104881		0.0422712		-0.0180517	-0.150929	-0.116785	-0.188484	-0.3	-0.23181			0.0602036	0.0278353	0.0132703		0.0494362
368	-1.6406		479.588	583.881	438.169	726.584	355.754	609.852		4.57993	111.273	8.84348	84.7062		13.5546		0.023171	0.18109	0.0784902	0.279038	0.166291	0.0923044			0.115221	0.0444261	0.104356		0.0394739		-0.0195084	-0.153452	-0.113742	-0.187282	-0.304	-0.235209			0.0581601	0.0277652	0.0112043		0.0526022
369	-1.63387		491.148	578.014	452.422	744.81	253.634	613.595		7.88331	108.172	13.9399	94.197	214.19	8.22104		0.0190283	0.178673	0.0778212	0.281738	0.166936	0.0940666			0.112154	0.0423092	0.104815		0.0406555		-0.0197211	-0.153849	-0.111983	-0.18686	-0.297	-0.236662			0.0528287	0.0251166	0.00899078		0.0542588
370	-1.62713		505.218	592.083	444.839	738.66	255.188	608.407		19.1355	107.278	27.1482	92.1513	216.569	12.5791		0.0190397	0.174465	0.0796182	0.277524	0.167879	0.0954607			0.110868	0.0445396	0.0989867		0.0424321		-0.0175863	-0.148392	-0.112432	-0.187625	-0.304	-0.23497			0.0478287	0.0224012	0.00853387		0.0536514
371	-1.62039		490.424	605.156	450.419	725.514	244.609	622.857		18.1728	113.149	21.3799	95.6428	203.347	21.6275		0.0221182	0.172649	0.0790913	0.262305	0.16815	0.0968527			0.107415	0.0469017	0.088511		0.0481919		-0.014707	-0.141809	-0.109064	-0.188102	-0.216099	-0.238708			0.0446697	0.0223985	0.00804952		0.0573213
372	-1.61365		492.993	597.212	427.566	737.116	242.553	642.459		10.7354	104.286	10.0888	84.2483	191.943	28.0316		0.0186892	0.169425	0.076007	0.248702	0.166406	0.0972606			0.104562	0.0525951	0.077996		0.0526802		-0.0198244	-0.137586	-0.101767	-0.189615	-0.215281	-0.242262			0.0472695	0.0217925	0.00846443	0.00498546	0.0613401
373	-1.60691		480.197	611.695	434.634	736.515	246.035	646.758		14.4142	100.398	8.42965	74.6628	171.481	19.0392		0.0199719	0.166263	0.0754312	0.246604	0.165196	0.0921041			0.102483	0.0557019	0.0754142		0.0554162		-0.0261754	-0.140581	-0.0910188	-0.190909	-0.209896	-0.243626			0.0469187	0.0238795	0.00905464	0.00330097	0.0615839
374	-1.60018		488.991	614.66	457.296	716.834	261.836	652.878		3.6943	118.443	25.4697	69.1695	175.626	10.206		0.0200327	0.162656	0.0723035	0.239708	0.165344	0.0849032			0.102412	0.0590721	0.0745311		0.0547934		-0.0300994	-0.146334	-0.0841253	-0.190761	-0.203636	-0.248425			0.047322	0.0251197	0.00856647	0.0116051	0.0620676
375	-1.59344		490.998	595.726	451.965	718.153	277.157	661.59		3.69862	116.392	36.6771	68.2251	145.036	9.47064		0.0198478	0.156729	0.0706719	0.236034	0.162862	0.0808395			0.102529	0.0616616	0.0743097		0.0536587		-0.0307013	-0.1437	-0.0765783	-0.191203	-0.205603	-0.252031			0.0429876	0.0201581	0.00916976	0.0202463	0.0631781
376	-1.5867		489.88	598.986	443.348	737.054	288.22	664.696		1.37842	107.82	30.8549	69.4296	126.689	16.1012		0.0192378	0.153864	0.0739514	0.238585	0.162352	0.0790292			0.100484	0.0612353	0.0743058		0.049368		-0.0313362	-0.14055	-0.0715998	-0.190415	-0.205838	-0.252689			0.0426655	0.0178376	0.00972308	0.0261044	0.0648465
377	-1.57996		482.48	609.955	460.508	758.552	309.047	679.279		3.09054	97.66	29.3992	57.8543	109.016	11.4352		0.0212466	0.154246	0.0740185	0.239378	0.162504	0.074501			0.0972835	0.0644611	0.0724393		0.0461862		-0.0398082	-0.142924	-0.0700168	-0.189714	-0.203887	-0.249381			0.0465711	0.0136342	0.00883065	0.0317677	0.0638679
378	-1.57323		489.229	601.775	447.882	737.499	310.423	673.909		14.8042	101.373	25.7709	56.9935	109.622	10.1396		0.0252908	0.152669	0.0733664	0.244477	0.17969	0.0708994			0.0947456	0.0646402	0.0713909	0.051989	0.0442169		-0.0453776	-0.141799	-0.0669388	-0.189336	-0.206578	-0.247222			0.0516192	0.0120883	0.00891492	0.0321246	0.0622737
379	-1.56649		494.554	602.821	451.035	739.527	313.061	689.433		22.2172	101.733	29.7177	59.284	113.216	9.83814		0.0314204	0.148753	0.0712592	0.247567	0.177336	0.072087			0.0962288	0.0651645	0.0719044	0.04535	0.0422528		-0.0483487	-0.137005	-0.0634187	-0.189095	-0.210722	-0.244839			0.0546408	0.0103913	0.0107037	0.0267478	0.0621404
380	-1.55975		495.997	603.36	462.639	734.164	313.07	689.12		14.3796	98.2421	45.4168	56.3075	117.881	15.1588		0.0403601	0.144002	0.0680158	0.248202	0.180002	0.0705897			0.098763	0.0650335	0.0714769	0.0432932	0.0405661		-0.0515505	-0.132581	-0.0577797	-0.187822	-0.213354	-0.242833			0.0562588	0.00669257	0.0155189	0.0214896	0.0643013
381	-1.55301		488.621	620.107	471.27	731.82	313.161	713.289		12.8289	91.7348	47.0692	62.0715	123.409	10.443		0.0420881	0.142161	0.0662363	0.243566	0.181785	0.0675717			0.0972493	0.0582422	0.0681524	0.0413176	0.0422334		-0.0499869	-0.130096	-0.0549071	-0.189266	-0.215787	-0.242579			0.053924	0.00340964	0.018856	0.0225671	0.0670458
382	-1.54628		493.965	617.106	467.199	742.583	305.204	710.239		23.7994	97.3141	37.9831	54.0038	118.696	15.6866		0.0433718	0.139738	0.0657235	0.242739	0.181939	0.0647607			0.0951221	0.0560844	0.0688614	0.0393787	0.0436074		-0.0504419	-0.132041	-0.0496984	-0.189523	-0.208416	-0.238003			0.0544142	0.0022995	0.0203205	0.0228124	0.0626318
383	-1.53954		495.626	620.813	457.203	746.417	305.387	704.349		12.3955	81.724	46.2992	43.4823	128.732	18.4454		0.0450166	0.136571	0.0651675	0.235322	0.184155	0.0583881			0.0935082	0.0541039	0.0658293	0.042336	0.0426836		-0.0508631	-0.132573	-0.0448265	-0.189146	-0.192145	-0.235894			0.0591372	9.45781e-05	0.0228885	0.0138172	0.0622968
384	-1.5328		491.172	616.635	474.808	746.959	304.913	699.551		11.5738	95.6207	54.1673	43.2359	135.091	34.1132		0.0466292	0.134033	0.063158	0.230578	0.186277	0.0554974			0.0913085	0.0459981	0.0646201	0.048464	0.0413043		-0.0534509	-0.139529	-0.0380241	-0.18661	-0.181933	-0.236561			0.0627141	0.00139449	0.0237778	0.00959541	0.0641817
385	-1.52606		497.945	620.636	481.127	742.059	313.657	707.792		13.3613	105.02	48.1292	31.8153	141.847	10.9532		0.0477321	0.130952	0.0622717	0.233436	0.189033	0.0503443			0.0905372	0.0424331	0.0616134	0.0580137	0.0374053		-0.0621231	-0.141779	-0.035006	-0.187117	-0.18596	-0.236453			0.0622585	0.00228732	0.0240457	0.0158715	0.0665362
386	-1.51933		493.749	625.32	481.257	732.314	316.13	712.87		10.795	113.567	54.8575	55.4881	128.962	0.200543		0.0550463	0.12653	0.0655083	0.236025	0.191987	0.0430735			0.0902748	0.0413647	0.0624925	0.0642826	0.0335198		-0.0682886	-0.136414	-0.0344671	-0.186957	-0.214074	-0.231277			0.0604991	0.00609307	0.024888	0.0169947	0.0661044
387	-1.51259		488.898	634.259	480.524	726.539	333.458	727.69		13.0074	100.741	52.6963	57.6834	124.61	5.79121		0.0611531	0.122635	0.0654386	0.230429	0.192981	0.0425155			0.0878974	0.0378755	0.0607355	0.066121	0.0347837		-0.0739811	-0.13214	-0.0349018	-0.184411	-0.245799	-0.228892			0.0591222	0.0131484	0.0263259	0.0106905	0.0681818
388	-1.50585		502.143	629.166	471.559	730.837	324.385	728.289		21.9498	104.683	53.0239	67.7623	109.903	2.23228		0.0622228	0.118575	0.0697777	0.232845	0.193015	0.0429508			0.0872285	0.0411914	0.0600295	0.0647505	0.0369889		-0.0783622	-0.12655	-0.0342426	-0.182975	-0.249753	-0.223935			0.0592067	0.0151362	0.0285678	0.00853709	0.066816
389	-1.49911		481.951	625.661	471.981	728.684	322.352	710.647		11.8646	100.067	53.7393	64.9174	107.743	0.487262		0.0600736	0.115215	0.0708755	0.238716	0.193471	0.0384936			0.0862695	0.038522	0.0615266	0.0670142	0.037654		-0.0793183	-0.123776	-0.0294711	-0.183137	-0.248375	-0.217781			0.0617564	0.0124889	0.0303267	0.00487544	0.0609866
390	-1.49238		490.728	617.996	469.482	740.67	324.283	695.893		19.9397	112.674	41.3187	50.3294	109.938	3.68247		0.0614574	0.110433	0.0668539	0.239447	0.196938	0.0346599			0.0865969	0.0397587	0.061195	0.0735892	0.0350945		-0.0769418	-0.123401	-0.0252898	-0.17968	-0.24978	-0.211294			0.0633776	0.0127769	0.0321507	0.000883652	0.0549434
391	-1.48564		477.329	608.703	473.081	743.5	325.728	702.164		25.463	108.994	44.5852	49.556	109.426	8.7425		0.0612255	0.104438	0.0662657	0.241612	0.197107	0.0362228			0.0870958	0.03961	0.0616184	0.0766812	0.0350809		-0.0771645	-0.118584	-0.0217698	-0.177104	-0.258484	-0.205201			0.0590471	0.0160173	0.0353912	0.00588138	0.0512037
392	-1.4789		478.676	619.694	477.685	735.556	330.271	696.976		9.45832	100.479	51.1813	60.4128	108.189	18.401		0.0613956	0.102063	0.0680541	0.237786	0.198186	0.0373364			0.084582	0.041188	0.0576002	0.0806249	0.0335163		-0.0791963	-0.117453	-0.0210017	-0.173496	-0.268124	-0.200935			0.056828	0.015851	0.037449	0.0147975	0.0469148
393	-1.47216		481.426	629.89	477.493	739.934	332.477	706.96		11.9623	95.9347	41.8581	35.5718	106.552	13.9815		0.0582731	0.102477	0.0695435	0.234014	0.204916	0.0381847			0.0786163	0.0451805	0.0515356	0.0884758	0.0361789		-0.0850094	-0.116903	-0.0182436	-0.172482	-0.268223	-0.198269			0.0573543	0.0204226	0.0350647	0.0210753	0.0445988
394	-1.46543		490.485	616.374	486.676	727.247	326.969	698.911		26.0251	103.002	55.6134	35.9003	110.395	9.60207		0.0547105	0.101687	0.0761994	0.227056	0.207045	0.0403764			0.0720882	0.0440521	0.0456093	0.0905904	0.0370256		-0.0900439	-0.115504	-0.0192435	-0.17156	-0.272309	-0.195761			0.0585284	0.0196618	0.0321444	0.0190663	0.0425631
395	-1.45869		482.772	613.992	492.125	726.257	326.949	688.781		16.8442	94.1707	64.6808	50.6994	118.453	1.93965		0.0577192	0.098794	0.0796468	0.22267	0.209527	0.0451605			0.070584	0.0469326	0.0423672	0.0984865	0.035549		-0.0931402	-0.111625	-0.0165724	-0.169184	-0.270915	-0.194318			0.0645422	0.0188562	0.0309954	0.0208381	0.0397461
396	-1.45195		463.161	602.563	500.585	722.588	333.738	688.42		1.08361	96.9866	62.1461	63.9565	114.845	10.4871		0.0646583	0.0945365	0.0830902	0.220612	0.21667	0.0480445			0.070583	0.049828	0.0393512	0.107599	0.0323667		-0.0939783	-0.109129	-0.013453	-0.166493	-0.272985	-0.192206			0.0668531	0.0194585	0.031437	0.0224677	0.0372909
397	-1.44521		463.632	616.569	494.504	727.203	331.978	678.427		4.64317	96.7161	61.1674	59.1952	113.018	4.53706		0.0679863	0.0920812	0.0850875	0.220504	0.217496	0.0489283			0.0698293	0.0517024	0.038547	0.110759	0.0314417		-0.0929755	-0.107871	-0.0139404	-0.167541	-0.276737	-0.188513			0.0604169	0.0236949	0.0323794	0.0272517	0.0305973
398	-1.43848		474.276	608.002	488.346	737.099	341.714	674.512		1.74232	106.413	53.0323	54.4431	105.295	1.96328		0.070537	0.0883677	0.0872886	0.219181	0.214339	0.0526622			0.0671535	0.0585436	0.0339392	0.107334	0.0326015		-0.0956706	-0.103558	-0.0166366	-0.169429	-0.2851	-0.185171			0.0583381	0.0295042	0.0335384	0.0329447	0.0249653
399	-1.43174		473.667	615.919	493.311	745.752	352.975	661.969		4.74291	102.838	61.9075	67.9892	104.731	8.16499		0.0677893	0.0862358	0.0866844	0.21437	0.213143	0.0542314			0.0635676	0.0611966	0.0306102	0.103935	0.0324322		-0.0940913	-0.10237	-0.0143451	-0.168964	-0.289049	-0.183498			0.0591101	0.0343074	0.0367302	0.0479318	0.0204264
400	-1.425		464.231	592.737	498.035	735.817	352.203	651.667		1.25688	91.404	70.87	64.4847	109.491	0.558667		0.0625233	0.0863012	0.082134	0.213507	0.209201	0.0570924			0.0597992	0.0568285	0.0287103	0.0973917	0.0324622		-0.0900792	-0.106878	-0.0102503	-0.168427	-0.289597	-0.181174			0.0624885	0.0367123	0.0388895	0.056538	0.0147712
401	-1.41826		460.798	597.797	491.674	716.751	341.176	643.814		6.60278	91.276	84.9237	56.2318	102.293	3.89802		0.0570409	0.0855211	0.0793486	0.212323	0.208271	0.0608584			0.0596084	0.0538336	0.0249132	0.0994241	0.0299731		-0.0911628	-0.108593	-0.0074848	-0.170167	-0.289607	-0.179055			0.0684533	0.0361391	0.0407868	0.0640275	0.010541
402	-1.41152		458.936	615.759	487.954	723.452	344.162	636.547		5.86643	82.801	64.2851	57.7897	115.407	23.9876		0.0580196	0.0852758	0.0762458	0.207474	0.210063	0.0619746			0.0564044	0.0457356	0.0233816	0.10262	0.024874		-0.0919175	-0.108934	-0.00410648	-0.171621	-0.297866	-0.173509			0.070863	0.0376942	0.0426317	0.0732022	0.0041628
403	-1.40479		456.087	613.963	498.651	710.132	352.072	631.631		0.10583	66.5991	64.2213	58.2136	121.998	2.02688		0.0623994	0.0846662	0.0742212	0.19512	0.21158	0.0662279			0.0512173	0.0426985	0.0249288	0.104307	0.0217311		-0.0935983	-0.11094	-0.00521189	-0.172648	-0.305881	-0.175126			0.0700297	0.0436003	0.0442174	0.087664	0.00650249
404	-1.39805		458.07	621.453	505.541	701.906	353.105	618.852		6.02063	78.3017	73.7382	82.6628	115.81	2.50223		0.0670427	0.0837052	0.0764131	0.196566	0.211068	0.0694873			0.0474309	0.0387996	0.0205911	0.103758	0.0236869		-0.0911394	-0.108878	-0.00581393	-0.174691	-0.311955	-0.177152			0.069475	0.042999	0.0452377	0.0931859	0.00620227
405	-1.39131		449.8	608.284	507.366	697.214	352.401	621.062		6.59406	67.8451	72.8618	85.4639	111.912	0.836097		0.0680341	0.0855663	0.0772519	0.201693	0.216253	0.0730327			0.0433585	0.0351197	0.0152189	0.108656	0.024743		-0.0898632	-0.108734	-0.00547394	-0.177836	-0.311493	-0.177167			0.071195	0.0362918	0.044752	0.0998231	0.00330238
406	-1.38457		438.3	618.605	504.796	684.362	348.19	618.573		1.85116	67.3664	76.5008	74.112	119.717	5.06068		0.068636	0.0846747	0.0756242	0.20246	0.219865	0.0761938			0.0416414	0.0357024	0.0171943	0.113641	0.0278241		-0.0873973	-0.107472	-0.00253994	-0.181193	-0.311753	-0.176981			0.0743652	0.0354906	0.0454349	0.105265	0.00255745
407	-1.37784		445.313	606.548	507.334	677.94	352.776	600.692		4.12459	64.3574	80.0212	81.881	125.633	8.27299		0.0734983	0.0823958	0.0763079	0.206187	0.216852	0.0789261			0.0404863	0.0325847	0.0134731	0.114745	0.0277812		-0.0797473	-0.103979	-0.00162132	-0.181026	-0.318809	-0.176585			0.0780135	0.0326262	0.0480839	0.110731	0.000407542
408	-1.3711		441.508	585.226	508.482	677.497	360.161	607.281		2.45214	56.5061	81.3621	75.0087	129.078	0.0251553		0.0748117	0.0820163	0.0749652	0.20517	0.212846	0.07958			0.0390744	0.0340434	0.016362	0.117989	0.0275738		-0.075608	-0.101732	-0.003956	-0.179168	-0.320908	-0.175299			0.0783229	0.0336767	0.0513084	0.121911	0.00243132
409	-1.36436		445.065	599.182	501.134	680.075	358.255	603.677		1.56298	38.3443	85.4655	79.4142	117.313	9.06966		0.0740972	0.0814293	0.0761888	0.202348	0.213952	0.0771618			0.0370724	0.0309196	0.0212904	0.119861	0.0277615		-0.0776958	-0.106196	-0.00765689	-0.180934	-0.323672	-0.172369			0.0728348	0.040277	0.0533511	0.126566	0.00554948
410	-1.35762		437.456	608.679	494.112	676.488	352.898	610.721		2.31341	54.4778	76.4891	81.5004	115.994	12.8672		0.06824	0.0825834	0.0779664	0.203195	0.211039	0.0803428			0.0321998	0.0237032	0.0228442	0.12191	0.0308552		-0.0789413	-0.107826	-0.0122299	-0.182633	-0.324949	-0.172492			0.0705952	0.042898	0.0531796	0.13259	0.00559202
411	-1.35089		423.826	599.249	499.219	653.476	348.734	609.11		18.2102	42.3967	71.7355	71.8131	111.645	7.48046		0.0673131	0.0822172	0.079042	0.204722	0.209254	0.0849027			0.0284943	0.0213174	0.0239605	0.122812	0.0323556		-0.0815269	-0.107158	-0.0137063	-0.181241	-0.326077	-0.176441			0.0728539	0.0400686	0.0527502	0.13355	0.00494161
412	-1.34415		416.899	607.702	492.455	660.706	347.687	596.854		10.7834	44.2845	68.3288	64.7888	118.43	5.46668		0.0682624	0.082334	0.0806236	0.202393	0.207695	0.0859941			0.0269894	0.0194354	0.0311972	0.124026	0.03089		-0.0785315	-0.101119	-0.0163974	-0.182804	-0.323369	-0.182832			0.0695314	0.0412272	0.0531849	0.13475	0.000787653
413	-1.33741		431.662	592.692	499.904	655.181	350.456	609.74		5.59376	49.0422	72.5547	76.4862	118.781	12.4481		0.0722396	0.0819721	0.0841296	0.207296	0.20404	0.0899491			0.0275348	0.0231109	0.0287221	0.118169	0.033621		-0.080599	-0.0961319	-0.0185494	-0.184221	-0.318723	-0.18732			0.0644003	0.0408399	0.0516077	0.124978	0.00362384
414	-1.33067		425.899	599.587	493.689	648.165	347.028	605.243		7.81971	46.0613	77.236	69.7366	117.971	6.70058		0.0721014	0.0808919	0.0892308	0.206683	0.20075	0.0931487			0.0277579	0.0282595	0.0303963	0.11525	0.0343192		-0.0803727	-0.0905356	-0.0250367	-0.186368	-0.323734	-0.18963			0.0580305	0.0417875	0.0511139	0.116528	0.00461261
415	-1.32394		415.705	607.042	485.401	631.571	346.978	597.819		14.3622	36.6572	70.5545	68.1842	129.404	10.2914		0.0672945	0.0809039	0.0963998	0.208524	0.197749	0.0962148			0.0232477	0.0301089	0.0275034	0.107493	0.0331309		-0.0739679	-0.0887265	-0.0275228	-0.187494	-0.323465	-0.190787			0.0531343	0.0445006	0.0513773	0.122879	0.0039091
416	-1.3172		411.946	595.427	494.365	628.599	348.789	603.635		12.0587	31.8074	82.0249	77.5342	125.396	16.5749		0.0586902	0.0810194	0.0977012	0.212128	0.192902	0.102931			0.0216076	0.0296852	0.0310569	0.102941	0.0347887		-0.0640157	-0.0900234	-0.0295023	-0.189618	-0.318797	-0.197591			0.0453073	0.0463407	0.052273	0.125152	0.00815846
417	-1.31046		407.913	606.003	500.139	623.897	342.514	599.714		8.5642	18.9638	82.9306	73.4535	125.481	17.6579		0.0489861	0.0821594	0.101617	0.220358	0.191691	0.10483			0.0218188	0.0291215	0.030295	0.103122	0.0346862		-0.0563021	-0.0889182	-0.0333867	-0.192269	-0.317356	-0.200215			0.0425966	0.0438228	0.0551155	0.120125	0.00406551
418	-1.30372		410.616	619.855	500.752	621.607	349.348	596.405		17.2641	22.8418	79.1354	75.0474	128.369	16.7992		0.0703204	0.0815038	0.101939	0.22096	0.189226	0.108486		0.0261989	0.0211608	0.0271908	0.0318194	0.102049	0.0341969		-0.0788108	-0.0897891	-0.0357284	-0.195694	-0.316726	-0.202926		0.0208711	0.0445707	0.049637	0.0579474	0.12336	0.00460543
419	-1.29699		411.682	611.088	509.099	631.51	347.052	616.069		17.0927	17.3275	80.0231	80.2117	129.064	8.63497		0.0733329	0.079592	0.103769	0.222664	0.184367	0.110596		0.0237582	0.020292	0.0266425	0.032635	0.0978952	0.0342453		-0.0778871	-0.088919	-0.0394253	-0.196302	-0.322829	-0.205658		0.0150713	0.0429538	0.0622337	0.0611984	0.122234	0.00509846
420	-1.29025		411.295	600.922	508.869	617.808	344.249	611.099		8.02407	10.5916	82.965	56.0871	135.418	4.7156		0.072158	0.0797989	0.108187	0.222882	0.177622	0.114102		0.0222057	0.0185845	0.0231661	0.0314424	0.089186	0.0341497		-0.0802859	-0.0894511	-0.0449087	-0.200008	-0.318858	-0.213052		0.010918	0.0364309	0.0664084	0.0635959	0.124622	0.00850818
421	-1.28351		393.69	601.829	502.7	608.32	339.448	601.735		12.37	2.50142	85.6752	39.4564	133.854	10.8432		0.0692745	0.0798155	0.110105	0.225911	0.178709	0.113954		0.0220041	0.0179656	0.0198888	0.0306068	0.0897437	0.0342616		-0.0814726	-0.0935161	-0.0500451	-0.207069	-0.312198	-0.221955		0.00751672	0.0298361	0.0683738	0.0657211	0.11672	0.0120207
422	-1.27677		401.583	613.389	508.915	618.064	339.427	590.189		10.6048	8.35215	84.895	54.2905	135.828	5.61511		0.0632023	0.0762792	0.110635	0.238906	0.182067	0.112933		0.0157132	0.0199166	0.015428	0.0261122	0.0905286	0.0324366		-0.0778318	-0.0943581	-0.0505836	-0.214341	-0.308622	-0.226862		0.00636735	0.0252697	0.0730256	0.0664568	0.106012	0.0125134
423	-1.27004		398.173	600.619	504.396	591.245	342.708	577.319		8.37791	12.8575	88.2095	70.5711	124.053	11.1648		0.0635412	0.0732241	0.108758	0.251154	0.18161	0.113488		0.0139357	0.020654	0.0143125	0.0254984	0.0916738	0.0310333		-0.0703174	-0.0918316	-0.053511	-0.218459	-0.312371	-0.233268		0.00593384	0.0258987	0.0708234	0.0687095	0.105812	0.0139427
424	-1.2633		411.447	593.773	504.261	586.953	342.656	585.156		13.1708	12.9076	79.296	58.4582	122.72	0.290806		0.0597787	0.0732902	0.103453	0.252482	0.179237	0.110451		0.0105773	0.0224245	0.0149017	0.0255447	0.0896072	0.0278975		-0.0645024	-0.09404	-0.0547074	-0.221609	-0.31932	-0.237081		0.00561057	0.0250344	0.073426	0.0724546	0.109894	0.0130104
425	-1.25656		421.08	581.671	510.585	594.811	349.716	597.155		15.1377	1.01189	67.8286	85.8132	122.652	0.303704		0.0530664	0.0743258	0.102184	0.255024	0.178447	0.107317		0.00678634	0.0227687	0.0120681	0.0263837	0.0867671	0.0243389		-0.0615132	-0.0946012	-0.0547936	-0.226606	-0.326007	-0.240912		0.00591517	0.0214718	0.0766747	0.0747133	0.120454	0.0153611
426	-1.24982		410.14	572.203	514.633	585.913	348.863	570.888		5.85983	6.14103	75.6274	98.4327	131.39	12.1703		0.0490088	0.0755939	0.101566	0.265413	0.178092	0.104953		0.00894683	0.0216425	0.00519333	0.0300802	0.0867744	0.0255456		-0.056032	-0.0971176	-0.0541209	-0.231274	-0.329227	-0.243114		0.00226166	0.0242602	0.0808909	0.0796046	0.127863	0.0157759
427	-1.24309		411.579	570.546	511.18	594.166	337.226	562.865		15.096	13.0813	71.3092	98.068	121.142	6.74956		0.0380495	0.0765675	0.101618	0.268143	0.179585	0.106631		0.00217987	0.0175072	0.00555467	0.0301599	0.0904309	0.0239506		-0.0522828	-0.0999901	-0.055564	-0.233973	-0.332977	-0.247498		0.00165471	0.0316086	0.081786	0.085605	0.135555	0.0181078
428	-1.23635		419.251	575.594	502.373	592.751	342.237	549.478		22.7291	3.84982	67.526	94.1839	131.18	12.3852		0.034555	0.0771503	0.101691	0.276034	0.181388	0.104441		0.000701288	0.0156979	0.0150473	0.0313904	0.0947456	0.0216682		-0.0508398	-0.101418	-0.0569607	-0.237278	-0.333426	-0.251199		0.00221928	0.0356248	0.079656	0.0874627	0.141697	0.0213275
429	-1.22961		400.774	572.75	514.319	576.734	341.086	545.071		7.27962	2.59694	83.8011	89.0758	131.207	18.0509		0.0339895	0.0766863	0.101661	0.279529	0.182062	0.103504		0.0070268	0.0159541	0.0195853	0.0318765	0.0999954	0.0222173		-0.0504543	-0.102874	-0.0639559	-0.241098	-0.337524	-0.255613		0.00402811	0.0349211	0.0811431	0.0878934	0.138237	0.0241604
430	-1.22287		405.974	561.826	515.575	582.15	344.599	540.107		14.4854	2.72985	82.1873	88.1963	127.513	11.844		0.0367977	0.0757355	0.103891	0.28265	0.185574	0.101607		0.0128415	0.0159884	0.019014	0.0342536	0.105155	0.0222378		-0.0482867	-0.103764	-0.0701203	-0.244437	-0.343493	-0.262363		0.0115634	0.039806	0.0830886	0.0886431	0.136613	0.0289343
431	-1.21613		419.108	560.166	505.883	575.68	342.989	530.618		9.16547	3.13055	70.7521	76.2916	116.62	27.6387		0.0448858	0.0729425	0.103766	0.289689	0.186163	0.102159		0.0100194	0.0178561	0.0191416	0.038786	0.10355	0.0221036		-0.0461183	-0.103549	-0.0726699	-0.246399	-0.348737	-0.265415		0.0179023	0.0384794	0.0865309	0.0890492	0.133351	0.0341102
432	-1.2094		412.492	549.4	497.616	567.34	342.064	537.653		12.1423	12.128	73.794	78.0098	125.715	18.3672		0.042509	0.0729168	0.105009	0.307461	0.190668	0.102138		0.014247	0.0193733	0.0175619	0.0518149	0.108052	0.0229398		-0.0437426	-0.100967	-0.0786227	-0.247553	-0.344739	-0.268005		0.0199283	0.032615	0.0836942	0.0893281	0.131738	0.0379739
433	-1.20266		409.87	560.952	488.767	540.066	339.748	528.891		13.4549	1.54827	73.5735	69.4264	124.442	7.49447		0.0349831	0.0749172	0.105982	0.32713	0.193923	0.101784		0.0132761	0.0207583	0.0180272	0.0688692	0.113053	0.0240385		-0.0406373	-0.0967996	-0.0837008	-0.250204	-0.346229	-0.268798		0.0177824	0.0318312	0.0821239	0.0901633	0.126011	0.0379159
434	-1.19592		412.868	558.186	479.816	540.179	334.239	528.38		17.1973	8.82988	84.9345	70.2218	121.491	1.2067		0.028073	0.0754138	0.106678	0.33432	0.199134	0.0999052		0.0144188	0.0205705	0.0217408	0.0763109	0.119783	0.0211982		-0.0360564	-0.0940612	-0.0882621	-0.251062	-0.350017	-0.264661		0.0164994	0.0312257	0.0890373	0.0905069	0.129143	0.0356125
435	-1.18918		412.525	551.073	488.273	558.394	336.829	504.236		5.19034	1.99787	83.5564	85.3167	119.602	6.53634		0.0309535	0.0735207	0.107065	0.334732	0.202277	0.0996126		0.00792931	0.0225274	0.0238952	0.0744352	0.124486	0.0179383		-0.0316306	-0.097006	-0.0906358	-0.250927	-0.348732	-0.26399		0.0180221	0.033668	0.095224	0.0936854	0.134863	0.0339799
436	-1.18245		400.354	533.826	494.268	549.097	331.094	499.698		8.21183	13.9789	80.5571	94.2453	112.972	0.605842		0.032675	0.0748168	0.106928	0.336828	0.203713	0.102344		0.00393082	0.0225845	0.0257411	0.0750265	0.124249	0.0159009		-0.0322708	-0.103033	-0.0928238	-0.251495	-0.347714	-0.266372		0.0187075	0.0330603	0.0948378	0.095285	0.135515	0.0305499
437	-1.17571		400.573	546.333	490.082	553.46	332.731	494.263		15.0813	25.8233	86.182	64.5747	125.865	14.3295		0.0273501	0.0751336	0.108169	0.326673	0.2071	0.10671		0.00585201	0.0235108	0.0300513	0.0611184	0.123669	0.0165566		-0.0365653	-0.104232	-0.0918246	-0.256383	-0.344559	-0.26824		0.017261	0.0256924	0.0955798	0.0979801	0.135039	0.0273904
438	-1.16897		414.052	554.288	471.373	525.177	327.043	485.767		13.5765	10.5556	95.6732	49.6606	114.862	20.2894		0.0235071	0.0738942	0.11086	0.330693	0.219237	0.11283		0.00822784	0.0245843	0.0342572	0.0610741	0.133989	0.0187082		-0.0405879	-0.103135	-0.0940457	-0.261702	-0.345405	-0.272485		0.0155739	0.0214975	0.0972983	0.099961	0.131185	0.0263507
439	-1.16223		417.982	541.273	470.717	536.328	333.27	480.341		9.16576	11.0319	94.146	56.4509	111.404	9.28773		0.0249287	0.0741012	0.108777	0.341816	0.225743	0.117761		0.00514889	0.0235354	0.0350433	0.06908	0.143636	0.0176362		-0.0397171	-0.101466	-0.101057	-0.263332	-0.347421	-0.277233		0.0143774	0.0216106	0.0961196	0.101409	0.129582	0.0243115
440	-1.1555		411.797	539.153	482.388	530.459	320.476	475.538		10.765	33.6425	78.0843	56.2291	104.811	6.91584		0.0291787	0.074869	0.105361	0.348363	0.233294	0.117061		0.000381161	0.0231551	0.0330606	0.0764851	0.148685	0.0163869		-0.0415547	-0.102267	-0.106478	-0.267055	-0.353656	-0.282631		0.00989433	0.0182459	0.0919554	0.103947	0.129228	0.0275672
441	-1.14876		411.206	538.057	473.695	519.267	323.55	458.944		11.4975	40.6367	74.9385	55.5682	120.374	10.3645		0.0359526	0.0753197	0.103845	0.352473	0.239637	0.114215		0.00633101	0.0260627	0.0317797	0.0796123	0.153851	0.0133053		-0.0392627	-0.102038	-0.109164	-0.273264	-0.35816	-0.283174		0.00870702	0.0131879	0.0933935	0.105331	0.128401	0.0290109
442	-1.14202		417.6	551.273	474.459	518.228	319.687	456.259		25.5303	50.9945	72.3546	64.4603	129.246	7.51651		0.038546	0.0769864	0.103711	0.353047	0.248359	0.115287		0.00716872	0.0272178	0.0312563	0.0798204	0.159784	0.0133917		-0.0399895	-0.105684	-0.105889	-0.276409	-0.362094	-0.282551		0.0095288	0.0121626	0.0940758	0.109009	0.130408	0.0257882
443	-1.13528		415.929	528.07	486.024	514.057	311.657	462.169		15.7749	48.2357	75.6782	66.808	126.439	22.6084		0.0401134	0.0779175	0.102557	0.352852	0.254293	0.11747		0.0141737	0.0268973	0.0337559	0.080719	0.164463	0.0119474		-0.0371741	-0.107151	-0.10299	-0.280778	-0.367131	-0.28507		0.00548867	0.0141871	0.0924255	0.113344	0.14033	0.0243973
444	-1.12855		406.907	511.814	476.212	522.512	300.8	459.9		15.4007	36.0405	75.2047	51.1054	121.844	6.83808		0.0420328	0.0800015	0.102863	0.355598	0.259744	0.120302		0.0176389	0.0239471	0.0381136	0.0818329	0.165956	0.0134373		-0.0409776	-0.10638	-0.100872	-0.285686	-0.369982	-0.288463		0.00151219	0.0146273	0.092014	0.117374	0.147267	0.0232306
445	-1.12181		416.271	512.309	464.444	528.279	298.174	447.141		27.9044	36.5472	77.9786	50.0604	122.078	1.23093		0.0336448	0.0813874	0.104167	0.35713	0.262924	0.123596		0.00607758	0.0222545	0.0400735	0.0789665	0.164683	0.0157344		-0.0445578	-0.10717	-0.104151	-0.291468	-0.373572	-0.294266		0.00168807	0.0182948	0.0935338	0.118986	0.149153	0.0250426
446	-1.11507		420.603	522.146	463.189	510.678	298.202	440.256		31.306	44.5359	62.6684	40.0247	130.715	2.78982		0.0343978	0.0817086	0.10459	0.355633	0.265414	0.123241		0.00535311	0.020878	0.0436419	0.0757344	0.162885	0.0120356		-0.0482675	-0.109092	-0.104802	-0.296019	-0.384258	-0.295621		0.00607358	0.0266152	0.0962218	0.120577	0.150346	0.0214183
447	-1.10833		418.202	522.357	464.146	505.569	295.487	437.965		18.3291	55.7418	68.399	43.2431	126.461	15.185		0.0440406	0.0814977	0.103603	0.348546	0.265811	0.124643		0.00531822	0.0188965	0.0466184	0.0665103	0.159691	0.00685056		-0.0526492	-0.114207	-0.104951	-0.302409	-0.391375	-0.296787		0.00923437	0.0285007	0.0961567	0.119418	0.160481	0.0209189
448	-1.1016		404.739	508.751	468.849	495.291	298.199	433.949		16.2312	43.8963	66.8437	38.5435	124.751	10.2783		0.0444683	0.0820092	0.101977	0.3441	0.270296	0.125207		0.00146739	0.0197727	0.0455931	0.0562475	0.162585	0.00533585		-0.0559564	-0.114591	-0.107536	-0.309456	-0.389961	-0.299676		0.0144499	0.0276875	0.0918266	0.119329	0.167147	0.0197225
449	-1.09486		403.385	510.812	449.032	498.65	298.428	427.28		19.7428	44.2723	71.8959	29.8853	132.437	18.6519		0.0411003	0.0821043	0.100484	0.332987	0.273976	0.129248		0.00530413	0.020906	0.0448608	0.0426475	0.165682	0.00436789		-0.0564001	-0.11041	-0.110164	-0.316773	-0.392636	-0.304678		0.0160022	0.02706	0.0882974	0.120601	0.166801	0.0226151
450	-1.08812		412.195	512.396	453.103	518.246	298.069	437.441		19.8144	42.7194	64.3137	16.144	127.598	10.0752		0.0441469	0.0817217	0.0973136	0.335831	0.280291	0.130245		0.00495897	0.0215342	0.0458358	0.0414542	0.174128	0.00428754		-0.0542602	-0.105162	-0.113093	-0.321122	-0.401251	-0.304901		0.0176968	0.0320722	0.0892152	0.123156	0.164854	0.0254428
451	-1.08138		413.102	501.421	450.09	519.524	293.348	428.324		25.4121	61.3024	70.7762	42.0976	136.173	19.28		0.0437619	0.0837502	0.0917922	0.33851	0.279341	0.130247		0.00586202	0.0205013	0.0422636	0.0394748	0.172669	0.00316971		-0.0524636	-0.104393	-0.118	-0.324408	-0.407099	-0.303805		0.0222534	0.0381647	0.0898453	0.123876	0.168328	0.028456
452	-1.07465		407.393	492.845	430.708	500.128	284.44	444.621		17.1935	57.8574	75.7793	49.2428	130.536	7.95006		0.044535	0.085198	0.0915952	0.3399	0.273525	0.132278		0.00384661	0.0180803	0.0407023	0.0407202	0.166457	0.00519443		-0.0524084	-0.105339	-0.123258	-0.33006	-0.408303	-0.304813		0.0273094	0.0407017	0.0882499	0.126959	0.17037	0.0320358
453	-1.06791		414.126	487.399	433.229	501.788	294.778	443.004		20.5636	59.6557	84.8639	42.1001	127.864	5.87785		0.046937	0.0872287	0.0952858	0.333801	0.27379	0.132985		9.72845e-05	0.0160969	0.0426507	0.0366549	0.162139	0.00668896		-0.0534323	-0.106129	-0.123604	-0.333757	-0.408652	-0.305398		0.0299454	0.0371061	0.0908959	0.129781	0.167576	0.0354635
454	-1.06117		400.311	490.26	418.404	504.51	295.095	454.754		16.0407	61.9969	75.8914	51.4652	138.882	7.22328		0.0502916	0.0865313	0.101765	0.344662	0.277049	0.138191		0.00242599	0.0164034	0.0454388	0.0422969	0.16421	0.00880843		-0.0521384	-0.104625	-0.126202	-0.337106	-0.411786	-0.306125		0.0340884	0.0340951	0.0927812	0.129412	0.163569	0.0342258
455	-1.05443		402.032	484.829	407.019	491.169	285.375	442.488		31.5382	40.7786	63.5067	47.3711	125.58	16.7467		0.0559247	0.0849464	0.101688	0.3589	0.281505	0.141336		0.000478141	0.0163999	0.0482142	0.0537624	0.163881	0.0125108		-0.0523422	-0.107431	-0.129641	-0.339246	-0.410703	-0.307522		0.0360295	0.0306462	0.0959902	0.129555	0.162825	0.0324413
456	-1.0477		400.684	483.921	412.715	493.087	278.253	439.211		18.6511	38.9069	73.0087	44.127	124.41	9.60019		0.059307	0.0823868	0.100054	0.360073	0.282905	0.144885		0.000996785	0.0183949	0.0484238	0.0528405	0.159517	0.013174		-0.0521886	-0.107423	-0.140026	-0.343443	-0.409931	-0.309		0.0353749	0.02365	0.0985961	0.130578	0.159018	0.0348917
457	-1.04096		397.657	484.088	407.695	486.723	289.242	426.284		17.3924	54.3492	78.8659	38.7349	134.951	7.01043		0.0597484	0.0802461	0.0970177	0.3619	0.285481	0.146618		0.00155708	0.0220126	0.0459124	0.0516488	0.157211	0.015228		-0.0536388	-0.105892	-0.145385	-0.347944	-0.40998	-0.307651		0.039011	0.0200482	0.102799	0.131059	0.149554	0.0359836
458	-1.03422		398.108	479.912	395.462	477.113	275.725	436.675		23.587	40.1939	104.73	27.1794	132.689	15.328		0.0588872	0.0805799	0.0946596	0.363138	0.292493	0.150458		0.00197507	0.0243672	0.0414402	0.0528324	0.162502	0.0161281		-0.053298	-0.102731	-0.147052	-0.352128	-0.407102	-0.307214		0.042871	0.017331	0.104063	0.134736	0.147183	0.0363236
459	-1.02748		398.362	494.964	394.737	497.856	268.969	442.459		34.5696	38.2118	86.3769	26.2436	120.485	22.2372		0.0631592	0.0818709	0.0954815	0.359475	0.293464	0.151426		0.0052789	0.0264622	0.0422305	0.0507285	0.164088	0.0118627		-0.0543458	-0.0968808	-0.145318	-0.357803	-0.408648	-0.305888		0.0417169	0.0114584	0.102122	0.139469	0.145731	0.0352703
460	-1.02074		399.527	473.6	392.343	512.687	266.343	440.378		25.1069	33.154	83.335	44.9246	122.5	17.9326		0.0600235	0.0848402	0.0967465	0.360903	0.290247	0.155642		0.00357057	0.0258421	0.0456645	0.0483422	0.157809	0.0146581		-0.0556613	-0.0930033	-0.148125	-0.362523	-0.402513	-0.305548		0.0380875	0.000145319	0.103317	0.143135	0.148421	0.0361454
461	-1.01401		394.044	455.469	381.765	506.947	267.192	432.163		25.6625	43.2109	91.8008	26.2428	115.355	9.00039		0.0504348	0.0858294	0.0976051	0.365067	0.294145	0.155879		0.00227017	0.0236168	0.0436039	0.0484354	0.160575	0.0216601		-0.0521802	-0.0907812	-0.152522	-0.366056	-0.404671	-0.312415		0.0341453	0.00260457	0.104544	0.144942	0.144154	0.0368538
462	-1.00727		392.958	447.532	380.432	499.512	269.901	438.434		19.3672	67.8845	81.7175	47.7545	108.741	2.21196		0.0472305	0.0846003	0.0978147	0.366447	0.293408	0.156821		0.0025804	0.0234372	0.0439647	0.0451776	0.161727	0.0260326		-0.0472883	-0.0931622	-0.153592	-0.369728	-0.416834	-0.320601		0.032974	0.000540011	0.107873	0.147276	0.139866	0.0399302
463	-1.00053		394.372	446.293	375.588	486.195	264.6	445.27		31.6601	54.0686	66.9957	50.3077	117.773	8.97867		0.0461331	0.0836515	0.0984792	0.369533	0.294057	0.157763		0.00563961	0.0231532	0.0465458	0.0455523	0.156562	0.0252437		-0.0475245	-0.0962278	-0.155037	-0.372423	-0.426692	-0.322564		0.0337944	0.0029645	0.111263	0.148336	0.144234	0.040358
464	-0.993794		402.8	451.511	369.134	480.177	265.332	424.179		37.7976	60.0807	75.7166	29.7246	118.671	3.93281		0.0445886	0.0836955	0.100298	0.369139	0.294929	0.162278		0.00894949	0.0227956	0.0453522	0.0421128	0.150101	0.0256888		-0.0514535	-0.101257	-0.15448	-0.3784	-0.428437	-0.329344		0.0371	0.00295404	0.111001	0.150729	0.151539	0.0403084
465	-0.987057		402.274	462.128	358.695	475.85	265.516	414.467		31.8358	59.0324	88.0027	40.5527	117.172	11.7063		0.0454175	0.0852757	0.102451	0.370397	0.297823	0.165865		0.013618	0.0222604	0.0473859	0.0401002	0.149693	0.023741		-0.0550131	-0.10115	-0.15788	-0.383479	-0.436219	-0.332603		0.0385726	0.00078195	0.117786	0.1538	0.150674	0.0399514
466	-0.980319		394.826	454.749	358.88	488.376	266.261	400.857		29.4695	57.7514	93.7248	46.2075	120.56	7.54072		0.0422443	0.0854911	0.103656	0.373233	0.302938	0.165002		0.0208396	0.0231207	0.0477997	0.0362253	0.153916	0.0230299		-0.0524004	-0.0988549	-0.161173	-0.386564	-0.451725	-0.333315		0.0392396	0.0022054	0.124714	0.154576	0.158223	0.0431067
467	-0.973582		399.035	458.051	352.116	496.863	256.538	409.718		24.816	44.1481	79.3819	44.4068	118.157	17.869		0.0380849	0.0860296	0.105795	0.385301	0.314111	0.164954		0.0265081	0.0252817	0.0436815	0.0422364	0.166139	0.0227609		-0.0483463	-0.101382	-0.165591	-0.391903	-0.463241	-0.338274		0.0394807	0.00880548	0.131019	0.155504	0.169789	0.0509715
468	-0.966844		387.39	462.86	363.688	490.568	252.324	419.687		21.4485	54.7655	91.6753	35.9596	109.267	2.52037		0.032846	0.085511	0.104801	0.388207	0.318415	0.167504		0.0310735	0.02723	0.0429868	0.0413154	0.167688	0.0224803		-0.0451149	-0.101455	-0.168817	-0.398676	-0.468001	-0.344606		0.0401427	0.0170675	0.136206	0.157809	0.172377	0.0567056
469	-0.960106		395.492	453.255	363.623	493.219	245.677	399.684		25.9031	66.813	79.182	41.3707	113.089	2.06889		0.0284553	0.0844888	0.107586	0.390043	0.321963	0.169807		0.0337535	0.0286567	0.043206	0.0380733	0.170021	0.0241624		-0.0457726	-0.101264	-0.170682	-0.406391	-0.47461	-0.347876		0.0428028	0.0213031	0.137192	0.162189	0.168844	0.0609002
470	-0.953369		390.624	454.865	350.015	494.088	243.107	401.051		39.0458	55.3079	81.3028	34.5262	110.117	1.54169		0.0294213	0.0845358	0.111471	0.39805	0.323501	0.175474		0.0343828	0.029031	0.0417986	0.0402537	0.171011	0.0239279		-0.0442973	-0.101002	-0.172037	-0.411646	-0.470689	-0.346017		0.0465148	0.0265722	0.142227	0.166091	0.167612	0.0534916
471	-0.946631		386.359	448.079	340.163	510.83	251.083	382.222		40.0687	64.5981	90.7981	37.4632	105.276	3.98148		0.0348836	0.085412	0.111084	0.405427	0.322244	0.179586		0.0287496	0.0280851	0.0423131	0.0453884	0.167309	0.0261825		-0.0467204	-0.100306	-0.17603	-0.415779	-0.470998	-0.345553		0.0494791	0.0269615	0.145198	0.170558	0.171246	0.0490488
472	-0.939894		376.046	450.377	340.058	516.696	248.384	392.807		16.772	49.8703	92.2237	42.4443	88.6867	19.5493		0.0381615	0.0828371	0.111607	0.414197	0.312095	0.178879		0.026398	0.0288476	0.0449072	0.0502663	0.156844	0.0275317		-0.0475299	-0.0979381	-0.186101	-0.421891	-0.4761	-0.346112		0.0520378	0.0273792	0.145727	0.171644	0.176699	0.0475654
473	-0.933156		385.202	439.695	331.193	485.57	242.474	378.027		21.4437	47.7917	83.9921	38.7238	93.6684	4.37435		0.0369123	0.083031	0.111037	0.420412	0.312376	0.178249		0.0354316	0.0280533	0.0450464	0.0518144	0.155336	0.0290836		-0.0470072	-0.0974888	-0.194146	-0.425554	-0.487321	-0.344666		0.0559238	0.0276139	0.147694	0.173034	0.182161	0.0437092
474	-0.926418		382.879	436.516	331.304	481.454	234.39	377.665		20.7998	54.0342	81.0436	48.1601	90.3295	0.409742		0.0354102	0.0812687	0.112168	0.424862	0.316927	0.178057		0.0404753	0.0309022	0.0401503	0.0558894	0.162565	0.0279245		-0.0412197	-0.097681	-0.197584	-0.430553	-0.500369	-0.346718		0.0597997	0.0269432	0.1478	0.174162	0.193313	0.043677
475	-0.919681		380.013	441.557	338.841	494.554	231.557	373.511		30.9075	55.8919	71.98	60.2146	83.2641	9.8538		0.0380912	0.0823615	0.110819	0.429411	0.322804	0.178696		0.0388813	0.0334951	0.0400454	0.0600629	0.17167	0.024301		-0.0375957	-0.0973975	-0.198801	-0.436542	-0.503547	-0.345589		0.0624419	0.0228435	0.149706	0.179242	0.200803	0.0466508
476	-0.912943		380.538	438.418	333.901	505.661	228.928	377.553		32.5645	58.255	82.8661	59.107	71.8669	3.01671		0.0366182	0.0855975	0.107497	0.436494	0.3278	0.179899		0.0409037	0.0309661	0.0455084	0.0651234	0.173183	0.0262428		-0.0368067	-0.0973775	-0.19881	-0.441623	-0.501423	-0.345182		0.0615408	0.017913	0.151459	0.182551	0.20138	0.0465596
477	-0.906206		366.58	424.38	324.067	488.348	235.567	366.572		11.1929	65.7708	65.7347	46.8265	81.4986	14.9655		0.0321004	0.0850143	0.105769	0.443219	0.332655	0.181753		0.0431323	0.0324425	0.0490423	0.0681781	0.178909	0.0335556		-0.0341927	-0.0961897	-0.204899	-0.445787	-0.502451	-0.346766		0.0613721	0.0144101	0.153845	0.186551	0.200129	0.0496682
478	-0.899468		365.828	438.756	323.864	495.369	234.322	371.783		9.36654	52.0989	53.8684	53.7477	72.9787	8.37889		0.0317977	0.0855133	0.107077	0.446208	0.337818	0.184829		0.0366036	0.0319087	0.0549388	0.0674907	0.18356	0.0352368		-0.0289779	-0.0924651	-0.212313	-0.447359	-0.510305	-0.34558		0.0579729	0.012258	0.157791	0.187599	0.198283	0.0556423
479	-0.89273		370.792	445.91	323.911	495.217	242.99	369.061		26.6465	49.4351	50.3189	33.4208	82.8108	3.25071		0.0295787	0.0856208	0.107403	0.454571	0.343267	0.189215		0.0363544	0.029851	0.0595442	0.0773765	0.185468	0.038249		-0.0281401	-0.0944474	-0.215428	-0.449372	-0.517175	-0.345684		0.054631	0.0109448	0.15755	0.187627	0.200889	0.0539254
480	-0.885993		357.541	434.034	309.971	496.474	236.467	366.681		26.3015	52.4138	50.1905	30.0355	84.7326	0.751274		0.0321825	0.085941	0.109505	0.453979	0.349077	0.190958		0.0310101	0.0313092	0.0629097	0.0768736	0.187005	0.037668		-0.0285919	-0.0998893	-0.21798	-0.452721	-0.52272	-0.346925		0.0531286	0.00636761	0.159184	0.188603	0.207195	0.0478545
481	-0.879255		369.882	418.662	321.76	499.449	234.072	362.664		22.5625	28.703	55.6459	41.6993	70.8902	5.31256		0.037239	0.0830807	0.114529	0.456759	0.355283	0.191179		0.0247163	0.0341798	0.0706359	0.077063	0.190973	0.035194		-0.0321569	-0.10198	-0.218874	-0.454695	-0.525794	-0.343652		0.0513005	0.0033242	0.15801	0.192472	0.21911	0.0361496
482	-0.872518		362.902	428.945	327.497	490.207	231.009	363.314		7.56874	34.0986	47.7094	38.6067	74.9302	1.83665		0.0348801	0.0839576	0.116227	0.459005	0.357534	0.19182		0.0271402	0.0342471	0.074922	0.0764125	0.192221	0.0311493		-0.0355919	-0.104142	-0.215406	-0.456096	-0.524781	-0.345435		0.050325	0.000150652	0.158506	0.19086	0.235599	0.0294191
483	-0.86578		373.2	429.546	326.457	500.868	227.053	367.576		13.247	60.507	47.7477	26.0858	85.9647	5.39807		0.0310071	0.0860918	0.11468	0.460472	0.35598	0.193947		0.0350636	0.0360535	0.0757559	0.072487	0.188891	0.0291955		-0.0368034	-0.104388	-0.216513	-0.461295	-0.527582	-0.352205		0.0480349	0.00119564	0.158628	0.190477	0.241573	0.0296851
484	-0.859043		361.512	421.33	324.621	478.87	235.207	350.127		8.26514	40.1339	45.3608	43.2131	79.711	4.82327		0.0249248	0.0888194	0.111279	0.462568	0.359858	0.195343		0.0405372	0.0358829	0.0775415	0.0653147	0.193063	0.0288865		-0.0383051	-0.102759	-0.21205	-0.466987	-0.534135	-0.35793		0.044585	0.00187597	0.157332	0.192681	0.244055	0.0358529
485	-0.852305		351.344	412.468	315.969	494.84	225.491	344.869		0.125708	35.7225	37.3895	43.3631	57.2371	12.2359		0.0181156	0.0909791	0.116287	0.459984	0.362731	0.198707		0.0457224	0.0366856	0.0789294	0.054761	0.199412	0.0284359		-0.0369192	-0.102392	-0.213694	-0.471661	-0.543616	-0.366138		0.043356	0.00255151	0.154983	0.196932	0.245108	0.0392155
486	-0.845567		346.059	396.35	321.032	486.278	222.083	327.501		3.43054	39.8568	27.9028	38.1128	83.6391	12.3469		0.0139401	0.0920628	0.118811	0.460502	0.37154	0.201309		0.0533268	0.0354593	0.0801706	0.0521378	0.209288	0.0247002		-0.0394966	-0.106813	-0.212546	-0.473524	-0.552472	-0.370328		0.0422521	0.00418877	0.155434	0.198357	0.243823	0.0420862
487	-0.83883		351.413	393.908	321.816	488.763	222.861	343.131		13.4339	57.0914	26.7905	46.9443	82.34	3.73021		0.0152281	0.0928971	0.119622	0.46266	0.375477	0.205264		0.0518552	0.0349578	0.0830466	0.0537789	0.214476	0.0227108		-0.0407643	-0.113145	-0.21104	-0.475581	-0.555718	-0.37362		0.038593	0.0073772	0.156968	0.198066	0.247293	0.0397056
488	-0.832092		358.274	429.11	316.118	483.967	219.057	339.389		10.7172	49.6225	33.6155	46.5275	74.6728	19.6449		0.0171268	0.0939243	0.122022	0.464932	0.375845	0.205209		0.0504728	0.0346478	0.0892833	0.049846	0.213145	0.0189794		-0.0422359	-0.115379	-0.208099	-0.478006	-0.564953	-0.370738		0.0352104	0.0106612	0.161626	0.196221	0.251337	0.033768
489	-0.825355		346.326	408.712	306.939	493.638	229.642	336.33		2.16174	54.9209	30.5557	35.9623	82.7712	10.2102		0.0175251	0.0923372	0.121317	0.475322	0.379991	0.212169		0.0493824	0.034626	0.0904097	0.0556828	0.210181	0.0222576		-0.041242	-0.116273	-0.208007	-0.479239	-0.569504	-0.369107		0.0332413	0.0185993	0.162534	0.195274	0.267247	0.0289165
490	-0.818617		358.097	395.649	296.796	502.56	228.111	339.524		9.61019	53.6194	24.9962	39.6848	75.8622	4.31426		0.0236764	0.0897527	0.124517	0.479071	0.385982	0.216545		0.0430269	0.0369254	0.0853774	0.0588174	0.218046	0.018424		-0.0418467	-0.116632	-0.211208	-0.480178	-0.581274	-0.369431		0.0319882	0.0216724	0.162304	0.195181	0.278988	0.0259299
491	-0.811879		359.813	393.764	303.739	503.863	220.571	333.151		4.49857	42.9787	23.3686	53.1541	81.5791	2.41135		0.031091	0.09487	0.129855	0.483649	0.387275	0.216599		0.0368586	0.0331913	0.0852336	0.0622808	0.214879	0.0113226		-0.0447253	-0.118662	-0.20859	-0.483462	-0.586091	-0.372375		0.0331719	0.0206112	0.161785	0.195233	0.290319	0.0246872
492	-0.805142		344.286	390.856	305.844	501.512	212.41	315.671		3.81308	41.1297	12.3746	50.5032	78.9775	13.8802		0.0381741	0.096214	0.135844	0.484106	0.384695	0.21575		0.031626	0.0356205	0.084411	0.0621074	0.204927	0.00763314		-0.047093	-0.120482	-0.206866	-0.488663	-0.582731	-0.377851		0.032786	0.0190929	0.16449	0.195856	0.295469	0.0191316
493	-0.798404		340.129	391.888	300.195	512.619	218.194	336.173		0.377208	47.0593	26.1749	50.4065	81.9536	12.1332		0.0408419	0.0956506	0.146319	0.478465	0.381016	0.213575		0.0277175	0.0395861	0.0782937	0.0500673	0.20155	0.00170016		-0.0449779	-0.117514	-0.209547	-0.493388	-0.578789	-0.389022		0.031408	0.0193832	0.166034	0.195415	0.291509	0.0212158
494	-0.791667		344.187	386.438	290.146	514.408	217.905	321.841		0.0824001	55.1146	38.1139	51.7249	76.2102	18.3079		0.0398753	0.0957784	0.153438	0.481348	0.379433	0.211883		0.0289181	0.0411552	0.0770493	0.0411495	0.198607	0.00010543		-0.0424941	-0.109447	-0.215301	-0.496328	-0.590387	-0.396128		0.0288945	0.0223788	0.167905	0.192313	0.278881	0.0250796
495	-0.784929		340.465	383.479	283.234	492.162	211.354	324.666		1.11722	53.3848	33.2275	47.7675	83.2573	23.7445		0.0349427	0.0968966	0.153208	0.481812	0.385537	0.217361		0.0320967	0.0395372	0.0762705	0.0388112	0.198686	0.0061096		-0.040223	-0.106934	-0.221441	-0.501428	-0.595351	-0.402079		0.0282333	0.0234207	0.166861	0.191121	0.278396	0.0296298
496	-0.778191		339.915	399.676	276.611	498.279	203.546	310.158		2.56979	29.8075	26.4159	58.7851	81.7235	6.90773		0.0431292	0.0967439	0.150928	0.479045	0.394143	0.215539		0.0240277	0.0385482	0.0728798	0.0348673	0.198008	0.00889715		-0.0428112	-0.106894	-0.228265	-0.50523	-0.587939	-0.407051		0.0307143	0.0228409	0.166133	0.196437	0.272645	0.0324298
497	-0.771454		333.886	388.817	286.501	506.589	205.974	315.37		12.3775	35.5235	24.8687	41.981	67.5193	5.54416		0.0536914	0.0964189	0.149808	0.477179	0.39647	0.211226		0.0121519	0.0345089	0.0714997	0.0315455	0.195763	0.0045014		-0.0454626	-0.102838	-0.229834	-0.507606	-0.581037	-0.406094		0.0342233	0.0184303	0.16194	0.198708	0.25976	0.0286151
498	-0.764716		341.754	395.084	282.972	526.035	208.693	327.78		6.09289	59.7258	28.4823	30.2021	64.8585	4.83986		0.0573251	0.0971905	0.154591	0.470908	0.397178	0.206764		0.00627994	0.0303943	0.0729589	0.0279641	0.188739	0.00330702		-0.0440937	-0.105041	-0.234298	-0.510614	-0.590266	-0.400858		0.0370766	0.0100818	0.164402	0.197064	0.257145	0.0252676
499	-0.757979		339.455	401.449	282.262	499.744	197.896	314.89		11.3539	50.5986	23.8312	27.6525	68.9938	2.7552		0.0587915	0.098645	0.15818	0.465466	0.400258	0.211141		0.00650665	0.0271358	0.0719172	0.0228026	0.18113	0.0105328		-0.0427705	-0.106908	-0.235112	-0.51223	-0.60105	-0.39806		0.0318606	0.00758227	0.168012	0.194488	0.269937	0.0183412
500	-0.751241		334.233	392.374	280.331	510.569	203.74	321.621		11.6424	41.8338	25.1484	38.1799	75.3318	3.66967		0.0525801	0.101098	0.163609	0.463191	0.404554	0.21376		0.0088592	0.0264638	0.0743006	0.0206854	0.179911	0.0128748		-0.0398199	-0.102904	-0.235343	-0.513388	-0.611183	-0.401927		0.0296746	0.00851724	0.168625	0.192079	0.284299	0.0192506
501	-0.744504		320.135	366.298	282.071	507.989	201.914	294.697		22.8679	55.2223	28.4851	36.9679	66.8295	20.5504		0.0377954	0.101093	0.174664	0.465394	0.413868	0.21686		0.0187205	0.0260642	0.0750215	0.0190583	0.188578	0.0136578		-0.0365262	-0.0992137	-0.23898	-0.514523	-0.621932	-0.409542		0.0282261	0.0136655	0.173642	0.189977	0.286911	0.0210652
502	-0.737766		323.45	370.944	272.648	497.994	186.655	305.866		19.704	40.5703	15.2827	47.6743	68.9148	8.97331		0.0362365	0.101774	0.179449	0.465278	0.427921	0.22179		0.0179739	0.0249174	0.069736	0.0175583	0.196588	0.00957651		-0.0333336	-0.100128	-0.24437	-0.515245	-0.627534	-0.413096		0.0268743	0.0153843	0.176484	0.189703	0.284696	0.0224662
503	-0.731028		334.81	396.892	270.578	529.482	188.778	312.568		12.8995	50.9222	30.46	60.4608	79.6979	0.774878		0.0326463	0.102812	0.182091	0.461779	0.433613	0.219152		0.0174591	0.0266873	0.0664536	0.0125032	0.201865	0.0116951		-0.0318534	-0.1027	-0.25166	-0.519257	-0.640151	-0.420991		0.0266839	0.0107039	0.183202	0.191208	0.282219	0.0302438
504	-0.724291		315.371	378.442	272.559	521	191.831	300.371		20.5073	58.5	35.5774	58.5947	64.1501	2.21966		0.0263229	0.103344	0.181882	0.464712	0.435942	0.216331		0.0202506	0.0283557	0.0684135	0.0141039	0.198543	0.0157295		-0.0338763	-0.105295	-0.257242	-0.521727	-0.640174	-0.426547		0.0240496	0.0134497	0.188617	0.190704	0.284383	0.0332097
505	-0.717553		331.634	364.961	257.491	515.928	189.204	303.278		14.3271	34.0625	19.0572	60.3483	53.142	5.05608		0.0277779	0.100883	0.181863	0.468262	0.443132	0.220681		0.0197759	0.0320225	0.0671567	0.0145869	0.200814	0.0118146		-0.0333393	-0.109585	-0.261649	-0.523025	-0.643014	-0.426344		0.0213382	0.015216	0.188392	0.189475	0.280122	0.0259347
506	-0.710816		332.53	375.6	276.773	504.72	187.199	297.283		7.62383	40.3041	25.6889	70.1461	63.5496	5.45306		0.0267509	0.0979537	0.184439	0.469885	0.449633	0.225485		0.0245052	0.0347472	0.0619211	0.0146383	0.205554	0.0123941		-0.0304479	-0.115069	-0.267545	-0.52451	-0.647236	-0.431117		0.0204494	0.0146607	0.186904	0.188564	0.283861	0.0256967
507	-0.704078		325.576	351.5	283.485	523.784	190.116	295.492		16.8944	46.6542	28.7981	50.4385	69.2147	13.0443		0.0321518	0.0991293	0.185588	0.475586	0.451782	0.227477		0.0212043	0.0340932	0.058915	0.0197909	0.206131	0.0159417		-0.0294355	-0.120481	-0.270706	-0.524225	-0.651667	-0.435674		0.0206529	0.0153599	0.189506	0.187802	0.286593	0.0284087
508	-0.69734		319.654	354.095	278.436	532.165	193.359	298.221		27.8185	28.7125	40.9921	35.2238	65.1018	4.4053		0.0369704	0.0988946	0.183336	0.484055	0.449122	0.228716		0.0219455	0.0344781	0.056323	0.0308836	0.202116	0.0137155		-0.0323317	-0.129471	-0.271053	-0.526939	-0.654254	-0.447725		0.0182789	0.015689	0.186161	0.188977	0.287959	0.0340379
509	-0.690603		312.086	352.107	258.682	526.484	196.028	305.996		29.9777	33.3528	39.8481	45.6323	64.9049	13.4721		0.0370732	0.0992256	0.186324	0.493751	0.45312	0.22427		0.0223265	0.0363947	0.0536019	0.0333429	0.205361	0.0146625		-0.0322412	-0.132284	-0.270739	-0.529713	-0.657619	-0.452315		0.0183286	0.0144174	0.186772	0.190433	0.284118	0.0372826
510	-0.683865		320.806	351.64	270.078	523.085	178.293	309.926		33.3277	44.2489	38.4355	40.8981	60.1611	16.7904		0.0316643	0.10024	0.191551	0.502816	0.450234	0.223147		0.0262904	0.0332926	0.0541863	0.0400512	0.20076	0.0172653		-0.0287112	-0.130042	-0.269333	-0.533775	-0.654314	-0.454713		0.0133444	0.0172627	0.185436	0.190561	0.285201	0.0384946
511	-0.677128		316.721	343.771	277.223	517.428	178.375	307.256		36.1368	57.6802	31.6855	43.1031	49.6755	5.71467		0.0271637	0.103699	0.193271	0.507187	0.447974	0.227909		0.0329426	0.0296685	0.0557514	0.0440607	0.193826	0.0143232		-0.0238411	-0.130305	-0.270579	-0.539785	-0.659461	-0.46125		0.00753274	0.0218678	0.191553	0.19373	0.278396	0.0414403
512	-0.67039		313.128	358.751	262.507	518.072	181.193	302.153		39.1345	50.7267	31.7598	47.7032	57.0991	4.66774		0.0316852	0.105697	0.193616	0.512728	0.457545	0.230461		0.0324589	0.030744	0.0472788	0.0472768	0.196373	0.0104263		-0.0218279	-0.127141	-0.279727	-0.54298	-0.663656	-0.461248		0.00350231	0.0295222	0.190841	0.201142	0.273655	0.0398433
513	-0.663652		317.508	361.554	264.022	490.664	190.749	305.632		44.0513	48.5797	39.2794	54.2056	63.0948	0.623629		0.0315964	0.104368	0.195316	0.518808	0.467674	0.225241		0.0316724	0.0306651	0.0438699	0.0521975	0.202152	0.010835		-0.0231028	-0.128996	-0.282649	-0.54416	-0.662337	-0.457699		0.00273787	0.0333563	0.189849	0.204329	0.274454	0.0377809
514	-0.656915		329.448	357.227	257.399	536.829	183.929	294.494		30.6474	61.3062	36.4931	48.7329	63.8437	5.97285		0.0418499	0.102619	0.193515	0.517461	0.465763	0.2216		0.021319	0.0304838	0.0385345	0.0524813	0.194374	0.0131427		-0.0241314	-0.137689	-0.288351	-0.546164	-0.660684	-0.459668		0.00457424	0.0345037	0.1908	0.206976	0.27726	0.03799
515	-0.650177		316.685	357.329	256.573	542.308	182.416	278.225		33.7836	36.6878	53.1214	39.8165	55.6775	0.571182		0.0505089	0.10249	0.188769	0.513718	0.464416	0.220181		0.0123975	0.0302695	0.032564	0.0458064	0.187183	0.0155371		-0.0240623	-0.141481	-0.29054	-0.547643	-0.658185	-0.458644		0.0048093	0.0338144	0.191463	0.205215	0.276171	0.0388505
516	-0.64344		319.679	359.742	257.153	521.271	177.682	283.807		38.5272	30.6684	37.0231	48.8709	51.6972	4.11771		0.0526437	0.104366	0.186609	0.509296	0.461012	0.220878		0.00635241	0.0321562	0.0314384	0.0406661	0.183658	0.0163162		-0.0245082	-0.142243	-0.294534	-0.550355	-0.648702	-0.464864		0.0055141	0.0338119	0.191577	0.206107	0.276253	0.0384773
517	-0.636702		305.054	359.123	249.393	540.374	186.229	299.912		46.5671	40.5841	30.7567	57.032	51.2454	10.7771		0.056149	0.103961	0.189479	0.509423	0.464596	0.219559		0.00570954	0.0305858	0.0309932	0.0410159	0.185007	0.017879		-0.0274031	-0.139696	-0.298803	-0.555173	-0.645338	-0.471751		0.00597798	0.0339226	0.188965	0.208893	0.268329	0.0414825
518	-0.629965		306.776	355.847	251.841	532.721	185.954	284.849		41.0746	39.8449	40.8889	48.6204	58.7373	11.0391		0.0579542	0.101406	0.189929	0.506106	0.463707	0.218832		0.00857775	0.0311973	0.0291487	0.0390915	0.183387	0.0143809		-0.0269326	-0.139733	-0.305417	-0.559478	-0.646854	-0.47931		0.00733855	0.0314414	0.185515	0.215957	0.258383	0.0461343
519	-0.623227		301.516	357.318	249.598	523.636	186.736	278.482		42.9054	35.04	43.504	58.9408	61.902	8.1956		0.0545598	0.100735	0.191458	0.507974	0.462246	0.209766		0.0125852	0.0312911	0.0278349	0.0406962	0.182287	0.0196526		-0.0265815	-0.144168	-0.314631	-0.564666	-0.657932	-0.485765		0.0091461	0.02695	0.189459	0.221316	0.252278	0.0546229
520	-0.616489		305.105	358.312	259.088	539.044	182.095	287.495		44.9402	39.6649	31.8049	58.6348	61.2449	6.57183		0.0513271	0.104424	0.18906	0.508872	0.464687	0.203127		0.0116297	0.0288394	0.034	0.0404843	0.185903	0.0195027		-0.0262104	-0.142947	-0.3176	-0.571565	-0.67163	-0.490341		0.0103937	0.029014	0.19032	0.22265	0.254806	0.061356
521	-0.609752		306.213	349.535	246.384	524.789	186.938	284.245		46.5725	42.9698	45.3787	49.8603	62.8299	24.1168		0.0456539	0.103093	0.180668	0.504903	0.476763	0.202511		0.0113028	0.0311449	0.0430747	0.0352159	0.199364	0.0175704		-0.0250558	-0.14096	-0.321081	-0.577116	-0.684332	-0.491617		0.00886166	0.0299696	0.190831	0.225327	0.259151	0.0607718
522	-0.603014		314.384	347.964	235.984	533.72	180.237	293.895		54.7915	44.2655	37.3538	47.0123	62.8385	29.0221		0.0366589	0.10505	0.177949	0.503208	0.488459	0.205662		0.0141939	0.02855	0.0482913	0.034118	0.214439	0.0183958		-0.0239879	-0.140036	-0.324799	-0.577623	-0.693012	-0.490403		0.011091	0.0278377	0.197881	0.226286	0.268805	0.0636832
523	-0.596277		312.762	352.418	240.352	534.779	174.38	307.636		56.5917	29.1254	28.2269	36.179	55.9856	23.3677		0.0436597	0.106876	0.170876	0.501122	0.49224	0.210837		0.00879102	0.0268185	0.0557045	0.0336548	0.217148	0.00938442		-0.0239253	-0.143963	-0.325036	-0.579633	-0.699023	-0.490549		0.0159528	0.023756	0.199096	0.226243	0.277957	0.066121
524	-0.589539		303.058	353.734	246.552	558.144	182.462	298.918		58.7741	33.4979	44.9763	52.5999	53.9527	5.62215		0.0418833	0.106956	0.165649	0.500093	0.502038	0.220607		0.0091376	0.027639	0.0545732	0.0391083	0.229169	0.00331457		-0.0252945	-0.150578	-0.328713	-0.582169	-0.708808	-0.490474		0.0207926	0.0176834	0.200946	0.228948	0.281665	0.067459
525	-0.582801		306.479	357.179	242.188	545.833	176.638	283.349		43.617	37.605	40.916	66.4203	51.2394	2.64957		0.0389065	0.1052	0.168442	0.503788	0.505697	0.215114		0.00581617	0.0298537	0.0550323	0.0497925	0.236092	0.00983315		-0.0258682	-0.151213	-0.33291	-0.582347	-0.7091	-0.493755		0.0218122	0.015828	0.200598	0.224816	0.291034	0.0708636
526	-0.576064		308.427	355.612	248.83	550.538	172.715	295.859		45.7891	39.3356	43.8247	43.8829	44.1905	10.4303		0.0278613	0.104107	0.173606	0.508094	0.49564	0.219142		0.0110189	0.0315623	0.0658352	0.0604427	0.229622	0.01592		-0.0248564	-0.151321	-0.332713	-0.58612	-0.707355	-0.496072		0.0202633	0.0144963	0.205958	0.214886	0.287691	0.0707059
527	-0.569326		307.991	344.974	251.087	545.54	170.224	287.951		59.3411	41.4664	33.4086	60.5415	39.1654	7.08712		0.0193755	0.102848	0.172052	0.507363	0.485086	0.229199		0.0136609	0.0363774	0.0723191	0.0641926	0.217361	0.010292		-0.0220883	-0.152864	-0.340661	-0.590939	-0.706563	-0.497224		0.0214804	0.0165193	0.215671	0.211429	0.286611	0.0699959
528	-0.562589		307.064	334.579	244.856	546.122	164.089	282.581		51.1939	56.2348	28.6	60.1152	53.1954	8.36407		0.0118065	0.100819	0.170191	0.513304	0.479369	0.231935		0.0182782	0.0409838	0.0737064	0.0691009	0.213427	0.00675588		-0.0232012	-0.150136	-0.340544	-0.591887	-0.704565	-0.504276		0.0194247	0.0220415	0.213569	0.212488	0.28639	0.0751648
529	-0.555851		301.133	333.913	258.919	558.797	174.142	283.278		56.6543	41.9437	41.4939	63.8494	50.3682	12.5131		0.00975492	0.0998273	0.164588	0.518887	0.477949	0.229273		0.0155463	0.0431555	0.0793935	0.071527	0.216732	0.00333323		-0.0224877	-0.146497	-0.34271	-0.591051	-0.694578	-0.510499		0.02152	0.0246612	0.211879	0.215016	0.28028	0.0837027
530	-0.549113		297.82	337.851	250.283	549.596	175.975	276.187		57.9802	44.9312	43.4755	41.9553	47.2996	24.1826		0.013508	0.098749	0.160523	0.523101	0.47434	0.227238		0.0162533	0.0421093	0.0834012	0.0707593	0.212048	0.000930513		-0.0214792	-0.148766	-0.339987	-0.593758	-0.697765	-0.507899		0.0211149	0.0245018	0.211013	0.217917	0.267899	0.0851067
531	-0.542376		289.658	334.502	239.07	557.409	173.616	278.057		62.0165	44.8513	25.493	53.4547	46.9671	21.796		0.0166172	0.0993508	0.157064	0.52481	0.473614	0.23027		0.0142293	0.043032	0.0855722	0.0726014	0.211685	0.00141691		-0.0216634	-0.153325	-0.338432	-0.595569	-0.697923	-0.504177		0.0188417	0.0229161	0.20816	0.2181	0.273497	0.0846847
532	-0.535638		286.515	340.152	230.029	562.306	170.749	287.366		66.8155	49.4981	18.8117	61.7469	38.5295	0.109034		0.0110013	0.101832	0.160279	0.526234	0.474885	0.233908		0.0154252	0.0440188	0.0886401	0.0747599	0.210099	0.00189289		-0.0216972	-0.155853	-0.338159	-0.598593	-0.701762	-0.507412		0.015768	0.0250473	0.211764	0.220698	0.280569	0.086356
533	-0.528901		301.679	329.379	219.614	562.494	167.139	287.1		46.5792	30.7695	31.9021	44.7068	44.7582	6.97064		0.011455	0.102163	0.161336	0.529182	0.477866	0.242882		0.00796599	0.0448544	0.0923457	0.0742388	0.210601	0.0025732		-0.024915	-0.152833	-0.33158	-0.601201	-0.699844	-0.509815		0.0105757	0.0335043	0.209622	0.222928	0.283116	0.0849114
534	-0.522163		293.712	331.739	230.347	566.018	165.181	277.319		60.6432	44.3937	25.2152	34.9949	55.8931	0.75353		0.016154	0.102126	0.164787	0.528236	0.475547	0.250425		0.000973068	0.0442188	0.0897389	0.0669372	0.200257	0.00772149		-0.0249116	-0.153195	-0.33048	-0.603144	-0.70371	-0.510278		0.00719655	0.0325552	0.210771	0.228719	0.282637	0.0885655
535	-0.515426		308.386	327.793	231.834	561.626	160.761	288.144		59.0214	41.3023	21.2782	56.6522	46.0302	4.85097		0.0129919	0.103702	0.170961	0.528064	0.463702	0.251625		0.00481704	0.0414104	0.0907413	0.0668888	0.185625	0.00579684		-0.02587	-0.151757	-0.333314	-0.605873	-0.698826	-0.516821		0.00519937	0.0323828	0.214612	0.231951	0.290578	0.0950767
536	-0.508688		299.62	334.828	224.118	566.428	165.735	298.293		58.4606	29.3082	22.1383	42.8579	48.8177	4.50299		0.014659	0.105745	0.173966	0.525988	0.467359	0.253049		0.00374943	0.0414544	0.0898273	0.0627373	0.183802	0.00346366		-0.02697	-0.145284	-0.336399	-0.610729	-0.701334	-0.51784		0.00388991	0.0384605	0.212007	0.234241	0.284051	0.0971278
537	-0.50195		310.391	322.173	235.465	561.939	166.298	276.797		51.1869	36.0179	7.3146	36.4177	47.4799	12.2941		0.0141464	0.107161	0.177808	0.524594	0.475295	0.25694		0.000485978	0.0386198	0.0843274	0.059745	0.189333	0.00232791		-0.0267823	-0.140443	-0.330394	-0.617081	-0.696879	-0.520167		0.00214237	0.0446955	0.207182	0.237194	0.282516	0.0974594
538	-0.495213		297.702	328.918	229.152	580.627	169.291	289.484		50.6368	33.4525	12.9863	41.5718	32.878	16.2436		0.0165048	0.110449	0.181194	0.523306	0.48768	0.255045		0.00288957	0.0360736	0.0874641	0.0551183	0.201292	0.000410981		-0.0241314	-0.135666	-0.326344	-0.620348	-0.697165	-0.515913		0.00625842	0.0502665	0.211356	0.239156	0.276187	0.091529
539	-0.488475		284.308	328.708	228.056	572.871	173.107	297.92		52.5296	25.3657	9.05646	38.7623	45.8271	0.652792		0.0168283	0.113003	0.18433	0.520066	0.487958	0.256633		0.00048635	0.036284	0.0878787	0.0497336	0.204002	0.00049548		-0.0239505	-0.137592	-0.327416	-0.622163	-0.691837	-0.517772		0.00601271	0.0540741	0.216958	0.242813	0.281279	0.0905708
540	-0.481738		286.773	318.22	215.295	582.361	168.339	271.28		71.0225	31.9123	13.7839	33.9332	34.1588	2.60723		0.0206041	0.11484	0.182119	0.521225	0.494435	0.257469		0.00143644	0.0374988	0.0845262	0.0449336	0.221787	0.00579638		-0.0255531	-0.140824	-0.328378	-0.620685	-0.690648	-0.515393		0.00117714	0.0516346	0.216832	0.245448	0.275829	0.0925667
541	-0.475		291.629	320.49	212.881	570.891	164.314	281.573		75.0097	42.2724	0.566739	37.7827	52.4741	12.3085		0.0204466	0.115081	0.189143	0.52204	0.502216	0.250726		0.00592891	0.037136	0.0795583	0.0429949	0.235932	0.00408705		-0.0242034	-0.139478	-0.325236	-0.619197	-0.690072	-0.518688		0.000495173	0.0465221	0.212949	0.242742	0.27602	0.098923
542	-0.468262		289.205	327.056	211.15	572.112	165.532	273.052		77.7274	43.9985	2.48028	50.8432	48.6662	8.54124		0.0166417	0.115207	0.191249	0.523184	0.500265	0.248906		0.00723912	0.0341886	0.0819566	0.0415467	0.243153	0.00336146		-0.0226045	-0.142008	-0.324062	-0.616241	-0.712404	-0.52799		0.000454132	0.038358	0.217059	0.237879	0.271194	0.106503
543	-0.461525		300.438	322.016	215.437	562.219	158.068	285.154		66.079	51.0852	1.6835	67.3132	35.4978	2.32684		0.0186403	0.118077	0.198939	0.529787	0.492389	0.254635		0.00600763	0.033664	0.0756618	0.0461554	0.240264	0.00499407		-0.0205037	-0.145927	-0.329147	-0.617608	-0.741127	-0.529454		0.00202658	0.0335891	0.221153	0.236256	0.282753	0.103806
544	-0.454787		296.91	330.252	215.061	568.824	158.324	285.484		66.0883	37.8473	23.4587	55.14	35.0953	9.41734		0.00901493	0.117684	0.204308	0.532835	0.493812	0.262789		0.0121166	0.0375556	0.0790246	0.043301	0.241822	0.0033723		-0.0213457	-0.143484	-0.336837	-0.619493	-0.745915	-0.534235		0.002461	0.035003	0.221352	0.237173	0.30837	0.102196
545	-0.44805		281.085	322.264	217.187	574.371	156.267	298.836		81.2096	31.1069	11.7998	50.7118	36.6655	12.0856		0.00751173	0.117904	0.20861	0.533684	0.498874	0.262984		0.0108642	0.0377299	0.0843006	0.0431569	0.247035	0.000425594		-0.0197248	-0.138713	-0.341162	-0.620956	-0.739692	-0.5442		0.00326234	0.0366798	0.225479	0.237765	0.311784	0.108722
546	-0.441312		292.737	330.005	213.119	569.533	153.054	290.487		59.5471	31.4579	5.34657	41.4173	21.4811	2.22862		0.00790249	0.118705	0.211861	0.538471	0.49927	0.262102		0.00902879	0.0342278	0.0865294	0.0472796	0.245563	0.00100206		-0.0152007	-0.135801	-0.343249	-0.622143	-0.762892	-0.543813		0.00293361	0.0362481	0.23018	0.236769	0.298539	0.111818
547	-0.434574		290.963	320.147	220.922	564.568	160.776	270.332		60.9016	21.151	16.5044	33.4731	26.4408	1.07681		0.00466788	0.122152	0.212842	0.53906	0.499117	0.260029		0.00825525	0.0346068	0.0842608	0.0471673	0.237909	6.79936e-06		-0.00877187	-0.132428	-0.344868	-0.622878	-0.774818	-0.544881		0.00402564	0.030453	0.232813	0.238662	0.317185	0.117322
548	-0.427837		293.148	310.391	217.375	556.041	164.395	273.724		66.3635	31.6537	14.7657	25.9952	30.7472	5.62174		-0.00254322	0.124163	0.212654	0.543254	0.50892	0.257884		0.013565	0.0345338	0.0859183	0.0515633	0.244336	0.00180642		-0.0102069	-0.129511	-0.345436	-0.623519	-0.781091	-0.54857		0.00544466	0.0329876	0.238157	0.235537	0.328899	0.121705
549	-0.421099		295.378	310.021	214.53	576.643	163.945	280.642		65.0974	45.5261	2.45377	17.3185	33.1421	2.28578		0.000776749	0.124544	0.210959	0.543066	0.517119	0.260271		0.0144496	0.0354569	0.0871835	0.046562	0.251495	0.000340764		-0.0114136	-0.128529	-0.34563	-0.624005	-0.771688	-0.55356		0.00883257	0.0349726	0.239503	0.233679	0.329862	0.123343
550	-0.414362		286.525	313.377	213.212	571.88	152.303	275.359		68.5997	36.7677	3.40018	29.3293	38.9928	17.1499		-0.0026674	0.12092	0.213836	0.548506	0.513185	0.262515		0.0204476	0.0378279	0.084023	0.0479554	0.239113	0.003173		-0.00989638	-0.131627	-0.3479	-0.618022	-0.757626	-0.563766		0.0118215	0.0295758	0.24676	0.233285	0.316548	0.12875
551	-0.407624		278.857	312.278	217.019	582.857	150.103	282.012		70.1722	43.6797	1.50746	25.9229	30.2313	18.9457		-0.00985294	0.118657	0.217577	0.555198	0.501263	0.262795		0.0307375	0.041338	0.0786516	0.0529247	0.222836	0.0114847		-0.0132796	-0.132117	-0.357112	-0.610423	-0.748042	-0.565313		0.0124988	0.0317622	0.252667	0.231113	0.298742	0.133556
552	-0.400887		282.02	322.202	209.247	570.152	150.295	275.807		72.4033	53.6149	0.704432	33.2742	29.635	8.32002		-0.00739345	0.115042	0.216358	0.559479	0.492765	0.259274		0.030031	0.0445542	0.070492	0.0544049	0.212738	0.0144812		-0.0134057	-0.135401	-0.366802	-0.608375	-0.756695	-0.567327		0.0123572	0.0333436	0.25499	0.234109	0.285565	0.139213
553	-0.394149		280.258	310.255	207.771	562.328	144.886	265.507		69.9858	46.7263	6.40306	40.0288	35.2887	8.03738		-0.00849427	0.111105	0.215192	0.565356	0.506454	0.26067		0.0273666	0.0448994	0.0692309	0.0580739	0.222757	0.0180768		-0.0125818	-0.136059	-0.372826	-0.609312	-0.754428	-0.568015		0.00761568	0.0352469	0.257657	0.2388	0.28673	0.139835
554	-0.387411		283.05	317.793	217.477	576.85	149.831	261.412		80.1202	24.1478	2.8144	36.3192	29.9532	8.14238		-0.00254858	0.109136	0.215079	0.569229	0.509232	0.257951		0.0161383	0.044441	0.0733557	0.0609295	0.217372	0.024455		-0.012373	-0.13528	-0.373133	-0.610579	-0.747807	-0.575845		0.000993447	0.0395012	0.255891	0.239236	0.286075	0.146409
555	-0.380674		269.23	316.217	207.461	574.761	149.154	263.922		91.3742	28.6394	6.19312	45.7529	27.925	11.4987		0.0077272	0.11016	0.211092	0.575259	0.512525	0.263688		0.00631653	0.0433851	0.0704129	0.0615682	0.212475	0.0211304		-0.0131692	-0.132	-0.36949	-0.614542	-0.758362	-0.579399		0.00516805	0.039342	0.252666	0.243349	0.273873	0.144923
556	-0.373936		283.565	306.711	199.586	566.812	147.753	276.747		80.5512	29.3309	16.5656	28.8311	32.3596	1.38001		0.0183964	0.113454	0.219412	0.575505	0.522822	0.269582		0.000893707	0.0434781	0.0614481	0.0574218	0.222532	0.0151554		-0.0129204	-0.128382	-0.36994	-0.615731	-0.761682	-0.584823		0.00636793	0.0376118	0.246796	0.248998	0.282839	0.147858
557	-0.367199		276.582	304.61	209.918	594.996	152.342	268.245		79.7899	44.1168	6.09872	20.8154	37.8116	12.255		0.0279121	0.113724	0.223715	0.577601	0.540274	0.271745		0.00378084	0.0439176	0.0608668	0.0591002	0.24577	0.0148619		-0.016882	-0.128692	-0.362125	-0.616216	-0.768199	-0.595367		0.010649	0.0360956	0.244053	0.254718	0.28366	0.15838
558	-0.360461		260.835	301.486	196.428	586.448	154.812	270.221		86.5968	36.3535	1.62855	39.8484	36.5108	1.97531		0.0337313	0.115376	0.228564	0.580682	0.551465	0.272077		0.00677766	0.0420893	0.053286	0.0624793	0.260201	0.0091897		-0.0154702	-0.132057	-0.360716	-0.618411	-0.765841	-0.597305		0.0115983	0.0346794	0.241639	0.257082	0.278126	0.155675
559	-0.353723		267.353	318.994	197.228	581.267	146.496	274.623		87.5815	39.4621	1.92973	41.3877	34.3422	4.67597		0.0340223	0.114304	0.238968	0.582538	0.556889	0.268687		0.00612673	0.0455811	0.0458456	0.0655259	0.265168	0.00666765		-0.0176366	-0.135598	-0.361005	-0.62082	-0.757967	-0.598988		0.0121924	0.0352854	0.238187	0.256738	0.27351	0.158101
560	-0.346986		264.457	314.554	191.776	589.291	137.696	261.852		93.3735	27.5598	10.1319	47.8656	33.6894	12.7202		0.0374589	0.111143	0.240446	0.582174	0.567291	0.266508		0.0129976	0.0496239	0.0385053	0.0612065	0.28084	0.00744119		-0.0205222	-0.137794	-0.3639	-0.622419	-0.755107	-0.606166		0.00661174	0.0332657	0.237999	0.255701	0.261456	0.159675
561	-0.340248		272.032	304.766	196.239	570.078	144.76	266.433		90.5179	34.7421	12.0934	30.7731	41.4825	9.0217		0.0537691	0.108574	0.240674	0.584578	0.561188	0.256905		0.024448	0.0474484	0.038235	0.0615851	0.275199	0.0139593		-0.0239003	-0.139129	-0.362373	-0.62466	-0.76978	-0.613872		0.00353553	0.0339603	0.233907	0.256203	0.25708	0.161654
562	-0.333511		264.899	308.366	196.719	552.013	139.451	266.677		94.1105	28.8729	3.0863	34.407	42.5427	7.43246		0.0568474	0.10687	0.23685	0.585908	0.558774	0.25392		0.0247668	0.0464441	0.041815	0.0593437	0.268867	0.0218313		-0.0237037	-0.140145	-0.35616	-0.625186	-0.777523	-0.624312		0.0027468	0.0292182	0.218878	0.256081	0.262237	0.167962
563	-0.326773		265.816	309.452	218.313	577.424	144.192	263.634		88.2939	24.0701	10.3348	34.6673	32.0705	4.77359		0.0476591	0.106777	0.244036	0.587001	0.550464	0.256773		0.0155579	0.0453503	0.0327333	0.0595562	0.248345	0.0244842		-0.0231357	-0.140228	-0.354396	-0.624864	-0.772862	-0.629384		0.00640427	0.0246352	0.216148	0.255376	0.258863	0.170207
564	-0.320035		271.278	303.463	213.413	581.847	144.483	257.007		85.7861	48.2247	0.467422	35.711	38.6172	14.2088		0.0546691	0.10794	0.24296	0.592035	0.552672	0.256248		0.0263037	0.0440877	0.0317986	0.0629942	0.260704	0.0257062		-0.0230906	-0.140978	-0.353326	-0.623238	-0.760215	-0.640232		0.00772068	0.0273142	0.214454	0.249242	0.245204	0.1714
565	-0.313298		263.247	313.686	197.77	570.688	143.269	269.841		78.49	42.7705	0.600601	27.8428	25.3089	1.97318		0.0592245	0.107666	0.243198	0.591792	0.560639	0.25127		0.0339518	0.0441198	0.0281458	0.0574621	0.270983	0.0245215		-0.0171662	-0.141041	-0.352125	-0.619477	-0.774159	-0.643626		0.00474805	0.0257545	0.215067	0.243798	0.224184	0.175996
566	-0.30656		257.575	304.85	191.301	576.587	142.236	268.692		82.544	35.7765	0.515612	31.534	13.2958	12.2965		0.050002	0.107318	0.244187	0.591581	0.554474	0.252513		0.0268993	0.0442044	0.025443	0.0607712	0.26706	0.0249694		-0.016128	-0.138572	-0.352592	-0.618726	-0.814741	-0.642033		0.00312264	0.0175797	0.219308	0.246139	0.235189	0.179175
567	-0.299823		265.746	294.635	202.222	577.237	140.117	267.812		79.8473	22.7572	3.49169	24.4176	15.646	0.537264		0.0403428	0.107626	0.244278	0.592602	0.537076	0.250902		0.0158725	0.0459324	0.0256032	0.0641286	0.249507	0.0329463		-0.0177825	-0.133493	-0.357564	-0.617841	-0.851011	-0.641161		0.0019974	0.0115918	0.218691	0.247935	0.279396	0.178446
568	-0.293085		265.71	292.181	199.976	571.738	141.256	249.428		81.8947	26.0286	9.49374	34.8291	19.5117	0.706511		0.0220719	0.106445	0.245139	0.593751	0.523717	0.248423		0.00426154	0.047887	0.0208072	0.066156	0.235526	0.0350566		-0.0182409	-0.130489	-0.357259	-0.615099	-0.849902	-0.64459		0.0110032	0.00715543	0.215675	0.249938	0.320197	0.181652
569	-0.286348		266.173	290.522	212.704	565.054	138.09	252.274		83.0787	27.9759	8.72511	46.5796	24.8632	6.21083		0.0193661	0.104711	0.245318	0.596011	0.525388	0.246786		0.00377313	0.0481347	0.0227312	0.074915	0.24352	0.0348545		-0.0185374	-0.132309	-0.358471	-0.614322	-0.853115	-0.645117		0.0146267	0.00696896	0.211809	0.250008	0.316879	0.184536
570	-0.27961		261.113	297.829	213.347	565.82	136.569	258.807		83.3347	29.4693	6.69294	46.9405	36.0458	16.1106		0.00481094	0.100287	0.244902	0.597803	0.511284	0.246		0.0128305	0.0506753	0.0254161	0.081458	0.2182	0.0373626		-0.0192118	-0.136875	-0.3588	-0.616805	-0.860824	-0.65619		0.0147803	0.0121087	0.214536	0.250588	0.320174	0.186563
571	-0.272872		256.913	309.889	205.058	554.757	137.61	253.67		90.1377	24.879	12.4501	46.1245	29.728	4.04294		-0.00219527	0.0993859	0.241343	0.599185	0.516331	0.246977		0.0104564	0.051332	0.0246973	0.0825664	0.223491	0.038367		-0.020551	-0.135394	-0.361472	-0.617891	-0.863275	-0.66631		0.0144084	0.0164952	0.214021	0.252133	0.318623	0.187466
572	-0.266135		264.841	297.593	207.287	553.831	134.979	251.097		77.9202	27.72	0.859104	32.5693	28.3874	5.29617		0.00117421	0.10087	0.251003	0.59418	0.508923	0.252826		0.00281887	0.0526653	0.0194348	0.0818591	0.208908	0.0425529		-0.019775	-0.132205	-0.359692	-0.620668	-0.860358	-0.661253		0.0145705	0.0211665	0.214635	0.253184	0.313112	0.185375
573	-0.259397		260.732	302.712	209.791	563.935	140.25	235.836		78.8067	33.8765	3.1175	37.5135	23.8443	17.0554		0.00483331	0.101725	0.243363	0.586398	0.514221	0.259078		0.000411076	0.0484281	0.0274287	0.0807291	0.206255	0.0453564		-0.0168576	-0.12583	-0.356166	-0.619955	-0.849989	-0.667298		0.0144747	0.022452	0.214729	0.253314	0.316686	0.187246
574	-0.25266		248.022	303.282	201.938	561.564	136.456	258.954		86.2473	21.9554	10.4999	52.2688	29.7725	15.5158		0.000993506	0.105607	0.238243	0.57867	0.514583	0.25374		0.00656142	0.0431732	0.0259773	0.0814046	0.213609	0.0481723		-0.016455	-0.120851	-0.354211	-0.61942	-0.857918	-0.6653		0.00947643	0.021502	0.219732	0.250366	0.302728	0.193636
575	-0.245922		245.36	299.036	206.514	575.114	131.744	242.206		82.017	23.8378	6.24412	50.9845	27.4738	7.63551		-0.0148822	0.107258	0.231768	0.574691	0.515283	0.264529		0.0231752	0.0430466	0.0262243	0.0791577	0.217201	0.0420964		-0.0144885	-0.123796	-0.358111	-0.620728	-0.86041	-0.652439		0.00739864	0.0212168	0.228306	0.251178	0.305532	0.186127
576	-0.239184		242.256	296.392	204.659	567.072	125.326	226.932		85.7239	29.4474	1.38325	40.3452	26.7644	0.854409		-0.00251288	0.108448	0.23164	0.576531	0.519211	0.273542		0.0120485	0.0434633	0.0240771	0.0793213	0.230634	0.0324791		-0.0106838	-0.120518	-0.362222	-0.620935	-0.84715	-0.653226		0.00904633	0.0266221	0.235058	0.246896	0.320717	0.180083
577	-0.232447		249.417	314.472	198.697	550.949	138.22	235.892		86.3952	24.576	3.66669	45.8725	27.833	17.7904		0.00942314	0.108868	0.22974	0.579107	0.523984	0.278812		0.00199388	0.0413318	0.0268349	0.077108	0.252295	0.0348605		-0.0099129	-0.120902	-0.360798	-0.625457	-0.835104	-0.655889		0.00909713	0.0287909	0.236075	0.245738	0.318346	0.181193
578	-0.225709		249.546	308.885	209.438	548.137	136.424	224.446		81.1661	32.1313	1.92956	48.0806	26.2017	9.12029		0.0153966	0.107112	0.228546	0.574183	0.520722	0.287149		0.0120266	0.0424073	0.0289437	0.0711154	0.246057	0.0420289		-0.00810472	-0.121026	-0.361054	-0.62911	-0.838309	-0.656282		0.00659625	0.0248419	0.223515	0.249909	0.306459	0.180759
579	-0.218972		248.133	298.375	214.057	537.004	130.266	213.924		74.0851	28.6362	8.34923	47.3708	20.3691	4.68745		0.00771938	0.110615	0.244627	0.573956	0.529945	0.296342		0.0133044	0.0409904	0.0234839	0.073242	0.261868	0.0413917		-0.0106952	-0.121315	-0.356206	-0.630047	-0.850268	-0.677553		0.0012962	0.0264797	0.216226	0.248648	0.311479	0.191706
580	-0.212234		248.629	304.886	194.272	553.239	125.398	229.81		76.2749	20.9528	12.3542	39.2733	19.3988	15.1267		0.0081667	0.112609	0.255585	0.57689	0.536187	0.300744		0.0179873	0.0394964	0.0206656	0.0743169	0.272998	0.0352604		-0.0135253	-0.124698	-0.348079	-0.636107	-0.85777	-0.677883		0.00729231	0.0368264	0.208329	0.2437	0.305371	0.190994
581	-0.205496		242.217	300.048	198.592	546.461	128.778	221.078		78.3591	14.0765	12.3626	44.8058	25.0981	0.571848		0.010791	0.114325	0.263002	0.577313	0.55242	0.298344		0.0181008	0.038107	0.0140945	0.0729784	0.300491	0.0264519		-0.00969316	-0.13296	-0.342351	-0.640441	-0.862623	-0.672214		0.00614103	0.0329499	0.210276	0.244085	0.310562	0.195889
582	-0.198759		233.01	297.998	199.478	540.504	128.995	221.936		82.36	30.6944	1.9015	49.8528	34.4864	5.43516		0.0153466	0.116996	0.262866	0.578636	0.554407	0.311658		0.0199421	0.0347791	0.0161235	0.0748154	0.295927	0.0158863		-0.00713626	-0.131424	-0.336465	-0.639521	-0.844816	-0.67726		0.00690673	0.0305074	0.202435	0.240982	0.310948	0.203682
583	-0.192021		246.736	311.413	198.581	545.14	125.546	209.006		75.3611	31.8195	8.86906	59.0883	33.4771	0.528007		0.0194507	0.123725	0.252719	0.577768	0.542935	0.313151		0.0205234	0.0319352	0.0236251	0.0745088	0.276728	0.0152739		-0.0105888	-0.124111	-0.335609	-0.640459	-0.845036	-0.681992		0.00973345	0.0307216	0.20028	0.242563	0.284529	0.21721
584	-0.185284		247.686	300.763	198.333	534.335	120.829	214.406		74.2684	33.4636	1.05635	51.0808	33.5927	5.74761		0.0108941	0.130097	0.248908	0.57673	0.540596	0.31488		0.0102311	0.0298241	0.0245894	0.0716789	0.283317	0.00820232		-0.00416348	-0.11599	-0.340375	-0.639031	-0.850478	-0.673638		0.0056176	0.0289532	0.202502	0.242834	0.265399	0.214529
585	-0.178546		229.236	290.229	203.832	552.213	122.681	214.267		79.2532	39.6265	5.04105	67.1857	32.0401	2.31084		0.000461921	0.130562	0.245895	0.571525	0.517818	0.315532		0.00259008	0.0303263	0.0320424	0.0637524	0.263644	0.00424256		0.000569603	-0.120243	-0.345069	-0.63523	-0.833708	-0.666863		0.00138444	0.0296957	0.209682	0.243644	0.270917	0.218299
586	-0.171809		229.527	294.163	205.375	552.09	131.368	229.322		90.4795	27.6514	4.55451	57.1489	32.9524	11.5667		-0.00966847	0.126458	0.228068	0.577772	0.504286	0.319951		0.0136218	0.0281758	0.0456269	0.0645344	0.24566	0.00443355		-0.00111257	-0.122604	-0.342323	-0.635141	-0.849586	-0.668472		0.000861307	0.0284425	0.213758	0.246857	0.257419	0.222447
587	-0.165071		240.947	297.127	203.701	556.194	124.074	216.663		74.9992	35.285	1.54807	61.2988	20.9004	22.1426		-0.0161326	0.126648	0.221502	0.586679	0.480003	0.312111		0.0115464	0.0265686	0.0456619	0.0649972	0.212048	0.00200679		0.00171098	-0.125369	-0.344705	-0.635682	-0.857013	-0.66892		0.00242529	0.0220314	0.212981	0.244677	0.259541	0.218781
588	-0.158333		248.994	291.466	206.477	539.21	124.059	216.451		74.1599	31.0136	2.94428	50.8652	24.2715	11.3995		-0.00985507	0.126792	0.231514	0.593385	0.455694	0.314088		0.00184458	0.0262859	0.0436977	0.065359	0.176895	0.00306145		-0.000193549	-0.12692	-0.345129	-0.633354	-0.864238	-0.674264		0.0021613	0.0193148	0.214707	0.24558	0.26615	0.224356
589	-0.151596		237.965	288.443	194.493	540.508	120.79	192.605		74.4139	33.4533	4.83676	50.0611	21.3068	9.82019		-0.0157828	0.128719	0.227095	0.603068	0.44248	0.309442		0.0092914	0.0238855	0.0414397	0.0710052	0.165898	0.00734186		-0.00127649	-0.128055	-0.342071	-0.631236	-0.872246	-0.674395		0.00274283	0.0176271	0.221191	0.242871	0.26569	0.215023
590	-0.144858		240.099	287.017	194.694	532.452	116.55	194.693		63.0767	34.9224	5.44937	60.0088	25.8551	2.21156		-0.0258547	0.128856	0.230335	0.606787	0.428714	0.313902		0.0221968	0.0254987	0.038285	0.0808306	0.14571	0.00854075		-0.0072619	-0.128754	-0.346212	-0.625897	-0.889229	-0.683078		0.00210708	0.0195996	0.22256	0.241666	0.270291	0.223492
591	-0.138121		241.825	286.568	198.49	534.8	113.983	202.967		71.2676	28.4801	11.1794	60.6486	29.7037	3.6054		-0.0373699	0.12523	0.241284	0.604869	0.437107	0.308886		0.0327833	0.0321164	0.0354038	0.0876288	0.157729	0.016052		-0.00800049	-0.130568	-0.357188	-0.623076	-0.870936	-0.686573		0.000322558	0.0224515	0.228205	0.244233	0.271715	0.216782
592	-0.131383		230.826	291.136	202.291	519.757	114.088	201.539		74.771	31.8562	3.82978	59.0242	38.9038	22.4826		-0.0470608	0.126007	0.246383	0.604123	0.434602	0.302331		0.0434349	0.0327394	0.0257401	0.092721	0.1542	0.0158797		-0.00789923	-0.131102	-0.359986	-0.625779	-0.864018	-0.684986		0.00293634	0.0237886	0.244128	0.245339	0.258323	0.221533
593	-0.124645		232.091	276.401	215.734	510.92	115.628	179.276		70.552	42.6504	3.03575	63.3106	28.4722	6.92462		-0.0358191	0.124292	0.239839	0.606794	0.440184	0.295392		0.0384576	0.0329382	0.0313641	0.0965525	0.161598	0.0260138		-0.00472052	-0.132885	-0.37046	-0.622614	-0.858845	-0.689304		0.0135152	0.0242671	0.247159	0.241739	0.256741	0.224244
594	-0.117908		234.544	279.904	199.942	532.258	112.649	182.274		67.4461	36.3767	3.60871	66.9488	21.3713	7.86702		-0.0453083	0.123677	0.234092	0.604995	0.441344	0.284656		0.0524956	0.0344749	0.0383641	0.0981109	0.155172	0.03258		0.00047722	-0.133631	-0.376821	-0.616325	-0.861273	-0.685069		0.0192917	0.017011	0.241882	0.241155	0.253226	0.210466
595	-0.11117		238.005	270.344	203.773	527.927	105.393	197.93		64.6771	45.086	6.0263	49.7336	28.1579	1.91558		-0.0479627	0.121907	0.228197	0.605632	0.441409	0.304723		0.0529484	0.0350256	0.0518491	0.104027	0.158275	0.0281097		-0.00227948	-0.129386	-0.38064	-0.617346	-0.845274	-0.701527		0.0152712	0.0180131	0.241055	0.242584	0.267233	0.207151
596	-0.104433		227.91	267.801	204.365	510.15	107.988	190.597		61.2765	37.5462	3.90202	56.9747	21.8453	23.1227		-0.0367128	0.117676	0.223992	0.603381	0.437392	0.304582		0.03965	0.0397983	0.0651042	0.0999586	0.170435	0.035212		-0.00208176	-0.132671	-0.381976	-0.61886	-0.798945	-0.720651		0.0117324	0.0255053	0.246276	0.236001	0.245661	0.21865
597	-0.097695		237.02	272.513	198.739	513.069	110.102	188.378		58.566	28.6162	11.4513	54.3788	26.9198	22.5749		-0.0330639	0.113338	0.222069	0.60049	0.433922	0.313376		0.0344883	0.0441849	0.0709826	0.0957756	0.170402	0.0260174		0.00225376	-0.140619	-0.381654	-0.622088	-0.776237	-0.727419		0.0111704	0.0266821	0.251929	0.236503	0.190349	0.218941
598	-0.0909574		236.516	278.244	191.323	516.278	105.907	210.232		61.1891	29.9904	19.4211	67.8201	23.8299	23.325		-0.0172779	0.109263	0.212551	0.601823	0.430367	0.311749		0.016929	0.0455533	0.074487	0.0950771	0.161412	0.0448658		0.00051215	-0.15201	-0.373229	-0.624067	-0.780255	-0.722777		0.00544542	0.0222676	0.250101	0.237795	0.16682	0.21732
599	-0.0842199		229.056	268.402	196.559	514.627	109.356	199.584		69.6643	36.9306	8.28865	45.4991	24.4346	12.9779		-0.0160602	0.109607	0.204988	0.596194	0.439789	0.31421		0.0148113	0.0448134	0.0818675	0.0907384	0.158609	0.0602027		0.000448109	-0.15333	-0.365486	-0.625678	-0.790611	-0.740853		0.00304775	0.0186192	0.249267	0.234234	0.179952	0.237
600	-0.0774823		224.769	255.83	197.612	526.395	111.524	175.595		73.9976	20.5903	1.10334	52.9905	18.3218	6.33568		0.00144499	0.115335	0.202423	0.582974	0.459068	0.307872		0.00376671	0.04033	0.0827546	0.0854199	0.179858	0.0889463		0.00140804	-0.148056	-0.359925	-0.62617	-0.795166	-0.755529		0.00109535	0.018128	0.244363	0.230046	0.176073	0.251571
601	-0.0707447		225.097	252.644	188.848	508.955	104.865	176.284		71.0661	48.6704	15.4583	35.9521	25.7599	16.6407		0.004579	0.115187	0.209295	0.578874	0.452036	0.320127		0.00225946	0.0369412	0.0944636	0.0888645	0.172236	0.08831		0.000543847	-0.14735	-0.357539	-0.633148	-0.800131	-0.75618		0.00101905	0.0227943	0.249268	0.237929	0.17145	0.257178
602	-0.0640071		230.014	270.984	181.567	507.102	104.219	175.553		75.1565	42.641	15.1399	55.4903	31.9376	18.7733		0.00516984	0.114564	0.193286	0.576395	0.45811	0.319421		0.00349662	0.0357047	0.102644	0.0869491	0.191167	0.082138		0.00324395	-0.145645	-0.35949	-0.634994	-0.781494	-0.765521		0.00493919	0.0239752	0.249855	0.238536	0.173321	0.261249
603	-0.0572695		220.383	257.963	186.116	489.643	107.453	181.257		70.6803	31.0572	14.8127	38.9658	24.7312	17.4635		0.00374126	0.111236	0.202769	0.578203	0.466585	0.327686		0.00324256	0.0370971	0.106821	0.0881852	0.204769	0.0886056		0.00225462	-0.146231	-0.362347	-0.641182	-0.794868	-0.764198		0.00299095	0.0244678	0.248734	0.238777	0.141615	0.26306
604	-0.0505319		214.822	268.346	194.552	504.254	109.102	178.697		63.3324	38.817	15.4407	47.5591	32.9433	15.2151		0.0108089	0.10991	0.214768	0.58954	0.48396	0.328458		0.00813475	0.0347162	0.117307	0.0924803	0.221809	0.0706836		0.00449019	-0.153925	-0.365922	-0.635485	-0.801239	-0.766407		0.00364251	0.0164044	0.252626	0.233618	0.156371	0.25136
605	-0.0437943		221.457	270.84	189.857	498.524	106.498	167.32		67.3253	43.4394	26.0564	52.1355	36.2382	19.0773		0.0172535	0.114544	0.228358	0.604616	0.50215	0.311751		0.0172135	0.0260109	0.121891	0.0975069	0.229431	0.0723595		0.00116723	-0.152354	-0.352756	-0.634846	-0.821827	-0.781206		0.00331951	0.0146008	0.237919	0.23555	0.166117	0.241014
606	-0.0370567		230.293	285.379	181.015	491.633	110.583	154.821		57.1744	45.4305	14.9314	53.6433	36.2866	11.6174		0.00820571	0.116262	0.23701	0.608273	0.518215	0.306084		0.00986748	0.0227544	0.131151	0.099972	0.236304	0.0677127		-0.0018907	-0.147163	-0.342376	-0.643432	-0.840958	-0.793139		0.00239019	0.0172082	0.222488	0.250367	0.18389	0.256015
607	-0.0303191		231.518	269.743	185.197	479.391	105.719	161.629		60.2668	48.4946	10.4249	49.4901	24.5638	12.2855		-0.00469284	0.110883	0.237313	0.606573	0.49373	0.326651		0.00263374	0.0266773	0.131544	0.102513	0.195265	0.0437615		-0.00773746	-0.146291	-0.339355	-0.641443	-0.815798	-0.821351		0.0050091	0.0154168	0.223864	0.24904	0.170423	0.250238
608	-0.0235816		224.928	272.817	182.448	483.807	103.141	163.038		62.114	41.4302	21.395	58.1885	32.5998	20.6796		-0.00101533	0.107877	0.236998	0.608611	0.488658	0.325924		0.000284995	0.0277669	0.135947	0.103094	0.198137	0.0376597		-0.0113849	-0.145571	-0.332519	-0.639138	-0.801777	-0.832594		0.0102194	0.0184769	0.237403	0.244612	0.129205	0.246622
609	-0.016844		215.795	253.45	177.229	483.977	103.654	172.859		62.0004	42.2524	15.6818	67.7775	23.0721	9.38814		0.000365043	0.10508	0.223619	0.611051	0.503385	0.306821		0.000861022	0.0323946	0.146921	0.102718	0.188856	0.0457306		-0.00830271	-0.140261	-0.321203	-0.637266	-0.817425	-0.798372		0.00823654	0.0221659	0.232216	0.2447	0.100392	0.221217
610	-0.0101064		209.659	247.221	185.833	493.474	108.534	155.031		69.3257	50.4813	21.2347	54.8405	25.597	2.39879		-0.00128019	0.11005	0.206923	0.611063	0.493128	0.303825		0.00130377	0.0313847	0.152579	0.105297	0.149883	0.0417647		-0.00759099	-0.134522	-0.323564	-0.632223	-0.826483	-0.804109		0.00684668	0.0161819	0.230182	0.244717	0.136872	0.214535
611	-0.00336879		228.296	237.433	180.114	486.247	97.1107	155.869		57.8772	50.2471	28.5264	46.2251	29.0549	0.821542		0.00174947	0.108975	0.199169	0.610517	0.466063	0.296006		0.00443273	0.0328811	0.169318	0.111907	0.111318	0.0602104		-0.005119	-0.137018	-0.321991	-0.628614	-0.826397	-0.814563		0.00632705	0.0128803	0.224835	0.23787	0.144012	0.204917
612	0.00336879		223.147	241.722	169.986	490.767	102.972	155.112		64.0075	40.6885	39.3525	42.1454	35.8675	8.92023		0.00829448	0.115193	0.198897	0.605979	0.460447	0.291992		0.0103233	0.0299628	0.177972	0.106494	0.0835247	0.0584958		-0.00497708	-0.131897	-0.320487	-0.635641	-0.829655	-0.808309		0.00478232	0.0217954	0.221899	0.24017	0.15026	0.195829
613	0.0101064		215.531	248.535	174.735	498.779	98.8248	156.935		67.2137	60.0859	24.8736	35.1357	26.976	0.911001		-0.00263994	0.113865	0.204548	0.608247	0.470088	0.288981		0.00341484	0.0304911	0.162273	0.105378	0.0908817	0.0595603		-0.00211287	-0.131157	-0.321025	-0.637751	-0.827355	-0.81081		0.00182145	0.0226258	0.214931	0.242	0.164598	0.188107
614	0.016844		216.76	250.466	167.306	476.676	97.7438	154.544		65.1332	56.5411	25.1536	49.8371	24.9734	5.85943		-0.00786623	0.107017	0.218793	0.611064	0.438731	0.292389		0.0104018	0.0330321	0.153027	0.107737	0.0755166	0.0467741		-0.0029183	-0.134733	-0.32062	-0.640098	-0.816843	-0.83166		0.000826424	0.0206153	0.211664	0.245307	0.173875	0.183438
615	0.0235816		213.727	232.53	171.975	469.672	95.3066	150.91		55.2355	50.1581	30.927	49.106	28.3145	5.46077		0.000549732	0.107197	0.223404	0.616786	0.455996	0.286044		0.00253031	0.0374228	0.140324	0.113425	0.0833436	0.0394561		-0.00675491	-0.130341	-0.313284	-0.642012	-0.829517	-0.846062		0.00258007	0.0207602	0.201855	0.242976	0.172451	0.176526
616	0.0303191		208.234	229.299	170.712	464.469	96.4848	157.319		60.1871	64.5078	29.2663	56.8822	32.2778	1.537		0.0018612	0.112079	0.235604	0.612854	0.45776	0.280391		0.00353659	0.0405636	0.122836	0.114247	0.0669015	0.045326		-0.00818678	-0.133989	-0.310836	-0.639976	-0.79187	-0.860002		0.00836625	0.0251981	0.197083	0.236493	0.183706	0.173019
617	0.0370567		222.996	237.405	176.558	477.16	96.4822	154.212		59.871	60.2066	26.6123	39.5738	20.1657	2.10185		0.00308808	0.113004	0.244371	0.605939	0.464412	0.28183		0.00139847	0.0443018	0.109812	0.113377	0.0828738	0.0422712		-0.0105414	-0.128272	-0.31792	-0.631914	-0.788189	-0.853343		0.00957748	0.0389781	0.198593	0.230693	0.15349	0.18261
618	0.0437943		223.367	235.806	184.433	482.623	94.0199	158.883		65.5614	57.6116	18.6356	30.2235	26.4702	18.8414		-0.00103832	0.110231	0.222625	0.594802	0.468549	0.287629		0.00337971	0.0477078	0.104381	0.114222	0.0942957	0.0485686		-0.00963749	-0.120475	-0.308097	-0.627979	-0.787568	-0.862637		0.0114456	0.0437496	0.199835	0.223158	0.147024	0.193386
619	0.0505319		221.171	236.826	175.153	485.687	97.0906	150.381		63.0552	45.8401	30.3283	34.4653	31.1766	12.3135		0.00320335	0.1087	0.213492	0.582281	0.469104	0.29666		0.00437759	0.0475757	0.110557	0.11714	0.138964	0.036907		-0.000131527	-0.116651	-0.306624	-0.626636	-0.792078	-0.876715		0.0110361	0.0438322	0.198923	0.216847	0.136989	0.19593
620	0.0572695		216.722	220.702	177.034	490.684	93.0553	151.242		66.876	56.2742	25.2244	46.1826	25.6921	3.82034		0.0139136	0.106414	0.207455	0.578313	0.464462	0.295115		0.0174171	0.0495176	0.110418	0.115726	0.135573	0.0544909		0.00458958	-0.109235	-0.300049	-0.622899	-0.755189	-0.875352		0.0128009	0.0440983	0.204841	0.206332	0.138677	0.19027
621	0.0640071		211.845	234.775	167.655	490.722	85.6134	150.271		66.0443	51.6364	39.4857	31.4216	17.6987	2.46557		0.0191358	0.108235	0.201627	0.580748	0.456967	0.300178		0.0255577	0.0492611	0.100737	0.112874	0.111571	0.0542385		0.00639757	-0.101437	-0.290719	-0.62675	-0.76913	-0.866012		0.017831	0.041955	0.2029	0.209766	0.112189	0.212539
622	0.0707447		210.043	227.178	162.865	480.219	89.2984	150.598		55.7409	38.2281	38.8675	47.2025	16.9614	0.886709		0.035914	0.108258	0.206547	0.586488	0.480715	0.305653		0.0414869	0.0462675	0.0939326	0.11451	0.157059	0.0445836		0.00686981	-0.0932116	-0.293151	-0.623077	-0.781434	-0.863875		0.0154406	0.0437156	0.198909	0.206737	0.116439	0.216333
623	0.0774823		217.591	212.863	163.567	475.491	92.9328	158.434		53.7818	56.0795	47.5649	42.087	15.0715	9.28125		0.0380383	0.113162	0.208051	0.588331	0.493115	0.305287		0.0427693	0.0386788	0.0901391	0.117032	0.172976	0.0358283		0.00588015	-0.0938276	-0.28192	-0.617961	-0.79279	-0.847137		0.0159624	0.0461371	0.192431	0.197134	0.126324	0.212258
624	0.0842199		220.003	209.921	170.089	484.779	88.6209	145.956		52.9967	44.5303	43.519	34.1145	15.6626	3.92512		0.0352571	0.108605	0.219515	0.58925	0.501305	0.311274		0.0387006	0.0416032	0.0902992	0.119895	0.176691	0.0429225		0.00258697	-0.0952046	-0.274561	-0.615477	-0.807954	-0.86261		0.0178324	0.0542311	0.191649	0.190257	0.147445	0.239431
625	0.0909574		210.086	214.432	154.201	477.706	88.7951	149.054		60.5957	49.3787	30.3676	31.3411	17.3278	0.168		0.0345935	0.111007	0.209084	0.592077	0.492055	0.300339		0.035882	0.0397143	0.0743908	0.121121	0.160133	0.0481065		0.00130929	-0.094086	-0.262757	-0.604027	-0.822784	-0.856565		0.0139725	0.0545506	0.176393	0.179126	0.136837	0.237056
626	0.097695		212.4	210.595	149.816	466.821	82.4321	151.566		59.289	50.1901	31.9397	36.6922	19.7532	6.93459		0.0255819	0.112981	0.205822	0.594476	0.491666	0.298414		0.0271484	0.0334779	0.0645695	0.125392	0.169341	0.0322452		-0.00210642	-0.0973385	-0.256714	-0.59028	-0.844479	-0.858535		0.0132719	0.0426621	0.167035	0.172893	0.151761	0.230717
627	0.104433		218.635	211.069	149.651	470.038	84.1232	153.907		61.8679	45.9215	26.2752	37.0462	18.5432	12.732		0.0312874	0.116118	0.202569	0.59606	0.515567	0.278756		0.0362337	0.0278721	0.0575865	0.131882	0.199791	0.0393288		-0.00524148	-0.10548	-0.26209	-0.5843	-0.865349	-0.85109		0.0135483	0.0372174	0.173048	0.166618	0.16466	0.226108
628	0.11117		222.096	206.343	145.031	476.472	93.8972	152.319		60.8378	34.0059	38.9319	58.5913	27.5224	10.0887		0.034257	0.117861	0.218865	0.594341	0.511417	0.272303		0.0394618	0.0308642	0.0456413	0.13765	0.19921	0.0418761		-0.00490295	-0.10061	-0.281197	-0.582125	-0.878648	-0.85554		0.0136118	0.0428373	0.183424	0.16384	0.181401	0.23155
629	0.117908		226.795	213.78	139.096	493.97	90.8542	157.693		47.2788	49.6799	34.8304	54.102	10.3848	13.8456		0.0306864	0.118569	0.224934	0.595459	0.499439	0.263654		0.0317591	0.0294743	0.0261226	0.139238	0.188089	0.0592578		-0.00380143	-0.0963252	-0.298465	-0.578697	-0.886368	-0.826884		0.0132402	0.0381258	0.189828	0.167443	0.171455	0.216834
630	0.124645		225.331	202.9	160.684	485.442	88.82	154.724		58.926	40.9857	39.275	60.8267	22.7479	10.3813		0.0207063	0.116786	0.235008	0.599377	0.490652	0.271048		0.0157934	0.0267146	0.0266261	0.143333	0.176922	0.0317531		-0.00625326	-0.0911006	-0.303671	-0.565538	-0.884614	-0.82712		0.0121943	0.0268434	0.188721	0.161039	0.188141	0.204185
631	0.131383		212.743	206.442	146.881	464.087	87.3668	157.816		55.7418	54.0783	27.5984	50.2144	27.6481	7.47391		0.0156256	0.113373	0.228647	0.594769	0.498983	0.256671		0.00992112	0.0299778	0.0224105	0.141042	0.18515	0.0314586		-0.00432144	-0.0909309	-0.313071	-0.560561	-0.872075	-0.828013		0.0115914	0.00801832	0.184647	0.15624	0.189523	0.194468
632	0.138121		209.727	214.781	145.557	478.403	89.9131	158.21		58.2912	48.7831	36.3152	37.3417	23.5462	7.41274		0.0174438	0.115247	0.241112	0.59471	0.516627	0.257805		0.0152888	0.0325625	0.0388133	0.140512	0.185779	0.0384307		-0.00582519	-0.0956902	-0.32763	-0.555359	-0.861427	-0.812515		0.0122708	0.000475073	0.185148	0.152015	0.189111	0.185029
633	0.144858		211.009	222.029	141.441	496.037	90.588	156.315		60.5404	60.2845	25.6671	37.3705	23.9339	2.20813		0.0139058	0.108983	0.237726	0.595825	0.507527	0.253831		0.0142754	0.0435094	0.0234983	0.139711	0.174143	0.0338878		-0.00848509	-0.0938883	-0.327889	-0.555312	-0.858462	-0.806604		0.0114239	0.000165461	0.190417	0.15923	0.196756	0.186186
634	0.151596		220.559	223.565	149.858	497.127	88.9722	155.227		56.9958	54.7311	44.8667	39.0143	21.4786	1.87562		0.0166083	0.106122	0.233716	0.590557	0.495988	0.306571		0.0168938	0.0495121	0.00343566	0.135027	0.168804	0		-0.00810795	-0.101662	-0.32558	-0.564063	-0.853713	-0.796717		0.00813064	0.00421835	0.179491	0.173496	0.194309	0.16923
635	0.158333		227.284	204.919	145.318	492.147	89.1808	157.91		54.1789	49.4739	28.9687	37.5327	19.1153	3.71248		0.0186069	0.100981	0.233198	0.581172	0.481009	0.318563		0.0165995	0.0534912	0.00631903	0.134515	0.151127	0		-0.00568631	-0.106877	-0.328737	-0.554792	-0.848898	-0.794591		0.00582495	0.000669056	0.187075	0.163792	0.202906	0.174172
636	0.165071		224.176	192.276	154.873	488.198	85.6947	167.721		56.2552	46.6299	27.0714	46.1551	11.3694	3.46484		0.00486421	0.097488	0.221514	0.576016	0.474335	0.277154		0.00443107	0.0611927	0.00928267	0.132371	0.145908	0.068745		-0.00553568	-0.113886	-0.343798	-0.540241	-0.830109	-0.741767		0.00775393	0.0025489	0.199398	0.146335	0.196674	0.184931
637	0.171809		231.522	192.501	158.74	494.197	95.494	144.449		59.7252	49.7197	31.8688	43.2648	20.4211	1.81394		0.00209468	0.106731	0.216552	0.576336	0.484352	0.259534		0.000271405	0.0598525	0.00451566	0.131236	0.165727	0.0904811		-0.000140732	-0.112573	-0.35667	-0.531829	-0.824128	-0.706928		0.00280126	0.00610689	0.206845	0.143426	0.212883	0.184002
638	0.178546		228.426	208.236	151.392	490.71	86.4212	142.843		48.2843	33.2491	32.8692	49.6719	18.5599	2.86018		-0.00613721	0.116048	0.217643	0.575898	0.477689	0.248873		0.00683859	0.0509921	0.0036779	0.13105	0.160523	0.0915414		0.00626624	-0.111142	-0.36612	-0.534582	-0.80918	-0.697647		0.00242728	0.0125073	0.224304	0.151506	0.225943	0.190707
639	0.185284		217.945	217.92	137.397	487.787	84.6809	144.632		59.9325	32.5588	27.7278	65.0283	14.3781	11.7135		-0.0117855	0.118755	0.2191	0.567776	0.466035	0.263639		0.013523	0.0448487	0.0112072	0.127882	0.147834	0.0817281		0.00691489	-0.106362	-0.376782	-0.531439	-0.792402	-0.725675		0.00167118	0.0139361	0.243439	0.148296	0.222407	0.224176
640	0.192021		221.13	211.959	137.886	471.626	87.9878	146.192		58.8957	30.3253	25.6466	45.5545	20.6036	1.28754		-0.00399673	0.112688	0.228601	0.559132	0.474409	0.254978		0.006481	0.0493354	0.0173645	0.12393	0.165188	0.0907583		0.00831026	-0.108385	-0.370778	-0.53448	-0.784908	-0.720134		0.00197669	0.0123919	0.244873	0.153708	0.186833	0.242954
641	0.198759		213.288	202.033	141.561	486.608	89.3559	146.753		51.1775	33.1424	34.9707	45.9483	20.7944	7.65878		-0.0144481	0.109803	0.238493	0.554593	0.471484	0.282638		0.0135193	0.0506897	0.0323942	0.113914	0.165592	0.0718416		0.00462358	-0.0972362	-0.368758	-0.535672	-0.780671	-0.717316		0.00534498	0.0026001	0.235311	0.161498	0.175391	0.258125
642	0.205496		217.389	192.449	140.681	490.62	84.1466	158.009		69.8523	28.1733	23.4906	47.4443	12.092	2.8263		-0.0191281	0.104495	0.246122	0.555104	0.495624	0.281779		0.0135416	0.0514404	0.041942	0.11307	0.206595	0.0741855		0.00398921	-0.10599	-0.357911	-0.531074	-0.771178	-0.715484		0.00810835	0.0102414	0.236776	0.160189	0.164391	0.260986
643	0.212234		222.634	197.87	136.493	509.386	90.1061	159.302		62.3121	46.0277	20.2084	54.2151	24.4383	10.6944		-0.0181204	0.103419	0.246226	0.550685	0.494529	0.293625		0.00491912	0.0540914	0.0264697	0.113522	0.211758	0.0688622		0.00275179	-0.108875	-0.351132	-0.525084	-0.761283	-0.704879		0.00853358	0.00485611	0.235936	0.152345	0.159052	0.256561
644	0.218972		217.806	184.785	142.628	520.109	89.0597	152.662		68.7706	27.2277	26.6633	46.5115	11.6905	1.14902		-0.00451264	0.106036	0.233561	0.547204	0.49379	0.298622		0.0126643	0.0515022	0.0191752	0.115151	0.215441	0.091219		0.00525507	-0.111156	-0.3476	-0.51502	-0.766798	-0.676672		0.0089067	0.0131306	0.231696	0.142662	0.161743	0.25226
645	0.225709		210.648	194.706	129.394	512.995	89.6534	152.269		72.3718	19.5082	16.7271	19.8564	10.4117	6.34711		-0.00991784	0.104861	0.22908	0.541416	0.496473	0.301865		0.00853716	0.0460432	0.0113435	0.113569	0.224257	0.108837		0.0138805	-0.115457	-0.328091	-0.508887	-0.765848	-0.664188		0.000362671	0.0121744	0.236598	0.14382	0.173173	0.258367
646	0.232447		218.451	191.359	130.93	523.097	86.2413	155.09		65.7245	27.7591	15.6043	38.1664	8.77665	7.98677		-0.0101185	0.102083	0.23051	0.539101	0.510061	0.290525		0.000923463	0.0406859	0.0125335	0.114836	0.249432	0.103048		0.0199057	-0.111009	-0.32585	-0.507079	-0.761302	-0.626938		0.00682613	0.010575	0.236537	0.145985	0.171537	0.243575
647	0.239184		229.078	182.432	139.377	511.74	85.6195	165.016		67.6337	20.7681	29.6322	29.8855	14.8902	8.16751		-0.0271637	0.108371	0.223108	0.53523	0.509467	0.292067		0.0220787	0.0317917	0.00283439	0.115839	0.253333	0.10185		0.0232789	-0.122	-0.312202	-0.506435	-0.751644	-0.631132		0.00903409	0.000906259	0.233605	0.146534	0.192734	0.236511
648	0.245922		218.55	179.277	131.534	504.533	90.772	154.484		79.4016	26.1212	13.6133	31.6283	15.5142	9.4731		-0.0340986	0.111205	0.241438	0.535902	0.518671	0.281742		0.037582	0.0240504	0.00787993	0.11576	0.271931	0.101038		0.023869	-0.125581	-0.319213	-0.504027	-0.742806	-0.615116		0.0115379	0.00249674	0.215468	0.146852	0.189345	0.22636
649	0.25266		228.875	187.071	122.83	498.816	86.1191	150.567		65.7681	16.7584	23.639	35.3754	6.59488	13.6784		-0.0391675	0.113978	0.257117	0.531888	0.508351	0.274597		0.0507159	0.0290885	0.00217496	0.108452	0.261243	0.102		0.0193165	-0.128775	-0.328786	-0.500777	-0.737893	-0.604067		0.0122393	7.81503e-05	0.201772	0.150371	0.197604	0.222566
650	0.259397		224.313	182.489	120.757	526.402	88.9581	154.034		60.0288	15.3199	9.81104	40.2268	15.1975	0.442622		-0.0385098	0.113124	0.262435	0.525125	0.515918	0.269071		0.0532019	0.02731	0.00798236	0.105538	0.277385	0.0842142		0.024328	-0.136655	-0.326865	-0.495924	-0.734603	-0.596959		0.0193679	0.00241681	0.199627	0.151683	0.200202	0.211395
651	0.266135		207.49	183.545	132.731	521.132	90.644	147.975		65.5066	10.8818	7.02887	46.1016	7.5639	6.35666		-0.0496772	0.107172	0.256358	0.52033	0.524517	0.277163		0.0592542	0.0197875	0.0154217	0.105283	0.292297	0.0740474		0.0279615	-0.137687	-0.323405	-0.484408	-0.723646	-0.591058		0.0214382	0.00444212	0.206392	0.140624	0.204517	0.18886
652	0.272872		221.62	186.912	132.37	508.878	88.7151	165.444		73.6282	4.87879	17.5925	14.2612	6.9105	12.2626		-0.056992	0.104829	0.251895	0.515282	0.507632	0.285795		0.0579582	0.0220766	0.0244916	0.103229	0.26461	0.0771202		0.0213983	-0.142937	-0.323157	-0.477206	-0.719151	-0.582372		0.0130606	0.00585458	0.190807	0.136285	0.213911	0.170019
653	0.27961		226.625	191.301	134.249	503.909	87.8164	164.215		72.4065	21.1358	16.6492	19.3422	7.18824	22.9253		-0.0520187	0.101635	0.255983	0.509471	0.500714	0.287034		0.0439923	0.0255088	0.0228963	0.0962432	0.256247	0.0805023		0.0185246	-0.143977	-0.322609	-0.477366	-0.714207	-0.587416		0.010866	0.00918352	0.181399	0.144223	0.222851	0.16176
654	0.286348		215.917	183.831	128.303	509.735	90.2199	160.36		72.2143	8.62775	8.05267	14.7388	0.839686	6.6686		-0.0516596	0.106996	0.242195	0.503588	0.491415	0.294066		0.0441197	0.0195076	0.0195951	0.0911568	0.252722	0.0726532		0.0177809	-0.133869	-0.322291	-0.481258	-0.704177	-0.557424		0.0131022	0.0139872	0.174346	0.150601	0.219634	0.13615
655	0.293085		216.039	185.438	134.854	528.969	96.6947	163.096		68.8104	14.9635	18.4275	7.32012	8.5569	0.237028		-0.0469989	0.106652	0.256365	0.498273	0.500841	0.282382		0.041922	0.0226408	0.0210904	0.0897306	0.26375	0.0694554		0.0200082	-0.127326	-0.326882	-0.488662	-0.696799	-0.541308		0.0145782	0.0157109	0.187739	0.159497	0.242611	0.13291
656	0.299823		221.27	171.41	127.903	521.172	96.1741	160.506		66.1425	22.2578	14.1724	16.7692	0.918889	7.14633		-0.0496345	0.113782	0.26523	0.49669	0.508425	0.28184		0.0443852	0.0272335	0.0183589	0.0845441	0.246691	0.071917		0.0202772	-0.122186	-0.339596	-0.494652	-0.69185	-0.520301		0.0135404	0.00398222	0.184898	0.167151	0.247465	0.125662
657	0.30656		210.735	183.006	126.123	526.901	93.1052	163.647		70.5814	18.2816	14.4434	19.0616	2.21882	5.95834		-0.0494535	0.109359	0.270838	0.491322	0.484846	0.284777		0.0477394	0.0272625	0.0150549	0.0775359	0.243785	0.0688081		0.0232631	-0.112752	-0.335281	-0.488975	-0.685164	-0.5192		0.0145137	0.0054736	0.179316	0.170346	0.256768	0.124808
658	0.313298		203.288	187.134	123.573	537.536	91.4803	159.435		76.7637	21.8254	2.58055	22.1663	5.96159	6.76763		-0.0555477	0.10894	0.262864	0.483743	0.505541	0.284846		0.0543664	0.0257648	0.0188953	0.0700025	0.246394	0.0482014		0.0249418	-0.115363	-0.326302	-0.48032	-0.668502	-0.514695		0.0158773	0.00219906	0.179273	0.162057	0.252922	0.117407
659	0.320035		214.692	177.896	120.666	557.011	93.3438	156.41		72.514	20.2814	1.67584	9.13116	4.56506	5.86589		-0.0504621	0.106816	0.263981	0.483923	0.509196	0.28897		0.0444742	0.028405	0.0279359	0.0705549	0.235316	0.0215897		0.0178197	-0.114744	-0.319497	-0.474703	-0.656663	-0.518864		0.00765906	0.00445553	0.161091	0.151933	0.254051	0.109598
660	0.326773		217.281	180.301	133.888	533.122	103.396	162.831		72.6613	16.6399	10.6874	14.6665	1.13149	7.5268		-0.0325345	0.102951	0.258203	0.48693	0.505291	0.290806		0.0211055	0.0351072	0.0173011	0.069054	0.231474	0.0234473		0.0167846	-0.119704	-0.322686	-0.479957	-0.653495	-0.509256		0.00287111	0.0160271	0.155534	0.156145	0.251047	0.117132
661	0.333511		215.254	176.985	135.345	540.501	104.251	175.045		69.6434	18.4512	1.01963	2.13313	10.0451	13.0219		-0.0290277	0.106899	0.259243	0.49098	0.494762	0.292106		0.0162382	0.0389715	0.00122565	0.0685132	0.217693	0.0254649		0.013767	-0.121408	-0.307678	-0.465347	-0.654885	-0.50268		0.00136479	0.0247029	0.161437	0.144771	0.24726	0.124426
662	0.340248		212.747	166.947	131.827	530.337	96.1086	172.343		71.5023	14.7109	2.72561	19.2877	9.76672	20.3415		-0.0379334	0.107883	0.251368	0.487465	0.473251	0.286164		0.0234898	0.0408201	0.0119897	0.0686829	0.212957	0.0274296		0.00909365	-0.125219	-0.28492	-0.459768	-0.649426	-0.508625		0.00197946	0.0285483	0.164654	0.144681	0.242077	0.133712
663	0.346986		218.613	167.152	129.77	540.463	96.5985	166.953		73.1453	11.3774	0.543212	14.4003	7.2624	18.7988		-0.0314229	0.116005	0.246559	0.479894	0.472034	0.272453		0.0162988	0.0321491	0.00384536	0.0660157	0.213146	0.026989		0.00834637	-0.130895	-0.276278	-0.447482	-0.640802	-0.505532		0.00117154	0.0300898	0.164759	0.134035	0.229637	0.130282
664	0.353723		219.593	189.069	132.57	537.917	96.3541	187.731		69.9217	3.80205	1.45368	17.6805	2.86427	24.3717		-0.0334387	0.119264	0.237805	0.476639	0.470743	0.262837		0.0191957	0.0240668	0.0163266	0.0657602	0.198826	0.0298239		0.00338584	-0.116604	-0.263927	-0.439701	-0.630694	-0.510606		0.00610027	0.0390313	0.166385	0.12579	0.228074	0.135717
665	0.360461		216.51	190.21	135.41	546.06	104.438	179.431		75.0713	2.054	11.1033	25.2519	6.33609	24.3818		-0.0124779	0.120656	0.228312	0.47493	0.467771	0.261625		0.00296953	0.0329899	0.013814	0.0629148	0.196382	0.0281875		-0.00271617	-0.109963	-0.270181	-0.444426	-0.62519	-0.507801		0.00875521	0.0348489	0.16175	0.132125	0.217996	0.122025
666	0.367199		210.647	181.093	131.4	545.622	104.926	186.212		77.0994	10.2282	7.99745	20.2209	10.9545	11.8077		-0.000572351	0.120257	0.224409	0.471893	0.452591	0.251167		0.00331156	0.035648	0.00990601	0.0600257	0.175869	0.0229315		-0.00126124	-0.112508	-0.256898	-0.44264	-0.62133	-0.516174		0.00216617	0.0301326	0.154337	0.133403	0.22142	0.118369
667	0.373936		210.879	171.204	135.852	537.764	94.6905	184.632		81.6903	0.424999	7.59708	9.65537	1.26213	7.11216		-0.0083103	0.114705	0.222207	0.466637	0.455202	0.245559		0.00741967	0.038794	0.00586649	0.0616385	0.182966	0.0221311		-0.00484435	-0.118993	-0.247003	-0.442571	-0.61847	-0.512497		0.000279985	0.0384843	0.143566	0.13067	0.214238	0.120266
668	0.380674		214.337	188.313	139.291	535.447	98.1603	192.386		76.2555	4.63385	10.2869	24.1256	6.64604	8.52037		-0.0289454	0.112739	0.230776	0.463943	0.45962	0.245214		0.0263027	0.0439006	0.0019867	0.0642456	0.189419	0.0202198		-0.00987807	-0.125554	-0.245602	-0.431355	-0.616572	-0.506187		0.00226181	0.0409666	0.127429	0.120576	0.210304	0.117891
669	0.387411		225.798	187.67	138.253	540.922	100.55	185.773		72.9555	5.94022	12.1895	7.38494	4.90667	26.1891		-0.0225404	0.109858	0.218666	0.465237	0.456403	0.24338		0.0211049	0.0435362	0.0156828	0.0714769	0.189179	0.0257277		-0.00697569	-0.131548	-0.25026	-0.426498	-0.611588	-0.478724		0.00525492	0.0287022	0.116943	0.120339	0.209822	0.0894385
670	0.394149		219.578	187.808	137.607	546.147	106.118	183.179		72.1818	0.287199	11.1326	12.4622	1.71632	17.1774		-0.0325502	0.10356	0.207142	0.463859	0.457246	0.252894		0.0337384	0.0373248	0.0198193	0.0772519	0.199102	0.0232854		-0.00391607	-0.12854	-0.254163	-0.420251	-0.602256	-0.467759		0.00935152	0.0278805	0.121949	0.114705	0.232956	0.0678835
671	0.400887		215.851	195.959	135.74	556.601	103.73	187.564		81.1609	9.92292	2.38563	25.7739	0.650169	9.55623		-0.0365477	0.106047	0.189362	0.462801	0.459955	0.240852		0.0411224	0.033887	0.0369075	0.0843423	0.214655	0.0240991		-0.00481531	-0.131564	-0.255845	-0.419672	-0.593553	-0.461767		0.00874051	0.0244599	0.129224	0.111398	0.244392	0.0583616
672	0.407624		225.973	189.644	141.847	564.516	108.782	187.297		76.8727	4.78194	9.24873	35.9719	1.08695	11.0841		-0.0513458	0.10453	0.17842	0.461403	0.455595	0.242069		0.0595987	0.0339251	0.047974	0.0894167	0.210129	0.0310201		-0.0113884	-0.126131	-0.272131	-0.420465	-0.590357	-0.459068		0.00567828	0.0239384	0.124331	0.116003	0.247325	0.0560028
673	0.414362		212.052	188.459	135.882	566.526	104.806	190.377		74.9067	3.39548	12.1132	15.2207	10.9212	9.3209		-0.0413653	0.10172	0.180492	0.459939	0.454988	0.230526		0.0568552	0.0298931	0.0404256	0.0925116	0.215833	0.0348545		-0.00807053	-0.129684	-0.273843	-0.419829	-0.589068	-0.455776		0.00754186	0.00867548	0.130289	0.118698	0.245029	0.0547084
674	0.421099		216.499	184.613	135.555	570.562	99.6971	188.927		73.3104	7.86872	16.9864	2.81504	1.72033	8.61746		-0.0450281	0.100029	0.178893	0.455843	0.462382	0.209877		0.0670421	0.0322291	0.0455637	0.0907544	0.226486	0.0302434		-0.0161175	-0.131369	-0.262297	-0.424794	-0.584554	-0.457696		0.00293256	0.00519855	0.137698	0.126226	0.242499	0.0622714
675	0.427837		219.483	186.724	129.009	556.253	112.949	199.424		79.4125	11.9697	21.903	22.3232	9.07717	3.61715		-0.0390621	0.0974176	0.182763	0.452294	0.46783	0.208574		0.0598779	0.0305885	0.0465227	0.0915337	0.240368	0.0220949		-0.0204458	-0.127099	-0.281806	-0.425631	-0.57547	-0.451466		0.00263527	0.00476314	0.137235	0.127895	0.232933	0.0582599
676	0.434574		216.422	195.925	147.997	570.36	114.468	211.606		79.1556	6.61808	24.7987	30.83	0.537212	6.67047		-0.0260204	0.0947601	0.175944	0.451251	0.469632	0.216443		0.041399	0.0337203	0.0519496	0.0903267	0.250828	0.0227569		-0.0211124	-0.123097	-0.279289	-0.424016	-0.573698	-0.458761		0.00572956	0.00138143	0.136626	0.131984	0.23323	0.062113
677	0.441312		209.568	183.284	143.591	579.406	110.811	196.063		79.8512	9.95955	27.9329	29.8427	5.45524	12.3588		-0.00882228	0.0900114	0.180244	0.451045	0.472584	0.212013		0.0174282	0.0375084	0.0512936	0.0874692	0.256218	0.0240134		-0.0217748	-0.117565	-0.28318	-0.423635	-0.569807	-0.45264		0.00993083	0.00863204	0.128927	0.14028	0.222831	0.0605191
678	0.44805		209.835	200.147	144.761	557.421	110.55	199.316		84.1546	18.1237	21.0235	26.3142	2.74049	10.4713		-0.00947027	0.0908196	0.178581	0.447531	0.472826	0.212282		0.00960085	0.0477408	0.0541274	0.0835641	0.247694	0.0243179		-0.0219919	-0.123079	-0.281925	-0.4243	-0.565907	-0.450839		0.0135649	0.00937019	0.144834	0.148101	0.221865	0.0638792
679	0.454787		213.823	205.514	133.214	562.81	112.864	199.406		79.5454	20.5615	22.3342	26.4143	4.54115	4.69305		-0.00959251	0.0906728	0.171141	0.449322	0.472858	0.214014		0.00218168	0.0429686	0.0597457	0.0875289	0.23434	0.0236711		-0.0187971	-0.122248	-0.274069	-0.424715	-0.5588	-0.446602		0.0134039	0.011229	0.153744	0.151234	0.216261	0.0782642
680	0.461525		215.884	201.947	145.747	565.162	111.178	201.661		74.1102	33.5064	32.7495	33.483	6.60972	5.70036		-0.00870229	0.0941219	0.164576	0.450103	0.469447	0.214153		0.000673352	0.039465	0.0673248	0.0890153	0.217892	0.0259601		-0.0250339	-0.11996	-0.28114	-0.435277	-0.551251	-0.450732		0.022077	0.00914398	0.144609	0.160818	0.206363	0.10187
681	0.468262		215.805	202.904	141.971	558.261	119.233	198.384		73.731	24.2374	30.3668	29.8386	10.7517	2.08038		0.00304338	0.0986897	0.165536	0.447518	0.462844	0.208546		0.00118444	0.045144	0.0717386	0.0820494	0.205824	0.0255244		-0.0250614	-0.122772	-0.284127	-0.441067	-0.543656	-0.452568		0.0222221	0.00761706	0.134985	0.166828	0.187671	0.110272
682	0.475		209.956	203.602	146.693	555.589	117.958	197.824		79.6296	29.8582	15.9804	22.179	7.56525	14.7407		0.02172	0.0954503	0.15761	0.443723	0.463441	0.206624		0.00832595	0.0495459	0.0804493	0.078227	0.208734	0.0272249		-0.0165269	-0.126523	-0.275643	-0.442331	-0.537073	-0.448387		0.0176329	0.014421	0.150547	0.167814	0.177728	0.117256
683	0.481738		210.282	206.09	138.484	562.816	112.672	203.193		80.5658	17.5087	19.4559	52.7674	4.57687	1.86227		-0.000753926	0.0954228	0.150284	0.442046	0.465272	0.205728		0.0213103	0.0567832	0.0838566	0.0769725	0.213521	0.0172678		-0.0153799	-0.127989	-0.280761	-0.442737	-0.532199	-0.444144		0.0189081	0.0188123	0.159033	0.169973	0.171502	0.125558
684	0.488475		217.551	188.897	147.607	572.239	113.127	197.42		85.6237	24.4487	34.7338	45.1359	4.21842	4.02909		-0.00640858	0.0953661	0.159221	0.441046	0.461712	0.201259		0.0299034	0.0608045	0.0801871	0.0749128	0.215537	0.0108728		-0.0134453	-0.130566	-0.280189	-0.43936	-0.538137	-0.446387		0.0183146	0.0171238	0.170748	0.167268	0.164649	0.136694
685	0.495213		209.344	190.004	154.124	563.93	111.486	208.434		79.7233	28.5493	37.6236	40.4268	3.1351	7.62939		-0.00599219	0.0931093	0.159268	0.438096	0.465169	0.201975		0.0303531	0.0624889	0.0804708	0.0704237	0.219166	0.0113688		-0.013709	-0.136982	-0.277501	-0.438627	-0.516935	-0.436452		0.0217402	0.0159257	0.17531	0.168483	0.158959	0.136489
686	0.50195		209.835	207.402	156.726	543.075	119.497	202.871		77.8857	19.5167	28.2748	38.2068	0.94827	10.9536		0.010614	0.0884798	0.159347	0.434983	0.457175	0.196336		0.0120559	0.0624752	0.0789475	0.0665761	0.224178	0.012331		-0.00503997	-0.138239	-0.26319	-0.435424	-0.494851	-0.428477		0.0139285	0.0108245	0.18766	0.16913	0.143029	0.131966
687	0.508688		207.625	208.703	155.683	552.812	116.979	206.744		82.5327	12.7719	31.4928	37.3162	0.224627	7.65062		-0.0100301	0.0968141	0.153085	0.430944	0.452274	0.202781		0.0271227	0.0638782	0.0918974	0.0612849	0.224675	0.00955654		-0.0109499	-0.138401	-0.258988	-0.435163	-0.497808	-0.417161		0.0148868	0.0205813	0.187127	0.17238	0.129278	0.129307
688	0.515426		209.657	198.301	156.541	559.688	115.363	201.223		78.1678	28.856	13.2105	46.1299	5.12757	6.77812		-0.00253487	0.10228	0.144553	0.429591	0.438701	0.212815		0.0178306	0.0584122	0.101024	0.0632809	0.228588	0.00855812		-0.00807665	-0.138483	-0.257742	-0.437909	-0.511638	-0.410719		0.0134014	0.0204998	0.179853	0.180381	0.143266	0.124713
689	0.522163		202.772	209.568	148.087	561.869	116.165	209.446		78.2026	13.9754	16.5564	39.3736	11.1658	1.04757		0.00127243	0.102438	0.137279	0.422053	0.429759	0.211988		0.0199909	0.060971	0.107202	0.0576641	0.227394	0.0087619		-0.00412274	-0.13111	-0.257616	-0.43934	-0.511699	-0.410074		0.0102062	0.0121958	0.189818	0.184963	0.163784	0.127594
690	0.528901		204.673	203.343	148.235	545.912	125.97	201.26		81.3237	11.3921	27.5843	51.1335	22.529	12.7594		-0.0176584	0.104143	0.135453	0.414895	0.434414	0.209017		0.0384757	0.0582578	0.113903	0.0597094	0.224744	0.00898151		-0.00219926	-0.13156	-0.259135	-0.442517	-0.5013	-0.394023		0.00581601	0.0132163	0.196133	0.188772	0.161166	0.117705
691	0.535638		215.793	214.096	148.669	540.574	120.907	215.578		75.4919	43.254	30.7772	32.0334	13.7357	10.2911		-0.0074314	0.102978	0.13063	0.412973	0.432724	0.21229		0.0308881	0.0556274	0.118845	0.0643646	0.225067	0.0121384		0.00643561	-0.129222	-0.263719	-0.448588	-0.491215	-0.380541		0.00403412	0.0145978	0.189744	0.189131	0.165136	0.111054
692	0.542376		211.998	207.779	153.88	549.457	112.767	209.513		65.4524	27.0112	32.74	41.3375	3.25164	0.750934		0.0116107	0.100395	0.124732	0.418087	0.4269	0.211344		0.0125537	0.0537177	0.115188	0.0741295	0.229377	0.0129942		0.0135296	-0.12055	-0.270111	-0.454072	-0.470374	-0.373686		0.0101425	0.0140521	0.182094	0.189423	0.166702	0.103251
693	0.549113		208.677	203.662	156.682	547.39	110.239	203.052		80.8684	7.08462	30.1883	55.5094	0.839492	3.28941		0.00770491	0.0984806	0.116954	0.422996	0.424385	0.218839		0.0164598	0.0547419	0.121874	0.0792898	0.224426	0.0147735		0.0127668	-0.118711	-0.273915	-0.457079	-0.48084	-0.374313		0.00766491	0.014937	0.174678	0.192787	0.153531	0.105013
694	0.555851		203.866	207.064	149.149	564.553	111.289	199.817		86.737	8.41931	23.6471	51.026	4.84677	6.91179		-0.00635986	0.0973574	0.116791	0.421285	0.416167	0.218733		0.0288677	0.0597076	0.11723	0.0803919	0.230924	0.00938134		0.0124277	-0.114303	-0.279778	-0.450491	-0.486153	-0.375571		0.00693718	0.0172622	0.179548	0.189638	0.161337	0.106645
695	0.562589		205.437	211.683	153.368	554.922	112.041	201.398		79.5883	11.7234	19.2506	38.7201	6.34173	4.28333		-0.0313219	0.0975495	0.114708	0.415206	0.422046	0.218076		0.0451137	0.0518483	0.112861	0.0790207	0.234142	0.009272		0.0148877	-0.112035	-0.275028	-0.446847	-0.499469	-0.373355		0.00725838	0.0190772	0.182228	0.190237	0.161892	0.109763
696	0.569326		206.895	210.32	152.01	539.913	121.778	206.907		73.2815	18.4009	18.7281	57.7779	11.4428	1.48222		-0.0199376	0.0984702	0.118892	0.414167	0.42413	0.215392		0.0233507	0.0450796	0.109252	0.0801258	0.236133	0.00527405		0.0147786	-0.102353	-0.273891	-0.44835	-0.507039	-0.37167		0.00476284	0.0180411	0.189132	0.194805	0.168941	0.11721
697	0.576064		208.738	219.022	146.826	538.617	116.451	207.12		75.0291	3.07114	26.6983	47.1365	13.2141	10.7455		-0.00839294	0.0992317	0.127456	0.410636	0.428685	0.214208		0.00488583	0.0386498	0.100925	0.0767933	0.241614	0.00570731		0.0161126	-0.0943215	-0.269325	-0.445682	-0.513776	-0.375425		0.00314885	0.0150269	0.193646	0.194912	0.17206	0.115948
698	0.582801		209.755	213.388	153.239	540.03	119.683	210.442		75.0667	9.59386	21.244	51.8602	6.82609	0.970121		0.0125165	0.0976878	0.119169	0.409244	0.42587	0.219811		0.0156185	0.039744	0.111384	0.0735299	0.245013	0.00608794		0.018859	-0.0966315	-0.265093	-0.446893	-0.521464	-0.371179		0.00523736	0.0174821	0.186438	0.196757	0.177813	0.115277
699	0.589539		211.278	215.752	154.695	534.06	125.142	216.445		77.2528	13.8922	13.388	65.6145	23.9425	4.46806		0.00908435	0.100939	0.13164	0.41052	0.421023	0.219841		0.015579	0.0422669	0.100495	0.0711021	0.246442	0.00259617		0.0155049	-0.0983041	-0.266141	-0.443901	-0.52374	-0.379956		0.00294355	0.0292857	0.1858	0.198183	0.192272	0.126451
700	0.596277		219.814	224.234	152.339	554.482	123.807	214.122		73.065	7.02858	14.7782	65.3028	13.5527	7.79556		0.0112836	0.105169	0.134724	0.418663	0.427278	0.22218		0.0215077	0.0466819	0.098086	0.0752068	0.244748	0.000209494		0.00995329	-0.0997461	-0.266749	-0.443278	-0.516354	-0.378526		0.000829068	0.0356239	0.183115	0.199855	0.182797	0.127793
701	0.603014		214.508	215.662	150.96	540.261	117.16	197.666		65.9357	1.91503	19.7836	86.2342	12.2319	18.3306		0.0303536	0.100979	0.151101	0.424914	0.432022	0.219487		0.0385838	0.0493903	0.0822696	0.0818055	0.249566	0.00228741		0.0111768	-0.0969141	-0.264501	-0.445595	-0.519061	-0.375502		0.00317051	0.0353989	0.183574	0.205278	0.171841	0.124593
702	0.609752		209.866	230.626	150.229	533.976	117.205	196.921		63.3849	0.0799274	21.5541	61.253	2.28561	5.99168		0.0286372	0.0957341	0.164149	0.428601	0.439263	0.214763		0.0412793	0.0526681	0.0725765	0.0833587	0.249407	0.00145234		0.0144891	-0.0955995	-0.258368	-0.441579	-0.511788	-0.377268		0.00771727	0.0393078	0.191125	0.19816	0.173952	0.124445
703	0.616489		201.147	241.021	149.198	520.011	116.799	205.276		72.7619	18.0387	19.8683	58.4797	1.91364	17.6532		0.0101289	0.0971953	0.166988	0.432358	0.439181	0.21693		0.0320092	0.0523211	0.0677326	0.0873485	0.249027	0.00434865		0.0100097	-0.0927249	-0.254476	-0.441902	-0.517443	-0.377022		0.00277312	0.0369604	0.19072	0.197848	0.165643	0.121912
704	0.623227		202.26	232.638	146.849	527.148	113.981	203		73.4023	5.65249	10.4717	52.7899	19.6159	13.4874		0.00760676	0.098672	0.167833	0.435433	0.440853	0.222755		0.0339953	0.0514653	0.0606174	0.0908796	0.256336	0.00122215		0.0173227	-0.0933054	-0.257918	-0.438234	-0.536976	-0.376537		0.00727472	0.0290364	0.191093	0.193376	0.175033	0.121834
705	0.629965		203.299	244.571	160.979	526.999	115.759	202.144		64.5368	5.04142	20.688	50.2486	2.34101	7.23226		-0.0016668	0.100503	0.165595	0.437852	0.436364	0.225196		0.0248064	0.0527317	0.0586157	0.0906272	0.257063	0.00234648		0.00997838	-0.0959929	-0.254266	-0.433818	-0.546887	-0.375555		0.000506003	0.0326429	0.193313	0.190013	0.200314	0.122196
706	0.636702		196.447	253.288	158.023	523.559	121.104	202.831		65.7456	9.08085	13.6897	54.7109	12.9275	6.69342		-0.0109432	0.0999223	0.160071	0.43699	0.428312	0.226941		0.0152962	0.0526405	0.0614328	0.0892129	0.247183	0.00316316		0.00464358	-0.101521	-0.260705	-0.431504	-0.548297	-0.377624		0.000612465	0.0384968	0.199983	0.189563	0.210124	0.128908
707	0.64344		194.057	242.397	164.173	523.393	116.406	203.889		65.3522	0.0987587	13.8902	57.3286	23.3518	14.0306		-0.0173594	0.0971762	0.158217	0.43509	0.422334	0.220789		0.00363171	0.0511043	0.057802	0.088639	0.246603	0.0101118		0.00112477	-0.0938128	-0.258487	-0.432484	-0.550294	-0.371433		0.00289769	0.0319475	0.211287	0.189334	0.206234	0.118593
708	0.650177		209.685	241.382	158.802	511.724	116.59	202.832		68.6269	14.1902	12.5094	46.9121	12.2563	3.91577		-0.011865	0.098709	0.149052	0.438122	0.420296	0.224634		0.00592511	0.0438723	0.0620847	0.0906779	0.247411	0.00642484		-0.00168934	-0.0917808	-0.254545	-0.432892	-0.546008	-0.366651		0.00511571	0.0267956	0.206711	0.18705	0.215987	0.106857
709	0.656915		210.031	240.937	152.015	518.336	110.594	198.316		62.9543	14.8815	15.8031	59.1049	16.7799	0.819704		-0.0107099	0.0978801	0.142486	0.437884	0.414712	0.224381		0.00507046	0.0455854	0.0609756	0.0881449	0.247552	0.00689693		-0.00437891	-0.0936411	-0.250641	-0.433501	-0.537412	-0.360865		0.00115433	0.0266565	0.210108	0.189269	0.223746	0.0963276
710	0.663652		201.103	247.345	157.227	513.566	107.89	192.166		65.1561	1.06943	19.7249	65.6744	14.0454	6.0775		-0.0171269	0.0995752	0.14745	0.437494	0.409729	0.225034		0.0019729	0.0459816	0.0523279	0.0891593	0.251979	0.0013547		0.00410952	-0.0966762	-0.251722	-0.432282	-0.54158	-0.351844		0.00548419	0.0281685	0.211401	0.192117	0.222904	0.0751255
711	0.67039		203.352	241.904	159.902	505.529	119.68	194.869		54.9608	1.79443	6.92728	59.1756	15.9933	18.7295		-0.0244771	0.101939	0.149572	0.437162	0.419808	0.225974		0.00592896	0.045984	0.0510561	0.0929871	0.266595	0.00369751		0.00618142	-0.0988162	-0.24734	-0.432545	-0.53378	-0.352939		0.0030731	0.0338323	0.210886	0.194724	0.240515	0.0723499
712	0.677128		204.958	235.08	155.528	497.661	116.243	201.304		52.5134	7.00364	19.6728	58.8602	14.3666	6.60461		-0.0420411	0.108245	0.153129	0.436843	0.421559	0.216973		0.0156029	0.0421907	0.0444314	0.0958536	0.25831	0.00456638		0.00573833	-0.0912933	-0.257644	-0.433257	-0.529784	-0.361415		0.000224904	0.027452	0.212735	0.197803	0.234856	0.0701052
713	0.683865		212.291	231.495	150.983	496.069	117.79	197.062		61.0283	0.639079	19.4121	69.3587	18.8182	7.01019		-0.0399636	0.104241	0.148191	0.431511	0.423252	0.209851		0.0150579	0.0381555	0.0456895	0.0962268	0.262693	0.0127668		0.0044252	-0.0906236	-0.260177	-0.435941	-0.541256	-0.358764		0.00303215	0.0232989	0.213913	0.197863	0.22674	0.0673752
714	0.690603		199.958	229.388	149.01	489.53	106.278	198.223		60.9633	6.6016	18.7015	69.9142	18.8609	3.96608		-0.0279197	0.10438	0.141447	0.425952	0.418661	0.202215		0.00283473	0.0346814	0.0498662	0.0968992	0.270962	0.016055		0.00414057	-0.0931861	-0.259487	-0.442476	-0.539333	-0.347694		0.00292849	0.0220161	0.204498	0.205904	0.24093	0.0544114
715	0.69734		198.285	233.53	155.521	497.408	106.46	203.72		62.236	12.8307	21.9632	75.8458	12.0366	10.8823		-0.0300219	0.10741	0.132027	0.423966	0.424787	0.200906		0.00410506	0.0299257	0.0539517	0.0982813	0.285993	0.0222467		0.00545999	-0.0969576	-0.259989	-0.443018	-0.531994	-0.346843		0.00207076	0.0236454	0.20008	0.205587	0.254947	0.0518929
716	0.704078		205.671	238.607	149.103	503.072	110.745	207.349		54.7278	9.78718	20.088	61.0211	23.3209	23.3414		-0.0405429	0.108887	0.118979	0.42611	0.427562	0.20393		0.017403	0.0284595	0.0649509	0.0996519	0.289726	0.0267803		-0.00121638	-0.0985016	-0.262449	-0.445073	-0.528487	-0.35251		0.0100991	0.0258705	0.193021	0.205	0.251632	0.056829
717	0.710816		198.054	235.293	150.065	487.712	112.423	203.392		51.78	2.27552	5.17376	57.13	38.2624	20.571		-0.0296375	0.107452	0.123759	0.429151	0.434263	0.202335		0.0124278	0.0276356	0.0634002	0.0996972	0.290617	0.0271789		-0.00310947	-0.0968816	-0.261125	-0.441072	-0.515095	-0.36013		0.00927035	0.0262396	0.183639	0.19743	0.244331	0.0609708
718	0.717553		205.526	251.86	146.673	492.177	114.855	191.548		46.4672	8.98187	0.160077	55.01	22.5716	6.37299		-0.0351652	0.104132	0.139459	0.429508	0.43255	0.199323		0.0171587	0.03128	0.0638943	0.0947211	0.279133	0.0291113		-0.00910293	-0.0980524	-0.259809	-0.443404	-0.510826	-0.36139		0.0129304	0.0316348	0.180309	0.202932	0.22645	0.0640952
719	0.724291		198.185	237.178	140.381	488.166	111.109	188.999		52.0865	9.08919	10.7515	60.0083	21.0497	1.46814		-0.0352328	0.105514	0.147527	0.433345	0.43779	0.202467		0.0124075	0.0295385	0.0554548	0.094224	0.2883	0.0281177		-0.00326184	-0.0960772	-0.262333	-0.444357	-0.508113	-0.35781		0.00828086	0.0287447	0.180988	0.204844	0.213758	0.0616951
720	0.731028		198.604	243.192	143.36	469.74	107.296	188.42		51.5395	7.72858	1.24687	68.5695	24.8281	0.930893		-0.0253642	0.106529	0.1506	0.439325	0.437958	0.200496		0.00558336	0.0300366	0.0498057	0.0923519	0.290698	0.0200793		-0.0015247	-0.0897367	-0.256877	-0.44498	-0.503224	-0.354313		0.0128323	0.0226186	0.182341	0.204535	0.214247	0.0548926
721	0.737766		202.233	237.952	133.026	471.772	111.663	195.752		47.6302	0.891309	5.52043	69.0042	23.5451	15.7718		-0.0220717	0.106368	0.149643	0.441116	0.437685	0.195408		0.000843951	0.0302677	0.055352	0.0906319	0.296919	0.0100872		-0.00537424	-0.0939018	-0.261715	-0.446664	-0.499669	-0.36079		0.0217388	0.027772	0.183191	0.210848	0.215897	0.0590033
722	0.744504		202.449	242.428	134.29	467.536	109.468	191.862		49.0713	15.02	1.64746	46.4499	21.1478	3.79056		-0.0292921	0.102368	0.153157	0.439131	0.424602	0.192281		0.00905281	0.0294537	0.0515609	0.0872792	0.28311	0.00394413		-0.0107587	-0.095834	-0.268577	-0.442135	-0.51424	-0.364313		0.025633	0.02957	0.187625	0.209675	0.210603	0.0640913
723	0.751241		195.902	239.612	136.328	474.616	119.731	186.877		44.4714	14.1046	8.56136	66.3905	25.0265	2.20691		-0.0168689	0.101404	0.164681	0.439401	0.428631	0.177952		0.002061	0.0275988	0.0489745	0.0887935	0.286118	9.54983e-05		-0.0111206	-0.0913805	-0.270701	-0.435775	-0.495816	-0.358733		0.0225704	0.0250835	0.183773	0.203668	0.214298	0.0582544
724	0.757979		200.472	242.908	150.251	475.957	112.953	183.49		35.3317	24.6767	3.52887	63.3364	23.3607	3.37215		-0.00591004	0.101848	0.157142	0.437087	0.425044	0.179895		0.0107856	0.0252959	0.0543671	0.0843882	0.274256	4.6774e-05		-0.00966038	-0.0965911	-0.264621	-0.43735	-0.484181	-0.350989		0.0199117	0.0228535	0.17541	0.201253	0.205506	0.0534008
725	0.764716		194.514	233.318	147.122	472.263	110.871	190.87		31.6605	26.3992	11.5425	57.5357	26.67	6.56022		-0.00223424	0.100287	0.154687	0.437532	0.420819	0.181588		0.0138859	0.0273309	0.0535625	0.0833134	0.269702	0.00592264		-0.0103513	-0.0986691	-0.259743	-0.435055	-0.468691	-0.35131		0.0201829	0.0230612	0.172705	0.196068	0.208805	0.0532517
726	0.771454		195.303	233.993	146.978	474.147	111.379	202.259		29.8314	39.2465	12.0704	71.5132	27.5081	15.1541		-0.0214664	0.0978036	0.148613	0.438623	0.416441	0.186323		0.0136551	0.0291777	0.0595512	0.0815382	0.271503	0.00801506		-0.0139606	-0.104724	-0.257777	-0.432395	-0.458054	-0.348727		0.0211396	0.0252027	0.169847	0.192508	0.196219	0.0464083
727	0.778191		189.956	236.286	145.454	469.949	100.437	204.427		32.5675	11.8002	2.61381	68.0213	22.0823	21.1031		-0.0213921	0.099204	0.150317	0.43978	0.414186	0.189724		0.0135397	0.0345629	0.0531029	0.0818162	0.266855	0.0154582		-0.0141945	-0.103225	-0.259877	-0.431981	-0.461461	-0.342171		0.02252	0.0274593	0.162911	0.191788	0.196432	0.0423458
728	0.784929		191.485	248.701	137.196	450.426	107.1	194.353		28.2821	20.8372	3.06387	50.7492	25.8567	7.4494		-0.0115279	0.0951041	0.15557	0.437836	0.422679	0.190176		0.00164047	0.0386823	0.0422227	0.0806394	0.273656	0.0155476		-0.0187434	-0.0949568	-0.271584	-0.430519	-0.462662	-0.343765		0.026554	0.0324575	0.174626	0.190085	0.205742	0.0377435
729	0.791667		185.54	244.338	144.628	446.093	104.981	187.513		38.3587	23.4328	7.30906	62.6484	21.8216	10.5824		-0.00195852	0.0938179	0.154127	0.433554	0.427524	0.181432		0.0101702	0.0366718	0.0370126	0.0782233	0.266315	0.0152766		-0.0199591	-0.094096	-0.270672	-0.429884	-0.464062	-0.343152		0.0298563	0.0313762	0.18363	0.183233	0.211746	0.0350314
730	0.798404		192.378	231.499	147.445	446.86	108.346	190.282		35.4982	20.4527	2.69028	43.1969	16.8012	6.99348		0.00324632	0.0956138	0.167827	0.423167	0.437626	0.174321		0.00863467	0.0339639	0.0343174	0.0723631	0.281978	0.0143733		-0.0176987	-0.0898643	-0.266498	-0.4329	-0.470459	-0.337553		0.0298012	0.0290666	0.177673	0.187829	0.217408	0.0299238
731	0.805142		189.424	234.076	130.286	453.039	108.042	188.338		35.8732	21.6181	7.48927	47.2763	14.8165	1.55245		0.0112705	0.0932896	0.162053	0.413037	0.433579	0.170563		0.0199833	0.03612	0.0319255	0.0646839	0.276227	0.00989127		-0.0155564	-0.0918513	-0.269255	-0.433343	-0.47803	-0.331492		0.0299555	0.0320435	0.191962	0.190437	0.228262	0.0211458
732	0.811879		195.166	231.245	138.89	462.195	109.424	188.005		24.8007	15.4701	2.61943	46.6723	16.802	0.0193247		0.0223629	0.0990436	0.143364	0.406295	0.426136	0.16446		0.0232965	0.0343776	0.0296793	0.0651162	0.284777	0.0113631		-0.0161596	-0.0925187	-0.27855	-0.432378	-0.468972	-0.326677		0.0280697	0.0375393	0.203203	0.18818	0.242181	0.0153957
733	0.818617		188.701	233.281	127.139	441.395	105.369	183.001		25.9228	20.0286	4.67955	37.8385	23.364	2.39197		0.0261964	0.0975377	0.135852	0.401248	0.41862	0.1611		0.0197931	0.0354187	0.0407202	0.0642226	0.274995	0.0180083		-0.016236	-0.0937839	-0.278181	-0.432571	-0.456752	-0.332192		0.0260471	0.0398195	0.208823	0.190206	0.239963	0.0144178
734	0.825355		185.871	226.66	124.018	425.566	107.546	176.174		29.7584	16.2755	1.04484	64.2327	25.1642	12.0799		0.0288941	0.0981844	0.136249	0.395187	0.416337	0.162554		0.0190351	0.035766	0.0436456	0.0625286	0.269037	0.0236565		-0.0230554	-0.0923757	-0.278273	-0.439774	-0.453332	-0.338683		0.0283083	0.0425052	0.204858	0.199952	0.221695	0.0184211
735	0.832092		186.129	244.793	139.001	437.943	104.784	174.188		28.9549	33.7455	0.12799	56.0832	22.0153	15.8814		0.0251917	0.100252	0.144484	0.38707	0.409084	0.16161		0.0112644	0.0378206	0.0447903	0.0617549	0.258911	0.024918		-0.0227924	-0.0909636	-0.277057	-0.436376	-0.448302	-0.339441		0.0279014	0.0379511	0.19861	0.194819	0.210948	0.0182105
736	0.83883		189.714	225.492	129.587	435.761	109.367	182.996		25.9408	27.3828	6.01404	51.7271	23.36	10.1166		0.0203831	0.104496	0.157423	0.382395	0.409964	0.163159		0.00927682	0.0393293	0.0591491	0.0608073	0.251165	0.0210046		-0.0201877	-0.0904011	-0.273323	-0.438066	-0.443185	-0.344128		0.0326093	0.0336247	0.183095	0.193698	0.201674	0.0196642
737	0.845567		192.419	223.279	135.292	428.354	102.444	183.814		28.3101	26.2561	5.76697	67.3266	27.0526	3.14871		0.0291142	0.103391	0.15745	0.380225	0.406632	0.179192		0.0123074	0.0426552	0.060188	0.0634412	0.249111	0.0237529		-0.0183793	-0.0985267	-0.284561	-0.438788	-0.434938	-0.347592		0.0339847	0.0388092	0.185243	0.188558	0.196104	0.0287748
738	0.852305		183.341	222.543	141.897	442.466	102.764	179.345		28.6658	20.2363	0.896578	55.0741	20.7277	6.76045		0.0422627	0.100792	0.15727	0.378008	0.408072	0.174912		0.0229834	0.0468074	0.0540483	0.0675113	0.246207	0.0184484		-0.0199121	-0.101726	-0.294428	-0.438499	-0.433914	-0.351697		0.0358329	0.0364203	0.182643	0.1877	0.186317	0.0340937
739	0.859043		186.691	229.035	125.945	437.329	104.975	179.934		30.1236	19.9621	0.970224	55.6584	24.9171	9.05746		0.0588962	0.0999374	0.163305	0.376564	0.41792	0.172775		0.0295309	0.0435201	0.0483188	0.071777	0.255264	0.0181388		-0.0229928	-0.0984282	-0.297209	-0.437778	-0.428299	-0.350058		0.0334931	0.0352293	0.176277	0.19024	0.174605	0.0368381
740	0.86578		194.857	241.896	127.358	426.728	99.8957	183.104		26.2785	17.3795	5.78397	64.2944	20.6826	2.73304		0.0306715	0.100925	0.173566	0.372839	0.418425	0.173357		0	0.0405733	0.0493503	0.07436	0.251633	0.0171681		-0.0301201	-0.0960581	-0.289308	-0.433659	-0.417757	-0.349422		0.0328095	0.0358813	0.177195	0.186749	0.169552	0.0428247
741	0.872518		189.628	228.741	132.682	425.226	104.984	188.496		19.0063	26.756	7.13423	63.9615	21.261	14.4333		0.0331836	0.102346	0.168424	0.370307	0.410642	0.174551		0	0.0332859	0.0601637	0.0781322	0.239748	0.0127904		-0.0310728	-0.094158	-0.286637	-0.432511	-0.421949	-0.352125		0.0264997	0.0335727	0.182713	0.189285	0.157377	0.0472408
742	0.879255		173.407	226.459	125.864	431.476	97.976	175.751		29.4546	25.2259	1.1871	54.9444	19.9165	13.3445		0.0389703	0.103466	0.17241	0.371448	0.414125	0.17319		0	0.026586	0.0660148	0.0821383	0.247782	0.0125934		-0.0276319	-0.096266	-0.279099	-0.435492	-0.424402	-0.344004		0.0187495	0.0277022	0.176815	0.1932	0.157817	0.049474
743	0.885993		183.87	221.99	125.247	423.683	98.7081	173.488		14.5487	32.3712	3.94906	40.3445	19.8121	5.45624		0.0354632	0.103434	0.192241	0.378979	0.407341	0.180404		0	0.031006	0.077541	0.0881006	0.245356	0.0153815		-0.0230626	-0.0878264	-0.278545	-0.435365	-0.426271	-0.348343		0.0250534	0.0280856	0.174271	0.194124	0.164261	0.0484889
744	0.89273		188.641	232.248	129.209	422.291	96.3093	179.581		14.708	31.4891	5.88917	40.7051	23.945	1.57577		0.0303221	0.0982041	0.193679	0.388055	0.399952	0.18581		0	0.0357658	0.0661548	0.0965562	0.231455	0.0165784		-0.0244719	-0.0860638	-0.283679	-0.429031	-0.429933	-0.355543		0.0223089	0.0246221	0.18562	0.186072	0.169084	0.0606566
745	0.899468		176.714	206.206	129.456	426.079	104.071	170.201		26.1787	23.4389	4.49015	40.1691	18.8372	5.43857		0.0193708	0.102291	0.188024	0.391774	0.382919	0.191624		0	0.0327849	0.06385	0.10229	0.204883	0.01552		-0.0255839	-0.0849646	-0.284021	-0.426893	-0.440158	-0.362657		0.0191679	0.0198597	0.17836	0.188232	0.1609	0.0685495
746	0.906206		176.343	205.744	129.78	423.282	103.065	173.6		21.4343	28.8126	4.60836	23.0915	20.4401	2.21928		0.0137165	0.0946568	0.194046	0.388276	0.366424	0.192464		0	0.0337744	0.0626019	0.103131	0.181981	0.0157752		-0.0307691	-0.0832854	-0.261257	-0.42272	-0.453463	-0.367795		0.0241627	0.0123044	0.158605	0.186815	0.164397	0.0716725
747	0.912943		166.628	218.27	125.827	425.022	103.966	167.818		18.7264	26.6211	7.16552	48.8058	21.7871	6.67207		0.0146372	0.0925154	0.178303	0.388289	0.360851	0.187798		0	0.0353465	0.05313	0.109823	0.178987	0.00837894		-0.0238455	-0.0823797	-0.263537	-0.417485	-0.473418	-0.368259		0.0269405	0.0117445	0.157073	0.17949	0.178766	0.0747799
748	0.919681		170.057	216.267	133.22	409.545	104.914	177.639		25.7353	23.8258	10.8678	42.6829	26.5743	0.585946		0.0144763	0.0927317	0.161452	0.386942	0.362275	0.187808		0	0.0361576	0.0480192	0.114362	0.182487	0.011074		-0.0184202	-0.0838271	-0.274755	-0.410295	-0.477464	-0.376527		0.0175363	0.0125297	0.167613	0.171448	0.199481	0.0757289
749	0.926418		174.582	207.63	130.518	393.057	106.059	175.273		24.4447	20.7949	13.9756	40.1606	17	1.57892		0.00824517	0.0922489	0.151825	0.386076	0.375017	0.189104		0	0.0348755	0.0347007	0.116376	0.184192	0.0156278		-0.0196697	-0.0827824	-0.264731	-0.407743	-0.468187	-0.370272		0.0164349	0.0129523	0.155167	0.169977	0.204372	0.0647467
750	0.933156		167.836	209.159	121.114	403.26	100.614	181.534		14.3254	22.13	5.54424	24.7917	16.9937	3.33798		0.00691125	0.0919145	0.154757	0.38102	0.388573	0.193472		0	0.0352487	0.0300174	0.119049	0.202132	0.00807182		-0.0171197	-0.0827532	-0.241484	-0.399253	-0.477953	-0.372873		0.013754	0.0212965	0.136236	0.168934	0.205991	0.0686029
751	0.939894		179.718	193.989	129.353	413.136	107.753	167.931		20.4465	17.0418	6.79621	27.6481	5.03956	3.04243		0.000877587	0.0943312	0.15913	0.375548	0.394564	0.197404		0	0.0335728	0.0319657	0.117847	0.201241	0.00143938		-0.0187464	-0.0774174	-0.236871	-0.395092	-0.479603	-0.367341		0.015955	0.0180617	0.128508	0.173134	0.217762	0.0639388
752	0.946631		183.722	189.79	131.829	423.901	102.939	167.536		9.89351	29.8205	11.8619	28.9476	12.5653	8.45615		-0.0074469	0.0916356	0.163509	0.369866	0.40479	0.203404		0	0.0391454	0.0524767	0.112581	0.210176	0.00195523		-0.0114789	-0.0734345	-0.220305	-0.400682	-0.482253	-0.365797		0.0160539	0.0182299	0.120027	0.181821	0.21936	0.0655093
753	0.953369		172.508	215.711	131.875	431.036	101.359	176.629		22.4616	31.5022	13.6424	37.1753	15.8891	1.66817		-0.00933199	0.0913154	0.155049	0.366132	0.391764	0.208732		0	0.04279	0.0605119	0.108244	0.200558	0.00580678		-0.00845361	-0.0762801	-0.238374	-0.404256	-0.497039	-0.374713		0.0215449	0.0135503	0.13375	0.185857	0.225347	0.0713045
754	0.960106		170.012	204.256	117.663	415.537	105.883	184.462		26.9235	9.35458	1.70172	26.907	8.83691	3.40068		-0.00531222	0.0867355	0.157845	0.367618	0.397043	0.204117		0	0.0490223	0.0529487	0.116091	0.215151	0.00937018		-0.00462346	-0.0770946	-0.247431	-0.407007	-0.508721	-0.382906		0.0198364	0.0136902	0.129279	0.191445	0.226991	0.0806858
755	0.966844		164.847	195.369	119.133	390.736	109.4	184.64		23.1434	21.0695	5.64243	27.8557	7.18984	0.106434		0.00188184	0.0889019	0.161963	0.372626	0.400541	0.198221		0	0.0470742	0.0610964	0.122347	0.227714	0.0138018		-0.00320021	-0.0826406	-0.259404	-0.409114	-0.509492	-0.394658		0.0183615	0.0112915	0.125461	0.193976	0.217204	0.0846287
756	0.973582		163.839	206.657	111.407	411.855	102.158	184.196		23.0448	31.0141	1.97891	45.8184	14.0952	7.61708		0.00683668	0.0905777	0.164633	0.369963	0.403743	0.193651		0	0.0455806	0.0507372	0.127624	0.229155	0.0195024		-0.00755351	-0.0920183	-0.267651	-0.417632	-0.491834	-0.399236		0.0236825	0.0114356	0.124366	0.204162	0.205857	0.0897237
757	0.980319		170.465	208.017	113.459	399.745	110.504	173.934		14.2612	32.554	9.21367	30.0505	3.08415	8.64221		0.0164039	0.0916549	0.14282	0.370996	0.409123	0.192022		0	0.0403687	0.05755	0.13443	0.235078	0.0247224		-0.00435481	-0.100032	-0.276228	-0.415345	-0.457893	-0.399971		0.014211	0.0139709	0.135957	0.204418	0.18552	0.0959868
758	0.987057		169.742	193.411	121.676	397.891	103.485	178.222		12.9929	23.3578	2.06871	37.8903	10.0542	2.28726		0.0177905	0.100132	0.129689	0.370437	0.401558	0.188887		0	0.0360436	0.0706169	0.134515	0.227947	0.0228114		-0.00111317	-0.114006	-0.255913	-0.409357	-0.445322	-0.397528		0.00980525	0.00876742	0.123138	0.201404	0.154521	0.0963748
759	0.993794		177.225	185.965	118.29	415.713	109.369	181.302		5.35424	35.3352	9.25275	25.9291	15.1477	19.6973		0.0235144	0.101173	0.130539	0.369532	0.39617	0.199233		0	0.0365771	0.0685351	0.137994	0.232027	0.0119142		-0.00274899	-0.116586	-0.250393	-0.413321	-0.443806	-0.394171		0.0107421	0.00704434	0.116294	0.209996	0.145049	0.0989992
760	1.00053		177.639	204.591	126.038	390.478	104.575	176.184		14.7203	27.3778	5.2646	42.1209	1.73188	0.560651		0.02369	0.103676	0.104008	0.369726	0.375613	0.202675		0	0.0340795	0.0719532	0.139289	0.201196	0.0134878		-0.00364013	-0.119965	-0.263084	-0.413083	-0.440886	-0.395124		0.0124735	0.0026762	0.128025	0.211738	0.145415	0.102186
761	1.00727		172.328	190.43	111.801	398.757	112.279	183.413		18.3435	20.0993	3.80665	31.9705	6.94609	8.7327		0.0268778	0.102924	0.103546	0.367271	0.3677	0.202895		0	0.0341628	0.0878709	0.143269	0.194642	0.0113081		-0.0114298	-0.125184	-0.255162	-0.411739	-0.430487	-0.404889		0.0152345	0.00837594	0.109722	0.212462	0.146345	0.115314
762	1.01401		165.598	190.462	112.348	415.789	105.623	180.738		17.1437	24.9513	4.5153	46.0184	7.77005	5.5319		0.0245233	0.100515	0.112946	0.364969	0.361545	0.204477		0	0.0348095	0.0700671	0.146605	0.182433	0.0113223		-0.0139924	-0.12961	-0.243693	-0.411139	-0.441926	-0.402032		0.0250058	0.0178884	0.0971783	0.214359	0.129898	0.118437
763	1.02074		171.397	175.724	116.593	416.8	106.261	179.576		12.2896	32.5397	1.34955	41.8138	8.5589	0.287384		0.0234621	0.0981719	0.1254	0.363903	0.361762	0.209152		0	0.0365544	0.078095	0.147931	0.189055	0.0217974		-0.0189975	-0.124778	-0.246777	-0.405794	-0.440916	-0.393641		0.0299177	0.0195646	0.109219	0.20942	0.146266	0.11992
764	1.02748		165.273	173.133	119.042	406.078	108.685	175.065		20.9642	25.0453	6.65656	41.9626	4.63097	13.9207		0.0274422	0.0863484	0.109543	0.365567	0.351538	0.209327		0	0.0364124	0.0775537	0.14648	0.178202	0.021417		-0.0233234	-0.12397	-0.239444	-0.395587	-0.423102	-0.384158		0.0294607	0.0257287	0.101427	0.19903	0.158719	0.112493
765	1.03422		166.019	168.898	118.217	396.288	105.887	182.9		17.8383	28.5683	17.1871	37.2442	8.15124	12.1062		0.0302685	0.08385	0.0903109	0.367749	0.347904	0.204573		0	0.0235696	0.0502938	0.144289	0.179781	0.0257129		-0.0272059	-0.124378	-0.247788	-0.400744	-0.409317	-0.380161		0.0301496	0.0322891	0.108208	0.208084	0.155675	0.110656
766	1.04096		170.821	180.041	116.451	397.356	105.434	182.269		15.3575	38.4921	13.2749	37.3566	3.92921	0.240967		0.0372322	0.0759833	0.0785352	0.36798	0.348921	0.199037		0	0.0149762	0.0241643	0.147471	0.182287	0.0262431		-0.04175	-0.121538	-0.272438	-0.395225	-0.401967	-0.371238		0.03757	0.0253794	0.133439	0.208097	0.157091	0.101946
767	1.0477		170.535	197.713	121.714	392.623	105.06	177.782		7.49601	36.9731	16.1668	35.3267	6.82086	2.24098		0.0266907	0.075454	0.0783197	0.367467	0.354311	0.193331		0	0.00496537	0.0224256	0.147948	0.184626	0.0210264		-0.040876	-0.113868	-0.265492	-0.390787	-0.393193	-0.364426		0.0391647	0.0309846	0.140385	0.21104	0.161908	0.0966809
768	1.05443		165.906	185.554	108.312	388.078	108.107	183.242		7.83419	21.6455	0.894984	34.3983	2.91455	11.0106		0.0183311	0.0755514	0.0662808	0.36441	0.356559	0.188069		0	0.005767	0.0221494	0.141984	0.17919	0.0197172		-0.0452841	-0.106766	-0.230189	-0.387482	-0.378796	-0.35489		0.0424709	0.0303589	0.126217	0.210409	0.160447	0.0893161
769	1.06117		165.283	176.668	105.469	407.02	110.282	180.643		19.88	22.4312	5.97045	48.5226	7.30319	2.62419		0.000330229	0.0703488	0.0647709	0.356317	0.348624	0.185724		0	0.00588311	0.0232841	0.134155	0.160213	0.019433		-0.047423	-0.109344	-0.216523	-0.380192	-0.367988	-0.35576		0.0478227	0.0371099	0.124007	0.20432	0.164047	0.0934171
770	1.06791		179.219	178.583	119.58	398.376	112.155	179.721		18.1827	21.305	0.802361	29.3953	15.5515	0.805357		-0.00740705	0.0643338	0.0598291	0.354672	0.34678	0.184687		0	0.00444906	0.0285897	0.127503	0.158033	0.0136573		-0.0401815	-0.0982446	-0.213713	-0.373424	-0.359415	-0.352694		0.0477187	0.0392774	0.122393	0.202445	0.156711	0.089722
771	1.07465		178.803	173.507	111.549	390.883	109.055	191.883		26.3737	22.747	15.9103	13.0206	9.49739	15.292		-0.0152112	0.0568583	0.0721101	0.348937	0.343003	0.179601		0	0.00313762	0.0130841	0.117167	0.154335	0.0077002		0.00940863	-0.0897477	-0.231654	-0.369076	-0.35919	-0.349874		0	0.0464367	0.122745	0.193968	0.155242	0.0876799
772	1.08138		167.544	169.316	111.618	389.814	113.188	196.298		27.2959	28.8521	13.7736	35.549	0.627761	4.55486		-0.0156379	0.0464095	0.0624487	0.342956	0.333756	0.186666		0	0.00368291	0.000699524	0.111397	0.140026	0.00401522		0.00990226	-0.0744316	-0.223099	-0.366018	-0.355108	-0.349717		0	0.0447893	0.108082	0.190284	0.152823	0.0869581
773	1.08812		166.058	167.813	105.97	388.586	120.941	199.611		19.0637	20.5702	15.8692	45.4699	18.313	10.167		-0.0141448	0.0404373	0.0559752	0.338304	0.338896	0.182514		0	0.00831336	0.0135465	0.111324	0.133785	0.0147141		0.00382969	-0.0671356	-0.208083	-0.361542	-0.357779	-0.349017		0	0.0480482	0.0941138	0.185694	0.148412	0.0863017
774	1.09486		165.348	161.511	119.308	389.606	119.552	194.226		10.4884	14.0991	9.75938	40.5177	8.21957	2.34586		-0.0153183	0.0378094	0.0616607	0.32721	0.349448	0.180307		0	0.0143267	0.0161192	0.103038	0.145537	0.0134039		0.00523848	-0.0575808	-0.208149	-0.360768	-0.358856	-0.348199		0	0.0376606	0.0836781	0.18801	0.14424	0.0785294
775	1.1016		168.249	163.649	115.758	388.072	116.276	187.455		12.031	15.9439	7.37011	35.6391	1.0182	1.92128		-0.0136097	0.026972	0.0600542	0.315158	0.354471	0.172995		0	0.0185065	0.00892604	0.0890864	0.159018	0.00764948		0.00383813	-0.0484467	-0.210248	-0.352061	-0.362351	-0.342747		0	0.0319568	0.0818838	0.178753	0.143686	0.0728437
776	1.10833		173.711	177.2	113.056	388.584	119.882	181.296		10.8504	26.2594	7.59949	46.1807	4.60469	1.46293		-0.027574	0.023189	0.061802	0.313283	0.36384	0.168225		0	0.0323269	0.00507417	0.083596	0.174897	0.00855597		0.00663206	-0.0421715	-0.22344	-0.350263	-0.363442	-0.336461		0	0.0271321	0.100268	0.176483	0.144405	0.0691139
777	1.11507		171.89	170.893	122.32	397.171	114.025	185.689		13.6222	25.2001	10.8281	49.4988	1.46344	6.05371		-0.0324237	0.0306494	0.0721125	0.311485	0.367859	0.168754		0	0.0221839	0.0194303	0.0826708	0.178981	0.00201441		0.0110626	-0.0468339	-0.215667	-0.357724	-0.365222	-0.333639		0	0.0269137	0.109329	0.188688	0.144563	0.0676801
778	1.12181		166.645	160.551	119.762	394.269	118.035	193.939		8.88046	15.769	4.44932	45.6419	1.75328	8.55198		-0.0370332	0.027417	0.0905848	0.31311	0.364054	0.160139		0	0.0365549	0.0169561	0.0876275	0.188357	0.000801166		0.0193174	-0.049513	-0.195355	-0.359077	-0.355796	-0.320057		0	0.0330231	0.0940523	0.189656	0.14184	0.0622395
779	1.12855		169.358	159.468	113.88	404.272	116.926	201.035		12.9717	24.2427	3.48478	41.633	12.268	15.0415		-0.0448011	-0.00962995	0.116459	0.309112	0.349207	0.150853		0	0.0700195	0.0558341	0.0896303	0.180505	0.0029213		0.0128741	-0.043558	-0.193781	-0.357066	-0.352403	-0.326637		0	0.0285186	0.105726	0.186675	0.137352	0.0707213
780	1.13528		169.105	175.619	118.285	392.177	119.834	193.764		13.5275	30.2352	7.79488	38.3188	11.188	2.68847		-0.0409745	-0.0134081	0.109693	0.306025	0.332814	0.144579		0	0.0662414	0.0611432	0.0878815	0.15912	0.00627343		0.00444208	-0.0299945	-0.210362	-0.355505	-0.350682	-0.320262		0	0.0393091	0.130074	0.179726	0.122321	0.0706858
781	1.14202		159.672	178.904	114.725	394.797	110.09	186.649		12.7323	27.1717	4.91528	39.5493	3.50994	7.02341		-0.0413496	-0.0115107	0.104722	0.301135	0.325387	0.145199		0	0.0754826	0.0586308	0.0857671	0.147009	0.0140515		0.000210257	-0.0323571	-0.210833	-0.349273	-0.351879	-0.312658		0	0.0413905	0.127888	0.169643	0.114526	0.0655607
782	1.14876		169.878	168.694	111.407	399.289	122.084	190.519		0.998017	24.6624	4.60327	40.6583	12.3462	3.33932		-0.0347655	-0.0152804	0.106159	0.298596	0.322661	0.144451		0	0.07567	0.0701743	0.089012	0.153505	0.0177777		0.000883385	-0.0399139	-0.220816	-0.336499	-0.350063	-0.307079		0	0.0426223	0.130688	0.155415	0.121141	0.0602777
783	1.1555		168.278	176.861	122.6	403.54	124.365	191.034		5.69254	19.3518	1.31151	49.282	14.7059	12.115		-0.0285703	-0.0104051	0.0838586	0.293126	0.331498	0.149016		0	0.0672988	0.0731674	0.0893141	0.166253	0.0245939		-0.00681389	-0.0380522	-0.202796	-0.340767	-0.347758	-0.295914		0	0.0340244	0.1233	0.161798	0.126822	0.0548389
784	1.16223		161.042	168.119	122.681	396.879	118.197	211.552		10.5835	35.0613	0.204481	37.2806	8.40482	16.9022		-0.0236265	-0.0170284	0.0871473	0.289851	0.318063	0.147948		0	0.073922	0.0791036	0.0896941	0.158538	0.0154798		-0.0151742	-0.0519309	-0.205126	-0.337909	-0.33936	-0.292608		0	0.0546394	0.129738	0.155439	0.137748	0.0519119
785	1.16897		151.606	176.01	126.863	386.403	117.407	192.522		13.8729	28.6022	7.92184	42.7989	9.45799	11.3725		-0.0317648	-0.0136294	0.0849417	0.28183	0.307313	0.148598		0	0.0640746	0.0656079	0.0882431	0.141195	0.0140481		-0.0233479	-0.0499743	-0.184198	-0.335998	-0.33633	-0.281648		0	0.0459465	0.123331	0.157578	0.14349	0.0496075
786	1.17571		155.025	173.775	119.393	377.54	113.32	194.565		18.3564	29.9828	0.339316	45.639	5.24995	8.73916		-0.0436172	0.0185923	0.101643	0.278065	0.298822	0.143387		0	0.0398982	0.0804029	0.0868943	0.13204	0.0134975		-0.0200404	-0.0366323	-0.170317	-0.320406	-0.344865	-0.276672		0	0.0422217	0.110743	0.141393	0.152747	0.0438269
787	1.18245		161.809	179.838	120.7	377.496	117.455	188.927		8.60363	11.8615	4.17249	23.5166	3.08266	6.72376		-0.049531	0.0252474	0.101321	0.271952	0.286993	0.130551		0	0.0326578	0.0819869	0.0837647	0.125343	0.015982		-0.0140789	-0.0531744	-0.176525	-0.319252	-0.360267	-0.282405		0	0.0571725	0.101137	0.143225	0.160751	0.0478659
788	1.18918		159.699	172.103	125.332	377.068	126.382	187.663		0.168523	23.4217	2.72009	43.596	1.98738	4.16567		-0.0498304	0.0380558	0.0937922	0.271555	0.281692	0.133639		0	0.0249487	0.0725523	0.0841887	0.121011	0.0158215		-0.013419	-0.0673773	-0.169265	-0.32018	-0.362195	-0.287655		0	0.0483802	0.108398	0.140527	0.170865	0.0535538
789	1.19592		163.165	170.511	117.061	397.293	130.015	197.829		3.26221	16.8501	0.71589	38.2413	0.183056	12.6621		-0.0525233	0.0168231	0.145881	0.269708	0.280213	0.130187		0	0.0381289	0.00566609	0.0808071	0.121544	0.000662831		-0.0142979	-0.0562871	-0.150973	-0.314688	-0.358403	-0.289466		0	0.0618765	0.0913985	0.13551	0.164396	0.0499851
790	1.20266		164.088	191.372	126.879	385.794	135.513	204.353		0.849292	30.96	2.19837	27.9831	2.72923	4.33605		-0.0565107	0.0247416	0.130124	0.268426	0.282277	0.129782		0	0.032152	0.0184738	0.0828837	0.132515	0.0030526		-0.0150886	-0.0512861	-0.141339	-0.309882	-0.347787	-0.286161		0	0.0552842	0.0798943	0.134107	0.162274	0.0492727
791	1.2094		163.46	177.444	118.566	393.042	127.955	202.401		3.60691	32.9079	5.58423	35.6017	1.64978	1.71117		-0.0556945	0.0317762	0.138325	0.269264	0.288224	0.12531		0	0.018669	0.00189037	0.085601	0.139271	0.007442		-0.0109182	-0.057459	-0.15259	-0.303903	-0.340718	-0.276585		0	0.0384618	0.0911457	0.127156	0.152783	0.0383242
792	1.21613		158.756	170.857	120.455	393.829	122.819	195.706		1.50262	25.5145	5.16553	48.327	1.3948	2.34558		-0.0502978	0.0408291	0.133835	0.2653	0.262415	0.12895		0	0.0176614	0.022185	0.0861189	0.135923	0.00942088		-0.0175611	-0.0532187	-0.175763	-0.29679	-0.346289	-0.271854		0	0.0256352	0.116535	0.122649	0.155046	0.0263721
793	1.22287		162.963	174.792	123.335	392.622	134.237	190.849		10.8662	29.9981	2.03431	48.4569	7.44705	1.59393		-0.040085	0.0557452	0.123639	0.260891	0.261647	0.11815		0	0.00215992	0.00058625	0.0854758	0.134269	0.0140988		-0.0186549	-0.0737756	-0.159805	-0.298473	-0.354468	-0.26669		0	0.0365713	0.0839314	0.130785	0.163113	0.0216178
794	1.22961		153.372	168.528	116.091	390.636	128.273	202.704		7.25068	23.1363	2.954	40.1153	1.01201	2.04865		-0.0454997	0.0827455	0.141032	0.257036	0.262897	0.115298		0	0.0197411	0.000573387	0.0863728	0.137683	0.0195855		-0.0121358	-0.0863054	-0.186016	-0.302345	-0.361893	-0.278533		0	0.0294521	0.106282	0.139434	0.167798	0.0275309
795	1.23635		160.115	171.368	117.028	395.534	129.343	194.383		0.987194	24.5867	2.62593	47.7059	1.99114	17.4318		-0.0550468	0.0935337	0.147475	0.255433	0.261906	0.110841		0	0.0385817	0.0192613	0.0902504	0.135066	0.0239059		-0.00836597	-0.10585	-0.126774	-0.302072	-0.368406	-0.290909		0	0.0123141	0.0522901	0.138526	0.158645	0.0361345
796	1.24309		155.019	157.497	120.704	382.397	133.44	197.343		2.4723	28.4829	1.26807	25.3907	8.6763	18.1521		-0.0604973	0.111374	0.148668	0.249348	0.25518	0.102282		0	0.0347815	0.0155266	0.08747	0.132475	0.0241973		-0.00046142	-0.0905259	-0.147115	-0.301945	-0.372268	-0.292863		0	0.0141857	0.0740501	0.137587	0.147882	0.043901
797	1.24982		163.851	174.212	115.691	384.352	135.166	192.581		8.21586	21.6754	1.44049	41.1551	4.54432	9.08459		-0.0607567	0.111577	0.15373	0.243677	0.246564	0.0952542		0	0.0378217	0.00649521	0.0852546	0.126358	0.0256047		0.00148509	-0.087031	-0.19312	-0.298372	-0.375062	-0.298932		0	0.0259167	0.0991777	0.136194	0.142747	0.042853
798	1.25656		158.378	176.403	122.864	399.026	129.448	196.117		13.9327	27.9633	2.97727	44.2724	8.73068	10.3661		-0.0613652	0.116461	0.143254	0.238378	0.244538	0.0961594		0	0.0427056	0.00464392	0.0840116	0.132655	0.0161969		0.00468908	-0.0860209	-0.167547	-0.297748	-0.3815	-0.297453		0	0.0249066	0.0761887	0.141061	0.139962	0.0399321
799	1.2633		154.344	167.025	131.011	415.784	130.703	201.664		17.6271	31.9954	0.388344	52.861	6.69477	9.79672		-0.0505103	0.126776	0.157999	0.238414	0.239968	0.0998707		0	0.0501836	0.0123404	0.0855849	0.142605	0.0200051		0.00822105	-0.0994482	-0.180196	-0.297528	-0.386453	-0.285814		0	0.023108	0.112102	0.141725	0.141888	0.0219188
800	1.27004		153.248	184.214	128.538	409.63	130.778	188.516		11.8492	41.2828	16.2141	31.1403	2.30159	11.3613		-0.046194	0.12955	0.158087	0.236781	0.243434	0.0983515		0	0.0557942	0.0175007	0.0875306	0.143568	0.0258696		0.00830575	-0.0975544	-0.127152	-0.301308	-0.387735	-0.280089		0	0.0364401	0.0519119	0.145191	0.15644	0.0206736
[truncated: 177 more rows]
