# Supplementary material for: Optical coherence tomography quantifies gradient refractive index and mechanical stiffness gradient across the human lens
Source: Commun Med (Lond). 2024 Aug 12;4:162. doi: 10.1038/s43856-024-00578-9 (PMC11319654; doi:10.1038/s43856-024-00578-9)
Supplement: Supplementary file 3 — Supplementary Data 1 [file 43856_2024_578_MOESM3_ESM.zip › supplementary data 1/FEM_data/72.5y.xlsx]

## Sheet: profile0
NODE NR	X LOC	Y LOC	Z LOC	DX (UX)	DY (UY)	DZ (UZ)	tot mech strain X (EPTO)	tot mech strain Y (EPTO)	tot mech strain Z (EPTO)
1	0	0.0018	0	1.2428e-12	7.88146e-09	0	4.43421e-07	-1.20007e-06	1.77075e-06
144	0	-0.0027	0	-4.19655e-11	-1.39589e-08	0	-2.15245e-05	5.03486e-05	7.87672e-05
218	0	-0.00168	0	1.82514e-11	-5.80235e-09	0	-2.70039e-05	6.01472e-05	8.71708e-05
219	0	-0.00169545	0	-1.15334e-11	-6.75165e-09	0	0	0	0
220	0	-0.00171091	0	3.00746e-12	-7.86193e-09	0	-3.51906e-05	7.45989e-05	0.000110291
221	0	-0.00172636	0	-4.29974e-13	-9.05767e-09	0	0	0	0
222	0	-0.00174182	0	-3.53877e-12	-1.03168e-08	0	-3.90443e-05	8.24417e-05	0.00012179
223	0	-0.00175727	0	-2.81395e-12	-1.16049e-08	0	0	0	0
224	0	-0.00177273	0	-1.46521e-12	-1.29059e-08	0	-3.99347e-05	8.39302e-05	0.000124077
225	0	-0.00178818	0	-2.08992e-12	-1.41947e-08	0	0	0	0
226	0	-0.00180364	0	-2.18225e-12	-1.5458e-08	0	-3.80392e-05	8.02913e-05	0.000118558
227	0	-0.00181909	0	-1.99841e-12	-1.6671e-08	0	0	0	0
228	0	-0.00183455	0	-1.55606e-12	-1.78226e-08	0	-3.38586e-05	7.19384e-05	0.000105994
229	0	-0.00185	0	-2.10371e-12	-1.88874e-08	0	0	0	0
230	0	-0.00186545	0	-1.36084e-12	-1.9862e-08	0	-2.76398e-05	5.96354e-05	8.74596e-05
231	0	-0.00188091	0	-1.41783e-12	-2.07229e-08	0	0	0	0
232	0	-0.00189636	0	-5.56344e-13	-2.14711e-08	0	-1.98473e-05	4.41226e-05	6.41138e-05
233	0	-0.00191182	0	-1.51972e-12	-2.2078e-08	0	0	0	0
234	0	-0.00192727	0	-1.68073e-13	-2.25586e-08	0	-1.08864e-05	2.63707e-05	3.74178e-05
235	0	-0.00194273	0	-6.03432e-13	-2.28838e-08	0	0	0	0
236	0	-0.00195818	0	-3.09144e-15	-2.30763e-08	0	-1.31406e-06	7.39054e-06	9.38157e-06
237	0	-0.00197363	0	-8.85763e-14	-2.3103e-08	0	0	0	0
238	0	-0.00198909	0	-5.05033e-13	-2.29956e-08	0	8.32271e-06	-1.16529e-05	2.03093e-05
239	0	-0.00200454	0	1.66254e-12	-2.27341e-08	0	0	0	0
240	0	0.00093	0	1.16816e-13	9.37875e-09	0	9.73032e-07	-2.46507e-06	3.442e-06
380	0	0.000946111	0	-9.35479e-14	9.34328e-09	0	0	0	0
381	0	0.000962222	0	8.88996e-16	9.30859e-09	0	9.40776e-07	-2.13766e-06	3.07851e-06
382	0	0.000978333	0	-5.91674e-15	9.27438e-09	0	0	0	0
383	0	0.000994444	0	-2.45367e-15	9.2406e-09	0	9.13446e-07	-2.08452e-06	2.99804e-06
384	0	0.00101056	0	7.00757e-16	9.20721e-09	0	0	0	0
385	0	0.00102667	0	-1.99905e-15	9.1742e-09	0	8.91144e-07	-2.03797e-06	2.9292e-06
386	0	0.00104278	0	-2.0834e-15	9.14154e-09	0	0	0	0
387	0	0.00105889	0	-1.78271e-15	9.10925e-09	0	8.70108e-07	-1.99361e-06	2.8638e-06
388	0	0.001075	0	-9.78042e-18	9.07731e-09	0	0	0	0
389	0	0.00109111	0	-3.92034e-16	9.0457e-09	0	8.49847e-07	-1.95117e-06	2.8011e-06
390	0	0.00110722	0	-2.42019e-15	9.01443e-09	0	0	0	0
391	0	0.00112333	0	-1.74844e-15	8.98349e-09	0	8.30493e-07	-1.9101e-06	2.74067e-06
392	0	0.00113944	0	2.72406e-16	8.95288e-09	0	0	0	0
393	0	0.00115555	0	7.39299e-17	8.92259e-09	0	8.11682e-07	-1.87069e-06	2.68245e-06
394	0	0.00117166	0	-2.65274e-15	8.8926e-09	0	0	0	0
395	0	0.00118778	0	-2.77938e-15	8.86292e-09	0	7.93812e-07	-1.83254e-06	2.62642e-06
396	0	0.00120389	0	9.32608e-16	8.83354e-09	0	0	0	0
3044	0	-0.000375	0	8.04988e-16	1.40091e-08	0	6.3655e-07	-4.46098e-06	5.09769e-06
3045	0	0.000921944	0	-2.44683e-14	9.40075e-09	0	0	0	0
3046	0	0.000913889	0	6.30018e-15	9.42268e-09	0	9.6071e-07	-2.72131e-06	3.68206e-06
3047	0	0.000905833	0	-1.88908e-15	9.4446e-09	0	0	0	0
3048	0	0.000897778	0	-7.60941e-15	9.46652e-09	0	9.50905e-07	-2.72539e-06	3.67634e-06
3049	0	0.000889722	0	-3.52892e-15	9.48849e-09	0	0	0	0
3050	0	0.000881667	0	3.40994e-16	9.5105e-09	0	9.43993e-07	-2.73553e-06	3.67958e-06
3051	0	0.000873615	0	2.80617e-15	9.53255e-09	0	0	0	0
3052	0	0.000865563	0	4.03063e-15	9.55464e-09	0	9.38453e-07	-2.74699e-06	3.68601e-06
3053	0	0.000857507	0	5.29057e-15	9.57679e-09	0	0	0	0
3054	0	0.000849451	0	6.52487e-15	9.59899e-09	0	9.33612e-07	-2.75944e-06	3.69392e-06
3055	0	0.000841392	0	6.41293e-15	9.62125e-09	0	0	0	0
3056	0	0.000833333	0	7.00891e-15	9.64356e-09	0	9.29264e-07	-2.77235e-06	3.70259e-06
3057	0	0.00082528	0	6.64171e-15	9.66591e-09	0	0	0	0
3058	0	0.000817226	0	6.7917e-15	9.68831e-09	0	9.25225e-07	-2.78564e-06	3.71186e-06
3059	0	0.00080917	0	6.03236e-15	9.71077e-09	0	0	0	0
3060	0	0.000801114	0	5.72343e-15	9.73329e-09	0	9.21454e-07	-2.79948e-06	3.72187e-06
3061	0	0.000793057	0	5.43646e-15	9.75587e-09	0	0	0	0
3062	0	0.000785	0	4.76059e-15	9.7785e-09	0	9.17866e-07	-2.81358e-06	3.73229e-06
3063	0	0.000776945	0	4.46853e-15	9.80119e-09	0	0	0	0
3064	0	0.000768889	0	4.01472e-15	9.82394e-09	0	9.14468e-07	-2.82826e-06	3.74346e-06
3065	0	0.000760833	0	2.93864e-15	9.84674e-09	0	0	0	0
3066	0	0.000752777	0	2.34383e-15	9.86961e-09	0	9.11291e-07	-2.84323e-06	3.75496e-06
3067	0	0.000744722	0	1.27195e-15	9.89254e-09	0	0	0	0
3068	0	0.000736667	0	1.96171e-16	9.91552e-09	0	9.08353e-07	-2.85862e-06	3.7671e-06
3069	0	0.000728609	0	3.95703e-16	9.93858e-09	0	0	0	0
3070	0	0.000720552	0	3.19272e-16	9.9617e-09	0	9.05334e-07	-2.87442e-06	3.77986e-06
3071	0	0.000712496	0	3.71944e-16	9.98489e-09	0	0	0	0
3072	0	0.000704439	0	4.08486e-16	1.00081e-08	0	9.02434e-07	-2.89066e-06	3.7932e-06
3073	0	0.000696386	0	2.91116e-16	1.00314e-08	0	0	0	0
3074	0	0.000688333	0	2.53325e-16	1.00548e-08	0	8.99724e-07	-2.90727e-06	3.80708e-06
3075	0	0.000680276	0	2.16612e-16	1.00783e-08	0	0	0	0
3076	0	0.000672219	0	2.71527e-16	1.01018e-08	0	8.97144e-07	-2.9243e-06	3.82153e-06
3077	0	0.000664165	0	1.62862e-16	1.01254e-08	0	0	0	0
3078	0	0.000656111	0	2.57038e-16	1.0149e-08	0	8.94692e-07	-2.94181e-06	3.83657e-06
3079	0	0.000648055	0	5.25258e-17	1.01727e-08	0	0	0	0
3080	0	0.00064	0	-1.26301e-16	1.01965e-08	0	8.92446e-07	-2.95973e-06	3.8522e-06
3081	0	0.000631945	0	1.00693e-16	1.02204e-08	0	0	0	0
3082	0	0.000623891	0	7.78302e-17	1.02444e-08	0	8.90303e-07	-2.97811e-06	3.86847e-06
3083	0	0.000615834	0	1.07265e-16	1.02684e-08	0	0	0	0
3084	0	0.000607778	0	1.08437e-16	1.02925e-08	0	8.88307e-07	-2.997e-06	3.88536e-06
3085	0	0.000599722	0	-3.03601e-17	1.03166e-08	0	0	0	0
3086	0	0.000591667	0	-2.32588e-16	1.03409e-08	0	8.86521e-07	-3.01633e-06	3.90287e-06
3087	0	0.00058361	0	-1.61525e-16	1.03652e-08	0	0	0	0
3088	0	0.000575553	0	-2.13314e-16	1.03897e-08	0	8.84857e-07	-3.03614e-06	3.92102e-06
3089	0	0.000567497	0	-2.30728e-16	1.04141e-08	0	0	0	0
3090	0	0.000559441	0	-1.23974e-16	1.04387e-08	0	8.83316e-07	-3.05647e-06	3.9398e-06
3091	0	0.000551387	0	-2.27686e-16	1.04634e-08	0	0	0	0
3092	0	0.000543333	0	-1.84437e-16	1.04881e-08	0	8.81949e-07	-3.07722e-06	3.9592e-06
3093	0	0.000535277	0	-1.9692e-16	1.05129e-08	0	0	0	0
3094	0	0.00052722	0	-1.8581e-16	1.05378e-08	0	8.80727e-07	-3.09845e-06	3.9792e-06
3095	0	0.000519166	0	-2.20467e-16	1.05628e-08	0	0	0	0
3096	0	0.000511112	0	-1.58632e-16	1.05879e-08	0	8.79634e-07	-3.1202e-06	3.99986e-06
3097	0	0.000503056	0	-2.45081e-16	1.06131e-08	0	0	0	0
3098	0	-0.000383056	0	7.77574e-16	1.4045e-08	0	0	0	0
3099	0	-0.000391111	0	8.70911e-16	1.40809e-08	0	6.09695e-07	-4.45479e-06	5.06467e-06
3100	0	-0.000399167	0	9.28592e-16	1.41168e-08	0	0	0	0
3101	0	-0.000407222	0	8.25653e-16	1.41526e-08	0	5.80593e-07	-4.44477e-06	5.02555e-06
3102	0	-0.000415278	0	9.66245e-16	1.41884e-08	0	0	0	0
3103	0	-0.000423333	0	8.93496e-16	1.42241e-08	0	5.49061e-07	-4.43059e-06	4.97984e-06
3104	0	-0.000431385	0	1.03708e-15	1.42597e-08	0	0	0	0
3105	0	-0.000439437	0	1.046e-15	1.42953e-08	0	5.14942e-07	-4.41193e-06	4.92708e-06
3106	0	-0.000447493	0	1.09529e-15	1.43308e-08	0	0	0	0
3107	0	-0.000455549	0	1.19236e-15	1.43662e-08	0	4.78049e-07	-4.38842e-06	4.86669e-06
3108	0	-0.000463608	0	1.19719e-15	1.44015e-08	0	0	0	0
3109	0	-0.000471667	0	1.24297e-15	1.44367e-08	0	4.3822e-07	-4.35973e-06	4.79818e-06
3110	0	-0.00047972	0	1.24314e-15	1.44718e-08	0	0	0	0
3111	0	-0.000487774	0	1.32784e-15	1.45067e-08	0	3.95285e-07	-4.32548e-06	4.72101e-06
3112	0	-0.00049583	0	1.36527e-15	1.45415e-08	0	0	0	0
3113	0	-0.000503886	0	1.53488e-15	1.45761e-08	0	3.49001e-07	-4.28526e-06	4.63452e-06
3114	0	-0.000511943	0	1.46673e-15	1.46105e-08	0	0	0	0
3115	0	-0.00052	0	1.73375e-15	1.46448e-08	0	2.99171e-07	-4.23861e-06	4.53808e-06
3116	0	-0.000528055	0	1.74926e-15	1.46788e-08	0	0	0	0
3117	0	-0.000536111	0	1.79706e-15	1.47127e-08	0	2.45602e-07	-4.18506e-06	4.431e-06
3118	0	-0.000544167	0	1.91968e-15	1.47463e-08	0	0	0	0
3119	0	-0.000552223	0	1.82198e-15	1.47796e-08	0	1.88044e-07	-4.12426e-06	4.31264e-06
3120	0	-0.000560278	0	1.88241e-15	1.48127e-08	0	0	0	0
3121	0	-0.000568333	0	1.83421e-15	1.48455e-08	0	1.26229e-07	-4.05552e-06	4.1821e-06
3122	0	-0.000576391	0	2.05951e-15	1.48781e-08	0	0	0	0
3123	0	-0.000584448	0	2.02077e-15	1.49103e-08	0	5.98319e-08	-3.97828e-06	4.03848e-06
3124	0	-0.000592504	0	2.16689e-15	1.49422e-08	0	0	0	0
3125	0	-0.000600561	0	2.36924e-15	1.49737e-08	0	-1.13959e-08	-3.89203e-06	3.88105e-06
3126	0	-0.000608614	0	2.3366e-15	1.50049e-08	0	0	0	0
3127	0	-0.000616667	0	2.5469e-15	1.50357e-08	0	-8.77008e-08	-3.79615e-06	3.70889e-06
3128	0	-0.000624724	0	2.68736e-15	1.50661e-08	0	0	0	0
3129	0	-0.000632781	0	2.76355e-15	1.5096e-08	0	-1.69461e-07	-3.68996e-06	3.521e-06
3130	0	-0.000640835	0	2.9979e-15	1.51255e-08	0	0	0	0
3131	0	-0.000648889	0	3.0936e-15	1.51546e-08	0	-2.56963e-07	-3.57275e-06	3.31634e-06
3132	0	-0.000656945	0	3.23093e-15	1.51831e-08	0	0	0	0
3133	0	-0.000665	0	3.34654e-15	1.52111e-08	0	-3.50555e-07	-3.44388e-06	3.09391e-06
3134	0	-0.000673055	0	3.45154e-15	1.52386e-08	0	0	0	0
3135	0	-0.00068111	0	3.64834e-15	1.52655e-08	0	-4.50623e-07	-3.30247e-06	2.85249e-06
3136	0	-0.000689166	0	3.79193e-15	1.52918e-08	0	0	0	0
3137	0	-0.000697222	0	3.99578e-15	1.53175e-08	0	-5.57564e-07	-3.14768e-06	2.59081e-06
3138	0	-0.000705278	0	3.97751e-15	1.53426e-08	0	0	0	0
3139	0	-0.000713333	0	4.28873e-15	1.53669e-08	0	-6.71729e-07	-2.97876e-06	2.30777e-06
3140	0	-0.00072139	0	4.15611e-15	1.53906e-08	0	0	0	0
3141	0	-0.000729447	0	4.46826e-15	1.54135e-08	0	-7.93539e-07	-2.7948e-06	2.00206e-06
3142	0	-0.000737503	0	4.56906e-15	1.54356e-08	0	0	0	0
3143	0	-0.000745559	0	4.65543e-15	1.5457e-08	0	-9.23452e-07	-2.59481e-06	1.67225e-06
3144	0	-0.000753613	0	4.92829e-15	1.54775e-08	0	0	0	0
3145	0	-0.000761667	0	5.02985e-15	1.54971e-08	0	-1.06195e-06	-2.37778e-06	1.31686e-06
3146	0	-0.000769723	0	5.27605e-15	1.55158e-08	0	0	0	0
3147	0	-0.00077778	0	5.49341e-15	1.55336e-08	0	-1.20956e-06	-2.14257e-06	9.34268e-07
3148	0	-0.000785834	0	5.67652e-15	1.55504e-08	0	0	0	0
3149	0	-0.000793888	0	5.80647e-15	1.55661e-08	0	-1.36672e-06	-1.88814e-06	5.23166e-07
3150	0	-0.000801944	0	6.13932e-15	1.55808e-08	0	0	0	0
5980	0	-0.002704	0	4.44662e-11	-1.40986e-08	0	-1.38577e-05	2.32524e-05	3.72236e-05
5981	0	-0.00270067	0	-2.70614e-11	-1.40057e-08	0	0	0	0
6136	0	0.001814	0	-5.4622e-12	7.8637e-09	0	6.84148e-07	-5.79897e-07	1.31922e-06
6202	0	0.00180233	0	-2.30405e-13	7.87857e-09	0	0	0	0
28731	0	-0.00202	0	-2.20368e-12	-2.23366e-08	0	1.74461e-05	-2.96032e-05	4.72331e-05
28732	0	-0.00203545	0	2.89574e-12	-2.18115e-08	0	0	0	0
28733	0	-0.00205091	0	-5.03381e-12	-2.11412e-08	0	2.55095e-05	-4.54029e-05	7.11311e-05
28734	0	-0.00206637	0	5.63336e-12	-2.04023e-08	0	0	0	0
28735	0	-0.00208182	0	-9.32049e-12	-1.94954e-08	0	3.20213e-05	-5.80873e-05	9.03718e-05
28736	0	-0.00209728	0	8.11878e-12	-1.86034e-08	0	0	0	0
28737	0	-0.00211273	0	-1.50774e-11	-1.7499e-08	0	3.66428e-05	-6.69904e-05	0.000103928
28738	0	-0.00212818	0	1.16316e-11	-1.65318e-08	0	0	0	0
28739	0	-0.00214364	0	-2.25198e-11	-1.52829e-08	0	3.91519e-05	-7.16493e-05	0.000111079
28740	0	-0.00215909	0	1.49554e-11	-1.43201e-08	0	0	0	0
28741	0	-0.00217455	0	-2.91818e-11	-1.29772e-08	0	3.94129e-05	-7.21031e-05	0.000111812
28742	0	-0.00219	0	1.8334e-11	-1.20959e-08	0	0	0	0
28743	0	-0.00220545	0	-3.54266e-11	-1.0713e-08	0	3.76207e-05	-6.85619e-05	0.000106432
28744	0	-0.00222091	0	2.02002e-11	-9.98332e-09	0	0	0	0
28745	0	-0.00223636	0	-3.90005e-11	-8.61881e-09	0	3.40083e-05	-6.16438e-05	9.58223e-05
28746	0	-0.00225182	0	2.05394e-11	-8.08741e-09	0	0	0	0
28747	0	-0.00226727	0	-3.75511e-11	-6.80104e-09	0	2.88451e-05	-5.21501e-05	8.113e-05
28748	0	-0.00228272	0	1.83545e-11	-6.48405e-09	0	0	0	0
28749	0	-0.00229818	0	-3.27684e-11	-5.32771e-09	0	2.2714e-05	-4.08457e-05	6.36074e-05
28750	0	-0.00231363	0	1.48405e-11	-5.22885e-09	0	0	0	0
28751	0	-0.00232909	0	-2.54073e-11	-4.25712e-09	0	1.61233e-05	-2.86779e-05	4.48215e-05
28752	0	-0.00234454	0	9.77582e-12	-4.34955e-09	0	0	0	0
28753	0	0.00122	0	2.80418e-16	8.80446e-09	0	7.76443e-07	-1.79635e-06	2.57287e-06
28754	0	0.00123611	0	-4.44658e-15	8.77565e-09	0	0	0	0
28755	0	0.00125222	0	-4.18916e-15	8.74713e-09	0	7.60235e-07	-1.76126e-06	2.52156e-06
28756	0	0.00126833	0	1.7767e-15	8.7189e-09	0	0	0	0
28757	0	0.00128444	0	1.30527e-15	8.69093e-09	0	7.44336e-07	-1.72846e-06	2.47287e-06
28758	0	0.00130055	0	-6.1857e-15	8.66319e-09	0	0	0	0
28759	0	0.00131667	0	-5.80235e-15	8.63572e-09	0	7.29856e-07	-1.69655e-06	2.42646e-06
28760	0	0.00133278	0	3.98852e-15	8.60852e-09	0	0	0	0
28761	0	0.00134889	0	3.06605e-15	8.58155e-09	0	7.15472e-07	-1.66749e-06	2.38306e-06
28762	0	0.001365	0	-9.55577e-15	8.55478e-09	0	0	0	0
28763	0	0.00138111	0	-8.56479e-15	8.52825e-09	0	7.03025e-07	-1.63893e-06	2.34199e-06
28764	0	0.00139722	0	7.53168e-15	8.50197e-09	0	0	0	0
28765	0	0.00141333	0	6.72156e-15	8.47589e-09	0	6.9019e-07	-1.61419e-06	2.30464e-06
28766	0	0.00142945	0	-1.47815e-14	8.44994e-09	0	0	0	0
28767	0	0.00144556	0	-1.37611e-14	8.42422e-09	0	6.80208e-07	-1.58924e-06	2.26947e-06
28768	0	0.00146167	0	1.3802e-14	8.39874e-09	0	0	0	0
28769	0	0.00147778	0	1.23556e-14	8.3734e-09	0	6.69053e-07	-1.56988e-06	2.23942e-06
28770	0	0.00149389	0	-2.45642e-14	8.34814e-09	0	0	0	0
28873	0	-0.00270133	0	-1.34591e-11	-1.40502e-08	0	-1.6843e-05	3.62908e-05	5.65659e-05
28874	0	-0.002702	0	1.34718e-11	-1.40597e-08	0	0	0	0
28875	0	0.00180467	0	-1.4578e-12	7.87606e-09	0	5.18857e-07	-7.595e-07	1.29319e-06
28876	0	0.001807	0	1.84981e-13	7.87594e-09	0	0	0	0
28877	0	0.000495	0	-8.77673e-17	1.06384e-08	0	8.78691e-07	-3.1424e-06	4.02112e-06
28878	0	0.000486946	0	-8.80523e-18	1.06637e-08	0	0	0	0
28879	0	0.000478892	0	6.80417e-17	1.06891e-08	0	8.77877e-07	-3.16503e-06	4.04296e-06
28880	0	0.000470836	0	6.02389e-17	1.07147e-08	0	0	0	0
28881	0	0.00046278	0	1.29757e-18	1.07403e-08	0	8.77203e-07	-3.1882e-06	4.06543e-06
28882	0	0.000454723	0	-6.50367e-17	1.0766e-08	0	0	0	0
28883	0	0.000446667	0	-8.08437e-17	1.07919e-08	0	8.76691e-07	-3.21181e-06	4.08853e-06
28884	0	0.000438611	0	5.35227e-17	1.08178e-08	0	0	0	0
28885	0	0.000430555	0	1.70892e-16	1.08438e-08	0	8.76268e-07	-3.23587e-06	4.11221e-06
28886	0	0.000422499	0	1.21212e-16	1.08699e-08	0	0	0	0
28887	0	0.000414442	0	1.2255e-16	1.08961e-08	0	8.7597e-07	-3.26044e-06	4.13647e-06
28888	0	0.000406388	0	4.08527e-17	1.09224e-08	0	0	0	0
28889	0	0.000398333	0	-7.57341e-18	1.09488e-08	0	8.7582e-07	-3.28544e-06	4.16132e-06
28890	0	0.000390278	0	2.67708e-16	1.09754e-08	0	0	0	0
28891	0	0.000382222	0	5.05172e-16	1.1002e-08	0	8.75707e-07	-3.31089e-06	4.18673e-06
28892	0	0.000374168	0	4.35266e-16	1.10287e-08	0	0	0	0
28893	0	0.000366114	0	4.63921e-16	1.10555e-08	0	8.75734e-07	-3.33682e-06	4.21268e-06
28894	0	0.000358057	0	2.19018e-16	1.10824e-08	0	0	0	0
28895	0	0.00035	0	1.11413e-17	1.11095e-08	0	8.75927e-07	-3.36315e-06	4.23914e-06
28896	0	0.000341947	0	3.31267e-16	1.11366e-08	0	0	0	0
28897	0	0.000333893	0	4.68876e-16	1.11639e-08	0	8.76099e-07	-3.38991e-06	4.26614e-06
28898	0	0.000325837	0	3.14684e-16	1.11912e-08	0	0	0	0
28899	0	0.000317781	0	1.11832e-16	1.12187e-08	0	8.76414e-07	-3.41713e-06	4.29362e-06
28900	0	0.000309724	0	8.14133e-17	1.12463e-08	0	0	0	0
28901	0	0.000301667	0	-2.30468e-16	1.1274e-08	0	8.76838e-07	-3.44471e-06	4.32157e-06
28902	0	0.000293611	0	-5.34702e-18	1.13018e-08	0	0	0	0
28903	0	0.000285556	0	-8.48686e-17	1.13297e-08	0	8.77232e-07	-3.47275e-06	4.35001e-06
28904	0	0.0002775	0	-1.66642e-16	1.13577e-08	0	0	0	0
28905	0	0.000269444	0	-2.52586e-16	1.13859e-08	0	8.77738e-07	-3.50118e-06	4.37894e-06
28906	0	0.000261389	0	-2.65194e-16	1.14141e-08	0	0	0	0
28907	0	0.000253333	0	-1.59574e-16	1.14425e-08	0	8.78224e-07	-3.52994e-06	4.40819e-06
28908	0	0.000245276	0	-2.87878e-16	1.1471e-08	0	0	0	0
28909	0	0.000237219	0	-3.06981e-16	1.14996e-08	0	8.78747e-07	-3.55904e-06	4.43782e-06
28910	0	0.000229163	0	-3.25567e-16	1.15283e-08	0	0	0	0
28911	0	0.000221107	0	-3.61593e-16	1.15572e-08	0	8.79263e-07	-3.58845e-06	4.46774e-06
28912	0	0.000213053	0	-2.97462e-16	1.15861e-08	0	0	0	0
28913	0	0.000205	0	-2.54502e-16	1.16152e-08	0	8.79753e-07	-3.61816e-06	4.49794e-06
28914	0	0.000196945	0	-2.43925e-16	1.16444e-08	0	0	0	0
28915	0	0.00018889	0	-2.69856e-16	1.16737e-08	0	8.80235e-07	-3.64814e-06	4.5284e-06
28916	0	0.000180839	0	-2.92608e-16	1.17032e-08	0	0	0	0
28917	0	0.000172787	0	-2.5952e-16	1.17327e-08	0	8.80669e-07	-3.67837e-06	4.55907e-06
28918	0	0.000164727	0	-2.47699e-16	1.17624e-08	0	0	0	0
28919	0	0.000156667	0	-2.10139e-16	1.17923e-08	0	8.8103e-07	-3.70884e-06	4.5899e-06
28920	0	0.000148617	0	-1.94512e-16	1.18222e-08	0	0	0	0
28921	0	-0.00081	0	6.26384e-15	1.55944e-08	0	-1.53402e-06	-1.61327e-06	9.1184e-08
28922	0	-0.000818054	0	5.99705e-15	1.56069e-08	0	0	0	0
28923	0	-0.000826108	0	6.26731e-15	1.56181e-08	0	-1.71192e-06	-1.31682e-06	3.9827e-07
28924	0	-0.000834164	0	6.8084e-15	1.56281e-08	0	0	0	0
28925	0	-0.00084222	0	7.48577e-15	1.56369e-08	0	-1.90131e-06	-9.97338e-07	9.05673e-07
28926	0	-0.000850277	0	8.49034e-15	1.56443e-08	0	0	0	0
28927	0	-0.000858333	0	9.12696e-15	1.56503e-08	0	-2.10272e-06	-6.53221e-07	1.45081e-06
28928	0	-0.000866389	0	9.04718e-15	1.56548e-08	0	0	0	0
28929	0	-0.000874445	0	9.33872e-15	1.56579e-08	0	-2.31643e-06	-2.83362e-07	2.03423e-06
28930	0	-0.000882501	0	9.84294e-15	1.56595e-08	0	0	0	0
28931	0	-0.000890558	0	1.0398e-14	1.56594e-08	0	-2.54329e-06	1.13359e-07	2.65773e-06
28932	0	-0.000898612	0	1.06163e-14	1.56577e-08	0	0	0	0
28933	0	-0.000906667	0	1.11555e-14	1.56543e-08	0	-2.78395e-06	5.39049e-07	3.32405e-06
28934	0	-0.000914722	0	1.1626e-14	1.56491e-08	0	0	0	0
28935	0	-0.000922778	0	1.24696e-14	1.56421e-08	0	-3.03913e-06	9.94857e-07	4.03504e-06
28936	0	-0.000930832	0	1.31815e-14	1.56332e-08	0	0	0	0
28937	0	-0.000938886	0	1.36923e-14	1.56223e-08	0	-3.30943e-06	1.48266e-06	4.79315e-06
28938	0	-0.000946943	0	1.35117e-14	1.56094e-08	0	0	0	0
28939	0	-0.000955	0	1.35414e-14	1.55944e-08	0	-3.59552e-06	2.0041e-06	5.60071e-06
28940	0	-0.000963053	0	1.44864e-14	1.55772e-08	0	0	0	0
28941	0	-0.000971107	0	1.59769e-14	1.55578e-08	0	-3.89849e-06	2.56078e-06	6.4604e-06
28942	0	-0.000979163	0	1.67935e-14	1.5536e-08	0	0	0	0
28943	0	-0.000987219	0	1.72761e-14	1.55119e-08	0	-4.21871e-06	3.15474e-06	7.37463e-06
28944	0	-0.000995276	0	1.70501e-14	1.54853e-08	0	0	0	0
28945	0	-0.00100333	0	1.66901e-14	1.54562e-08	0	-4.5569e-06	3.7878e-06	8.34594e-06
28946	0	-0.00101139	0	1.71267e-14	1.54244e-08	0	0	0	0
28947	0	-0.00101944	0	1.83201e-14	1.53899e-08	0	-4.91425e-06	4.46174e-06	9.37728e-06
28948	0	-0.0010275	0	1.92074e-14	1.53526e-08	0	0	0	0
28949	0	-0.00103556	0	1.95819e-14	1.53124e-08	0	-5.29116e-06	5.1784e-06	1.04709e-05
28950	0	-0.00104361	0	1.97445e-14	1.52693e-08	0	0	0	0
28951	0	-0.00105167	0	1.89523e-14	1.52231e-08	0	-5.68832e-06	5.94e-06	1.16297e-05
28952	0	-0.00105972	0	1.8677e-14	1.51737e-08	0	0	0	0
28953	0	-0.00106778	0	1.89946e-14	1.51211e-08	0	-6.10684e-06	6.74854e-06	1.28569e-05
28954	0	-0.00107584	0	1.87152e-14	1.50651e-08	0	0	0	0
28955	0	-0.00108389	0	1.96405e-14	1.50056e-08	0	-6.54733e-06	7.60568e-06	1.41545e-05
28956	0	-0.00109195	0	2.0815e-14	1.49427e-08	0	0	0	0
28957	0	-0.0011	0	2.23435e-14	1.4876e-08	0	-7.0107e-06	8.51347e-06	1.55258e-05
28958	0	-0.00110805	0	2.49918e-14	1.48057e-08	0	0	0	0
28959	0	-0.00111611	0	2.72585e-14	1.47314e-08	0	-7.49773e-06	9.47409e-06	1.69735e-05
28960	0	-0.00112416	0	2.84537e-14	1.46532e-08	0	0	0	0
28961	0	-0.00113221	0	2.89093e-14	1.45709e-08	0	-8.00816e-06	1.04893e-05	1.84992e-05
28962	0	-0.00114027	0	2.76014e-14	1.44843e-08	0	0	0	0
28963	0	-0.00114833	0	2.56371e-14	1.43935e-08	0	-8.5425e-06	1.15607e-05	2.01051e-05
28964	0	-0.00115638	0	2.38358e-14	1.42983e-08	0	0	0	0
28965	0	0.000140566	0	-1.90208e-16	1.18522e-08	0	8.81324e-07	-3.73949e-06	4.62084e-06
28966	0	0.000132508	0	-1.98798e-16	1.18824e-08	0	0	0	0
28967	0	0.00012445	0	-1.83571e-16	1.19127e-08	0	8.81513e-07	-3.77032e-06	4.65186e-06
28968	0	0.000116391	0	-1.73676e-16	1.19432e-08	0	0	0	0
28969	0	0.000108333	0	-1.72293e-16	1.19737e-08	0	8.81579e-07	-3.80127e-06	4.68288e-06
28970	0	0.000100277	0	-1.48021e-16	1.20044e-08	0	0	0	0
28971	0	9.22204e-05	0	-1.48435e-16	1.20352e-08	0	8.81499e-07	-3.83231e-06	4.71384e-06
28972	0	8.41643e-05	0	-1.48912e-16	1.20662e-08	0	0	0	0
28973	0	7.61081e-05	0	-1.17017e-16	1.20972e-08	0	8.81248e-07	-3.8634e-06	4.74468e-06
28974	0	6.8054e-05	0	-1.35955e-16	1.21284e-08	0	0	0	0
28975	0	-0.00116443	0	2.27928e-14	1.41985e-08	0	-9.10123e-06	1.2689e-05	2.17922e-05
28976	0	-0.00117249	0	2.31999e-14	1.4094e-08	0	0	0	0
28977	0	-0.00118055	0	2.36527e-14	1.39847e-08	0	-9.68581e-06	1.38768e-05	2.35646e-05
28978	0	-0.00118861	0	2.44145e-14	1.38705e-08	0	0	0	0
28979	0	-0.00119667	0	2.32518e-14	1.37513e-08	0	-1.02957e-05	1.51255e-05	2.54233e-05
28980	0	-0.00120472	0	1.93568e-14	1.36269e-08	0	0	0	0
28981	0	-0.00121278	0	1.64221e-14	1.34973e-08	0	-1.09298e-05	1.64346e-05	2.73666e-05
28982	0	-0.00122084	0	1.53282e-14	1.33623e-08	0	0	0	0
28983	0	-0.00122889	0	1.53849e-14	1.32217e-08	0	-1.15897e-05	1.78056e-05	2.93975e-05
28984	0	-0.00123695	0	1.97365e-14	1.30755e-08	0	0	0	0
67495	0	-0.001245	0	2.03868e-14	1.29236e-08	0	-1.22757e-05	1.92401e-05	3.15181e-05
67496	0	-0.00125306	0	1.73606e-14	1.27657e-08	0	0	0	0
67497	0	-0.00126111	0	1.45076e-14	1.26017e-08	0	-1.29844e-05	2.07362e-05	3.3723e-05
67498	0	-0.00126917	0	1.58828e-14	1.24317e-08	0	0	0	0
67499	0	-0.00127722	0	1.57423e-14	1.22553e-08	0	-1.37168e-05	2.22933e-05	3.60125e-05
67500	0	-0.00128528	0	1.47134e-14	1.20725e-08	0	0	0	0
67501	0	-0.00129333	0	1.05753e-14	1.18831e-08	0	-1.4472e-05	2.39136e-05	3.8388e-05
67502	0	-0.00130139	0	4.69356e-15	1.16871e-08	0	0	0	0
67503	0	-0.00130944	0	1.95407e-15	1.14844e-08	0	-1.52468e-05	2.55917e-05	4.08412e-05
67506	0	-0.0013175	0	5.83852e-15	1.12747e-08	0	0	0	0
67507	0	6e-05	0	1.64281e-17	1.21597e-08	0	8.80789e-07	-3.8945e-06	4.77532e-06
67508	0	5.19438e-05	0	9.66003e-17	1.21911e-08	0	0	0	0
67509	0	4.38876e-05	0	2.5712e-16	1.22227e-08	0	8.8008e-07	-3.92554e-06	4.80571e-06
67510	0	3.58336e-05	0	2.82573e-16	1.22544e-08	0	0	0	0
67511	0	2.77796e-05	0	2.12967e-16	1.22862e-08	0	8.79153e-07	-3.9565e-06	4.83574e-06
67512	0	1.97231e-05	0	1.31065e-16	1.23181e-08	0	0	0	0
67513	0	1.16667e-05	0	5.34288e-18	1.23502e-08	0	8.77984e-07	-3.98733e-06	4.86536e-06
67514	0	3.61288e-06	0	1.87095e-17	1.23823e-08	0	0	0	0
67515	0	-4.4409e-06	0	8.44332e-17	1.24146e-08	0	8.76459e-07	-4.01796e-06	4.89447e-06
67516	0	-1.24971e-05	0	3.86239e-17	1.24471e-08	0	0	0	0
67517	0	-0.00132555	0	9.39386e-15	1.10579e-08	0	-1.60442e-05	2.73298e-05	4.33764e-05
67518	0	-0.00133361	0	7.48491e-15	1.0834e-08	0	0	0	0
67519	0	-0.00134167	0	5.13652e-15	1.06029e-08	0	-1.68583e-05	2.9125e-05	4.59857e-05
67520	0	-0.00134972	0	4.66634e-15	1.03644e-08	0	0	0	0
67521	0	-0.00135778	0	4.33523e-15	1.01185e-08	0	-1.7688e-05	3.09731e-05	4.86634e-05
67522	0	-0.00136583	0	5.98085e-15	9.86492e-09	0	0	0	0
67523	0	-0.00137389	0	3.90766e-15	9.60374e-09	0	-1.85316e-05	3.28725e-05	5.14063e-05
67524	0	-0.00138195	0	9.21028e-15	9.33482e-09	0	0	0	0
67525	0	-0.00139	0	9.53857e-15	9.05809e-09	0	-1.93841e-05	3.48135e-05	5.42e-05
67526	0	-0.00139806	0	1.21051e-14	8.77341e-09	0	0	0	0
67527	0	-0.00140611	0	1.04904e-14	8.48075e-09	0	-2.02383e-05	3.67877e-05	5.70284e-05
67528	0	-0.00141416	0	7.45365e-15	8.18013e-09	0	0	0	0
67529	0	-0.00142222	0	5.42577e-15	7.8714e-09	0	-2.10899e-05	3.87878e-05	5.98801e-05
67530	0	-0.00143028	0	8.17767e-15	7.55442e-09	0	0	0	0
67531	0	-0.00143833	0	1.1703e-14	7.22926e-09	0	-2.19386e-05	4.08099e-05	6.27508e-05
67532	0	-0.00144639	0	1.44001e-14	6.89606e-09	0	0	0	0
67533	0	-0.00145444	0	1.59943e-14	6.55465e-09	0	-2.27749e-05	4.28412e-05	6.56185e-05
67534	0	-0.0014625	0	1.82939e-14	6.2049e-09	0	0	0	0
67535	0	-0.00147055	0	2.42959e-14	5.84694e-09	0	-2.35918e-05	4.48703e-05	6.84644e-05
67536	0	-0.00147861	0	2.56673e-14	5.48076e-09	0	0	0	0
67537	0	-0.00148667	0	2.97412e-14	5.10643e-09	0	-2.43813e-05	4.68837e-05	7.12674e-05
67538	0	-0.00149472	0	3.33949e-14	4.72416e-09	0	0	0	0
67539	0	-0.00150278	0	3.39225e-14	4.33387e-09	0	-2.51349e-05	4.88679e-05	7.40053e-05
67540	0	-0.00151083	0	4.4577e-14	3.93556e-09	0	0	0	0
67541	0	-0.00151889	0	5.07545e-14	3.52948e-09	0	-2.58451e-05	5.08035e-05	7.66513e-05
67542	0	-0.00152694	0	1.07307e-13	3.11566e-09	0	0	0	0
67543	0	-0.001535	0	1.62775e-13	2.69431e-09	0	-2.65066e-05	5.26672e-05	7.91769e-05
67544	0	-0.00154306	0	2.00048e-13	2.26562e-09	0	0	0	0
67545	0	-0.00155111	0	2.19599e-13	1.82964e-09	0	-2.70871e-05	5.44396e-05	8.15306e-05
67546	0	-0.00155917	0	2.80758e-13	1.38685e-09	0	0	0	0
67547	0	-0.00156723	0	3.0364e-13	9.37305e-10	0	-2.75842e-05	5.60924e-05	8.36811e-05
67548	0	-0.00157528	0	3.25921e-13	4.81621e-10	0	0	0	0
67549	0	-0.00158333	0	3.38745e-13	1.97977e-11	0	-2.79726e-05	5.76051e-05	8.55827e-05
67550	0	-0.00159139	0	4.23411e-13	-4.48045e-10	0	0	0	0
67551	0	-0.00159945	0	4.53598e-13	-9.21221e-10	0	-2.82496e-05	5.89422e-05	8.71972e-05
67552	0	-0.0016075	0	3.76095e-13	-1.39905e-09	0	0	0	0
67553	0	-0.00161555	0	3.38493e-13	-1.8816e-09	0	-2.83572e-05	6.00806e-05	8.84433e-05
67554	0	-0.00162361	0	3.89882e-13	-2.36821e-09	0	0	0	0
67555	0	-0.00163167	0	3.5138e-13	-2.85831e-09	0	-2.82824e-05	6.09207e-05	8.92088e-05
67556	0	-0.00163972	0	-2.16867e-13	-3.3504e-09	0	0	0	0
67557	0	-0.00164778	0	-7.30129e-13	-3.84494e-09	0	-2.78708e-05	6.1428e-05	8.93758e-05
67558	0	-0.00165583	0	-2.93755e-13	-4.34109e-09	0	0	0	0
67559	0	-0.00166389	0	6.51832e-13	-4.83612e-09	0	-2.70375e-05	6.10619e-05	8.82503e-05
67560	0	-0.00167194	0	-6.33412e-13	-5.3248e-09	0	0	0	0
67561	0	-2.05533e-05	0	6.07079e-17	1.24796e-08	0	8.74571e-07	-4.04835e-06	4.92297e-06
67562	0	-2.861e-05	0	3.17107e-17	1.25123e-08	0	0	0	0
67563	0	-3.66667e-05	0	-1.33978e-16	1.25451e-08	0	8.72326e-07	-4.07841e-06	4.95076e-06
67564	0	-4.47224e-05	0	-6.31143e-18	1.2578e-08	0	0	0	0
67565	0	-5.27781e-05	0	-7.21325e-17	1.2611e-08	0	8.69628e-07	-4.10811e-06	4.97777e-06
67566	0	-6.08343e-05	0	-4.19873e-17	1.26442e-08	0	0	0	0
67567	0	-6.88905e-05	0	-3.69351e-17	1.26775e-08	0	8.6645e-07	-4.13736e-06	5.00384e-06
67568	0	-7.69453e-05	0	-1.18196e-17	1.27109e-08	0	0	0	0
67569	0	-8.5e-05	0	-1.47084e-16	1.27444e-08	0	8.6277e-07	-4.16606e-06	5.02886e-06
67570	0	-9.30555e-05	0	-8.87561e-17	1.2778e-08	0	0	0	0
67571	0	-0.000101111	0	-1.91336e-16	1.28117e-08	0	8.58524e-07	-4.19417e-06	5.05273e-06
67572	0	-0.000109165	0	-1.53104e-16	1.28455e-08	0	0	0	0
67573	0	-0.000117219	0	-5.78615e-17	1.28795e-08	0	8.53652e-07	-4.22157e-06	5.07525e-06
67574	0	-0.000125276	0	-9.76963e-17	1.29135e-08	0	0	0	0
67575	0	-0.000133333	0	1.95381e-17	1.29477e-08	0	8.48096e-07	-4.24816e-06	5.09629e-06
67576	0	-0.000141386	0	-5.47347e-17	1.2982e-08	0	0	0	0
67577	0	-0.000149439	0	-1.00207e-16	1.30163e-08	0	8.41844e-07	-4.27381e-06	5.11568e-06
67578	0	-0.000157496	0	-7.19202e-17	1.30508e-08	0	0	0	0
67579	0	-0.000165552	0	-4.94497e-17	1.30854e-08	0	8.34788e-07	-4.29847e-06	5.13329e-06
67580	0	-0.000173609	0	-6.09764e-17	1.31201e-08	0	0	0	0
67581	0	-0.000181667	0	1.53468e-17	1.31549e-08	0	8.26877e-07	-4.322e-06	5.14891e-06
67582	0	-0.000189722	0	-7.06366e-17	1.31897e-08	0	0	0	0
67583	0	-0.000197777	0	-2.33896e-16	1.32247e-08	0	8.18095e-07	-4.34424e-06	5.16237e-06
67584	0	-0.000205833	0	-1.35968e-16	1.32597e-08	0	0	0	0
67587	0	-0.000213889	0	-1.19573e-16	1.32948e-08	0	8.08283e-07	-4.36511e-06	5.17343e-06
67588	0	-0.000221945	0	-1.84325e-17	1.333e-08	0	0	0	0
67589	0	-0.00023	0	1.78365e-16	1.33653e-08	0	7.97374e-07	-4.38447e-06	5.18189e-06
67590	0	-0.000238057	0	1.38595e-16	1.34007e-08	0	0	0	0
67591	0	-0.000246114	0	1.71241e-16	1.34361e-08	0	7.85355e-07	-4.40211e-06	5.18752e-06
67592	0	-0.00025417	0	1.78715e-16	1.34716e-08	0	0	0	0
67593	0	-0.000262226	0	1.68695e-16	1.35072e-08	0	7.72112e-07	-4.41791e-06	5.19008e-06
67594	0	-0.00027028	0	2.33425e-16	1.35428e-08	0	0	0	0
67595	0	-0.000278333	0	2.19475e-16	1.35784e-08	0	7.57544e-07	-4.4317e-06	5.18931e-06
67596	0	-0.00028639	0	2.58176e-16	1.36142e-08	0	0	0	0
67597	0	-0.000294447	0	1.46448e-16	1.36499e-08	0	7.4157e-07	-4.4433e-06	5.18492e-06
67598	0	-0.000302501	0	2.52675e-16	1.36857e-08	0	0	0	0
67599	0	-0.000310555	0	2.67069e-16	1.37216e-08	0	7.24065e-07	-4.45248e-06	5.17662e-06
67600	0	-0.000318611	0	3.41846e-16	1.37575e-08	0	0	0	0
67601	0	-0.000326667	0	4.81188e-16	1.37934e-08	0	7.04908e-07	-4.4591e-06	5.1641e-06
67602	0	-0.000334721	0	4.07766e-16	1.38293e-08	0	0	0	0
67603	0	-0.000342775	0	4.74882e-16	1.38652e-08	0	6.84038e-07	-4.46287e-06	5.14701e-06
67604	0	-0.000350831	0	4.89141e-16	1.39012e-08	0	0	0	0
67605	0	-0.000358888	0	5.85093e-16	1.39372e-08	0	6.61298e-07	-4.46357e-06	5.12498e-06
67606	0	-0.000366944	0	5.50452e-16	1.39731e-08	0	0	0	0
67637	0	-0.00270267	0	4.00105e-11	-1.40656e-08	0	-1.68165e-05	2.77973e-05	4.46546e-05
67638	0	-0.00270333	0	4.17527e-11	-1.4083e-08	0	0	0	0
67656	0	0.00180933	0	1.741e-12	7.87552e-09	0	3.02145e-07	-8.55025e-07	1.21305e-06
67659	0	0.00181167	0	-1.8059e-12	7.86921e-09	0	0	0	0
67741	0	-0.00236	0	-1.63992e-11	-3.5994e-09	0	9.47468e-06	-1.64752e-05	2.59734e-05
67742	0	-0.00237545	0	5.49412e-12	-3.84545e-09	0	0	0	0
67743	0	-0.00239091	0	-9.08786e-12	-3.3377e-09	0	3.23343e-06	-4.74494e-06	8.00701e-06
67744	0	-0.00240636	0	1.96125e-12	-3.70276e-09	0	0	0	0
67745	0	-0.00242182	0	-3.58374e-12	-3.43394e-09	0	-2.29928e-06	5.82858e-06	8.31841e-06
67746	0	-0.00243727	0	-3.01972e-13	-3.88614e-09	0	0	0	0
67747	0	-0.00245272	0	-2.88718e-13	-3.83799e-09	0	-6.98616e-06	1.49513e-05	2.21337e-05
67748	0	-0.00246818	0	-1.54711e-12	-4.35138e-09	0	0	0	0
67749	0	-0.00248363	0	9.49046e-13	-4.49252e-09	0	-1.08129e-05	2.25177e-05	3.35252e-05
67750	0	-0.00249909	0	-1.54696e-12	-5.05033e-09	0	0	0	0
67751	0	-0.00251455	0	1.45744e-12	-5.34184e-09	0	-1.38972e-05	2.85341e-05	4.25759e-05
67752	0	-0.00253	0	-1.05235e-12	-5.93461e-09	0	0	0	0
67753	0	-0.00254545	0	1.16786e-12	-6.34454e-09	0	-1.63556e-05	3.3394e-05	4.98605e-05
67754	0	-0.00256091	0	-8.82653e-13	-6.97044e-09	0	0	0	0
67755	0	-0.00257636	0	-9.46638e-13	-7.47552e-09	0	-1.84954e-05	3.7703e-05	5.62929e-05
67756	0	-0.00259182	0	2.80775e-12	-8.14256e-09	0	0	0	0
67757	0	-0.00260727	0	2.01273e-12	-8.73841e-09	0	-2.11084e-05	4.2241e-05	6.33501e-05
67758	0	-0.00262273	0	-1.99243e-12	-9.4585e-09	0	0	0	0
67759	0	-0.00263818	0	-2.29852e-11	-1.0157e-08	0	-2.37218e-05	4.95257e-05	7.37807e-05
67760	0	-0.00265364	0	2.77986e-11	-1.10313e-08	0	0	0	0
67761	0	-0.00266909	0	-3.48493e-12	-1.1928e-08	0	-3.05855e-05	6.02269e-05	9.21906e-05
67762	0	-0.00268455	0	-2.36499e-11	-1.29724e-08	0	0	0	0
67763	0	0.00151	0	-2.32163e-14	8.32306e-09	0	6.62307e-07	-1.54902e-06	2.21133e-06
67764	0	0.00152611	0	2.5446e-14	8.29824e-09	0	0	0	0
67765	0	0.00154222	0	2.39064e-14	8.27348e-09	0	6.52909e-07	-1.53699e-06	2.19088e-06
67766	0	0.00155834	0	-4.31166e-14	8.24868e-09	0	0	0	0
67767	0	0.00157445	0	-4.27594e-14	8.22405e-09	0	6.50953e-07	-1.52078e-06	2.17173e-06
67768	0	0.00159056	0	4.82248e-14	8.1997e-09	0	0	0	0
67769	0	0.00160667	0	4.89949e-14	8.17531e-09	0	6.43119e-07	-1.51981e-06	2.16497e-06
67770	0	0.00162278	0	-8.182e-14	8.15066e-09	0	0	0	0
67771	0	0.00163889	0	-8.37543e-14	8.12619e-09	0	6.48886e-07	-1.50867e-06	2.15763e-06
67772	0	0.001655	0	9.51272e-14	8.10211e-09	0	0	0	0
67773	0	0.00167111	0	1.07448e-13	8.07778e-09	0	6.41315e-07	-1.52508e-06	2.1707e-06
67774	0	0.00168722	0	-1.70728e-13	8.05283e-09	0	0	0	0
67775	0	0.00170333	0	-1.71908e-13	8.02812e-09	0	6.59209e-07	-1.51513e-06	2.17489e-06
67776	0	0.00171944	0	2.1813e-13	8.0041e-09	0	0	0	0
67777	0	0.00173556	0	3.23191e-13	7.97952e-09	0	6.41306e-07	-1.55399e-06	2.20452e-06
67778	0	0.00175167	0	-5.05526e-13	7.95378e-09	0	0	0	0
67779	0	0.00176778	0	-3.43473e-13	7.92877e-09	0	6.58378e-07	-1.50504e-06	2.17725e-06
67780	0	0.00178389	0	1.19501e-12	7.90447e-09	0	0	0	0

## Sheet: microfluctuations
NODE NR	X LOC	Y LOC	Z LOC	DX (UX)	DY (UY)	DZ (UZ)	tot mech strain X (EPTO)	tot mech strain Y (EPTO)	tot mech strain Z (EPTO)
1	0	0.0018	0	-8.08198e-12	-6.50245e-08	0	2.33198e-05	-4.70456e-05	7.03657e-05
144	0	-0.0027	0	1.00779e-10	9.73162e-08	0	3.11743e-06	-2.35869e-05	4.12938e-05
218	0	-0.00168	0	9.95074e-12	6.04471e-08	0	-1.52397e-05	3.45654e-05	4.98346e-05
219	0	-0.00169545	0	-7.60001e-12	5.98948e-08	0	0	0	0
220	0	-0.00171091	0	1.22222e-12	5.92201e-08	0	-2.16326e-05	4.58755e-05	6.788e-05
221	0	-0.00172636	0	-1.01079e-12	5.84771e-08	0	0	0	0
222	0	-0.00174182	0	-2.94026e-12	5.76851e-08	0	-2.46026e-05	5.19435e-05	7.68126e-05
223	0	-0.00175727	0	-2.45983e-12	5.68734e-08	0	0	0	0
224	0	-0.00177273	0	-1.54603e-12	5.60577e-08	0	-2.48439e-05	5.22607e-05	7.7311e-05
225	0	-0.00178818	0	-2.15925e-12	5.52628e-08	0	0	0	0
226	0	-0.00180364	0	-2.08271e-12	5.45008e-08	0	-2.24601e-05	4.76577e-05	7.03407e-05
227	0	-0.00181909	0	-1.92734e-12	5.37957e-08	0	0	0	0
228	0	-0.00183455	0	-1.55494e-12	5.3158e-08	0	-1.7854e-05	3.84954e-05	5.65494e-05
229	0	-0.00185	0	-2.10834e-12	5.26132e-08	0	0	0	0
230	0	-0.00186545	0	-1.33526e-12	5.21641e-08	0	-1.12637e-05	2.54735e-05	3.69446e-05
231	0	-0.00188091	0	-1.38279e-12	5.18338e-08	0	0	0	0
232	0	-0.00189636	0	-5.28469e-13	5.16212e-08	0	-3.13668e-06	9.31732e-06	1.27893e-05
233	0	-0.00191182	0	-1.52823e-12	5.15547e-08	0	0	0	0
234	0	-0.00192727	0	-1.26166e-13	5.16189e-08	0	6.12826e-06	-9.01821e-06	1.55358e-05
235	0	-0.00194273	0	-5.92445e-13	5.18429e-08	0	0	0	0
236	0	-0.00195818	0	7.34443e-14	5.22035e-08	0	1.59771e-05	-2.85328e-05	4.46456e-05
237	0	-0.00197363	0	-1.18787e-13	5.27343e-08	0	0	0	0
238	0	-0.00198909	0	-4.80612e-13	5.34023e-08	0	2.58715e-05	-4.80617e-05	7.40462e-05
239	0	-0.00200454	0	1.70365e-12	5.42288e-08	0	0	0	0
240	0	0.00093	0	1.89249e-12	-2.18996e-08	0	1.90477e-05	-3.99946e-05	5.91081e-05
380	0	0.000946111	0	-1.23986e-12	-2.25503e-08	0	0	0	0
381	0	0.000962222	0	3.62937e-13	-2.32028e-08	0	1.92577e-05	-4.06983e-05	5.99561e-05
382	0	0.000978333	0	1.42938e-13	-2.38616e-08	0	0	0	0
383	0	0.000994444	0	-1.01289e-13	-2.4527e-08	0	1.96836e-05	-4.15316e-05	6.12152e-05
384	0	0.00101056	0	-2.1528e-14	-2.51997e-08	0	0	0	0
385	0	0.00102667	0	4.28346e-14	-2.58792e-08	0	2.01117e-05	-4.23852e-05	6.24995e-05
386	0	0.00104278	0	3.54656e-14	-2.65653e-08	0	0	0	0
387	0	0.00105889	0	-5.77142e-15	-2.72579e-08	0	2.05289e-05	-4.31901e-05	6.372e-05
388	0	0.001075	0	1.33858e-14	-2.79569e-08	0	0	0	0
389	0	0.00109111	0	2.4334e-14	-2.8662e-08	0	2.09207e-05	-4.39564e-05	6.4879e-05
390	0	0.00110722	0	7.33894e-15	-2.93732e-08	0	0	0	0
391	0	0.00112333	0	2.43216e-15	-3.00902e-08	0	2.12949e-05	-4.468e-05	6.59757e-05
392	0	0.00113944	0	1.4545e-14	-3.08128e-08	0	0	0	0
393	0	0.00115555	0	1.69566e-14	-3.1541e-08	0	2.16499e-05	-4.53715e-05	6.70228e-05
394	0	0.00117166	0	-5.29256e-15	-3.22747e-08	0	0	0	0
395	0	0.00118778	0	-1.06752e-14	-3.30137e-08	0	2.19919e-05	-4.60319e-05	6.80239e-05
396	0	0.00120389	0	1.8715e-14	-3.37578e-08	0	0	0	0
3044	0	-0.000375	0	1.44348e-15	3.47187e-08	0	2.05571e-05	-4.46295e-05	6.51869e-05
3045	0	0.000921944	0	-4.60384e-13	-2.158e-08	0	0	0	0
3046	0	0.000913889	0	-1.06584e-13	-2.12612e-08	0	1.89402e-05	-3.95516e-05	5.8492e-05
3047	0	0.000905833	0	-1.04582e-13	-2.09428e-08	0	0	0	0
3048	0	0.000897778	0	-6.46512e-14	-2.06242e-08	0	1.89302e-05	-3.96052e-05	5.85355e-05
3049	0	0.000889722	0	-2.11903e-14	-2.0305e-08	0	0	0	0
3050	0	0.000881667	0	-7.14611e-15	-1.99852e-08	0	1.89758e-05	-3.97363e-05	5.87122e-05
3051	0	0.000873615	0	1.30181e-14	-1.96651e-08	0	0	0	0
3052	0	0.000865563	0	1.70365e-14	-1.93444e-08	0	1.90377e-05	-3.9881e-05	5.89205e-05
3053	0	0.000857507	0	2.52268e-14	-1.90229e-08	0	0	0	0
3054	0	0.000849451	0	2.79337e-14	-1.87008e-08	0	1.91054e-05	-4.00295e-05	5.91382e-05
3055	0	0.000841392	0	2.91503e-14	-1.83779e-08	0	0	0	0
3056	0	0.000833333	0	2.77963e-14	-1.80545e-08	0	1.91757e-05	-4.01783e-05	5.93575e-05
3057	0	0.00082528	0	2.74307e-14	-1.77307e-08	0	0	0	0
3058	0	0.000817226	0	2.55594e-14	-1.74063e-08	0	1.92464e-05	-4.03258e-05	5.95758e-05
3059	0	0.00080917	0	2.45142e-14	-1.70812e-08	0	0	0	0
3060	0	0.000801114	0	2.20319e-14	-1.67556e-08	0	1.9317e-05	-4.04718e-05	5.97921e-05
3061	0	0.000793057	0	2.0331e-14	-1.64293e-08	0	0	0	0
3062	0	0.000785	0	1.81796e-14	-1.61024e-08	0	1.93871e-05	-4.06163e-05	6.00063e-05
3063	0	0.000776945	0	1.67371e-14	-1.5775e-08	0	0	0	0
3064	0	0.000768889	0	1.44256e-14	-1.5447e-08	0	1.94563e-05	-4.07586e-05	6.02173e-05
3065	0	0.000760833	0	1.13269e-14	-1.51184e-08	0	0	0	0
3066	0	0.000752777	0	8.2313e-15	-1.47893e-08	0	1.95247e-05	-4.08986e-05	6.04248e-05
3067	0	0.000744722	0	4.86302e-15	-1.44597e-08	0	0	0	0
3068	0	0.000736667	0	2.41567e-15	-1.41295e-08	0	1.9592e-05	-4.10366e-05	6.06291e-05
3069	0	0.000728609	0	2.40038e-15	-1.37986e-08	0	0	0	0
3070	0	0.000720552	0	2.29834e-15	-1.34672e-08	0	1.96575e-05	-4.11723e-05	6.08302e-05
3071	0	0.000712496	0	2.27863e-15	-1.31353e-08	0	0	0	0
3072	0	0.000704439	0	2.21503e-15	-1.28029e-08	0	1.97216e-05	-4.13057e-05	6.10278e-05
3073	0	0.000696386	0	1.89723e-15	-1.247e-08	0	0	0	0
3074	0	0.000688333	0	1.61282e-15	-1.21367e-08	0	1.97846e-05	-4.1437e-05	6.12219e-05
3075	0	0.000680276	0	1.47823e-15	-1.18026e-08	0	0	0	0
3076	0	0.000672219	0	1.15122e-15	-1.1468e-08	0	1.98462e-05	-4.1566e-05	6.14124e-05
3077	0	0.000664165	0	1.20916e-15	-1.1133e-08	0	0	0	0
3078	0	0.000656111	0	1.20949e-15	-1.07976e-08	0	1.99063e-05	-4.16926e-05	6.15992e-05
3079	0	0.000648055	0	8.08419e-16	-1.04615e-08	0	0	0	0
3080	0	0.00064	0	6.95774e-16	-1.0125e-08	0	1.99654e-05	-4.18173e-05	6.17828e-05
3081	0	0.000631945	0	1.01486e-15	-9.78793e-09	0	0	0	0
3082	0	0.000623891	0	1.01907e-15	-9.45041e-09	0	2.00231e-05	-4.19399e-05	6.19632e-05
3083	0	0.000615834	0	1.08771e-15	-9.11234e-09	0	0	0	0
3084	0	0.000607778	0	9.82953e-16	-8.77379e-09	0	2.00795e-05	-4.20604e-05	6.21401e-05
3085	0	0.000599722	0	6.45699e-16	-8.43477e-09	0	0	0	0
3086	0	0.000591667	0	4.52596e-16	-8.09527e-09	0	2.01347e-05	-4.21789e-05	6.23137e-05
3087	0	0.00058361	0	4.67036e-16	-7.75526e-09	0	0	0	0
3088	0	0.000575553	0	3.60244e-16	-7.41478e-09	0	2.01887e-05	-4.22953e-05	6.24841e-05
3089	0	0.000567497	0	3.91318e-16	-7.07385e-09	0	0	0	0
3090	0	0.000559441	0	4.56121e-16	-6.73246e-09	0	2.02412e-05	-4.24097e-05	6.2651e-05
3091	0	0.000551387	0	3.8054e-16	-6.39072e-09	0	0	0	0
3092	0	0.000543333	0	4.30647e-16	-6.04852e-09	0	2.02926e-05	-4.2522e-05	6.28146e-05
3093	0	0.000535277	0	4.55767e-16	-5.70577e-09	0	0	0	0
3094	0	0.00052722	0	3.62252e-16	-5.36256e-09	0	2.03426e-05	-4.26321e-05	6.29748e-05
3095	0	0.000519166	0	3.43791e-16	-5.01902e-09	0	0	0	0
3096	0	0.000511112	0	3.94044e-16	-4.67505e-09	0	2.03913e-05	-4.27401e-05	6.31315e-05
3097	0	0.000503056	0	3.66175e-16	-4.33054e-09	0	0	0	0
3098	0	-0.000383056	0	1.35892e-15	3.50781e-08	0	0	0	0
3099	0	-0.000391111	0	1.43424e-15	3.54372e-08	0	2.04947e-05	-4.45551e-05	6.50501e-05
3100	0	-0.000399167	0	1.48927e-15	3.57959e-08	0	0	0	0
3101	0	-0.000407222	0	1.3944e-15	3.61544e-08	0	2.04286e-05	-4.44742e-05	6.49031e-05
3102	0	-0.000415278	0	1.5708e-15	3.65125e-08	0	0	0	0
3103	0	-0.000423333	0	1.49388e-15	3.68702e-08	0	2.03586e-05	-4.43864e-05	6.47453e-05
3104	0	-0.000431385	0	1.63645e-15	3.72274e-08	0	0	0	0
3105	0	-0.000439437	0	1.61374e-15	3.75842e-08	0	2.02845e-05	-4.42915e-05	6.45764e-05
3106	0	-0.000447493	0	1.63731e-15	3.79408e-08	0	0	0	0
3107	0	-0.000455549	0	1.74128e-15	3.8297e-08	0	2.02063e-05	-4.41891e-05	6.43956e-05
3108	0	-0.000463608	0	1.76461e-15	3.86529e-08	0	0	0	0
3109	0	-0.000471667	0	1.85391e-15	3.90084e-08	0	2.01236e-05	-4.40788e-05	6.42027e-05
3110	0	-0.00047972	0	1.89158e-15	3.93632e-08	0	0	0	0
3111	0	-0.000487774	0	1.99594e-15	3.97174e-08	0	2.00364e-05	-4.39604e-05	6.39971e-05
3112	0	-0.00049583	0	2.06938e-15	4.00714e-08	0	0	0	0
3113	0	-0.000503886	0	2.21443e-15	4.04248e-08	0	1.99444e-05	-4.38334e-05	6.37782e-05
3114	0	-0.000511943	0	2.07636e-15	4.07777e-08	0	0	0	0
3115	0	-0.00052	0	2.23089e-15	4.113e-08	0	1.98475e-05	-4.36973e-05	6.35453e-05
3116	0	-0.000528055	0	2.00827e-15	4.14817e-08	0	0	0	0
3117	0	-0.000536111	0	1.91891e-15	4.18329e-08	0	1.97456e-05	-4.35519e-05	6.32978e-05
3118	0	-0.000544167	0	1.97783e-15	4.21834e-08	0	0	0	0
3119	0	-0.000552223	0	1.92225e-15	4.25334e-08	0	1.96382e-05	-4.33967e-05	6.30352e-05
3120	0	-0.000560278	0	2.189e-15	4.28826e-08	0	0	0	0
3121	0	-0.000568333	0	2.33394e-15	4.32312e-08	0	1.95251e-05	-4.3231e-05	6.27565e-05
3122	0	-0.000576391	0	2.7548e-15	4.35792e-08	0	0	0	0
3123	0	-0.000584448	0	2.81505e-15	4.39264e-08	0	1.9406e-05	-4.30543e-05	6.24608e-05
3124	0	-0.000592504	0	2.96498e-15	4.42729e-08	0	0	0	0
3125	0	-0.000600561	0	3.13534e-15	4.46187e-08	0	1.92808e-05	-4.2866e-05	6.21473e-05
3126	0	-0.000608614	0	3.02501e-15	4.49635e-08	0	0	0	0
3127	0	-0.000616667	0	3.24656e-15	4.53075e-08	0	1.91492e-05	-4.26657e-05	6.18154e-05
3128	0	-0.000624724	0	3.49959e-15	4.56509e-08	0	0	0	0
3129	0	-0.000632781	0	3.65673e-15	4.59934e-08	0	1.90107e-05	-4.24526e-05	6.1464e-05
3130	0	-0.000640835	0	3.93859e-15	4.63348e-08	0	0	0	0
3131	0	-0.000648889	0	4.00422e-15	4.66754e-08	0	1.88652e-05	-4.2226e-05	6.10919e-05
3132	0	-0.000656945	0	4.02072e-15	4.70151e-08	0	0	0	0
3133	0	-0.000665	0	4.03168e-15	4.73538e-08	0	1.87124e-05	-4.19854e-05	6.06985e-05
3134	0	-0.000673055	0	4.15435e-15	4.76915e-08	0	0	0	0
3135	0	-0.00068111	0	4.36316e-15	4.80282e-08	0	1.85517e-05	-4.17299e-05	6.02824e-05
3136	0	-0.000689166	0	4.52095e-15	4.83639e-08	0	0	0	0
3137	0	-0.000697222	0	4.7216e-15	4.86984e-08	0	1.83829e-05	-4.14586e-05	5.98423e-05
3138	0	-0.000705278	0	4.60227e-15	4.90319e-08	0	0	0	0
3139	0	-0.000713333	0	4.86199e-15	4.93641e-08	0	1.82056e-05	-4.11709e-05	5.93773e-05
3140	0	-0.00072139	0	4.65993e-15	4.96953e-08	0	0	0	0
3141	0	-0.000729447	0	4.98324e-15	5.00252e-08	0	1.80194e-05	-4.08659e-05	5.88861e-05
3142	0	-0.000737503	0	5.08062e-15	5.03538e-08	0	0	0	0
3143	0	-0.000745559	0	5.16473e-15	5.06811e-08	0	1.78238e-05	-4.05426e-05	5.83673e-05
3144	0	-0.000753613	0	5.46247e-15	5.1007e-08	0	0	0	0
3145	0	-0.000761667	0	5.56121e-15	5.13315e-08	0	1.76185e-05	-4.02e-05	5.78194e-05
3146	0	-0.000769723	0	5.83209e-15	5.16546e-08	0	0	0	0
3147	0	-0.00077778	0	6.06082e-15	5.19764e-08	0	1.74028e-05	-3.9837e-05	5.72408e-05
3148	0	-0.000785834	0	6.24947e-15	5.22965e-08	0	0	0	0
3149	0	-0.000793888	0	6.35654e-15	5.26151e-08	0	1.71763e-05	-3.94525e-05	5.66299e-05
3150	0	-0.000801944	0	6.69096e-15	5.29321e-08	0	0	0	0
5980	0	-0.002704	0	-2.38837e-10	9.74844e-08	0	1.66649e-05	-2.19893e-06	2.17858e-05
5981	0	-0.00270067	0	4.51048e-11	9.73229e-08	0	0	0	0
6136	0	0.001814	0	-6.15058e-11	-6.55603e-08	0	2.04725e-05	-3.05298e-05	5.10462e-05
6202	0	0.00180233	0	-2.33539e-11	-6.51231e-08	0	0	0	0
28731	0	-0.00202	0	-2.31841e-12	5.51942e-08	0	3.52337e-05	-6.64557e-05	0.000101848
28732	0	-0.00203545	0	3.01288e-12	5.62908e-08	0	0	0	0
28733	0	-0.00205091	0	-5.57535e-12	5.75367e-08	0	4.3529e-05	-8.26565e-05	0.000126395
28734	0	-0.00206637	0	6.05076e-12	5.88518e-08	0	0	0	0
28735	0	-0.00208182	0	-1.04273e-11	6.0343e-08	0	5.02597e-05	-9.57202e-05	0.000146247
28736	0	-0.00209728	0	8.8147e-12	6.18142e-08	0	0	0	0
28737	0	-0.00211273	0	-1.70047e-11	6.35137e-08	0	5.51029e-05	-0.000104986	0.00016039
28738	0	-0.00212818	0	1.27986e-11	6.50601e-08	0	0	0	0
28739	0	-0.00214364	0	-2.51513e-11	6.69167e-08	0	5.78231e-05	-0.000110026	0.000168138
28740	0	-0.00215909	0	1.63722e-11	6.84579e-08	0	0	0	0
28741	0	-0.00217455	0	-3.24737e-11	7.04228e-08	0	5.83055e-05	-0.000110884	0.000169494
28742	0	-0.00219	0	2.01238e-11	7.18809e-08	0	0	0	0
28743	0	-0.00220545	0	-3.89282e-11	7.39004e-08	0	5.67342e-05	-0.00010781	0.000164805
28744	0	-0.00222091	0	2.1897e-11	7.52068e-08	0	0	0	0
28745	0	-0.00223636	0	-4.26726e-11	7.72226e-08	0	5.3386e-05	-0.000101407	0.000154959
28746	0	-0.00225182	0	2.23226e-11	7.83317e-08	0	0	0	0
28747	0	-0.00226727	0	-4.05243e-11	8.0282e-08	0	4.84857e-05	-9.25411e-05	0.000141166
28748	0	-0.00228272	0	1.95346e-11	8.11839e-08	0	0	0	0
28749	0	-0.00229818	0	-3.53054e-11	8.30162e-08	0	4.26974e-05	-8.19229e-05	0.00012465
28750	0	-0.00231363	0	1.5981e-11	8.37093e-08	0	0	0	0
28751	0	-0.00232909	0	-2.6779e-11	8.53664e-08	0	3.64705e-05	-7.05972e-05	0.000107076
28752	0	-0.00234454	0	9.95176e-12	8.58851e-08	0	0	0	0
28753	0	0.00122	0	1.37858e-14	-3.45072e-08	0	2.23188e-05	-4.66705e-05	6.89904e-05
28754	0	0.00123611	0	-2.01227e-14	-3.52616e-08	0	0	0	0
28755	0	0.00125222	0	-2.14579e-14	-3.60208e-08	0	2.26382e-05	-4.72848e-05	6.9923e-05
28756	0	0.00126833	0	2.06346e-14	-3.6785e-08	0	0	0	0
28757	0	0.00128444	0	1.60141e-14	-3.7554e-08	0	2.29464e-05	-4.78894e-05	7.08367e-05
28758	0	0.00130055	0	-4.18809e-14	-3.83281e-08	0	0	0	0
28759	0	0.00131667	0	-4.2147e-14	-3.91069e-08	0	2.32541e-05	-4.8479e-05	7.17331e-05
28760	0	0.00133278	0	2.98269e-14	-3.98901e-08	0	0	0	0
28761	0	0.00134889	0	2.12046e-14	-4.06782e-08	0	2.35534e-05	-4.90726e-05	7.26269e-05
28762	0	0.001365	0	-7.45104e-14	-4.14714e-08	0	0	0	0
28763	0	0.00138111	0	-7.08809e-14	-4.22692e-08	0	2.38609e-05	-4.96579e-05	7.35189e-05
28764	0	0.00139722	0	4.35406e-14	-4.30714e-08	0	0	0	0
28765	0	0.00141333	0	3.46269e-14	-4.38786e-08	0	2.41624e-05	-5.02663e-05	7.44297e-05
28766	0	0.00142945	0	-1.29629e-13	-4.46913e-08	0	0	0	0
28767	0	0.00144556	0	-1.25997e-13	-4.55087e-08	0	2.44849e-05	-5.08744e-05	7.53594e-05
28768	0	0.00146167	0	7.54697e-14	-4.63306e-08	0	0	0	0
28769	0	0.00147778	0	5.977e-14	-4.71579e-08	0	2.48024e-05	-5.15335e-05	7.63376e-05
28770	0	0.00149389	0	-2.26375e-13	-4.79912e-08	0	0	0	0
28873	0	-0.00270133	0	-9.21618e-12	9.7327e-08	0	5.501e-06	-9.64239e-06	1.78676e-05
28874	0	-0.002702	0	-1.10133e-12	9.73161e-08	0	0	0	0
28875	0	0.00180467	0	-3.36378e-11	-6.52145e-08	0	2.19523e-05	-3.71187e-05	5.90921e-05
28876	0	0.001807	0	-2.16142e-11	-6.52841e-08	0	0	0	0
28877	0	0.000495	0	6.06611e-16	-3.98562e-09	0	2.04387e-05	-4.28461e-05	6.32849e-05
28878	0	0.000486946	0	8.42617e-16	-3.64036e-09	0	0	0	0
28879	0	0.000478892	0	8.60654e-16	-3.29468e-09	0	2.04847e-05	-4.29499e-05	6.34348e-05
28880	0	0.000470836	0	8.68413e-16	-2.94849e-09	0	0	0	0
28881	0	0.00046278	0	7.77564e-16	-2.60189e-09	0	2.05294e-05	-4.30515e-05	6.35811e-05
28882	0	0.000454723	0	6.13751e-16	-2.25488e-09	0	0	0	0
28883	0	0.000446667	0	6.80672e-16	-1.90746e-09	0	2.05729e-05	-4.31511e-05	6.37242e-05
28884	0	0.000438611	0	9.5521e-16	-1.55967e-09	0	0	0	0
28885	0	0.000430555	0	1.04605e-15	-1.21148e-09	0	2.0615e-05	-4.32486e-05	6.38638e-05
28886	0	0.000422499	0	1.03008e-15	-8.62897e-10	0	0	0	0
28887	0	0.000414442	0	9.65856e-16	-5.13926e-10	0	2.06557e-05	-4.33438e-05	6.39997e-05
28888	0	0.000406388	0	7.90393e-16	-1.64648e-10	0	0	0	0
28889	0	0.000398333	0	8.2201e-16	1.85006e-10	0	2.06951e-05	-4.34369e-05	6.41323e-05
28890	0	0.000390278	0	1.29035e-15	5.35085e-10	0	0	0	0
28891	0	0.000382222	0	1.5725e-15	8.85531e-10	0	2.07331e-05	-4.35279e-05	6.42613e-05
28892	0	0.000374168	0	1.5565e-15	1.23627e-09	0	0	0	0
28893	0	0.000366114	0	1.45096e-15	1.58736e-09	0	2.07697e-05	-4.36166e-05	6.43867e-05
28894	0	0.000358057	0	1.04259e-15	1.93893e-09	0	0	0	0
28895	0	0.00035	0	7.86902e-16	2.29085e-09	0	2.08051e-05	-4.37032e-05	6.45085e-05
28896	0	0.000341947	0	1.23902e-15	2.64296e-09	0	0	0	0
28897	0	0.000333893	0	1.43431e-15	2.99541e-09	0	2.08389e-05	-4.37874e-05	6.46267e-05
28898	0	0.000325837	0	1.19924e-15	3.34832e-09	0	0	0	0
28899	0	0.000317781	0	8.70325e-16	3.70157e-09	0	2.08714e-05	-4.38695e-05	6.47411e-05
28900	0	0.000309724	0	6.96038e-16	4.05518e-09	0	0	0	0
28901	0	0.000301667	0	4.11711e-16	4.40911e-09	0	2.09026e-05	-4.39493e-05	6.48519e-05
28902	0	0.000293611	0	6.19113e-16	4.76328e-09	0	0	0	0
28903	0	0.000285556	0	5.85998e-16	5.11775e-09	0	2.09322e-05	-4.40268e-05	6.49591e-05
28904	0	0.0002775	0	3.88507e-16	5.47258e-09	0	0	0	0
28905	0	0.000269444	0	2.62049e-16	5.82771e-09	0	2.09604e-05	-4.4102e-05	6.50625e-05
28906	0	0.000261389	0	2.92612e-16	6.1831e-09	0	0	0	0
28907	0	0.000253333	0	3.81845e-16	6.53878e-09	0	2.09871e-05	-4.41749e-05	6.5162e-05
28908	0	0.000245276	0	2.51347e-16	6.89483e-09	0	0	0	0
28909	0	0.000237219	0	1.93052e-16	7.25117e-09	0	2.10122e-05	-4.42453e-05	6.52575e-05
28910	0	0.000229163	0	1.72785e-16	7.60775e-09	0	0	0	0
28911	0	0.000221107	0	1.6695e-16	7.96459e-09	0	2.10359e-05	-4.43132e-05	6.53491e-05
28912	0	0.000213053	0	2.46172e-16	8.32158e-09	0	0	0	0
28913	0	0.000205	0	3.09363e-16	8.67883e-09	0	2.10579e-05	-4.43787e-05	6.54367e-05
28914	0	0.000196945	0	3.20559e-16	9.03641e-09	0	0	0	0
28915	0	0.00018889	0	2.94257e-16	9.39424e-09	0	2.10785e-05	-4.44416e-05	6.55202e-05
28916	0	0.000180839	0	2.80069e-16	9.75218e-09	0	0	0	0
28917	0	0.000172787	0	3.08424e-16	1.01104e-08	0	2.10974e-05	-4.45021e-05	6.55995e-05
28918	0	0.000164727	0	3.36336e-16	1.04692e-08	0	0	0	0
28919	0	0.000156667	0	3.88358e-16	1.08282e-08	0	2.11147e-05	-4.456e-05	6.56748e-05
28920	0	0.000148617	0	4.0493e-16	1.1187e-08	0	0	0	0
28921	0	-0.00081	0	6.77616e-15	5.32475e-08	0	1.69385e-05	-3.90455e-05	5.59851e-05
28922	0	-0.000818054	0	6.32782e-15	5.35612e-08	0	0	0	0
28923	0	-0.000826108	0	6.56256e-15	5.38731e-08	0	1.6689e-05	-3.86147e-05	5.53048e-05
28924	0	-0.000834164	0	7.30722e-15	5.41834e-08	0	0	0	0
28925	0	-0.00084222	0	8.21493e-15	5.44917e-08	0	1.64267e-05	-3.81588e-05	5.45869e-05
28926	0	-0.000850277	0	9.53456e-15	5.47983e-08	0	0	0	0
28927	0	-0.000858333	0	1.02968e-14	5.51028e-08	0	1.61512e-05	-3.7676e-05	5.3829e-05
28928	0	-0.000866389	0	1.00384e-14	5.54054e-08	0	0	0	0
28929	0	-0.000874445	0	1.02358e-14	5.57059e-08	0	1.58623e-05	-3.71654e-05	5.30295e-05
28930	0	-0.000882501	0	1.08001e-14	5.60043e-08	0	0	0	0
28931	0	-0.000890558	0	1.14101e-14	5.63005e-08	0	1.55592e-05	-3.6626e-05	5.21871e-05
28932	0	-0.000898612	0	1.1602e-14	5.65944e-08	0	0	0	0
28933	0	-0.000906667	0	1.21168e-14	5.68861e-08	0	1.52411e-05	-3.60555e-05	5.12987e-05
28934	0	-0.000914722	0	1.26365e-14	5.71754e-08	0	0	0	0
28935	0	-0.000922778	0	1.35854e-14	5.74623e-08	0	1.49074e-05	-3.5453e-05	5.03628e-05
28936	0	-0.000930832	0	1.43707e-14	5.77466e-08	0	0	0	0
28937	0	-0.000938886	0	1.48733e-14	5.80284e-08	0	1.45575e-05	-3.48166e-05	4.93767e-05
28938	0	-0.000946943	0	1.4477e-14	5.83077e-08	0	0	0	0
28939	0	-0.000955	0	1.43547e-14	5.85842e-08	0	1.41908e-05	-3.41446e-05	4.83379e-05
28940	0	-0.000963053	0	1.54597e-14	5.88579e-08	0	0	0	0
28941	0	-0.000971107	0	1.71726e-14	5.91287e-08	0	1.38061e-05	-3.34355e-05	4.72446e-05
28942	0	-0.000979163	0	1.80473e-14	5.93966e-08	0	0	0	0
28943	0	-0.000987219	0	1.84903e-14	5.96616e-08	0	1.34031e-05	-3.26873e-05	4.60936e-05
28944	0	-0.000995276	0	1.80463e-14	5.99235e-08	0	0	0	0
28945	0	-0.00100333	0	1.74408e-14	6.01822e-08	0	1.29812e-05	-3.18981e-05	4.48822e-05
28946	0	-0.00101139	0	1.78879e-14	6.04376e-08	0	0	0	0
28947	0	-0.00101944	0	1.92086e-14	6.06896e-08	0	1.2539e-05	-3.10662e-05	4.36085e-05
28948	0	-0.0010275	0	2.01406e-14	6.09382e-08	0	0	0	0
28949	0	-0.00103556	0	2.04974e-14	6.11833e-08	0	1.20763e-05	-3.01899e-05	4.22697e-05
28950	0	-0.00104361	0	2.05177e-14	6.14248e-08	0	0	0	0
28951	0	-0.00105167	0	1.9459e-14	6.16625e-08	0	1.15923e-05	-2.92669e-05	4.08624e-05
28952	0	-0.00105972	0	1.9044e-14	6.18965e-08	0	0	0	0
28953	0	-0.00106778	0	1.9292e-14	6.21265e-08	0	1.1086e-05	-2.82952e-05	3.93842e-05
28954	0	-0.00107584	0	1.8952e-14	6.23525e-08	0	0	0	0
28955	0	-0.00108389	0	1.99237e-14	6.25744e-08	0	1.05567e-05	-2.72732e-05	3.78331e-05
28956	0	-0.00109195	0	2.12205e-14	6.2792e-08	0	0	0	0
28957	0	-0.0011	0	2.2907e-14	6.30053e-08	0	1.00034e-05	-2.61989e-05	3.62063e-05
28958	0	-0.00110805	0	2.58794e-14	6.32142e-08	0	0	0	0
28959	0	-0.00111611	0	2.83359e-14	6.34185e-08	0	9.42552e-06	-2.507e-05	3.45005e-05
28960	0	-0.00112416	0	2.95986e-14	6.36181e-08	0	0	0	0
28961	0	-0.00113221	0	2.99573e-14	6.3813e-08	0	8.82331e-06	-2.3885e-05	3.27136e-05
28962	0	-0.00114027	0	2.8348e-14	6.40031e-08	0	0	0	0
28963	0	-0.00114833	0	2.60454e-14	6.41883e-08	0	8.19626e-06	-2.26421e-05	3.08428e-05
28964	0	-0.00115638	0	2.39076e-14	6.43681e-08	0	0	0	0
28965	0	0.000140566	0	4.12684e-16	1.15461e-08	0	2.11304e-05	-4.46152e-05	6.57457e-05
28966	0	0.000132508	0	4.10176e-16	1.19057e-08	0	0	0	0
28967	0	0.00012445	0	4.19885e-16	1.22655e-08	0	2.11445e-05	-4.46678e-05	6.58124e-05
28968	0	0.000116391	0	4.32732e-16	1.26255e-08	0	0	0	0
28969	0	0.000108333	0	4.40015e-16	1.29858e-08	0	2.11569e-05	-4.47178e-05	6.58748e-05
28970	0	0.000100277	0	4.64847e-16	1.33461e-08	0	0	0	0
28971	0	9.22204e-05	0	4.64228e-16	1.37067e-08	0	2.11676e-05	-4.4765e-05	6.59327e-05
28972	0	8.41643e-05	0	4.64468e-16	1.40674e-08	0	0	0	0
28973	0	7.61081e-05	0	4.93628e-16	1.44283e-08	0	2.11765e-05	-4.48094e-05	6.5986e-05
28974	0	6.8054e-05	0	4.81737e-16	1.47893e-08	0	0	0	0
28975	0	-0.00116443	0	2.27083e-14	6.45427e-08	0	7.54394e-06	-2.1341e-05	2.88888e-05
28976	0	-0.00117249	0	2.31346e-14	6.47121e-08	0	0	0	0
28977	0	-0.00118055	0	2.36299e-14	6.4876e-08	0	6.8647e-06	-1.99788e-05	2.68477e-05
28978	0	-0.00118861	0	2.439e-14	6.50342e-08	0	0	0	0
28979	0	-0.00119667	0	2.31081e-14	6.51868e-08	0	6.15921e-06	-1.8554e-05	2.47173e-05
28980	0	-0.00120472	0	1.86854e-14	6.53334e-08	0	0	0	0
28981	0	-0.00121278	0	1.54942e-14	6.5474e-08	0	5.42868e-06	-1.70676e-05	2.24996e-05
28982	0	-0.00122084	0	1.43366e-14	6.56086e-08	0	0	0	0
28983	0	-0.00122889	0	1.44796e-14	6.57369e-08	0	4.6713e-06	-1.5518e-05	2.01932e-05
28984	0	-0.00123695	0	1.91679e-14	6.58587e-08	0	0	0	0
67495	0	-0.001245	0	2.00623e-14	6.59741e-08	0	3.88677e-06	-1.39033e-05	1.77949e-05
67496	0	-0.00125306	0	1.65707e-14	6.60828e-08	0	0	0	0
67497	0	-0.00126111	0	1.36053e-14	6.61848e-08	0	3.07865e-06	-1.22256e-05	1.53105e-05
67498	0	-0.00126917	0	1.50784e-14	6.62798e-08	0	0	0	0
67499	0	-0.00127722	0	1.50434e-14	6.63679e-08	0	2.24593e-06	-1.04858e-05	1.27398e-05
67500	0	-0.00128528	0	1.37779e-14	6.64487e-08	0	0	0	0
67501	0	-0.00129333	0	9.4571e-15	6.65223e-08	0	1.38934e-06	-8.68114e-06	1.00815e-05
67502	0	-0.00130139	0	3.03836e-15	6.65885e-08	0	0	0	0
67503	0	-0.00130944	0	1.68852e-16	6.66471e-08	0	5.12173e-07	-6.81761e-06	7.34565e-06
67506	0	-0.0013175	0	4.46403e-15	6.66982e-08	0	0	0	0
67507	0	6e-05	0	6.25216e-16	1.51504e-08	0	2.11837e-05	-4.4851e-05	6.60348e-05
67508	0	5.19438e-05	0	7.1229e-16	1.55118e-08	0	0	0	0
67509	0	4.38876e-05	0	8.50485e-16	1.58733e-08	0	2.1189e-05	-4.48897e-05	6.6079e-05
67510	0	3.58336e-05	0	8.68321e-16	1.6235e-08	0	0	0	0
67511	0	2.77796e-05	0	7.87078e-16	1.65967e-08	0	2.11926e-05	-4.49255e-05	6.61183e-05
67512	0	1.97231e-05	0	6.95711e-16	1.69587e-08	0	0	0	0
67513	0	1.16667e-05	0	5.76151e-16	1.73208e-08	0	2.11944e-05	-4.49583e-05	6.61529e-05
67514	0	3.61288e-06	0	5.81747e-16	1.7683e-08	0	0	0	0
67515	0	-4.4409e-06	0	6.37902e-16	1.80452e-08	0	2.11943e-05	-4.49881e-05	6.61825e-05
67516	0	-1.24971e-05	0	5.94136e-16	1.84077e-08	0	0	0	0
67517	0	-0.00132555	0	8.32775e-15	6.67414e-08	0	-3.89015e-07	-4.89233e-06	4.53025e-06
67518	0	-0.00133361	0	6.2976e-15	6.67767e-08	0	0	0	0
67519	0	-0.00134167	0	3.78794e-15	6.6804e-08	0	-1.30809e-06	-2.90843e-06	1.67815e-06
67520	0	-0.00134972	0	3.43197e-15	6.68232e-08	0	0	0	0
67521	0	-0.00135778	0	3.03328e-15	6.68341e-08	0	-2.24402e-06	-8.69983e-07	1.46671e-06
67522	0	-0.00136583	0	4.94855e-15	6.68367e-08	0	0	0	0
67523	0	-0.00137389	0	2.9813e-15	6.68309e-08	0	-3.19553e-06	1.22178e-06	4.44815e-06
67524	0	-0.00138195	0	8.32646e-15	6.68165e-08	0	0	0	0
67525	0	-0.00139	0	9.13153e-15	6.67935e-08	0	-4.15746e-06	3.35695e-06	7.53368e-06
67526	0	-0.00139806	0	1.13856e-14	6.67618e-08	0	0	0	0
67527	0	-0.00140611	0	9.95585e-15	6.67214e-08	0	-5.12255e-06	5.52667e-06	1.06639e-05
67528	0	-0.00141416	0	6.60201e-15	6.66721e-08	0	0	0	0
67529	0	-0.00142222	0	4.41425e-15	6.66139e-08	0	-6.0867e-06	7.72413e-06	1.38225e-05
67530	0	-0.00143028	0	7.46179e-15	6.65468e-08	0	0	0	0
67531	0	-0.00143833	0	1.12569e-14	6.64707e-08	0	-7.05025e-06	9.94619e-06	1.70063e-05
67532	0	-0.00144639	0	1.39857e-14	6.63856e-08	0	0	0	0
67533	0	-0.00145444	0	1.57898e-14	6.62915e-08	0	-8.00387e-06	1.21802e-05	2.01928e-05
67534	0	-0.0014625	0	1.81048e-14	6.61883e-08	0	0	0	0
67535	0	-0.00147055	0	2.43163e-14	6.6076e-08	0	-8.94081e-06	1.44149e-05	2.33637e-05
67536	0	-0.00147861	0	2.60495e-14	6.59548e-08	0	0	0	0
67537	0	-0.00148667	0	3.0182e-14	6.58245e-08	0	-9.85375e-06	1.66378e-05	2.64989e-05
67538	0	-0.00149472	0	3.41262e-14	6.56854e-08	0	0	0	0
67539	0	-0.00150278	0	3.52877e-14	6.55374e-08	0	-1.07349e-05	1.88357e-05	2.95776e-05
67540	0	-0.00151083	0	4.56784e-14	6.53805e-08	0	0	0	0
67541	0	-0.00151889	0	5.39365e-14	6.5215e-08	0	-1.15774e-05	2.09907e-05	3.25751e-05
67542	0	-0.00152694	0	1.11081e-13	6.50408e-08	0	0	0	0
67543	0	-0.001535	0	1.70024e-13	6.48582e-08	0	-1.23772e-05	2.30796e-05	3.54646e-05
67544	0	-0.00154306	0	2.10411e-13	6.46674e-08	0	0	0	0
67545	0	-0.00155111	0	2.32386e-13	6.44683e-08	0	-1.3103e-05	2.50849e-05	3.81969e-05
67546	0	-0.00155917	0	2.91272e-13	6.42614e-08	0	0	0	0
67547	0	-0.00156723	0	3.16069e-13	6.40468e-08	0	-1.37538e-05	2.69812e-05	4.07451e-05
67548	0	-0.00157528	0	3.45441e-13	6.3825e-08	0	0	0	0
67549	0	-0.00158333	0	3.66001e-13	6.35959e-08	0	-1.43093e-05	2.87508e-05	4.30711e-05
67550	0	-0.00159139	0	4.43549e-13	6.33599e-08	0	0	0	0
67551	0	-0.00159945	0	4.78574e-13	6.31174e-08	0	-1.47701e-05	3.03677e-05	4.51494e-05
67552	0	-0.0016075	0	4.26403e-13	6.2869e-08	0	0	0	0
67553	0	-0.00161555	0	4.15618e-13	6.26147e-08	0	-1.50903e-05	3.18132e-05	4.6915e-05
67554	0	-0.00162361	0	4.34136e-13	6.2355e-08	0	0	0	0
67555	0	-0.00163167	0	4.02935e-13	6.20904e-08	0	-1.52652e-05	3.30157e-05	4.82922e-05
67556	0	-0.00163972	0	-3.76787e-14	6.18221e-08	0	0	0	0
67557	0	-0.00164778	0	-4.04465e-13	6.15497e-08	0	-1.51982e-05	3.39755e-05	4.92137e-05
67558	0	-0.00165583	0	-1.79719e-13	6.12736e-08	0	0	0	0
67559	0	-0.00166389	0	3.05447e-13	6.09959e-08	0	-1.48684e-05	3.4372e-05	4.93326e-05
67560	0	-0.00167194	0	-5.03513e-13	6.07195e-08	0	0	0	0
67561	0	-2.05533e-05	0	6.06917e-16	1.87703e-08	0	2.11922e-05	-4.50148e-05	6.62071e-05
67562	0	-2.861e-05	0	5.81334e-16	1.9133e-08	0	0	0	0
67563	0	-3.66667e-05	0	4.34448e-16	1.94958e-08	0	2.11882e-05	-4.50383e-05	6.62266e-05
67564	0	-4.47224e-05	0	5.52568e-16	1.98587e-08	0	0	0	0
67565	0	-5.27781e-05	0	4.93364e-16	2.02216e-08	0	2.11822e-05	-4.50586e-05	6.62409e-05
67566	0	-6.08343e-05	0	5.1863e-16	2.05846e-08	0	0	0	0
67567	0	-6.88905e-05	0	5.21533e-16	2.09477e-08	0	2.11741e-05	-4.50756e-05	6.62498e-05
67568	0	-7.69453e-05	0	5.52196e-16	2.13108e-08	0	0	0	0
67569	0	-8.5e-05	0	4.31491e-16	2.1674e-08	0	2.1164e-05	-4.50892e-05	6.62533e-05
67570	0	-9.30555e-05	0	5.07785e-16	2.20372e-08	0	0	0	0
67571	0	-0.000101111	0	4.20842e-16	2.24005e-08	0	2.11517e-05	-4.50994e-05	6.62512e-05
67572	0	-0.000109165	0	4.57605e-16	2.27637e-08	0	0	0	0
67573	0	-0.000117219	0	5.5391e-16	2.3127e-08	0	2.11373e-05	-4.51059e-05	6.62433e-05
67574	0	-0.000125276	0	5.00786e-16	2.34904e-08	0	0	0	0
67575	0	-0.000133333	0	6.1128e-16	2.38538e-08	0	2.11206e-05	-4.51089e-05	6.62296e-05
67576	0	-0.000141386	0	5.57558e-16	2.42171e-08	0	0	0	0
67577	0	-0.000149439	0	5.28834e-16	2.45803e-08	0	2.11016e-05	-4.51081e-05	6.62098e-05
67578	0	-0.000157496	0	5.65387e-16	2.49437e-08	0	0	0	0
67579	0	-0.000165552	0	5.91615e-16	2.53071e-08	0	2.10803e-05	-4.51034e-05	6.61838e-05
67580	0	-0.000173609	0	5.7586e-16	2.56705e-08	0	0	0	0
67581	0	-0.000181667	0	6.55558e-16	2.60339e-08	0	2.10566e-05	-4.50948e-05	6.61515e-05
67582	0	-0.000189722	0	6.14769e-16	2.63971e-08	0	0	0	0
67583	0	-0.000197777	0	5.05694e-16	2.67602e-08	0	2.10304e-05	-4.5082e-05	6.61126e-05
67584	0	-0.000205833	0	6.14704e-16	2.71234e-08	0	0	0	0
67587	0	-0.000213889	0	6.28391e-16	2.74865e-08	0	2.10017e-05	-4.50651e-05	6.60669e-05
67588	0	-0.000221945	0	6.81961e-16	2.78494e-08	0	0	0	0
67589	0	-0.00023	0	8.34384e-16	2.82123e-08	0	2.09704e-05	-4.50438e-05	6.60143e-05
67590	0	-0.000238057	0	7.9508e-16	2.85752e-08	0	0	0	0
67591	0	-0.000246114	0	8.42206e-16	2.89379e-08	0	2.09364e-05	-4.5018e-05	6.59546e-05
67592	0	-0.00025417	0	8.53708e-16	2.93005e-08	0	0	0	0
67593	0	-0.000262226	0	8.5068e-16	2.9663e-08	0	2.08996e-05	-4.49876e-05	6.58874e-05
67594	0	-0.00027028	0	9.04036e-16	3.00253e-08	0	0	0	0
67595	0	-0.000278333	0	8.86498e-16	3.03874e-08	0	2.08601e-05	-4.49524e-05	6.58126e-05
67596	0	-0.00028639	0	9.74397e-16	3.07495e-08	0	0	0	0
67597	0	-0.000294447	0	8.90548e-16	3.11114e-08	0	2.08175e-05	-4.49122e-05	6.57299e-05
67598	0	-0.000302501	0	1.00598e-15	3.1473e-08	0	0	0	0
67599	0	-0.000310555	0	1.01699e-15	3.18345e-08	0	2.07719e-05	-4.48668e-05	6.56389e-05
67600	0	-0.000318611	0	1.05112e-15	3.21958e-08	0	0	0	0
67601	0	-0.000326667	0	1.16704e-15	3.25569e-08	0	2.07232e-05	-4.48161e-05	6.55395e-05
67602	0	-0.000334721	0	1.11907e-15	3.29178e-08	0	0	0	0
67603	0	-0.000342775	0	1.20273e-15	3.32784e-08	0	2.06712e-05	-4.47598e-05	6.54312e-05
67604	0	-0.000350831	0	1.22963e-15	3.36389e-08	0	0	0	0
67605	0	-0.000358888	0	1.3236e-15	3.39991e-08	0	2.06159e-05	-4.46977e-05	6.53138e-05
67606	0	-0.000366944	0	1.2292e-15	3.43591e-08	0	0	0	0
67637	0	-0.00270267	0	6.44949e-12	9.73069e-08	0	3.47455e-06	-1.18061e-05	1.53446e-05
67638	0	-0.00270333	0	-1.15966e-10	9.73998e-08	0	0	0	0
67656	0	0.00180933	0	-9.4483e-12	-6.53517e-08	0	1.88354e-05	-3.48395e-05	5.3676e-05
67659	0	0.00181167	0	-3.50177e-11	-6.5461e-08	0	0	0	0
67741	0	-0.00236	0	-1.74368e-11	8.73299e-08	0	3.03108e-05	-5.9313e-05	8.96287e-05
67742	0	-0.00237545	0	5.96014e-12	8.77139e-08	0	0	0	0
67743	0	-0.00239091	0	-8.93529e-12	8.89254e-08	0	2.45761e-05	-4.8722e-05	7.33006e-05
67744	0	-0.00240636	0	1.28739e-12	8.92174e-08	0	0	0	0
67745	0	-0.00242182	0	-4.00626e-12	9.02029e-08	0	1.97607e-05	-3.9384e-05	5.91452e-05
67746	0	-0.00243727	0	6.41924e-14	9.04323e-08	0	0	0	0
67747	0	-0.00245272	0	6.60396e-13	9.12126e-08	0	1.57848e-05	-3.18885e-05	4.76756e-05
67748	0	-0.00246818	0	-3.00484e-12	9.14171e-08	0	0	0	0
67749	0	-0.00248363	0	-7.54933e-14	9.2032e-08	0	1.3037e-05	-2.60867e-05	3.91486e-05
67750	0	-0.00249909	0	-6.15797e-13	9.22217e-08	0	0	0	0
67751	0	-0.00251455	0	3.2605e-12	9.2715e-08	0	1.09656e-05	-2.26033e-05	3.35934e-05
67752	0	-0.00253	0	-4.12711e-12	9.29226e-08	0	0	0	0
67753	0	-0.00254545	0	-2.02597e-12	9.33423e-08	0	1.03119e-05	-2.0496e-05	3.09191e-05
67754	0	-0.00256091	0	1.9298e-12	9.35547e-08	0	0	0	0
67755	0	-0.00257636	0	4.90997e-12	9.39329e-08	0	9.74157e-06	-2.07843e-05	3.06172e-05
67756	0	-0.00259182	0	-7.18883e-12	9.42027e-08	0	0	0	0
67757	0	-0.00260727	0	-5.85989e-12	9.45836e-08	0	1.09057e-05	-2.14021e-05	3.25672e-05
67758	0	-0.00262273	0	8.53383e-12	9.48651e-08	0	0	0	0
67759	0	-0.00263818	0	2.32172e-11	9.52637e-08	0	1.09973e-05	-2.54741e-05	3.68989e-05
67760	0	-0.00265364	0	-3.29216e-11	9.56687e-08	0	0	0	0
67761	0	-0.00266909	0	-6.14109e-12	9.61457e-08	0	1.46228e-05	-2.96041e-05	4.69667e-05
67762	0	-0.00268455	0	8.1984e-11	9.67173e-08	0	0	0	0
67763	0	0.00151	0	-2.26692e-13	-4.88296e-08	0	2.51613e-05	-5.21995e-05	7.7361e-05
67764	0	0.00152611	0	1.32347e-13	-4.96731e-08	0	0	0	0
67765	0	0.00154222	0	1.16217e-13	-5.05229e-08	0	2.55131e-05	-5.29625e-05	7.8479e-05
67766	0	0.00155834	0	-4.12161e-13	-5.13801e-08	0	0	0	0
67767	0	0.00157445	0	-4.25814e-13	-5.22432e-08	0	2.59414e-05	-5.37361e-05	7.96781e-05
67768	0	0.00159056	0	2.56047e-13	-5.31114e-08	0	0	0	0
67769	0	0.00160667	0	2.59562e-13	-5.39879e-08	0	2.63498e-05	-5.46859e-05	8.1044e-05
67770	0	0.00162278	0	-8.15422e-13	-5.48743e-08	0	0	0	0
67771	0	0.00163889	0	-8.49622e-13	-5.57678e-08	0	2.68959e-05	-5.56248e-05	8.25228e-05
67772	0	0.001655	0	5.15012e-13	-5.66666e-08	0	0	0	0
67773	0	0.00167111	0	7.11541e-13	-5.75766e-08	0	2.73594e-05	-5.68555e-05	8.42383e-05
67774	0	0.00168722	0	-1.79048e-12	-5.85005e-08	0	0	0	0
67775	0	0.00170333	0	-1.55107e-12	-5.94318e-08	0	2.80269e-05	-5.78842e-05	8.59195e-05
67776	0	0.00171944	0	1.32792e-12	-6.03659e-08	0	0	0	0
67777	0	0.00173556	0	3.40136e-12	-6.13128e-08	0	2.82322e-05	-5.91172e-05	8.74712e-05
67778	0	0.00175167	0	-5.14302e-12	-6.22753e-08	0	0	0	0
67779	0	0.00176778	0	-2.45966e-12	-6.32283e-08	0	2.80189e-05	-5.84311e-05	8.69311e-05
67780	0	0.00178389	0	1.21062e-11	-6.41678e-08	0	0	0	0

## Sheet: goggle
NODE NR	X LOC	Y LOC	Z LOC	DX (UX)	DY (UY)	DZ (UZ)	tot mech strain X (EPTO)	tot mech strain Y (EPTO)	tot mech strain Z (EPTO)
1	0	0.0018	0	-7.04369e-12	-5.16625e-08	0	1.97811e-05	-3.98658e-05	5.96472e-05
144	0	-0.0027	0	8.16591e-11	8.03799e-08	0	-4.03862e-09	-1.38336e-05	2.59625e-05
218	0	-0.00168	0	1.13253e-11	5.04497e-08	0	-1.71074e-05	3.87612e-05	5.58955e-05
219	0	-0.00169545	0	-8.23588e-12	4.98338e-08	0	0	0	0
220	0	-0.00171091	0	1.52447e-12	4.90894e-08	0	-2.37798e-05	5.04731e-05	7.46448e-05
221	0	-0.00172636	0	-9.16365e-13	4.8274e-08	0	0	0	0
222	0	-0.00174182	0	-3.03788e-12	4.74075e-08	0	-2.68803e-05	5.68053e-05	8.39582e-05
223	0	-0.00175727	0	-2.51891e-12	4.65199e-08	0	0	0	0
224	0	-0.00177273	0	-1.53306e-12	4.56271e-08	0	-2.72148e-05	5.72887e-05	8.47108e-05
225	0	-0.00178818	0	-2.14816e-12	4.47539e-08	0	0	0	0
226	0	-0.00180364	0	-2.09963e-12	4.39125e-08	0	-2.48985e-05	5.28192e-05	7.79412e-05
227	0	-0.00181909	0	-1.93894e-12	4.31271e-08	0	0	0	0
228	0	-0.00183455	0	-1.55536e-12	4.24084e-08	0	-2.03504e-05	4.37666e-05	6.43158e-05
229	0	-0.00185	0	-2.10716e-12	4.17817e-08	0	0	0	0
230	0	-0.00186545	0	-1.33854e-12	4.125e-08	0	-1.38104e-05	3.08416e-05	4.48521e-05
231	0	-0.00188091	0	-1.38794e-12	4.08363e-08	0	0	0	0
232	0	-0.00189636	0	-5.30536e-13	4.05397e-08	0	-5.72908e-06	1.47729e-05	2.07136e-05
233	0	-0.00191182	0	-1.52668e-12	4.03885e-08	0	0	0	0
234	0	-0.00192727	0	-1.26225e-13	4.03675e-08	0	3.49327e-06	-3.48157e-06	7.78529e-06
235	0	-0.00194273	0	-5.95889e-13	4.05056e-08	0	0	0	0
236	0	-0.00195818	0	7.0463e-14	4.07798e-08	0	1.3302e-05	-2.2919e-05	3.6388e-05
237	0	-0.00197363	0	-1.1551e-13	4.12235e-08	0	0	0	0
238	0	-0.00198909	0	-4.78521e-13	4.18039e-08	0	2.31572e-05	-4.23738e-05	6.565e-05
239	0	-0.00200454	0	1.70027e-12	4.25422e-08	0	0	0	0
240	0	0.00093	0	1.59632e-12	-1.51866e-08	0	1.60816e-05	-3.37595e-05	4.98966e-05
380	0	0.000946111	0	-1.0464e-12	-1.57359e-08	0	0	0	0
381	0	0.000962222	0	3.06332e-13	-1.62868e-08	0	1.62608e-05	-3.43614e-05	5.06224e-05
382	0	0.000978333	0	1.20638e-13	-1.68431e-08	0	0	0	0
383	0	0.000994444	0	-8.57659e-14	-1.74049e-08	0	1.66222e-05	-3.50679e-05	5.16901e-05
384	0	0.00101056	0	-1.85392e-14	-1.79729e-08	0	0	0	0
385	0	0.00102667	0	3.58942e-14	-1.85468e-08	0	1.69856e-05	-3.57919e-05	5.27797e-05
386	0	0.00104278	0	2.97215e-14	-1.91262e-08	0	0	0	0
387	0	0.00105889	0	-5.09174e-15	-1.97111e-08	0	1.734e-05	-3.64753e-05	5.38161e-05
388	0	0.001075	0	1.09812e-14	-2.03014e-08	0	0	0	0
389	0	0.00109111	0	2.02465e-14	-2.08969e-08	0	1.76733e-05	-3.71266e-05	5.48014e-05
390	0	0.00110722	0	5.99485e-15	-2.14977e-08	0	0	0	0
391	0	0.00112333	0	1.96378e-15	-2.21033e-08	0	1.79919e-05	-3.77422e-05	5.57347e-05
392	0	0.00113944	0	1.18927e-14	-2.27137e-08	0	0	0	0
393	0	0.00115555	0	1.39758e-14	-2.33289e-08	0	1.82944e-05	-3.83312e-05	5.66268e-05
394	0	0.00117166	0	-4.51983e-15	-2.39487e-08	0	0	0	0
395	0	0.00118778	0	-9.17318e-15	-2.45731e-08	0	1.85863e-05	-3.88943e-05	5.74807e-05
396	0	0.00120389	0	1.54068e-14	-2.52019e-08	0	0	0	0
3044	0	-0.000375	0	1.32832e-15	3.25543e-08	0	1.71569e-05	-3.76921e-05	5.48492e-05
3045	0	0.000921944	0	-3.89326e-13	-1.49169e-08	0	0	0	0
3046	0	0.000913889	0	-9.0686e-14	-1.46479e-08	0	1.59869e-05	-3.33767e-05	4.93637e-05
3047	0	0.000905833	0	-8.87332e-14	-1.43792e-08	0	0	0	0
3048	0	0.000897778	0	-5.47798e-14	-1.41103e-08	0	1.59741e-05	-3.34181e-05	4.93923e-05
3049	0	0.000889722	0	-1.81466e-14	-1.3841e-08	0	0	0	0
3050	0	0.000881667	0	-6.31763e-15	-1.35712e-08	0	1.60085e-05	-3.3525e-05	4.95335e-05
3051	0	0.000873615	0	1.09128e-14	-1.33011e-08	0	0	0	0
3052	0	0.000865563	0	1.4558e-14	-1.30306e-08	0	1.60566e-05	-3.36435e-05	4.97015e-05
3053	0	0.000857507	0	2.15242e-14	-1.27593e-08	0	0	0	0
3054	0	0.000849451	0	2.3913e-14	-1.24876e-08	0	1.61096e-05	-3.37653e-05	4.98777e-05
3055	0	0.000841392	0	2.4919e-14	-1.22153e-08	0	0	0	0
3056	0	0.000833333	0	2.39524e-14	-1.19425e-08	0	1.61649e-05	-3.38875e-05	5.00555e-05
3057	0	0.00082528	0	2.35812e-14	-1.16694e-08	0	0	0	0
3058	0	0.000817226	0	2.20787e-14	-1.13959e-08	0	1.62206e-05	-3.40087e-05	5.02324e-05
3059	0	0.00080917	0	2.10711e-14	-1.11217e-08	0	0	0	0
3060	0	0.000801114	0	1.8993e-14	-1.08471e-08	0	1.62763e-05	-3.41287e-05	5.04079e-05
3061	0	0.000793057	0	1.75605e-14	-1.05719e-08	0	0	0	0
3062	0	0.000785	0	1.56669e-14	-1.02963e-08	0	1.63316e-05	-3.42475e-05	5.05817e-05
3063	0	0.000776945	0	1.44406e-14	-1.00202e-08	0	0	0	0
3064	0	0.000768889	0	1.24738e-14	-9.74368e-09	0	1.63863e-05	-3.43647e-05	5.07531e-05
3065	0	0.000760833	0	9.75437e-15	-9.46666e-09	0	0	0	0
3066	0	0.000752777	0	7.13531e-15	-9.18917e-09	0	1.64403e-05	-3.448e-05	5.09216e-05
3067	0	0.000744722	0	4.20514e-15	-8.91126e-09	0	0	0	0
3068	0	0.000736667	0	2.00722e-15	-8.6329e-09	0	1.64934e-05	-3.45937e-05	5.10876e-05
3069	0	0.000728609	0	2.03978e-15	-8.35399e-09	0	0	0	0
3070	0	0.000720552	0	1.93955e-15	-8.07463e-09	0	1.65451e-05	-3.47056e-05	5.1251e-05
3071	0	0.000712496	0	1.93434e-15	-7.79486e-09	0	0	0	0
3072	0	0.000704439	0	1.88923e-15	-7.51466e-09	0	1.65956e-05	-3.48157e-05	5.14117e-05
3073	0	0.000696386	0	1.60891e-15	-7.23411e-09	0	0	0	0
3074	0	0.000688333	0	1.37216e-15	-6.95314e-09	0	1.66453e-05	-3.49241e-05	5.15696e-05
3075	0	0.000680276	0	1.25572e-15	-6.67158e-09	0	0	0	0
3076	0	0.000672219	0	1.00597e-15	-6.3896e-09	0	1.66938e-05	-3.50306e-05	5.17246e-05
3077	0	0.000664165	0	1.02795e-15	-6.1073e-09	0	0	0	0
3078	0	0.000656111	0	1.04775e-15	-5.82457e-09	0	1.67412e-05	-3.51354e-05	5.18768e-05
3079	0	0.000648055	0	6.83469e-16	-5.54138e-09	0	0	0	0
3080	0	0.00064	0	5.53848e-16	-5.25776e-09	0	1.67877e-05	-3.52386e-05	5.20264e-05
3081	0	0.000631945	0	8.57522e-16	-4.97376e-09	0	0	0	0
3082	0	0.000623891	0	8.54822e-16	-4.68935e-09	0	1.68331e-05	-3.53402e-05	5.21735e-05
3083	0	0.000615834	0	9.15759e-16	-4.40448e-09	0	0	0	0
3084	0	0.000607778	0	8.31829e-16	-4.11921e-09	0	1.68775e-05	-3.54401e-05	5.23178e-05
3085	0	0.000599722	0	5.33351e-16	-3.83356e-09	0	0	0	0
3086	0	0.000591667	0	3.35307e-16	-3.5475e-09	0	1.6921e-05	-3.55384e-05	5.24595e-05
3087	0	0.00058361	0	3.62637e-16	-3.26102e-09	0	0	0	0
3088	0	0.000575553	0	2.66157e-16	-2.97415e-09	0	1.69634e-05	-3.56352e-05	5.25987e-05
3089	0	0.000567497	0	2.8733e-16	-2.68691e-09	0	0	0	0
3090	0	0.000559441	0	3.62014e-16	-2.39928e-09	0	1.70048e-05	-3.57304e-05	5.27352e-05
3091	0	0.000551387	0	2.79243e-16	-2.11137e-09	0	0	0	0
3092	0	0.000543333	0	3.28623e-16	-1.82307e-09	0	1.70452e-05	-3.58239e-05	5.28691e-05
3093	0	0.000535277	0	3.4556e-16	-1.5343e-09	0	0	0	0
3094	0	0.00052722	0	2.73715e-16	-1.24517e-09	0	1.70845e-05	-3.59157e-05	5.30003e-05
3095	0	0.000519166	0	2.5212e-16	-9.55749e-10	0	0	0	0
3096	0	0.000511112	0	3.05033e-16	-6.65967e-10	0	1.71227e-05	-3.60059e-05	5.31287e-05
3097	0	0.000503056	0	2.64235e-16	-3.75746e-10	0	0	0	0
3098	0	-0.000383056	0	1.25349e-15	3.28578e-08	0	0	0	0
3099	0	-0.000391111	0	1.33132e-15	3.31611e-08	0	1.71004e-05	-3.76287e-05	5.47294e-05
3100	0	-0.000399167	0	1.38682e-15	3.34641e-08	0	0	0	0
3101	0	-0.000407222	0	1.29172e-15	3.37668e-08	0	1.70406e-05	-3.75594e-05	5.46002e-05
3102	0	-0.000415278	0	1.46157e-15	3.40692e-08	0	0	0	0
3103	0	-0.000423333	0	1.38647e-15	3.43713e-08	0	1.69771e-05	-3.74837e-05	5.44611e-05
3104	0	-0.000431385	0	1.52838e-15	3.46729e-08	0	0	0	0
3105	0	-0.000439437	0	1.51127e-15	3.49742e-08	0	1.69099e-05	-3.74014e-05	5.43115e-05
3106	0	-0.000447493	0	1.539e-15	3.52754e-08	0	0	0	0
3107	0	-0.000455549	0	1.64156e-15	3.55762e-08	0	1.68387e-05	-3.7312e-05	5.4151e-05
3108	0	-0.000463608	0	1.6623e-15	3.58767e-08	0	0	0	0
3109	0	-0.000471667	0	1.74472e-15	3.61768e-08	0	1.67634e-05	-3.72153e-05	5.39791e-05
3110	0	-0.00047972	0	1.77676e-15	3.64763e-08	0	0	0	0
3111	0	-0.000487774	0	1.87781e-15	3.67754e-08	0	1.66839e-05	-3.7111e-05	5.37953e-05
3112	0	-0.00049583	0	1.94562e-15	3.70742e-08	0	0	0	0
3113	0	-0.000503886	0	2.09386e-15	3.73725e-08	0	1.65999e-05	-3.69986e-05	5.35989e-05
3114	0	-0.000511943	0	1.9685e-15	3.76703e-08	0	0	0	0
3115	0	-0.00052	0	2.13938e-15	3.79677e-08	0	1.65112e-05	-3.68777e-05	5.33893e-05
3116	0	-0.000528055	0	1.95617e-15	3.82645e-08	0	0	0	0
3117	0	-0.000536111	0	1.88882e-15	3.85608e-08	0	1.64178e-05	-3.67479e-05	5.3166e-05
3118	0	-0.000544167	0	1.95765e-15	3.88566e-08	0	0	0	0
3119	0	-0.000552223	0	1.89675e-15	3.91518e-08	0	1.63191e-05	-3.66088e-05	5.29282e-05
3120	0	-0.000560278	0	2.12982e-15	3.94464e-08	0	0	0	0
3121	0	-0.000568333	0	2.24532e-15	3.97404e-08	0	1.62151e-05	-3.64596e-05	5.26752e-05
3122	0	-0.000576391	0	2.63273e-15	4.00339e-08	0	0	0	0
3123	0	-0.000584448	0	2.67896e-15	4.03267e-08	0	1.61054e-05	-3.62999e-05	5.24058e-05
3124	0	-0.000592504	0	2.82753e-15	4.06188e-08	0	0	0	0
3125	0	-0.000600561	0	3.0022e-15	4.09102e-08	0	1.59898e-05	-3.61292e-05	5.21195e-05
3126	0	-0.000608614	0	2.90603e-15	4.12008e-08	0	0	0	0
3127	0	-0.000616667	0	3.12462e-15	4.14907e-08	0	1.5868e-05	-3.59468e-05	5.18154e-05
3128	0	-0.000624724	0	3.35927e-15	4.178e-08	0	0	0	0
3129	0	-0.000632781	0	3.50464e-15	4.20684e-08	0	1.57397e-05	-3.57522e-05	5.14926e-05
3130	0	-0.000640835	0	3.77764e-15	4.2356e-08	0	0	0	0
3131	0	-0.000648889	0	3.84905e-15	4.26427e-08	0	1.56046e-05	-3.55446e-05	5.11499e-05
3132	0	-0.000656945	0	3.88466e-15	4.29286e-08	0	0	0	0
3133	0	-0.000665	0	3.9126e-15	4.32136e-08	0	1.54625e-05	-3.53234e-05	5.07865e-05
3134	0	-0.000673055	0	4.03258e-15	4.34977e-08	0	0	0	0
3135	0	-0.00068111	0	4.23968e-15	4.37808e-08	0	1.53127e-05	-3.50877e-05	5.04012e-05
3136	0	-0.000689166	0	4.39496e-15	4.4063e-08	0	0	0	0
3137	0	-0.000697222	0	4.59582e-15	4.43442e-08	0	1.51551e-05	-3.48367e-05	4.99926e-05
3138	0	-0.000705278	0	4.49439e-15	4.46244e-08	0	0	0	0
3139	0	-0.000713333	0	4.75977e-15	4.49034e-08	0	1.49892e-05	-3.45697e-05	4.95597e-05
3140	0	-0.00072139	0	4.5723e-15	4.51814e-08	0	0	0	0
3141	0	-0.000729447	0	4.89163e-15	4.54582e-08	0	1.48147e-05	-3.42859e-05	4.91014e-05
3142	0	-0.000737503	0	4.99022e-15	4.57339e-08	0	0	0	0
3143	0	-0.000745559	0	5.07621e-15	4.60083e-08	0	1.46311e-05	-3.39842e-05	4.86162e-05
3144	0	-0.000753613	0	5.3685e-15	4.62814e-08	0	0	0	0
3145	0	-0.000761667	0	5.46913e-15	4.65532e-08	0	1.44379e-05	-3.36637e-05	4.81025e-05
3146	0	-0.000769723	0	5.73543e-15	4.68238e-08	0	0	0	0
3147	0	-0.00077778	0	5.96239e-15	4.7093e-08	0	1.42346e-05	-3.33231e-05	4.75588e-05
3148	0	-0.000785834	0	6.15026e-15	4.73607e-08	0	0	0	0
3149	0	-0.000793888	0	6.26217e-15	4.76269e-08	0	1.40209e-05	-3.29616e-05	4.69835e-05
3150	0	-0.000801944	0	6.59452e-15	4.78918e-08	0	0	0	0
5980	0	-0.002704	0	-1.90821e-10	8.05002e-08	0	1.20411e-05	8.28243e-07	1.73398e-05
5981	0	-0.00270067	0	3.70333e-11	8.0379e-08	0	0	0	0
6136	0	0.001814	0	-5.15983e-11	-5.21161e-08	0	1.73298e-05	-2.59036e-05	4.32689e-05
6202	0	0.00180233	0	-1.98395e-11	-5.1746e-08	0	0	0	0
28731	0	-0.00202	0	-2.32185e-12	4.34188e-08	0	3.24816e-05	-6.06947e-05	9.33367e-05
28732	0	-0.00203545	0	3.01845e-12	4.44261e-08	0	0	0	0
28733	0	-0.00205091	0	-5.57025e-12	4.5582e-08	0	4.07385e-05	-7.68234e-05	0.000117773
28734	0	-0.00206637	0	6.04594e-12	4.68067e-08	0	0	0	0
28735	0	-0.00208182	0	-1.04316e-11	4.82069e-08	0	4.74315e-05	-8.98132e-05	0.000137513
28736	0	-0.00209728	0	8.82391e-12	4.95865e-08	0	0	0	0
28737	0	-0.00211273	0	-1.69961e-11	5.11938e-08	0	5.22348e-05	-9.90054e-05	0.000151542
28738	0	-0.00212818	0	1.2791e-11	5.26475e-08	0	0	0	0
28739	0	-0.00214364	0	-2.51579e-11	5.44107e-08	0	5.49157e-05	-0.000103967	0.000159171
28740	0	-0.00215909	0	1.63867e-11	5.5858e-08	0	0	0	0
28741	0	-0.00217455	0	-3.246e-11	5.77282e-08	0	5.53546e-05	-0.000104745	0.000160405
28742	0	-0.00219	0	2.01114e-11	5.90912e-08	0	0	0	0
28743	0	-0.00220545	0	-3.8939e-11	6.10149e-08	0	5.37404e-05	-0.000101583	0.000155584
28744	0	-0.00222091	0	2.19203e-11	6.22245e-08	0	0	0	0
28745	0	-0.00223636	0	-4.26516e-11	6.4143e-08	0	5.03425e-05	-9.50901e-05	0.000145601
28746	0	-0.00225182	0	2.23027e-11	6.51542e-08	0	0	0	0
28747	0	-0.00226727	0	-4.05433e-11	6.70058e-08	0	4.53936e-05	-8.61222e-05	0.000131654
28748	0	-0.00228272	0	1.95726e-11	6.78079e-08	0	0	0	0
28749	0	-0.00229818	0	-3.52706e-11	6.95397e-08	0	3.95459e-05	-7.53987e-05	0.000114977
28750	0	-0.00231363	0	1.59461e-11	7.01316e-08	0	0	0	0
28751	0	-0.00232909	0	-2.68117e-11	7.16865e-08	0	3.32619e-05	-6.39478e-05	9.72192e-05
28752	0	-0.00234454	0	1.00164e-11	7.21018e-08	0	0	0	0
28753	0	0.00122	0	1.11816e-14	-2.58352e-08	0	1.88655e-05	-3.94395e-05	5.83059e-05
28754	0	0.00123611	0	-1.70139e-14	-2.64727e-08	0	0	0	0
28755	0	0.00125222	0	-1.81699e-14	-2.71144e-08	0	1.91386e-05	-3.99645e-05	5.91031e-05
28756	0	0.00126833	0	1.6843e-14	-2.77602e-08	0	0	0	0
28757	0	0.00128444	0	1.29852e-14	-2.84103e-08	0	1.94025e-05	-4.04816e-05	5.98847e-05
28758	0	0.00130055	0	-3.52041e-14	-2.90647e-08	0	0	0	0
28759	0	0.00131667	0	-3.55234e-14	-2.97231e-08	0	1.9666e-05	-4.09864e-05	6.06524e-05
28760	0	0.00133278	0	2.44546e-14	-3.03853e-08	0	0	0	0
28761	0	0.00134889	0	1.71809e-14	-3.10517e-08	0	1.99227e-05	-4.14949e-05	6.14182e-05
28762	0	0.001365	0	-6.25395e-14	-3.17224e-08	0	0	0	0
28763	0	0.00138111	0	-5.95031e-14	-3.23971e-08	0	2.01863e-05	-4.19967e-05	6.2183e-05
28764	0	0.00139722	0	3.56484e-14	-3.30756e-08	0	0	0	0
28765	0	0.00141333	0	2.82686e-14	-3.37583e-08	0	2.0445e-05	-4.25181e-05	6.2964e-05
28766	0	0.00142945	0	-1.08651e-13	-3.44457e-08	0	0	0	0
28767	0	0.00144556	0	-1.05685e-13	-3.51372e-08	0	2.07216e-05	-4.30399e-05	6.37616e-05
28768	0	0.00146167	0	6.201e-14	-3.58326e-08	0	0	0	0
28769	0	0.00147778	0	4.88472e-14	-3.65326e-08	0	2.09943e-05	-4.36046e-05	6.46002e-05
28770	0	0.00149389	0	-1.89608e-13	-3.72377e-08	0	0	0	0
28873	0	-0.00270133	0	-6.6468e-12	8.03761e-08	0	2.50419e-06	-3.99836e-06	8.88353e-06
28874	0	-0.002702	0	2.5418e-12	8.03676e-08	0	0	0	0
28875	0	0.00180467	0	-2.84244e-11	-5.18235e-08	0	1.86087e-05	-3.14812e-05	5.01072e-05
28876	0	0.001807	0	-1.84172e-11	-5.18826e-08	0	0	0	0
28877	0	0.000495	0	4.88908e-16	-8.51683e-11	0	1.716e-05	-3.60946e-05	5.32546e-05
28878	0	0.000486946	0	6.92146e-16	2.05687e-10	0	0	0	0
28879	0	0.000478892	0	7.22495e-16	4.96892e-10	0	1.71961e-05	-3.61815e-05	5.33777e-05
28880	0	0.000470836	0	7.27352e-16	7.88523e-10	0	0	0	0
28881	0	0.00046278	0	6.41601e-16	1.0805e-09	0	1.72312e-05	-3.62667e-05	5.3498e-05
28882	0	0.000454723	0	4.98153e-16	1.37282e-09	0	0	0	0
28883	0	0.000446667	0	5.47233e-16	1.66549e-09	0	1.72653e-05	-3.63503e-05	5.36158e-05
28884	0	0.000438611	0	7.92582e-16	1.95847e-09	0	0	0	0
28885	0	0.000430555	0	8.89029e-16	2.25178e-09	0	1.72983e-05	-3.64323e-05	5.37308e-05
28886	0	0.000422499	0	8.65635e-16	2.54543e-09	0	0	0	0
28887	0	0.000414442	0	8.14278e-16	2.8394e-09	0	1.73302e-05	-3.65126e-05	5.3843e-05
28888	0	0.000406388	0	6.58573e-16	3.13363e-09	0	0	0	0
28889	0	0.000398333	0	6.71946e-16	3.42818e-09	0	1.73611e-05	-3.65912e-05	5.39525e-05
28890	0	0.000390278	0	1.09994e-15	3.72309e-09	0	0	0	0
28891	0	0.000382222	0	1.37219e-15	4.0183e-09	0	1.73908e-05	-3.66681e-05	5.40592e-05
28892	0	0.000374168	0	1.34328e-15	4.31376e-09	0	0	0	0
28893	0	0.000366114	0	1.26564e-15	4.60953e-09	0	1.74195e-05	-3.67432e-05	5.4163e-05
28894	0	0.000358057	0	8.91251e-16	4.9057e-09	0	0	0	0
28895	0	0.00035	0	6.44177e-16	5.20217e-09	0	1.74472e-05	-3.68167e-05	5.42641e-05
28896	0	0.000341947	0	1.06829e-15	5.4988e-09	0	0	0	0
28897	0	0.000333893	0	1.24963e-15	5.79572e-09	0	1.74735e-05	-3.68884e-05	5.43622e-05
28898	0	0.000325837	0	1.03157e-15	6.09303e-09	0	0	0	0
28899	0	0.000317781	0	7.29151e-16	6.39062e-09	0	1.74989e-05	-3.69584e-05	5.44574e-05
28900	0	0.000309724	0	5.85922e-16	6.68853e-09	0	0	0	0
28901	0	0.000301667	0	2.94559e-16	6.98671e-09	0	1.75232e-05	-3.70265e-05	5.45498e-05
28902	0	0.000293611	0	5.06905e-16	7.28509e-09	0	0	0	0
28903	0	0.000285556	0	4.62686e-16	7.58374e-09	0	1.75462e-05	-3.7093e-05	5.46392e-05
28904	0	0.0002775	0	2.90852e-16	7.88269e-09	0	0	0	0
28905	0	0.000269444	0	1.74141e-16	8.1819e-09	0	1.75681e-05	-3.71576e-05	5.47257e-05
28906	0	0.000261389	0	1.94591e-16	8.48133e-09	0	0	0	0
28907	0	0.000253333	0	2.87739e-16	8.78101e-09	0	1.75887e-05	-3.72203e-05	5.48091e-05
28908	0	0.000245276	0	1.58012e-16	9.08101e-09	0	0	0	0
28909	0	0.000237219	0	1.0878e-16	9.38126e-09	0	1.76082e-05	-3.72811e-05	5.48893e-05
28910	0	0.000229163	0	8.94208e-17	9.68172e-09	0	0	0	0
28911	0	0.000221107	0	7.70349e-17	9.98241e-09	0	1.76264e-05	-3.734e-05	5.49664e-05
28912	0	0.000213053	0	1.52958e-16	1.02832e-08	0	0	0	0
28913	0	0.000205	0	2.11314e-16	1.05843e-08	0	1.76433e-05	-3.73969e-05	5.50402e-05
28914	0	0.000196945	0	2.22768e-16	1.08856e-08	0	0	0	0
28915	0	0.00018889	0	1.96784e-16	1.11871e-08	0	1.7659e-05	-3.74518e-05	5.51108e-05
28916	0	0.000180839	0	1.80813e-16	1.14888e-08	0	0	0	0
28917	0	0.000172787	0	2.10604e-16	1.17907e-08	0	1.76734e-05	-3.75047e-05	5.51781e-05
28918	0	0.000164727	0	2.34582e-16	1.2093e-08	0	0	0	0
28919	0	0.000156667	0	2.83319e-16	1.23956e-08	0	1.76864e-05	-3.75555e-05	5.5242e-05
28920	0	0.000148617	0	2.99358e-16	1.26981e-08	0	0	0	0
28921	0	-0.00081	0	6.68707e-15	4.8155e-08	0	1.3796e-05	-3.25778e-05	4.63749e-05
28922	0	-0.000818054	0	6.27025e-15	4.84167e-08	0	0	0	0
28923	0	-0.000826108	0	6.50933e-15	4.86766e-08	0	1.35596e-05	-3.21708e-05	4.57314e-05
28924	0	-0.000834164	0	7.22002e-15	4.8935e-08	0	0	0	0
28925	0	-0.00084222	0	8.09263e-15	4.91916e-08	0	1.33107e-05	-3.1739e-05	4.50511e-05
28926	0	-0.000850277	0	9.35723e-15	4.94465e-08	0	0	0	0
28927	0	-0.000858333	0	1.01014e-14	4.96995e-08	0	1.30488e-05	-3.12807e-05	4.43313e-05
28928	0	-0.000866389	0	9.87344e-15	4.99505e-08	0	0	0	0
28929	0	-0.000874445	0	1.00836e-14	5.01997e-08	0	1.27738e-05	-3.07951e-05	4.35706e-05
28930	0	-0.000882501	0	1.0638e-14	5.04468e-08	0	0	0	0
28931	0	-0.000890558	0	1.124e-14	5.06918e-08	0	1.24847e-05	-3.0281e-05	4.27676e-05
28932	0	-0.000898612	0	1.14367e-14	5.09347e-08	0	0	0	0
28933	0	-0.000906667	0	1.19538e-14	5.11754e-08	0	1.21809e-05	-2.97362e-05	4.19193e-05
28934	0	-0.000914722	0	1.24672e-14	5.14139e-08	0	0	0	0
28935	0	-0.000922778	0	1.33981e-14	5.165e-08	0	1.18618e-05	-2.91599e-05	4.1024e-05
28936	0	-0.000930832	0	1.41703e-14	5.18837e-08	0	0	0	0
28937	0	-0.000938886	0	1.46749e-14	5.2115e-08	0	1.15266e-05	-2.85499e-05	4.00791e-05
28938	0	-0.000946943	0	1.43152e-14	5.23438e-08	0	0	0	0
28939	0	-0.000955	0	1.42157e-14	5.257e-08	0	1.11749e-05	-2.79047e-05	3.90821e-05
28940	0	-0.000963053	0	1.52965e-14	5.27935e-08	0	0	0	0
28941	0	-0.000971107	0	1.69713e-14	5.30142e-08	0	1.08054e-05	-2.72228e-05	3.80311e-05
28942	0	-0.000979163	0	1.78359e-14	5.32322e-08	0	0	0	0
28943	0	-0.000987219	0	1.82862e-14	5.34472e-08	0	1.04178e-05	-2.65022e-05	3.69231e-05
28944	0	-0.000995276	0	1.78783e-14	5.36593e-08	0	0	0	0
28945	0	-0.00100333	0	1.73126e-14	5.38684e-08	0	1.00115e-05	-2.57409e-05	3.57553e-05
28946	0	-0.00101139	0	1.77593e-14	5.40742e-08	0	0	0	0
28947	0	-0.00101944	0	1.90574e-14	5.42768e-08	0	9.58511e-06	-2.49373e-05	3.45256e-05
28948	0	-0.0010275	0	1.99822e-14	5.44761e-08	0	0	0	0
28949	0	-0.00103556	0	2.03424e-14	5.4672e-08	0	9.1384e-06	-2.40896e-05	3.32315e-05
28950	0	-0.00104361	0	2.03853e-14	5.48644e-08	0	0	0	0
28951	0	-0.00105167	0	1.93724e-14	5.50531e-08	0	8.6707e-06	-2.31956e-05	3.18695e-05
28952	0	-0.00105972	0	1.89793e-14	5.52382e-08	0	0	0	0
28953	0	-0.00106778	0	1.92392e-14	5.54195e-08	0	8.18081e-06	-2.22531e-05	3.0437e-05
28954	0	-0.00107584	0	1.89088e-14	5.55969e-08	0	0	0	0
28955	0	-0.00108389	0	1.98731e-14	5.57703e-08	0	7.66815e-06	-2.12608e-05	2.89323e-05
28956	0	-0.00109195	0	2.1148e-14	5.59396e-08	0	0	0	0
28957	0	-0.0011	0	2.28103e-14	5.61046e-08	0	7.13181e-06	-2.02165e-05	2.73523e-05
28958	0	-0.00110805	0	2.57265e-14	5.62654e-08	0	0	0	0
28959	0	-0.00111611	0	2.81529e-14	5.64217e-08	0	6.57099e-06	-1.9118e-05	2.56941e-05
28960	0	-0.00112416	0	2.94034e-14	5.65735e-08	0	0	0	0
28961	0	-0.00113221	0	2.97766e-14	5.67206e-08	0	5.98607e-06	-1.79636e-05	2.39551e-05
28962	0	-0.00114027	0	2.82179e-14	5.68631e-08	0	0	0	0
28963	0	-0.00114833	0	2.59685e-14	5.70007e-08	0	5.37653e-06	-1.67517e-05	2.21329e-05
28964	0	-0.00115638	0	2.38902e-14	5.71331e-08	0	0	0	0
28965	0	0.000140566	0	3.06477e-16	1.30007e-08	0	1.76982e-05	-3.76043e-05	5.53025e-05
28966	0	0.000132508	0	3.02467e-16	1.33038e-08	0	0	0	0
28967	0	0.00012445	0	3.13433e-16	1.36071e-08	0	1.77086e-05	-3.7651e-05	5.53596e-05
28968	0	0.000116391	0	3.25767e-16	1.39106e-08	0	0	0	0
28969	0	0.000108333	0	3.31336e-16	1.42142e-08	0	1.77176e-05	-3.76955e-05	5.54131e-05
28970	0	0.000100277	0	3.55949e-16	1.4518e-08	0	0	0	0
28971	0	9.22204e-05	0	3.54964e-16	1.48219e-08	0	1.77252e-05	-3.77377e-05	5.5463e-05
28972	0	8.41643e-05	0	3.55731e-16	1.5126e-08	0	0	0	0
28973	0	7.61081e-05	0	3.85075e-16	1.54303e-08	0	1.77313e-05	-3.77778e-05	5.55092e-05
28974	0	6.8054e-05	0	3.71253e-16	1.57346e-08	0	0	0	0
28975	0	-0.00116443	0	2.27142e-14	5.72604e-08	0	4.74191e-06	-1.54819e-05	2.0228e-05
28976	0	-0.00117249	0	2.31354e-14	5.73827e-08	0	0	0	0
28977	0	-0.00118055	0	2.36221e-14	5.74996e-08	0	4.08061e-06	-1.41513e-05	1.82366e-05
28978	0	-0.00118861	0	2.43858e-14	5.76109e-08	0	0	0	0
28979	0	-0.00119667	0	2.31186e-14	5.77167e-08	0	3.39326e-06	-1.27585e-05	1.61565e-05
28980	0	-0.00120472	0	1.87884e-14	5.78167e-08	0	0	0	0
28981	0	-0.00121278	0	1.56358e-14	5.79109e-08	0	2.68107e-06	-1.13044e-05	1.39905e-05
28982	0	-0.00122084	0	1.44882e-14	5.7999e-08	0	0	0	0
28983	0	-0.00122889	0	1.4615e-14	5.80811e-08	0	1.94226e-06	-9.78731e-06	1.17362e-05
28984	0	-0.00123695	0	1.92503e-14	5.81568e-08	0	0	0	0
67495	0	-0.001245	0	2.00964e-14	5.82262e-08	0	1.17654e-06	-8.20549e-06	9.39102e-06
67496	0	-0.00125306	0	1.66917e-14	5.82891e-08	0	0	0	0
67497	0	-0.00126111	0	1.37365e-14	5.83454e-08	0	3.87437e-07	-6.5611e-06	6.96184e-06
67498	0	-0.00126917	0	1.51973e-14	5.83949e-08	0	0	0	0
67499	0	-0.00127722	0	1.51385e-14	5.84375e-08	0	-4.26028e-07	-4.85481e-06	4.45121e-06
67500	0	-0.00128528	0	1.392e-14	5.84731e-08	0	0	0	0
67501	0	-0.00129333	0	9.62743e-15	5.85015e-08	0	-1.26311e-06	-3.08408e-06	1.87917e-06
67502	0	-0.00130139	0	3.29992e-15	5.85227e-08	0	0	0	0
67503	0	-0.00130944	0	4.546e-16	5.85365e-08	0	-2.12055e-06	-1.25477e-06	9.88198e-07
67506	0	-0.0013175	0	4.6761e-15	5.85427e-08	0	0	0	0
67507	0	6e-05	0	5.15339e-16	1.60391e-08	0	1.7736e-05	-3.78155e-05	5.55517e-05
67508	0	5.19438e-05	0	5.971e-16	1.63438e-08	0	0	0	0
67509	0	4.38876e-05	0	7.37753e-16	1.66487e-08	0	1.77392e-05	-3.78509e-05	5.55903e-05
67510	0	3.58336e-05	0	7.56091e-16	1.69536e-08	0	0	0	0
67511	0	2.77796e-05	0	6.77665e-16	1.72586e-08	0	1.77409e-05	-3.78839e-05	5.5625e-05
67512	0	1.97231e-05	0	5.90901e-16	1.75639e-08	0	0	0	0
67513	0	1.16667e-05	0	4.71885e-16	1.78693e-08	0	1.77411e-05	-3.79144e-05	5.56557e-05
67514	0	3.61288e-06	0	4.78847e-16	1.81747e-08	0	0	0	0
67515	0	-4.4409e-06	0	5.36498e-16	1.84802e-08	0	1.77397e-05	-3.79425e-05	5.56823e-05
67516	0	-1.24971e-05	0	4.91924e-16	1.87859e-08	0	0	0	0
67517	0	-0.00132555	0	8.49287e-15	5.85413e-08	0	-3.00169e-06	6.35885e-07	3.67005e-06
67518	0	-0.00133361	0	6.48009e-15	5.85322e-08	0	0	0	0
67519	0	-0.00134167	0	4.00222e-15	5.85152e-08	0	-3.90044e-06	2.58474e-06	6.50435e-06
67520	0	-0.00134972	0	3.61888e-15	5.84902e-08	0	0	0	0
67521	0	-0.00135778	0	3.23957e-15	5.84571e-08	0	-4.81571e-06	4.58775e-06	9.41713e-06
67522	0	-0.00136583	0	5.0986e-15	5.84158e-08	0	0	0	0
67523	0	-0.00137389	0	3.1116e-15	5.83662e-08	0	-5.7462e-06	6.64356e-06	1.24005e-05
67524	0	-0.00138195	0	8.45801e-15	5.83082e-08	0	0	0	0
67525	0	-0.00139	0	9.16792e-15	5.82418e-08	0	-6.68676e-06	8.74233e-06	1.54383e-05
67526	0	-0.00139806	0	1.14947e-14	5.81668e-08	0	0	0	0
67527	0	-0.00140611	0	1.00215e-14	5.80832e-08	0	-7.63014e-06	1.08752e-05	1.85136e-05
67528	0	-0.00141416	0	6.72765e-15	5.79909e-08	0	0	0	0
67529	0	-0.00142222	0	4.5726e-15	5.78899e-08	0	-8.57218e-06	1.30354e-05	2.16149e-05
67530	0	-0.00143028	0	7.55934e-15	5.77801e-08	0	0	0	0
67531	0	-0.00143833	0	1.13139e-14	5.76614e-08	0	-9.5131e-06	1.52195e-05	2.47392e-05
67532	0	-0.00144639	0	1.4032e-14	5.75339e-08	0	0	0	0
67533	0	-0.00145444	0	1.58012e-14	5.73976e-08	0	-1.04436e-05	1.74149e-05	2.78647e-05
67534	0	-0.0014625	0	1.81107e-14	5.72523e-08	0	0	0	0
67535	0	-0.00147055	0	2.42929e-14	5.70981e-08	0	-1.13568e-05	1.96103e-05	3.09729e-05
67536	0	-0.00147861	0	2.59427e-14	5.69351e-08	0	0	0	0
67537	0	-0.00148667	0	3.00814e-14	5.67632e-08	0	-1.22453e-05	2.17929e-05	3.40438e-05
67538	0	-0.00149472	0	3.39467e-14	5.65827e-08	0	0	0	0
67539	0	-0.00150278	0	3.49907e-14	5.63934e-08	0	-1.31011e-05	2.39497e-05	3.70562e-05
67540	0	-0.00151083	0	4.54402e-14	5.61954e-08	0	0	0	0
67541	0	-0.00151889	0	5.33038e-14	5.5989e-08	0	-1.39175e-05	2.60622e-05	3.99852e-05
67542	0	-0.00152694	0	1.10349e-13	5.57741e-08	0	0	0	0
67543	0	-0.001535	0	1.6866e-13	5.55509e-08	0	-1.46898e-05	2.81075e-05	4.28036e-05
67544	0	-0.00154306	0	2.08439e-13	5.53196e-08	0	0	0	0
67545	0	-0.00155111	0	2.29991e-13	5.50803e-08	0	-1.53869e-05	3.00675e-05	4.54619e-05
67546	0	-0.00155917	0	2.89225e-13	5.48334e-08	0	0	0	0
67547	0	-0.00156723	0	3.13658e-13	5.4579e-08	0	-1.60074e-05	3.19165e-05	4.79324e-05
67548	0	-0.00157528	0	3.41714e-13	5.43175e-08	0	0	0	0
67549	0	-0.00158333	0	3.6092e-13	5.4049e-08	0	-1.65303e-05	3.36362e-05	5.01757e-05
67550	0	-0.00159139	0	4.39442e-13	5.37738e-08	0	0	0	0
67551	0	-0.00159945	0	4.73582e-13	5.34923e-08	0	-1.69554e-05	3.51989e-05	5.21642e-05
67552	0	-0.0016075	0	4.17015e-13	5.32051e-08	0	0	0	0
67553	0	-0.00161555	0	4.01803e-13	5.29122e-08	0	-1.72349e-05	3.65854e-05	5.38301e-05
67554	0	-0.00162361	0	4.25169e-13	5.26142e-08	0	0	0	0
67555	0	-0.00163167	0	3.92739e-13	5.23117e-08	0	-1.73626e-05	3.77191e-05	5.50914e-05
67556	0	-0.00163972	0	-6.85867e-14	5.20057e-08	0	0	0	0
67557	0	-0.00164778	0	-4.58753e-13	5.16958e-08	0	-1.72324e-05	3.85942e-05	5.58726e-05
67558	0	-0.00165583	0	-2.02146e-13	5.13828e-08	0	0	0	0
67559	0	-0.00166389	0	3.57855e-13	5.10686e-08	0	-1.68121e-05	3.88534e-05	5.57676e-05
67560	0	-0.00167194	0	-5.27676e-13	5.07566e-08	0	0	0	0
67561	0	-2.05533e-05	0	5.067e-16	1.90918e-08	0	1.77367e-05	-3.7968e-05	5.57048e-05
67562	0	-2.861e-05	0	4.82134e-16	1.93977e-08	0	0	0	0
67563	0	-3.66667e-05	0	3.32215e-16	1.97037e-08	0	1.7732e-05	-3.79908e-05	5.57229e-05
67564	0	-4.47224e-05	0	4.5268e-16	2.00098e-08	0	0	0	0
67565	0	-5.27781e-05	0	3.91901e-16	2.0316e-08	0	1.77256e-05	-3.8011e-05	5.57367e-05
67566	0	-6.08343e-05	0	4.17794e-16	2.06222e-08	0	0	0	0
67567	0	-6.88905e-05	0	4.21377e-16	2.09285e-08	0	1.77175e-05	-3.80284e-05	5.5746e-05
67568	0	-7.69453e-05	0	4.51439e-16	2.12349e-08	0	0	0	0
67569	0	-8.5e-05	0	3.28809e-16	2.15413e-08	0	1.77076e-05	-3.8043e-05	5.57507e-05
67570	0	-9.30555e-05	0	4.03367e-16	2.18477e-08	0	0	0	0
67571	0	-0.000101111	0	3.13924e-16	2.21543e-08	0	1.76959e-05	-3.80546e-05	5.57506e-05
67572	0	-0.000109165	0	3.5092e-16	2.24608e-08	0	0	0	0
67573	0	-0.000117219	0	4.46721e-16	2.27673e-08	0	1.76823e-05	-3.80632e-05	5.57456e-05
67574	0	-0.000125276	0	3.94702e-16	2.3074e-08	0	0	0	0
67575	0	-0.000133333	0	5.0638e-16	2.33807e-08	0	1.76668e-05	-3.80687e-05	5.57356e-05
67576	0	-0.000141386	0	4.49765e-16	2.36873e-08	0	0	0	0
67577	0	-0.000149439	0	4.19069e-16	2.39939e-08	0	1.76493e-05	-3.8071e-05	5.57204e-05
67578	0	-0.000157496	0	4.54041e-16	2.43006e-08	0	0	0	0
67579	0	-0.000165552	0	4.7967e-16	2.46073e-08	0	1.76298e-05	-3.807e-05	5.56998e-05
67580	0	-0.000173609	0	4.64024e-16	2.4914e-08	0	0	0	0
67581	0	-0.000181667	0	5.43063e-16	2.52207e-08	0	1.76081e-05	-3.80656e-05	5.56738e-05
67582	0	-0.000189722	0	4.96301e-16	2.55273e-08	0	0	0	0
67583	0	-0.000197777	0	3.79078e-16	2.58339e-08	0	1.75843e-05	-3.80575e-05	5.56419e-05
67584	0	-0.000205833	0	4.86431e-16	2.61405e-08	0	0	0	0
67587	0	-0.000213889	0	4.99871e-16	2.6447e-08	0	1.75583e-05	-3.80458e-05	5.56042e-05
67588	0	-0.000221945	0	5.59828e-16	2.67534e-08	0	0	0	0
67589	0	-0.00023	0	7.18263e-16	2.70598e-08	0	1.75299e-05	-3.80304e-05	5.55604e-05
67590	0	-0.000238057	0	6.78762e-16	2.73662e-08	0	0	0	0
67591	0	-0.000246114	0	7.23791e-16	2.76725e-08	0	1.74992e-05	-3.80109e-05	5.55103e-05
67592	0	-0.00025417	0	7.3461e-16	2.79786e-08	0	0	0	0
67593	0	-0.000262226	0	7.30488e-16	2.82847e-08	0	1.7466e-05	-3.79873e-05	5.54535e-05
67594	0	-0.00027028	0	7.85352e-16	2.85906e-08	0	0	0	0
67595	0	-0.000278333	0	7.68564e-16	2.88964e-08	0	1.74303e-05	-3.79595e-05	5.539e-05
67596	0	-0.00028639	0	8.48583e-16	2.92021e-08	0	0	0	0
67597	0	-0.000294447	0	7.61157e-16	2.95078e-08	0	1.7392e-05	-3.79272e-05	5.53193e-05
67598	0	-0.000302501	0	8.7463e-16	2.98132e-08	0	0	0	0
67599	0	-0.000310555	0	8.86156e-16	3.01184e-08	0	1.73508e-05	-3.78903e-05	5.52413e-05
67600	0	-0.000318611	0	9.26193e-16	3.04236e-08	0	0	0	0
67601	0	-0.000326667	0	1.04534e-15	3.07285e-08	0	1.73069e-05	-3.78486e-05	5.51556e-05
67602	0	-0.000334721	0	9.93706e-16	3.10333e-08	0	0	0	0
67603	0	-0.000342775	0	1.07476e-15	3.13379e-08	0	1.726e-05	-3.78018e-05	5.50619e-05
67604	0	-0.000350831	0	1.09964e-15	3.16423e-08	0	0	0	0
67605	0	-0.000358888	0	1.19333e-15	3.19465e-08	0	1.721e-05	-3.77496e-05	5.49599e-05
67606	0	-0.000366944	0	1.10914e-15	3.22505e-08	0	0	0	0
67637	0	-0.00270267	0	1.12057e-11	8.03608e-08	0	8.59789e-07	-6.6255e-06	7.53699e-06
67638	0	-0.00270333	0	-8.96765e-11	8.04338e-08	0	0	0	0
67656	0	0.00180933	0	-8.27719e-12	-5.19402e-08	0	1.59875e-05	-2.95314e-05	4.55197e-05
67659	0	0.00181167	0	-2.95543e-11	-5.20323e-08	0	0	0	0
67741	0	-0.00236	0	-1.73757e-11	7.34423e-08	0	2.70273e-05	-5.25348e-05	7.9568e-05
67742	0	-0.00237545	0	5.89957e-12	7.3721e-08	0	0	0	0
67743	0	-0.00239091	0	-8.99565e-12	7.4826e-08	0	2.1223e-05	-4.17824e-05	6.30084e-05
67744	0	-0.00240636	0	1.40239e-12	7.50098e-08	0	0	0	0
67745	0	-0.00242182	0	-3.89177e-12	7.5886e-08	0	1.63071e-05	-3.22791e-05	4.85866e-05
67746	0	-0.00243727	0	-4.70396e-14	7.60051e-08	0	0	0	0
67747	0	-0.00245272	0	5.40077e-13	7.66731e-08	0	1.22425e-05	-2.45612e-05	3.68065e-05
67748	0	-0.00246818	0	-2.78077e-12	7.6763e-08	0	0	0	0
67749	0	-0.00248363	0	1.66089e-13	7.72618e-08	0	9.34815e-06	-1.85327e-05	2.79102e-05
67750	0	-0.00249909	0	-8.35771e-13	7.7334e-08	0	0	0	0
67751	0	-0.00251455	0	2.97748e-12	7.77071e-08	0	7.15649e-06	-1.47103e-05	2.19023e-05
67752	0	-0.00253	0	-3.6254e-12	7.77903e-08	0	0	0	0
67753	0	-0.00254545	0	-1.45273e-12	7.80834e-08	0	6.25884e-06	-1.22624e-05	1.86733e-05
67754	0	-0.00256091	0	1.39731e-12	7.81677e-08	0	0	0	0
67755	0	-0.00257636	0	3.97263e-12	7.84125e-08	0	5.51129e-06	-1.19431e-05	1.75275e-05
67756	0	-0.00259182	0	-5.64247e-12	7.85407e-08	0	0	0	0
67757	0	-0.00260727	0	-4.53891e-12	7.87758e-08	0	6.1698e-06	-1.19439e-05	1.84407e-05
67758	0	-0.00262273	0	6.78097e-12	7.89095e-08	0	0	0	0
67759	0	-0.00263818	0	1.66602e-11	7.91476e-08	0	5.98287e-06	-1.4546e-05	2.08201e-05
67760	0	-0.00265364	0	-2.41672e-11	7.93677e-08	0	0	0	0
67761	0	-0.00266909	0	-5.00411e-12	7.965e-08	0	8.2925e-06	-1.6958e-05	2.75014e-05
67762	0	-0.00268455	0	6.52838e-11	7.99954e-08	0	0	0	0
67763	0	0.00151	0	-1.9002e-13	-3.79473e-08	0	2.13018e-05	-4.41759e-05	6.54778e-05
67764	0	0.00152611	0	1.08896e-13	-3.86611e-08	0	0	0	0
67765	0	0.00154222	0	9.53717e-14	-3.93804e-08	0	2.16037e-05	-4.48289e-05	6.64354e-05
67766	0	0.00155834	0	-3.45165e-13	-4.01059e-08	0	0	0	0
67767	0	0.00157445	0	-3.56808e-13	-4.08366e-08	0	2.197e-05	-4.54917e-05	6.74623e-05
67768	0	0.00159056	0	2.11094e-13	-4.15717e-08	0	0	0	0
67769	0	0.00160667	0	2.14002e-13	-4.23138e-08	0	2.23202e-05	-4.63029e-05	6.86299e-05
67770	0	0.00162278	0	-6.83003e-13	-4.30643e-08	0	0	0	0
67771	0	0.00163889	0	-7.11822e-13	-4.38209e-08	0	2.27859e-05	-4.71064e-05	6.98941e-05
67772	0	0.001655	0	4.25151e-13	-4.45822e-08	0	0	0	0
67773	0	0.00167111	0	5.90653e-13	-4.53529e-08	0	2.31834e-05	-4.81548e-05	7.13575e-05
67774	0	0.00168722	0	-1.50068e-12	-4.61354e-08	0	0	0	0
67775	0	0.00170333	0	-1.29681e-12	-4.69243e-08	0	2.37511e-05	-4.90351e-05	7.27932e-05
67776	0	0.00171944	0	1.10005e-12	-4.77157e-08	0	0	0	0
67777	0	0.00173556	0	2.8503e-12	-4.85179e-08	0	2.39304e-05	-5.00829e-05	7.41157e-05
67778	0	0.00175167	0	-4.30817e-12	-4.93332e-08	0	0	0	0
67779	0	0.00176778	0	-2.0458e-12	-5.01406e-08	0	2.37488e-05	-4.95096e-05	7.3666e-05
67780	0	0.00178389	0	1.01388e-11	-5.09367e-08	0	0	0	0
