# Supplementary material for: Optical coherence tomography quantifies gradient refractive index and mechanical stiffness gradient across the human lens
Source: Commun Med (Lond). 2024 Aug 12;4:162. doi: 10.1038/s43856-024-00578-9 (PMC11319654; doi:10.1038/s43856-024-00578-9)
Supplement: Supplementary file 3 — Supplementary Data 1 [file 43856_2024_578_MOESM3_ESM.zip › supplementary data 1/FEM_data/27.5y.xlsx]

## Sheet: IOP
NODE NR	X LOC	Y LOC	Z LOC	DX (UX)	DY (UY)	DZ (UZ)	tot mech strain X (EPTO)	tot mech strain Y (EPTO)	tot mech strain Z (EPTO)
1	0	0.0018	0	1.07863e-12	1.82847e-08	0	9.03557e-07	-2.14731e-06	3.17245e-06
144	0	-0.0027	0	-5.72067e-11	-1.29067e-08	0	-4.31697e-05	8.61682e-05	0.000143707
218	0	-0.00168	0	-1.38073e-10	-1.06594e-07	0	-0.000219463	0.000443741	0.000670091
219	0	-0.00169545	0	5.64014e-11	-1.13148e-07	0	0	0	0
220	0	-0.00171091	0	-2.31412e-11	-1.18953e-07	0	-0.000179345	0.000356626	0.000535989
221	0	-0.00172636	0	-1.94685e-11	-1.24134e-07	0	0	0	0
222	0	-0.00174182	0	3.64544e-12	-1.28853e-07	0	-0.00014546	0.000290255	0.000435761
223	0	-0.00175727	0	6.93045e-12	-1.33073e-07	0	0	0	0
224	0	-0.00177273	0	5.87575e-12	-1.36852e-07	0	-0.000112894	0.000224759	0.000337654
225	0	-0.00178818	0	-1.4307e-11	-1.39984e-07	0	0	0	0
226	0	-0.00180364	0	-3.10999e-12	-1.42709e-07	0	-7.83245e-05	0.000158167	0.000237102
227	0	-0.00181909	0	2.82392e-12	-1.44847e-07	0	0	0	0
228	0	-0.00183455	0	7.98331e-12	-1.46557e-07	0	-4.35457e-05	8.71667e-05	0.000130761
229	0	-0.00185	0	-1.65586e-11	-1.47505e-07	0	0	0	0
230	0	-0.00186545	0	1.38976e-12	-1.48056e-07	0	-5.87791e-06	1.3923e-05	2.18128e-05
231	0	-0.00188091	0	1.7297e-12	-1.47907e-07	0	0	0	0
232	0	-0.00189636	0	1.36654e-11	-1.47382e-07	0	3.17207e-05	-6.26983e-05	9.44787e-05
233	0	-0.00191182	0	-1.91609e-11	-1.4593e-07	0	0	0	0
234	0	-0.00192727	0	7.8175e-12	-1.44185e-07	0	7.09086e-05	-0.000139032	0.00021028
235	0	-0.00194273	0	5.15859e-12	-1.41596e-07	0	0	0	0
236	0	-0.00195818	0	3.77658e-12	-1.38764e-07	0	0.000108602	-0.000213994	0.000322969
237	0	-0.00197363	0	-7.43314e-12	-1.34945e-07	0	0	0	0
238	0	-0.00198909	0	-1.70159e-11	-1.30878e-07	0	0.000144941	-0.000283627	0.000429181
239	0	-0.00200454	0	2.87397e-11	-1.26147e-07	0	0	0	0
240	0	0.00093	0	-3.40005e-13	2.272e-08	0	3.66896e-06	-8.62443e-06	1.22943e-05
380	0	0.000946111	0	3.48078e-14	2.25974e-08	0	0	0	0
381	0	0.000962222	0	-2.46791e-13	2.24758e-08	0	3.59332e-06	-7.48518e-06	1.10789e-05
382	0	0.000978333	0	-1.25286e-13	2.23561e-08	0	0	0	0
383	0	0.000994444	0	5.49305e-14	2.2238e-08	0	3.47022e-06	-7.26771e-06	1.07397e-05
384	0	0.00101056	0	4.17162e-14	2.21219e-08	0	0	0	0
385	0	0.00102667	0	-2.62816e-14	2.20075e-08	0	3.36463e-06	-7.04564e-06	1.04106e-05
386	0	0.00104278	0	-2.54848e-14	2.18949e-08	0	0	0	0
387	0	0.00105889	0	1.71505e-15	2.17839e-08	0	3.25534e-06	-6.82841e-06	1.0084e-05
388	0	0.001075	0	7.84779e-15	2.16748e-08	0	0	0	0
389	0	0.00109111	0	-3.95298e-15	2.15674e-08	0	3.14877e-06	-6.61334e-06	9.76242e-06
390	0	0.00110722	0	-1.50926e-14	2.14617e-08	0	0	0	0
391	0	0.00112333	0	-6.03705e-15	2.13577e-08	0	3.04386e-06	-6.40156e-06	9.44569e-06
392	0	0.00113944	0	5.61088e-15	2.12554e-08	0	0	0	0
393	0	0.00115555	0	6.10546e-16	2.11548e-08	0	2.94005e-06	-6.19371e-06	9.13406e-06
394	0	0.00117166	0	-1.4616e-14	2.10558e-08	0	0	0	0
395	0	0.00118778	0	-9.77731e-15	2.09585e-08	0	2.83874e-06	-5.98829e-06	8.82728e-06
396	0	0.00120389	0	7.05014e-15	2.08629e-08	0	0	0	0
3044	0	-0.000375	0	8.09311e-15	5.407e-08	0	1.56122e-05	-3.40153e-05	4.9629e-05
3045	0	0.000921944	0	5.57463e-13	2.27976e-08	0	0	0	0
3046	0	0.000913889	0	7.3267e-13	2.2877e-08	0	3.83259e-06	-9.99266e-06	1.39081e-05
3047	0	0.000905833	0	3.4149e-13	2.29584e-08	0	0	0	0
3048	0	0.000897778	0	-7.61935e-14	2.30412e-08	0	4.0828e-06	-1.03917e-05	1.44794e-05
3049	0	0.000889722	0	-4.45318e-14	2.31258e-08	0	0	0	0
3050	0	0.000881667	0	6.7935e-14	2.32118e-08	0	4.26922e-06	-1.07815e-05	1.50571e-05
3051	0	0.000873615	0	5.35324e-14	2.32993e-08	0	0	0	0
3052	0	0.000865563	0	2.3991e-14	2.33882e-08	0	4.45892e-06	-1.11522e-05	1.56173e-05
3053	0	0.000857507	0	4.09934e-14	2.34787e-08	0	0	0	0
3054	0	0.000849451	0	6.63607e-14	2.35707e-08	0	4.64331e-06	-1.15269e-05	1.61793e-05
3055	0	0.000841392	0	5.72779e-14	2.36641e-08	0	0	0	0
3056	0	0.000833333	0	4.71279e-14	2.37591e-08	0	4.83105e-06	-1.18992e-05	1.67384e-05
3057	0	0.00082528	0	4.9614e-14	2.38555e-08	0	0	0	0
3058	0	0.000817226	0	5.5495e-14	2.39535e-08	0	5.01653e-06	-1.22712e-05	1.72966e-05
3059	0	0.00080917	0	5.24573e-14	2.40529e-08	0	0	0	0
3060	0	0.000801114	0	4.17109e-14	2.41539e-08	0	5.20402e-06	-1.26435e-05	1.78554e-05
3061	0	0.000793057	0	4.04928e-14	2.42563e-08	0	0	0	0
3062	0	0.000785	0	4.20207e-14	2.43603e-08	0	5.39097e-06	-1.30181e-05	1.84166e-05
3063	0	0.000776945	0	3.6164e-14	2.44657e-08	0	0	0	0
3064	0	0.000768889	0	3.27829e-14	2.45727e-08	0	5.57887e-06	-1.33925e-05	1.89776e-05
3065	0	0.000760833	0	2.29518e-14	2.46812e-08	0	0	0	0
3066	0	0.000752777	0	2.01066e-14	2.47912e-08	0	5.76719e-06	-1.37675e-05	1.95385e-05
3067	0	0.000744722	0	8.91125e-15	2.49026e-08	0	0	0	0
3068	0	0.000736667	0	2.6808e-15	2.50156e-08	0	5.95639e-06	-1.41426e-05	2.01002e-05
3069	0	0.000728609	0	2.71123e-15	2.51302e-08	0	0	0	0
3070	0	0.000720552	0	2.14718e-15	2.52462e-08	0	6.14405e-06	-1.45183e-05	2.06633e-05
3071	0	0.000712496	0	3.07925e-15	2.53638e-08	0	0	0	0
3072	0	0.000704439	0	1.95764e-15	2.54828e-08	0	6.33162e-06	-1.4894e-05	2.12265e-05
3073	0	0.000696386	0	1.87834e-15	2.56034e-08	0	0	0	0
3074	0	0.000688333	0	1.16172e-15	2.57254e-08	0	6.51934e-06	-1.527e-05	2.179e-05
3075	0	0.000680276	0	8.75419e-16	2.58491e-08	0	0	0	0
3076	0	0.000672219	0	1.78014e-16	2.59742e-08	0	6.7069e-06	-1.56457e-05	2.2353e-05
3077	0	0.000664165	0	1.29322e-16	2.61008e-08	0	0	0	0
3078	0	0.000656111	0	8.43086e-16	2.62289e-08	0	6.89396e-06	-1.60211e-05	2.29154e-05
3079	0	0.000648055	0	-1.05909e-15	2.63586e-08	0	0	0	0
3080	0	0.00064	0	-7.51735e-16	2.64898e-08	0	7.08143e-06	-1.6397e-05	2.34786e-05
3081	0	0.000631945	0	-7.50698e-17	2.66225e-08	0	0	0	0
3082	0	0.000623891	0	-5.82362e-17	2.67567e-08	0	7.2687e-06	-1.6773e-05	2.40421e-05
3083	0	0.000615834	0	2.41091e-16	2.68924e-08	0	0	0	0
3084	0	0.000607778	0	9.29189e-17	2.70297e-08	0	7.45578e-06	-1.71488e-05	2.46049e-05
3085	0	0.000599722	0	-1.05484e-15	2.71685e-08	0	0	0	0
3086	0	0.000591667	0	-1.75607e-15	2.73088e-08	0	7.64316e-06	-1.75249e-05	2.51683e-05
3087	0	0.00058361	0	-1.59307e-15	2.74506e-08	0	0	0	0
3088	0	0.000575553	0	-2.24319e-15	2.75939e-08	0	7.83036e-06	-1.79011e-05	2.57317e-05
3089	0	0.000567497	0	-1.76175e-15	2.77388e-08	0	0	0	0
3090	0	0.000559441	0	-2.09567e-15	2.78851e-08	0	8.01718e-06	-1.8277e-05	2.62944e-05
3091	0	0.000551387	0	-1.69943e-15	2.8033e-08	0	0	0	0
3092	0	0.000543333	0	-2.49546e-15	2.81823e-08	0	8.20395e-06	-1.86527e-05	2.68568e-05
3093	0	0.000535277	0	-1.25683e-15	2.83333e-08	0	0	0	0
3094	0	0.00052722	0	-3.01477e-15	2.84857e-08	0	8.39051e-06	-1.9028e-05	2.74188e-05
3095	0	0.000519166	0	-1.65432e-15	2.86396e-08	0	0	0	0
3096	0	0.000511112	0	-2.85903e-15	2.8795e-08	0	8.57657e-06	-1.94029e-05	2.79797e-05
3097	0	0.000503056	0	-1.52828e-15	2.8952e-08	0	0	0	0
3098	0	-0.000383056	0	5.97313e-15	5.43438e-08	0	0	0	0
3099	0	-0.000391111	0	8.18047e-15	5.4617e-08	0	1.55352e-05	-3.38809e-05	4.94178e-05
3100	0	-0.000399167	0	7.89039e-15	5.48896e-08	0	0	0	0
3101	0	-0.000407222	0	8.30129e-15	5.51616e-08	0	1.5439e-05	-3.37087e-05	4.91495e-05
3102	0	-0.000415278	0	7.40239e-15	5.54327e-08	0	0	0	0
3103	0	-0.000423333	0	8.64847e-15	5.57031e-08	0	1.53223e-05	-3.34956e-05	4.88196e-05
3104	0	-0.000431385	0	8.8663e-15	5.59723e-08	0	0	0	0
3105	0	-0.000439437	0	1.05641e-14	5.62405e-08	0	1.51834e-05	-3.32392e-05	4.84246e-05
3106	0	-0.000447493	0	8.23385e-15	5.65077e-08	0	0	0	0
3107	0	-0.000455549	0	1.11906e-14	5.67737e-08	0	1.50212e-05	-3.2936e-05	4.79592e-05
3108	0	-0.000463608	0	1.03496e-14	5.70385e-08	0	0	0	0
3109	0	-0.000471667	0	1.2547e-14	5.73019e-08	0	1.48339e-05	-3.25836e-05	4.74197e-05
3110	0	-0.00047972	0	9.25479e-15	5.75635e-08	0	0	0	0
3111	0	-0.000487774	0	1.25711e-14	5.78236e-08	0	1.46203e-05	-3.21784e-05	4.68009e-05
3112	0	-0.00049583	0	1.20967e-14	5.8082e-08	0	0	0	0
3113	0	-0.000503886	0	1.51775e-14	5.83385e-08	0	1.43781e-05	-3.17174e-05	4.6098e-05
3114	0	-0.000511943	0	1.09318e-14	5.85931e-08	0	0	0	0
3115	0	-0.00052	0	1.53032e-14	5.88456e-08	0	1.41061e-05	-3.11962e-05	4.5305e-05
3116	0	-0.000528055	0	1.55631e-14	5.90958e-08	0	0	0	0
3117	0	-0.000536111	0	1.61196e-14	5.93437e-08	0	1.38021e-05	-3.06116e-05	4.44167e-05
3118	0	-0.000544167	0	1.42932e-14	5.95891e-08	0	0	0	0
3119	0	-0.000552223	0	1.49746e-14	5.98319e-08	0	1.34643e-05	-2.996e-05	4.34273e-05
3120	0	-0.000560278	0	1.73323e-14	6.00718e-08	0	0	0	0
3121	0	-0.000568333	0	1.64347e-14	6.03089e-08	0	1.30901e-05	-2.92364e-05	4.23296e-05
3122	0	-0.000576391	0	1.61567e-14	6.0543e-08	0	0	0	0
3123	0	-0.000584448	0	1.59011e-14	6.07738e-08	0	1.26773e-05	-2.8435e-05	4.11157e-05
3124	0	-0.000592504	0	2.14486e-14	6.10013e-08	0	0	0	0
3125	0	-0.000600561	0	2.06778e-14	6.12251e-08	0	1.22233e-05	-2.7553e-05	3.97803e-05
3126	0	-0.000608614	0	1.80119e-14	6.14452e-08	0	0	0	0
3127	0	-0.000616667	0	1.97112e-14	6.16614e-08	0	1.17264e-05	-2.65841e-05	3.83146e-05
3128	0	-0.000624724	0	2.65783e-14	6.18736e-08	0	0	0	0
3129	0	-0.000632781	0	2.40876e-14	6.20816e-08	0	1.11829e-05	-2.5524e-05	3.67117e-05
3130	0	-0.000640835	0	2.33482e-14	6.2285e-08	0	0	0	0
3131	0	-0.000648889	0	2.36387e-14	6.24838e-08	0	1.0591e-05	-2.43654e-05	3.49614e-05
3132	0	-0.000656945	0	3.20723e-14	6.26777e-08	0	0	0	0
3133	0	-0.000665	0	2.92458e-14	6.28665e-08	0	9.94679e-06	-2.3105e-05	3.30573e-05
3134	0	-0.000673055	0	2.56905e-14	6.30501e-08	0	0	0	0
3135	0	-0.00068111	0	2.82929e-14	6.32282e-08	0	9.24805e-06	-2.17337e-05	3.09874e-05
3136	0	-0.000689166	0	3.75724e-14	6.34005e-08	0	0	0	0
3137	0	-0.000697222	0	3.59682e-14	6.35668e-08	0	8.49037e-06	-2.02467e-05	2.87435e-05
3138	0	-0.000705278	0	2.82621e-14	6.37269e-08	0	0	0	0
3139	0	-0.000713333	0	3.38507e-14	6.38806e-08	0	7.67184e-06	-1.86359e-05	2.63142e-05
3140	0	-0.00072139	0	4.14637e-14	6.40275e-08	0	0	0	0
3141	0	-0.000729447	0	3.96873e-14	6.41674e-08	0	6.7877e-06	-1.68965e-05	2.36915e-05
3142	0	-0.000737503	0	3.24379e-14	6.43e-08	0	0	0	0
3143	0	-0.000745559	0	3.36121e-14	6.44251e-08	0	5.83546e-06	-1.50177e-05	2.08607e-05
3144	0	-0.000753613	0	5.13946e-14	6.45423e-08	0	0	0	0
3145	0	-0.000761667	0	4.15791e-14	6.46513e-08	0	4.80945e-06	-1.2995e-05	1.78136e-05
3146	0	-0.000769723	0	3.81758e-14	6.4752e-08	0	0	0	0
3147	0	-0.00077778	0	3.51689e-14	6.48439e-08	0	3.70697e-06	-1.08155e-05	1.45323e-05
3148	0	-0.000785834	0	6.27861e-14	6.49266e-08	0	0	0	0
3149	0	-0.000793888	0	4.06987e-14	6.5e-08	0	2.52251e-06	-8.47506e-06	1.101e-05
3150	0	-0.000801944	0	4.80477e-14	6.50635e-08	0	0	0	0
5980	0	-0.002704	0	6.1522e-11	-1.3155e-08	0	-1.26371e-05	1.94632e-05	3.21026e-05
5981	0	-0.00270067	0	-3.96093e-11	-1.30137e-08	0	0	0	0
6136	0	0.001814	0	-6.33642e-12	1.82583e-08	0	9.68419e-07	-9.97264e-07	2.00877e-06
6202	0	0.00180233	0	-6.54686e-13	1.828e-08	0	0	0	0
28731	0	-0.00202	0	-4.6714e-11	-1.21012e-07	0	0.000176966	-0.000345263	0.000523171
28732	0	-0.00203545	0	2.6316e-11	-1.15454e-07	0	0	0	0
28733	0	-0.00205091	0	-8.56378e-11	-1.0914e-07	0	0.000203886	-0.000395804	0.000601009
28734	0	-0.00206637	0	7.17226e-11	-1.03204e-07	0	0	0	0
28735	0	-0.00208182	0	-1.39132e-10	-9.59426e-08	0	0.000223565	-0.000432128	0.000657308
28736	0	-0.00209728	0	8.143e-11	-8.98455e-08	0	0	0	0
28737	0	-0.00211273	0	-1.99545e-10	-8.15851e-08	0	0.000235542	-0.000452905	0.000690455
28738	0	-0.00212818	0	1.34754e-10	-7.58495e-08	0	0	0	0
28739	0	-0.00214364	0	-2.8174e-10	-6.68599e-08	0	0.000238956	-0.000455868	0.000696688
28740	0	-0.00215909	0	1.57119e-10	-6.17924e-08	0	0	0	0
28741	0	-0.00217455	0	-3.52538e-10	-5.20845e-08	0	0.000233218	-0.000442999	0.000678489
28742	0	-0.00219	0	2.11512e-10	-4.81242e-08	0	0	0	0
28743	0	-0.00220545	0	-4.2975e-10	-3.79184e-08	0	0.000219601	-0.000414281	0.000635823
28744	0	-0.00222091	0	2.2771e-10	-3.53616e-08	0	0	0	0
28745	0	-0.00223636	0	-4.80287e-10	-2.47891e-08	0	0.000199121	-0.000373806	0.000574335
28746	0	-0.00225182	0	2.5511e-10	-2.3869e-08	0	0	0	0
28747	0	-0.00226727	0	-4.85278e-10	-1.32783e-08	0	0.000171697	-0.000324492	0.000497559
28748	0	-0.00228272	0	2.3506e-10	-1.3891e-08	0	0	0	0
28749	0	-0.00229818	0	-4.52549e-10	-3.48911e-09	0	0.0001408	-0.00026937	0.000410879
28750	0	-0.00231363	0	2.20631e-10	-5.60152e-09	0	0	0	0
28751	0	-0.00232909	0	-3.92688e-10	4.13495e-09	0	0.000108494	-0.000211943	0.00032073
28752	0	-0.00234454	0	1.65997e-10	9.05823e-10	0	0	0	0
28753	0	0.00122	0	1.55212e-15	2.07688e-08	0	2.73834e-06	-5.78819e-06	8.52683e-06
28754	0	0.00123611	0	-2.05185e-14	2.06763e-08	0	0	0	0
28755	0	0.00125222	0	-1.46396e-14	2.05854e-08	0	2.64125e-06	-5.59027e-06	8.23174e-06
28756	0	0.00126833	0	9.99751e-15	2.04962e-08	0	0	0	0
28757	0	0.00128444	0	3.42849e-15	2.04084e-08	0	2.54457e-06	-5.39875e-06	7.94361e-06
28758	0	0.00130055	0	-2.59544e-14	2.03222e-08	0	0	0	0
28759	0	0.00131667	0	-1.8153e-14	2.02374e-08	0	2.45187e-06	-5.20897e-06	7.66103e-06
28760	0	0.00133278	0	1.58569e-14	2.01543e-08	0	0	0	0
28761	0	0.00134889	0	6.3979e-15	2.00726e-08	0	2.35936e-06	-5.02715e-06	7.38679e-06
28762	0	0.001365	0	-3.5284e-14	1.99923e-08	0	0	0	0
28763	0	0.00138111	0	-2.41594e-14	1.99134e-08	0	2.27217e-06	-4.84682e-06	7.11913e-06
28764	0	0.00139722	0	2.4298e-14	1.98361e-08	0	0	0	0
28765	0	0.00141333	0	1.24787e-14	1.97601e-08	0	2.18445e-06	-4.67695e-06	6.86184e-06
28766	0	0.00142945	0	-4.75781e-14	1.96853e-08	0	0	0	0
28767	0	0.00144556	0	-3.39357e-14	1.9612e-08	0	2.10411e-06	-4.50785e-06	6.61206e-06
28768	0	0.00146167	0	3.64221e-14	1.95401e-08	0	0	0	0
28769	0	0.00147778	0	1.97662e-14	1.94694e-08	0	2.02239e-06	-4.35325e-06	6.37633e-06
28770	0	0.00149389	0	-6.79036e-14	1.93998e-08	0	0	0	0
28873	0	-0.00270133	0	-2.46702e-11	-1.31128e-08	0	-2.47943e-05	5.54371e-05	8.66339e-05
28874	0	-0.002702	0	2.24381e-11	-1.31018e-08	0	0	0	0
28875	0	0.00180467	0	-2.05238e-12	1.8276e-08	0	8.98251e-07	-1.39969e-06	2.30866e-06
28876	0	0.001807	0	-1.83255e-13	1.82746e-08	0	0	0	0
28877	0	0.000495	0	-2.4105e-15	2.91104e-08	0	8.7625e-06	-1.97776e-05	2.85403e-05
28878	0	0.000486946	0	4.23122e-16	2.92704e-08	0	0	0	0
28879	0	0.000478892	0	-1.33172e-15	2.94318e-08	0	8.94797e-06	-2.01516e-05	2.90999e-05
28880	0	0.000470836	0	3.73808e-16	2.95948e-08	0	0	0	0
28881	0	0.00046278	0	-8.65177e-16	2.97593e-08	0	9.133e-06	-2.0525e-05	2.96582e-05
28882	0	0.000454723	0	-8.7555e-16	2.99254e-08	0	0	0	0
28883	0	0.000446667	0	-9.82701e-16	3.00929e-08	0	9.31799e-06	-2.08983e-05	3.02165e-05
28884	0	0.000438611	0	4.96779e-16	3.02619e-08	0	0	0	0
28885	0	0.000430555	0	6.61157e-16	3.04325e-08	0	9.50239e-06	-2.12708e-05	3.07738e-05
28886	0	0.000422499	0	8.50999e-16	3.06045e-08	0	0	0	0
28887	0	0.000414442	0	7.30422e-16	3.0778e-08	0	9.6863e-06	-2.16426e-05	3.13294e-05
28888	0	0.000406388	0	-1.15755e-16	3.0953e-08	0	0	0	0
28889	0	0.000398333	0	3.22731e-17	3.11295e-08	0	9.87008e-06	-2.20139e-05	3.18845e-05
28890	0	0.000390278	0	2.26935e-15	3.13076e-08	0	0	0	0
28891	0	0.000382222	0	3.27959e-15	3.14871e-08	0	1.00529e-05	-2.23844e-05	3.24385e-05
28892	0	0.000374168	0	3.73389e-15	3.16681e-08	0	0	0	0
28893	0	0.000366114	0	3.31243e-15	3.18505e-08	0	1.02354e-05	-2.2754e-05	3.29905e-05
28894	0	0.000358057	0	1.44709e-15	3.20346e-08	0	0	0	0
28895	0	0.00035	0	2.52134e-16	3.22201e-08	0	1.04179e-05	-2.31228e-05	3.35414e-05
28896	0	0.000341947	0	2.75926e-15	3.2407e-08	0	0	0	0
28897	0	0.000333893	0	3.48076e-15	3.25954e-08	0	1.05991e-05	-2.34906e-05	3.40908e-05
28898	0	0.000325837	0	2.61506e-15	3.27853e-08	0	0	0	0
28899	0	0.000317781	0	1.14864e-15	3.29767e-08	0	1.078e-05	-2.38572e-05	3.46379e-05
28900	0	0.000309724	0	2.78836e-16	3.31697e-08	0	0	0	0
28901	0	0.000301667	0	-1.06919e-15	3.33641e-08	0	1.09607e-05	-2.42229e-05	3.51838e-05
28902	0	0.000293611	0	-1.15965e-16	3.35599e-08	0	0	0	0
28903	0	0.000285556	0	3.87893e-17	3.37572e-08	0	1.114e-05	-2.45875e-05	3.57278e-05
28904	0	0.0002775	0	-1.35354e-15	3.3956e-08	0	0	0	0
28905	0	0.000269444	0	-1.68869e-15	3.41562e-08	0	1.13191e-05	-2.4951e-05	3.62703e-05
28906	0	0.000261389	0	-1.88148e-15	3.43579e-08	0	0	0	0
28907	0	0.000253333	0	-1.0972e-15	3.4561e-08	0	1.14969e-05	-2.53126e-05	3.68096e-05
28908	0	0.000245276	0	-2.12006e-15	3.47657e-08	0	0	0	0
28909	0	0.000237219	0	-2.21593e-15	3.49718e-08	0	1.16737e-05	-2.56722e-05	3.73461e-05
28910	0	0.000229163	0	-2.55026e-15	3.51793e-08	0	0	0	0
28911	0	0.000221107	0	-2.59111e-15	3.53882e-08	0	1.18492e-05	-2.60297e-05	3.78791e-05
28912	0	0.000213053	0	-2.2182e-15	3.55985e-08	0	0	0	0
28913	0	0.000205	0	-1.92607e-15	3.58103e-08	0	1.20235e-05	-2.6385e-05	3.84086e-05
28914	0	0.000196945	0	-1.73957e-15	3.60235e-08	0	0	0	0
28915	0	0.00018889	0	-2.17191e-15	3.62381e-08	0	1.21965e-05	-2.67379e-05	3.89346e-05
28916	0	0.000180839	0	-2.0471e-15	3.64541e-08	0	0	0	0
28917	0	0.000172787	0	-2.17211e-15	3.66715e-08	0	1.23681e-05	-2.70883e-05	3.94565e-05
28918	0	0.000164727	0	-1.69937e-15	3.68905e-08	0	0	0	0
28919	0	0.000156667	0	-1.75976e-15	3.71109e-08	0	1.25381e-05	-2.7436e-05	3.99742e-05
28920	0	0.000148617	0	-1.30208e-15	3.73324e-08	0	0	0	0
28921	0	-0.00081	0	2.93488e-14	6.51172e-08	0	1.25311e-06	-5.95973e-06	7.22727e-06
28922	0	-0.000818054	0	7.38822e-14	6.51599e-08	0	0	0	0
28923	0	-0.000826108	0	3.47724e-14	6.51924e-08	0	-1.07593e-07	-3.26631e-06	3.19082e-06
28924	0	-0.000834164	0	5.48186e-14	6.5213e-08	0	0	0	0
28925	0	-0.00084222	0	3.23965e-14	6.52229e-08	0	-1.56434e-06	-3.77764e-07	1.2791e-06
28926	0	-0.000850277	0	9.95775e-14	6.52195e-08	0	0	0	0
28927	0	-0.000858333	0	6.63686e-14	6.52051e-08	0	-3.12502e-06	2.71139e-06	5.86249e-06
28928	0	-0.000866389	0	6.20522e-14	6.51763e-08	0	0	0	0
28929	0	-0.000874445	0	7.15872e-14	6.51361e-08	0	-4.7892e-06	6.01557e-06	1.08208e-05
28930	0	-0.000882501	0	9.66774e-14	6.508e-08	0	0	0	0
28931	0	-0.000890558	0	1.22019e-13	6.50119e-08	0	-6.56742e-06	9.53487e-06	1.61165e-05
28932	0	-0.000898612	0	4.5174e-14	6.4927e-08	0	0	0	0
28933	0	-0.000906667	0	1.33749e-13	6.48293e-08	0	-8.46071e-06	1.32956e-05	2.17679e-05
28934	0	-0.000914722	0	9.2167e-14	6.47135e-08	0	0	0	0
28935	0	-0.000922778	0	1.81367e-13	6.45839e-08	0	-1.04793e-05	1.72963e-05	2.77874e-05
28936	0	-0.000930832	0	4.57535e-14	6.44357e-08	0	0	0	0
28937	0	-0.000938886	0	1.71954e-13	6.42723e-08	0	-1.26229e-05	2.15618e-05	3.41953e-05
28938	0	-0.000946943	0	1.09043e-13	6.40891e-08	0	0	0	0
28939	0	-0.000955	0	1.90914e-13	6.38893e-08	0	-1.49026e-05	2.60927e-05	4.10068e-05
28940	0	-0.000963053	0	5.46144e-14	6.36696e-08	0	0	0	0
28941	0	-0.000971107	0	1.70771e-13	6.34318e-08	0	-1.73216e-05	3.09123e-05	4.82444e-05
28942	0	-0.000979163	0	1.55776e-13	6.31725e-08	0	0	0	0
28943	0	-0.000987219	0	1.93892e-13	6.28936e-08	0	-1.98893e-05	3.60218e-05	5.59229e-05
28944	0	-0.000995276	0	8.26947e-14	6.2593e-08	0	0	0	0
28945	0	-0.00100333	0	1.50868e-13	6.22713e-08	0	-2.26061e-05	4.14459e-05	6.40631e-05
28946	0	-0.00101139	0	1.74344e-13	6.19261e-08	0	0	0	0
28947	0	-0.00101944	0	1.81014e-13	6.15585e-08	0	-2.54871e-05	4.71842e-05	7.26838e-05
28948	0	-0.0010275	0	1.02636e-13	6.11668e-08	0	0	0	0
28949	0	-0.00103556	0	1.60183e-13	6.07513e-08	0	-2.85309e-05	5.32608e-05	8.18034e-05
28950	0	-0.00104361	0	2.08407e-13	6.03097e-08	0	0	0	0
28951	0	-0.00105167	0	1.61648e-13	5.98428e-08	0	-3.17462e-05	5.968e-05	9.14395e-05
28952	0	-0.00105972	0	1.05063e-13	5.93491e-08	0	0	0	0
28953	0	-0.00106778	0	1.06906e-13	5.88288e-08	0	-3.5139e-05	6.6468e-05	0.000101619
28954	0	-0.00107584	0	2.45013e-13	5.8279e-08	0	0	0	0
28955	0	-0.00108389	0	5.36095e-14	5.7702e-08	0	-3.87135e-05	7.36257e-05	0.000112353
28956	0	-0.00109195	0	1.85399e-13	5.7094e-08	0	0	0	0
28957	0	-0.0011	0	-2.60578e-14	5.64586e-08	0	-4.2478e-05	8.11729e-05	0.000123664
28958	0	-0.00110805	0	3.87221e-13	5.57874e-08	0	0	0	0
28959	0	-0.00111611	0	-3.99923e-14	5.509e-08	0	-4.64401e-05	8.91113e-05	0.000135566
28960	0	-0.00112416	0	3.0102e-13	5.43532e-08	0	0	0	0
28961	0	-0.00113221	0	-4.33201e-14	5.35922e-08	0	-5.06018e-05	9.7451e-05	0.000148068
28962	0	-0.00114027	0	4.01772e-13	5.27841e-08	0	0	0	0
28963	0	-0.00114833	0	5.87319e-14	5.19543e-08	0	-5.4971e-05	0.000106189	0.000161177
28964	0	-0.00115638	0	1.4626e-13	5.10746e-08	0	0	0	0
28965	0	0.000140566	0	-1.62111e-15	3.75553e-08	0	1.27064e-05	-2.77804e-05	4.0487e-05
28966	0	0.000132508	0	-1.31108e-15	3.77799e-08	0	0	0	0
28967	0	0.00012445	0	-1.5219e-15	3.80058e-08	0	1.2873e-05	-2.81216e-05	4.09948e-05
28968	0	0.000116391	0	-1.19469e-15	3.8233e-08	0	0	0	0
28969	0	0.000108333	0	-1.40194e-15	3.84617e-08	0	1.30376e-05	-2.84592e-05	4.1497e-05
28970	0	0.000100277	0	-9.53919e-16	3.86916e-08	0	0	0	0
28971	0	9.22204e-05	0	-1.2068e-15	3.89229e-08	0	1.32001e-05	-2.87927e-05	4.1993e-05
28972	0	8.41643e-05	0	-1.03222e-15	3.91555e-08	0	0	0	0
28973	0	7.61081e-05	0	-8.61312e-16	3.93894e-08	0	1.33602e-05	-2.91219e-05	4.24823e-05
28974	0	6.8054e-05	0	-9.15017e-16	3.96246e-08	0	0	0	0
28975	0	-0.00116443	0	2.18029e-13	5.01752e-08	0	-5.95492e-05	0.000115328	0.000174893
28976	0	-0.00117249	0	1.70242e-13	4.9218e-08	0	0	0	0
28977	0	-0.00118055	0	4.87893e-13	4.82415e-08	0	-6.43459e-05	0.000124878	0.000189243
28978	0	-0.00118861	0	-9.95367e-14	4.72066e-08	0	0	0	0
28979	0	-0.00119667	0	6.4414e-13	4.61505e-08	0	-6.93507e-05	0.00013487	0.000204238
28980	0	-0.00120472	0	-4.01608e-14	4.50344e-08	0	0	0	0
28981	0	-0.00121278	0	7.15009e-13	4.38933e-08	0	-7.45556e-05	0.000145274	0.000219849
28982	0	-0.00122084	0	-2.67302e-13	4.26948e-08	0	0	0	0
28983	0	-0.00122889	0	6.47839e-13	4.14659e-08	0	-7.99622e-05	0.000156124	0.000236103
28984	0	-0.00123695	0	-2.17693e-15	4.01804e-08	0	0	0	0
67495	0	-0.001245	0	6.22424e-13	3.88592e-08	0	-8.55798e-05	0.000167391	0.000252991
67496	0	-0.00125306	0	-1.81028e-13	3.74843e-08	0	0	0	0
67497	0	-0.00126111	0	4.37648e-13	3.60682e-08	0	-9.13809e-05	0.00017907	0.000270469
67498	0	-0.00126917	0	8.90436e-14	3.45996e-08	0	0	0	0
67499	0	-0.00127722	0	3.63341e-13	3.30852e-08	0	-9.73757e-05	0.000191127	0.000288523
67500	0	-0.00128528	0	-1.10692e-13	3.15201e-08	0	0	0	0
67501	0	-0.00129333	0	1.76646e-13	2.99053e-08	0	-0.00010355	0.00020358	0.000307148
67502	0	-0.00130139	0	1.20367e-13	2.82395e-08	0	0	0	0
67503	0	-0.00130944	0	-1.4617e-14	2.65215e-08	0	-0.000109886	0.000216364	0.000326275
67506	0	-0.0013175	0	-4.7427e-14	2.47522e-08	0	0	0	0
67507	0	6e-05	0	1.87824e-17	3.98611e-08	0	1.35177e-05	-2.94464e-05	4.29645e-05
67508	0	5.19438e-05	0	9.71179e-16	4.00989e-08	0	0	0	0
67509	0	4.38876e-05	0	1.74783e-15	4.0338e-08	0	1.36724e-05	-2.97656e-05	4.34388e-05
67510	0	3.58336e-05	0	2.35119e-15	4.05784e-08	0	0	0	0
67511	0	2.77796e-05	0	1.71713e-15	4.082e-08	0	1.38243e-05	-3.00793e-05	4.39043e-05
67512	0	1.97231e-05	0	9.86507e-16	4.10629e-08	0	0	0	0
67513	0	1.16667e-05	0	3.66426e-16	4.13071e-08	0	1.39734e-05	-3.03872e-05	4.4361e-05
67514	0	3.61288e-06	0	8.91477e-17	4.15524e-08	0	0	0	0
67515	0	-4.4409e-06	0	1.05514e-15	4.1799e-08	0	1.41188e-05	-3.06885e-05	4.48077e-05
67516	0	-1.24971e-05	0	1.97012e-16	4.20468e-08	0	0	0	0
67517	0	-0.00132555	0	-1.84345e-13	2.29295e-08	0	-0.000116391	0.000229498	0.000345907
67518	0	-0.00133361	0	3.38882e-13	2.10518e-08	0	0	0	0
67519	0	-0.00134167	0	-2.65634e-13	1.91216e-08	0	-0.000123051	0.000242907	0.000365977
67520	0	-0.00134972	0	2.77411e-14	1.7135e-08	0	0	0	0
67521	0	-0.00135778	0	-3.72314e-13	1.50972e-08	0	-0.000129814	0.000256575	0.000386414
67522	0	-0.00136583	0	3.6406e-13	1.29973e-08	0	0	0	0
67523	0	-0.00137389	0	-1.32021e-13	1.08481e-08	0	-0.000136725	0.00027042	0.000407165
67524	0	-0.00138195	0	-8.38138e-14	8.63662e-09	0	0	0	0
67525	0	-0.00139	0	-1.72028e-13	6.3758e-09	0	-0.000143652	0.000284444	0.000428121
67526	0	-0.00139806	0	3.50126e-13	4.04955e-09	0	0	0	0
67527	0	-0.00140611	0	3.04184e-13	1.67356e-09	0	-0.000150657	0.000298444	0.000449121
67528	0	-0.00141416	0	-3.56031e-13	-7.63222e-10	0	0	0	0
67529	0	-0.00142222	0	-1.46142e-14	-3.25261e-09	0	-0.000157529	0.000312517	0.000470091
67530	0	-0.00143028	0	3.11395e-13	-5.80446e-09	0	0	0	0
67531	0	-0.00143833	0	6.71405e-13	-8.41009e-09	0	-0.000164499	0.000326394	0.000490913
67532	0	-0.00144639	0	-5.72104e-13	-1.10693e-08	0	0	0	0
67533	0	-0.00145444	0	-2.08672e-14	-1.37855e-08	0	-0.000171172	0.000340236	0.000511456
67534	0	-0.0014625	0	5.91308e-13	-1.65581e-08	0	0	0	0
67535	0	-0.00147055	0	1.00238e-12	-1.93869e-08	0	-0.000177931	0.000353581	0.000531532
67536	0	-0.00147861	0	-7.67651e-13	-2.22631e-08	0	0	0	0
67537	0	-0.00148667	0	-6.89346e-13	-2.51968e-08	0	-0.00018411	0.000366777	0.000550954
67538	0	-0.00149472	0	1.41369e-12	-2.81819e-08	0	0	0	0
67539	0	-0.00150278	0	1.20323e-12	-3.12175e-08	0	-0.000190501	0.000379046	0.000569569
67540	0	-0.00151083	0	-1.08227e-12	-3.42966e-08	0	0	0	0
67541	0	-0.00151889	0	-1.96986e-12	-3.74246e-08	0	-0.00019587	0.000391097	0.000587086
67542	0	-0.00152694	0	3.07711e-12	-4.06085e-08	0	0	0	0
67543	0	-0.001535	0	3.51734e-12	-4.38301e-08	0	-0.000201846	0.00040164	0.000603516
67544	0	-0.00154306	0	-1.11982e-12	-4.70867e-08	0	0	0	0
67545	0	-0.00155111	0	-2.73216e-12	-5.03826e-08	0	-0.000205883	0.000411856	0.000617827
67546	0	-0.00155917	0	5.20335e-12	-5.37354e-08	0	0	0	0
67547	0	-0.00156723	0	7.31055e-12	-5.7116e-08	0	-0.000211078	0.000420111	0.00063123
67548	0	-0.00157528	0	-1.36851e-12	-6.05071e-08	0	0	0	0
67549	0	-0.00158333	0	-6.49514e-12	-6.39277e-08	0	-0.000213296	0.000428041	0.000641613
67550	0	-0.00159139	0	7.27152e-12	-6.7417e-08	0	0	0	0
67551	0	-0.00159945	0	1.09027e-11	-7.0914e-08	0	-0.000217645	0.000433346	0.000651043
67552	0	-0.0016075	0	-2.29874e-13	-7.43966e-08	0	0	0	0
67553	0	-0.00161555	0	-8.0743e-12	-7.78916e-08	0	-0.000218083	0.000438363	0.000656806
67554	0	-0.00162361	0	4.53893e-12	-8.14685e-08	0	0	0	0
67555	0	-0.00163167	0	1.31639e-11	-8.50396e-08	0	-0.000220904	0.000440161	0.000661114
67556	0	-0.00163972	0	-1.00018e-12	-8.85477e-08	0	0	0	0
67557	0	-0.00164778	0	-1.30629e-12	-9.20835e-08	0	-0.00022044	0.000442951	0.00066344
67558	0	-0.00165583	0	-3.11443e-12	-9.56773e-08	0	0	0	0
67559	0	-0.00166389	0	-4.84313e-12	-9.9307e-08	0	-0.000222486	0.000446605	0.000669114
67560	0	-0.00167194	0	-7.74468e-12	-1.02886e-07	0	0	0	0
67561	0	-2.05533e-05	0	1.09578e-15	4.22958e-08	0	1.42605e-05	-3.09829e-05	4.52438e-05
67562	0	-2.861e-05	0	9.41647e-18	4.2546e-08	0	0	0	0
67563	0	-3.66667e-05	0	-4.34178e-16	4.27973e-08	0	1.43986e-05	-3.12696e-05	4.56685e-05
67564	0	-4.47224e-05	0	-1.39419e-16	4.30498e-08	0	0	0	0
67565	0	-5.27781e-05	0	-1.04777e-16	4.33034e-08	0	1.45324e-05	-3.15485e-05	4.60811e-05
67566	0	-6.08343e-05	0	-2.83648e-16	4.3558e-08	0	0	0	0
67567	0	-6.88905e-05	0	-8.78335e-17	4.38138e-08	0	1.46615e-05	-3.18186e-05	4.64804e-05
67568	0	-7.69453e-05	0	2.56765e-17	4.40706e-08	0	0	0	0
67569	0	-8.5e-05	0	-9.49932e-16	4.43285e-08	0	1.47859e-05	-3.20792e-05	4.68652e-05
67570	0	-9.30555e-05	0	-5.77337e-16	4.45874e-08	0	0	0	0
67571	0	-0.000101111	0	-1.19287e-15	4.48473e-08	0	1.4905e-05	-3.23298e-05	4.7235e-05
67572	0	-0.000109165	0	-9.95774e-16	4.51082e-08	0	0	0	0
67573	0	-0.000117219	0	-2.8514e-16	4.537e-08	0	1.50184e-05	-3.25694e-05	4.7588e-05
67574	0	-0.000125276	0	-6.03244e-16	4.56329e-08	0	0	0	0
67575	0	-0.000133333	0	5.02191e-16	4.58967e-08	0	1.51256e-05	-3.27972e-05	4.79231e-05
67576	0	-0.000141386	0	-3.43094e-16	4.61612e-08	0	0	0	0
67577	0	-0.000149439	0	-1.7079e-16	4.64267e-08	0	1.52264e-05	-3.3012e-05	4.82385e-05
67578	0	-0.000157496	0	-6.20883e-16	4.6693e-08	0	0	0	0
67579	0	-0.000165552	0	3.89808e-16	4.69602e-08	0	1.532e-05	-3.32133e-05	4.85334e-05
67580	0	-0.000173609	0	-5.21355e-16	4.72281e-08	0	0	0	0
67581	0	-0.000181667	0	1.04888e-15	4.74969e-08	0	1.5406e-05	-3.33999e-05	4.88061e-05
67582	0	-0.000189722	0	-6.21887e-16	4.77663e-08	0	0	0	0
67583	0	-0.000197777	0	-1.04475e-15	4.80363e-08	0	1.54843e-05	-3.35705e-05	4.9055e-05
67584	0	-0.000205833	0	-8.84421e-16	4.83071e-08	0	0	0	0
67587	0	-0.000213889	0	-2.64656e-16	4.85785e-08	0	1.55537e-05	-3.37243e-05	4.92782e-05
67588	0	-0.000221945	0	1.15395e-16	4.88504e-08	0	0	0	0
67589	0	-0.00023	0	1.59022e-15	4.91229e-08	0	1.56136e-05	-3.386e-05	4.94741e-05
67590	0	-0.000238057	0	1.58217e-15	4.93959e-08	0	0	0	0
67591	0	-0.000246114	0	1.48989e-15	4.96695e-08	0	1.56637e-05	-3.39761e-05	4.96404e-05
67592	0	-0.00025417	0	1.80369e-15	4.99434e-08	0	0	0	0
67593	0	-0.000262226	0	1.38791e-15	5.02177e-08	0	1.57032e-05	-3.40712e-05	4.97751e-05
67594	0	-0.00027028	0	2.47545e-15	5.04922e-08	0	0	0	0
67595	0	-0.000278333	0	1.85987e-15	5.07671e-08	0	1.57313e-05	-3.4144e-05	4.9876e-05
67596	0	-0.00028639	0	2.50918e-15	5.10423e-08	0	0	0	0
67597	0	-0.000294447	0	1.33762e-15	5.13177e-08	0	1.57473e-05	-3.41929e-05	4.99409e-05
67598	0	-0.000302501	0	2.76844e-15	5.15931e-08	0	0	0	0
67599	0	-0.000310555	0	2.62671e-15	5.18687e-08	0	1.57502e-05	-3.42161e-05	4.99671e-05
67600	0	-0.000318611	0	2.9852e-15	5.21443e-08	0	0	0	0
67601	0	-0.000326667	0	4.51778e-15	5.242e-08	0	1.57389e-05	-3.42121e-05	4.9952e-05
67602	0	-0.000334721	0	3.69702e-15	5.26955e-08	0	0	0	0
67603	0	-0.000342775	0	5.02382e-15	5.29709e-08	0	1.5713e-05	-3.41786e-05	4.98926e-05
67604	0	-0.000350831	0	3.98798e-15	5.32461e-08	0	0	0	0
67605	0	-0.000358888	0	5.91077e-15	5.35211e-08	0	1.56712e-05	-3.41136e-05	4.97859e-05
67606	0	-0.000366944	0	4.70224e-15	5.37957e-08	0	0	0	0
67637	0	-0.00270267	0	6.84298e-11	-1.308e-08	0	-2.12587e-05	3.33289e-05	5.46297e-05
67638	0	-0.00270333	0	6.44134e-11	-1.31211e-08	0	0	0	0
67656	0	0.00180933	0	1.60638e-12	1.82731e-08	0	5.92825e-07	-1.39374e-06	1.99809e-06
67659	0	0.00181167	0	-2.30174e-12	1.82652e-08	0	0	0	0
67741	0	-0.00236	0	-3.00105e-10	9.67488e-09	0	7.59166e-05	-0.000156161	0.00023231
67742	0	-0.00237545	0	1.31234e-10	5.71048e-09	0	0	0	0
67743	0	-0.00239091	0	-2.20247e-10	1.31621e-08	0	4.56293e-05	-0.000101339	0.000147341
67744	0	-0.00240636	0	8.32341e-11	8.82648e-09	0	0	0	0
67745	0	-0.00242182	0	-1.45491e-10	1.4871e-08	0	1.92524e-05	-5.23522e-05	7.17768e-05
67746	0	-0.00243727	0	5.62225e-11	1.04358e-08	0	0	0	0
67747	0	-0.00245272	0	-9.09925e-11	1.49849e-08	0	-2.8589e-06	-8.92003e-06	7.70256e-06
67748	0	-0.00246818	0	2.56073e-11	1.06961e-08	0	0	0	0
67749	0	-0.00248363	0	-5.66661e-11	1.38639e-08	0	-2.07248e-05	2.81315e-05	5.06134e-05
67750	0	-0.00249909	0	2.09752e-11	9.81249e-09	0	0	0	0
67751	0	-0.00251455	0	-3.18918e-11	1.17918e-08	0	-3.52821e-05	5.78278e-05	9.43701e-05
67752	0	-0.00253	0	9.03729e-12	8.02299e-09	0	0	0	0
67753	0	-0.00254545	0	-2.95219e-11	9.03198e-09	0	-4.55644e-05	8.21421e-05	0.000129108
67754	0	-0.00256091	0	1.55572e-11	5.46561e-09	0	0	0	0
67755	0	-0.00257636	0	-2.68482e-11	5.66159e-09	0	-5.43953e-05	0.000101631	0.000156937
67756	0	-0.00259182	0	1.64351e-11	2.29919e-09	0	0	0	0
67757	0	-0.00260727	0	-1.73045e-11	1.86667e-09	0	-6.30174e-05	0.0001205	0.000183823
67758	0	-0.00262273	0	8.72634e-12	-1.47165e-09	0	0	0	0
67759	0	-0.00263818	0	-8.3983e-11	-2.47191e-09	0	-7.05565e-05	0.000141631	0.000214854
67760	0	-0.00265364	0	8.60143e-11	-5.9874e-09	0	0	0	0
67761	0	-0.00266909	0	1.00775e-11	-7.75635e-09	0	-8.77627e-05	0.000166757	0.000259513
67762	0	-0.00268455	0	-7.52528e-11	-1.13015e-08	0	0	0	0
67763	0	0.00151	0	-4.96988e-14	1.93314e-08	0	1.95102e-06	-4.19837e-06	6.14943e-06
67764	0	0.00152611	0	5.62749e-14	1.92645e-08	0	0	0	0
67765	0	0.00154222	0	3.45349e-14	1.91986e-08	0	1.87661e-06	-4.06402e-06	5.94193e-06
67766	0	0.00155834	0	-1.01514e-13	1.91335e-08	0	0	0	0
67767	0	0.00157445	0	-7.97206e-14	1.90695e-08	0	1.81739e-06	-3.92623e-06	5.74362e-06
67768	0	0.00159056	0	9.00044e-14	1.9007e-08	0	0	0	0
67769	0	0.00160667	0	6.54034e-14	1.89452e-08	0	1.75074e-06	-3.81834e-06	5.5717e-06
67770	0	0.00162278	0	-1.62704e-13	1.88838e-08	0	0	0	0
67771	0	0.00163889	0	-1.34168e-13	1.88235e-08	0	1.70681e-06	-3.69751e-06	5.40443e-06
67772	0	0.001655	0	1.49614e-13	1.87647e-08	0	0	0	0
67773	0	0.00167111	0	1.31283e-13	1.87064e-08	0	1.64347e-06	-3.61689e-06	5.26572e-06
67774	0	0.00168722	0	-2.79521e-13	1.8648e-08	0	0	0	0
67775	0	0.00170333	0	-2.22491e-13	1.85907e-08	0	1.60905e-06	-3.48903e-06	5.09897e-06
67776	0	0.00171944	0	2.83786e-13	1.85356e-08	0	0	0	0
67777	0	0.00173556	0	3.66367e-13	1.84809e-08	0	1.5123e-06	-3.38838e-06	4.91273e-06
67778	0	0.00175167	0	-6.26366e-13	1.84262e-08	0	0	0	0
67779	0	0.00176778	0	-2.777e-13	1.83743e-08	0	1.39189e-06	-3.0713e-06	4.50169e-06
67780	0	0.00178389	0	1.61443e-12	1.83262e-08	0	0	0	0

## Sheet: microfluctuation
NODE NR	X LOC	Y LOC	Z LOC	DX (UX)	DY (UY)	DZ (UZ)	tot mech strain X (EPTO)	tot mech strain Y (EPTO)	tot mech strain Z (EPTO)
1	0	0.0018	0	-5.00846e-11	-2.44548e-07	0	3.70303e-05	-6.72889e-05	0.000104322
144	0	-0.0027	0	-1.19541e-10	2.7127e-07	0	4.04619e-05	-7.99745e-05	0.000120444
218	0	-0.00168	0	-1.03288e-10	5.0598e-08	0	-0.000160993	0.000326383	0.000492634
219	0	-0.00169545	0	4.2532e-11	4.58182e-08	0	0	0	0
220	0	-0.00171091	0	-1.55199e-11	4.16772e-08	0	-0.000125927	0.000250326	0.000376276
221	0	-0.00172636	0	-1.7209e-11	3.81152e-08	0	0	0	0
222	0	-0.00174182	0	1.12613e-12	3.49783e-08	0	-9.41981e-05	0.000188657	0.000283045
223	0	-0.00175727	0	6.18763e-12	3.23145e-08	0	0	0	0
224	0	-0.00177273	0	6.66832e-12	3.00711e-08	0	-6.33535e-05	0.000126127	0.000189484
225	0	-0.00178818	0	-1.44832e-11	2.84517e-08	0	0	0	0
226	0	-0.00180364	0	-3.88098e-12	2.72225e-08	0	-2.99291e-05	6.20631e-05	9.27e-05
227	0	-0.00181909	0	3.06985e-12	2.65585e-08	0	0	0	0
228	0	-0.00183455	0	8.55661e-12	2.63098e-08	0	3.80151e-06	-7.05335e-06	1.08745e-05
229	0	-0.00185	0	-1.73699e-11	2.6813e-08	0	0	0	0
230	0	-0.00186545	0	1.26192e-12	2.77001e-08	0	4.07654e-05	-7.87444e-05	0.000119847
231	0	-0.00188091	0	1.84072e-12	2.92743e-08	0	0	0	0
232	0	-0.00189636	0	1.49582e-11	3.12122e-08	0	7.77608e-05	-0.000154366	0.000232156
233	0	-0.00191182	0	-2.07685e-11	3.40838e-08	0	0	0	0
234	0	-0.00192727	0	9.29766e-12	3.723e-08	0	0.000116664	-0.000230066	0.000346935
235	0	-0.00194273	0	4.53635e-12	4.12322e-08	0	0	0	0
236	0	-0.00195818	0	6.51545e-12	4.54478e-08	0	0.00015422	-0.000304907	0.000459493
237	0	-0.00197363	0	-9.74862e-12	5.06941e-08	0	0	0	0
238	0	-0.00198909	0	-1.57375e-11	5.61447e-08	0	0.000190779	-0.000374728	0.000566118
239	0	-0.00200454	0	2.92419e-11	6.23098e-08	0	0	0	0
240	0	0.00093	0	-6.08924e-12	-1.54844e-07	0	6.31325e-05	-0.000128079	0.000191213
380	0	0.000946111	0	3.07079e-12	-1.5687e-07	0	0	0	0
381	0	0.000962222	0	-1.17934e-12	-1.58887e-07	0	6.23198e-05	-0.000124585	0.000187022
382	0	0.000978333	0	-4.07577e-13	-1.60884e-07	0	0	0	0
383	0	0.000994444	0	3.11536e-13	-1.62861e-07	0	6.09836e-05	-0.00012195	0.00018295
384	0	0.00101056	0	5.28603e-14	-1.64814e-07	0	0	0	0
385	0	0.00102667	0	-1.52719e-13	-1.66746e-07	0	5.96533e-05	-0.000119236	0.000178889
386	0	0.00104278	0	-8.46859e-14	-1.68656e-07	0	0	0	0
387	0	0.00105889	0	3.27085e-14	-1.70546e-07	0	5.83365e-05	-0.000116641	0.000174978
388	0	0.001075	0	-8.16785e-14	-1.72414e-07	0	0	0	0
389	0	0.00109111	0	-1.12482e-13	-1.74263e-07	0	5.70901e-05	-0.000114137	0.000171227
390	0	0.00110722	0	-8.79014e-15	-1.76092e-07	0	0	0	0
391	0	0.00112333	0	-8.31056e-15	-1.77902e-07	0	5.58886e-05	-0.000111763	0.000167652
392	0	0.00113944	0	-1.21954e-13	-1.79693e-07	0	0	0	0
393	0	0.00115555	0	-1.1789e-13	-1.81466e-07	0	5.47555e-05	-0.000109491	0.000164246
394	0	0.00117166	0	2.06384e-14	-1.83221e-07	0	0	0	0
395	0	0.00118778	0	-3.83305e-15	-1.84959e-07	0	5.36713e-05	-0.000107351	0.000161022
396	0	0.00120389	0	-1.77881e-13	-1.86681e-07	0	0	0	0
3044	0	-0.000375	0	1.03365e-14	5.04646e-08	0	8.34506e-05	-0.000170781	0.000254233
3045	0	0.000921944	0	1.33736e-12	-1.53796e-07	0	0	0	0
3046	0	0.000913889	0	3.08115e-13	-1.52739e-07	0	6.39235e-05	-0.000131681	0.000195749
3047	0	0.000905833	0	2.8793e-13	-1.51675e-07	0	0	0	0
3048	0	0.000897778	0	3.80085e-13	-1.50606e-07	0	6.44817e-05	-0.000132799	0.000197327
3049	0	0.000889722	0	1.42993e-13	-1.49535e-07	0	0	0	0
3050	0	0.000881667	0	2.11074e-14	-1.48461e-07	0	6.49169e-05	-0.000133597	0.000198527
3051	0	0.000873615	0	4.04142e-14	-1.47383e-07	0	0	0	0
3052	0	0.000865563	0	1.60345e-13	-1.46303e-07	0	6.52866e-05	-0.000134351	0.000199657
3053	0	0.000857507	0	1.0596e-13	-1.4522e-07	0	0	0	0
3054	0	0.000849451	0	4.20238e-14	-1.44134e-07	0	6.56609e-05	-0.000135073	0.000200745
3055	0	0.000841392	0	6.42241e-14	-1.43044e-07	0	0	0	0
3056	0	0.000833333	0	1.20375e-13	-1.41951e-07	0	6.60191e-05	-0.000135798	0.000201833
3057	0	0.00082528	0	9.65718e-14	-1.40856e-07	0	0	0	0
3058	0	0.000817226	0	5.29372e-14	-1.39759e-07	0	6.63865e-05	-0.000136515	0.000202913
3059	0	0.00080917	0	7.11623e-14	-1.38658e-07	0	0	0	0
3060	0	0.000801114	0	8.69116e-14	-1.37554e-07	0	6.67486e-05	-0.000137241	0.000204003
3061	0	0.000793057	0	7.48911e-14	-1.36447e-07	0	0	0	0
3062	0	0.000785	0	5.33128e-14	-1.35338e-07	0	6.71187e-05	-0.000137971	0.0002051
3063	0	0.000776945	0	5.129e-14	-1.34225e-07	0	0	0	0
3064	0	0.000768889	0	6.33334e-14	-1.3311e-07	0	6.74871e-05	-0.000138706	0.000206204
3065	0	0.000760833	0	4.32962e-14	-1.31991e-07	0	0	0	0
3066	0	0.000752777	0	2.65742e-14	-1.3087e-07	0	6.78619e-05	-0.000139445	0.000207312
3067	0	0.000744722	0	1.1182e-14	-1.29745e-07	0	0	0	0
3068	0	0.000736667	0	9.88168e-15	-1.28618e-07	0	6.8237e-05	-0.000140188	0.000208427
3069	0	0.000728609	0	8.3103e-15	-1.27487e-07	0	0	0	0
3070	0	0.000720552	0	1.67345e-15	-1.26354e-07	0	6.86129e-05	-0.000140934	0.000209548
3071	0	0.000712496	0	4.86988e-15	-1.25217e-07	0	0	0	0
3072	0	0.000704439	0	6.37333e-15	-1.24078e-07	0	6.89885e-05	-0.000141682	0.000210672
3073	0	0.000696386	0	5.78345e-15	-1.22936e-07	0	0	0	0
3074	0	0.000688333	0	2.05306e-15	-1.21791e-07	0	6.9366e-05	-0.000142432	0.000211799
3075	0	0.000680276	0	1.99047e-15	-1.20642e-07	0	0	0	0
3076	0	0.000672219	0	2.71291e-15	-1.1949e-07	0	6.97431e-05	-0.000143183	0.000212927
3077	0	0.000664165	0	1.96943e-15	-1.18336e-07	0	0	0	0
3078	0	0.000656111	0	2.33797e-15	-1.17179e-07	0	7.012e-05	-0.000143932	0.000214053
3079	0	0.000648055	0	-6.65084e-16	-1.16018e-07	0	0	0	0
3080	0	0.00064	0	1.89886e-15	-1.14854e-07	0	7.04971e-05	-0.000144683	0.000215181
3081	0	0.000631945	0	1.73555e-15	-1.13688e-07	0	0	0	0
3082	0	0.000623891	0	2.01979e-15	-1.12518e-07	0	7.08738e-05	-0.000145433	0.000216308
3083	0	0.000615834	0	2.15628e-15	-1.11345e-07	0	0	0	0
3084	0	0.000607778	0	2.45403e-15	-1.1017e-07	0	7.12495e-05	-0.000146182	0.000217432
3085	0	0.000599722	0	1.55727e-16	-1.08991e-07	0	0	0	0
3086	0	0.000591667	0	6.15989e-17	-1.07809e-07	0	7.16248e-05	-0.000146928	0.000218553
3087	0	0.00058361	0	1.53889e-16	-1.06624e-07	0	0	0	0
3088	0	0.000575553	0	-1.11455e-15	-1.05436e-07	0	7.19987e-05	-0.000147673	0.000219672
3089	0	0.000567497	0	1.47755e-19	-1.04245e-07	0	0	0	0
3090	0	0.000559441	0	-1.04972e-15	-1.03052e-07	0	7.23707e-05	-0.000148414	0.000220785
3091	0	0.000551387	0	4.16164e-16	-1.01855e-07	0	0	0	0
3092	0	0.000543333	0	-1.47618e-15	-1.00656e-07	0	7.27409e-05	-0.000149151	0.000221892
3093	0	0.000535277	0	1.00124e-15	-9.94529e-08	0	0	0	0
3094	0	0.00052722	0	-2.12703e-15	-9.82472e-08	0	7.31089e-05	-0.000149884	0.000222993
3095	0	0.000519166	0	6.03558e-16	-9.70388e-08	0	0	0	0
3096	0	0.000511112	0	-2.29503e-15	-9.58276e-08	0	7.34741e-05	-0.000150612	0.000224086
3097	0	0.000503056	0	9.21072e-16	-9.4613e-08	0	0	0	0
3098	0	-0.000383056	0	8.57182e-15	5.18396e-08	0	0	0	0
3099	0	-0.000391111	0	1.02351e-14	5.32133e-08	0	8.32792e-05	-0.000170451	0.000253733
3100	0	-0.000399167	0	1.0149e-14	5.45856e-08	0	0	0	0
3101	0	-0.000407222	0	1.066e-14	5.59564e-08	0	8.30838e-05	-0.000170075	0.000253161
3102	0	-0.000415278	0	9.938e-15	5.73255e-08	0	0	0	0
3103	0	-0.000423333	0	1.11032e-14	5.86929e-08	0	8.28629e-05	-0.000169647	0.000252512
3104	0	-0.000431385	0	1.14105e-14	6.00579e-08	0	0	0	0
3105	0	-0.000439437	0	1.27203e-14	6.14209e-08	0	8.26153e-05	-0.000169167	0.000251785
3106	0	-0.000447493	0	1.06133e-14	6.27826e-08	0	0	0	0
3107	0	-0.000455549	0	1.3135e-14	6.41422e-08	0	8.23396e-05	-0.000168631	0.000250973
3108	0	-0.000463608	0	1.27907e-14	6.55e-08	0	0	0	0
3109	0	-0.000471667	0	1.47638e-14	6.68553e-08	0	8.20342e-05	-0.000168037	0.000250073
3110	0	-0.00047972	0	1.22424e-14	6.82073e-08	0	0	0	0
3111	0	-0.000487774	0	1.50139e-14	6.95566e-08	0	8.16981e-05	-0.000167381	0.000249081
3112	0	-0.00049583	0	1.53202e-14	7.09036e-08	0	0	0	0
3113	0	-0.000503886	0	1.73711e-14	7.22477e-08	0	8.13292e-05	-0.00016666	0.000247992
3114	0	-0.000511943	0	1.38676e-14	7.35889e-08	0	0	0	0
3115	0	-0.00052	0	1.65657e-14	7.49269e-08	0	8.09262e-05	-0.00016587	0.0002468
3116	0	-0.000528055	0	1.63203e-14	7.62614e-08	0	0	0	0
3117	0	-0.000536111	0	1.57583e-14	7.75923e-08	0	8.04873e-05	-0.00016501	0.0002455
3118	0	-0.000544167	0	1.38068e-14	7.89199e-08	0	0	0	0
3119	0	-0.000552223	0	1.45035e-14	8.02436e-08	0	8.00104e-05	-0.000164074	0.000244087
3120	0	-0.000560278	0	1.83285e-14	8.15632e-08	0	0	0	0
3121	0	-0.000568333	0	1.82173e-14	8.28787e-08	0	7.94928e-05	-0.000163057	0.000242554
3122	0	-0.000576391	0	1.90603e-14	8.41904e-08	0	0	0	0
3123	0	-0.000584448	0	1.92647e-14	8.54975e-08	0	7.89327e-05	-0.000161956	0.000240893
3124	0	-0.000592504	0	2.50903e-14	8.68e-08	0	0	0	0
3125	0	-0.000600561	0	2.36139e-14	8.80976e-08	0	7.83279e-05	-0.000160766	0.000239098
3126	0	-0.000608614	0	2.11776e-14	8.93898e-08	0	0	0	0
3127	0	-0.000616667	0	2.24571e-14	9.06767e-08	0	7.76768e-05	-0.000159482	0.000237163
3128	0	-0.000624724	0	3.00147e-14	9.1959e-08	0	0	0	0
3129	0	-0.000632781	0	2.80659e-14	9.32357e-08	0	7.69752e-05	-0.0001581	0.000235081
3130	0	-0.000640835	0	2.74506e-14	9.45062e-08	0	0	0	0
3131	0	-0.000648889	0	2.7822e-14	9.57707e-08	0	7.62219e-05	-0.000156612	0.00023284
3132	0	-0.000656945	0	3.52952e-14	9.70292e-08	0	0	0	0
3133	0	-0.000665	0	3.2136e-14	9.82812e-08	0	7.54134e-05	-0.000155017	0.000230436
3134	0	-0.000673055	0	2.85149e-14	9.95266e-08	0	0	0	0
3135	0	-0.00068111	0	3.13813e-14	1.00765e-07	0	7.4547e-05	-0.000153303	0.000227857
3136	0	-0.000689166	0	4.03859e-14	1.01997e-07	0	0	0	0
3137	0	-0.000697222	0	3.89541e-14	1.03221e-07	0	7.36186e-05	-0.000151469	0.000225094
3138	0	-0.000705278	0	3.07836e-14	1.04437e-07	0	0	0	0
3139	0	-0.000713333	0	3.57244e-14	1.05646e-07	0	7.26267e-05	-0.000149504	0.000222137
3140	0	-0.00072139	0	4.33254e-14	1.06846e-07	0	0	0	0
3141	0	-0.000729447	0	4.14671e-14	1.08038e-07	0	7.15663e-05	-0.000147406	0.000218979
3142	0	-0.000737503	0	3.40448e-14	1.09221e-07	0	0	0	0
3143	0	-0.000745559	0	3.57562e-14	1.10396e-07	0	7.04353e-05	-0.000145163	0.000215605
3144	0	-0.000753613	0	5.29575e-14	1.1156e-07	0	0	0	0
3145	0	-0.000761667	0	4.37402e-14	1.12715e-07	0	6.9228e-05	-0.000142771	0.000212007
3146	0	-0.000769723	0	4.01242e-14	1.13861e-07	0	0	0	0
3147	0	-0.00077778	0	3.73549e-14	1.14996e-07	0	6.79418e-05	-0.000140217	0.000208168
3148	0	-0.000785834	0	6.46972e-14	1.1612e-07	0	0	0	0
3149	0	-0.000793888	0	4.29223e-14	1.17233e-07	0	6.65715e-05	-0.000137498	0.00020408
3150	0	-0.000801944	0	4.97536e-14	1.18335e-07	0	0	0	0
5980	0	-0.002704	0	1.95071e-10	2.71073e-07	0	-5.75238e-06	-1.42065e-05	2.72467e-05
5981	0	-0.00270067	0	-7.91262e-11	2.71223e-07	0	0	0	0
6136	0	0.001814	0	1.6839e-11	-2.45155e-07	0	2.12118e-05	-4.19158e-05	6.33114e-05
6202	0	0.00180233	0	-4.22554e-11	-2.44676e-07	0	0	0	0
28731	0	-0.00202	0	-5.06035e-11	6.88361e-08	0	0.000223285	-0.000436837	0.000661163
28732	0	-0.00203545	0	2.92875e-11	7.58358e-08	0	0	0	0
28733	0	-0.00205091	0	-1.01913e-10	8.35946e-08	0	0.000251084	-0.000487955	0.000740521
28734	0	-0.00206637	0	8.41827e-11	9.09359e-08	0	0	0	0
28735	0	-0.00208182	0	-1.74333e-10	9.97428e-08	0	0.000271859	-0.000525036	0.000798772
28736	0	-0.00209728	0	1.03302e-10	1.07166e-07	0	0	0	0
28737	0	-0.00211273	0	-2.57499e-10	1.17154e-07	0	0.000285122	-0.000546935	0.000834406
28738	0	-0.00212818	0	1.69846e-10	1.24066e-07	0	0	0	0
28739	0	-0.00214364	0	-3.63165e-10	1.35015e-07	0	0.000289811	-0.000551403	0.000843415
28740	0	-0.00215909	0	2.01751e-10	1.41069e-07	0	0	0	0
28741	0	-0.00217455	0	-4.50082e-10	1.53013e-07	0	0.000285122	-0.000540733	0.000828557
28742	0	-0.00219	0	2.64653e-10	1.57756e-07	0	0	0	0
28743	0	-0.00220545	0	-5.38292e-10	1.70481e-07	0	0.000272546	-0.000514631	0.000789458
28744	0	-0.00222091	0	2.83105e-10	1.73618e-07	0	0	0	0
28745	0	-0.00223636	0	-5.90268e-10	1.8696e-07	0	0.000253097	-0.00047734	0.000732024
28746	0	-0.00225182	0	3.08599e-10	1.88305e-07	0	0	0	0
28747	0	-0.00226727	0	-5.84053e-10	2.01847e-07	0	0.000226436	-0.000431673	0.000659591
28748	0	-0.00228272	0	2.80612e-10	2.01596e-07	0	0	0	0
28749	0	-0.00229818	0	-5.32464e-10	2.15065e-07	0	0.000196383	-0.00038044	0.000577521
28750	0	-0.00231363	0	2.55783e-10	2.13322e-07	0	0	0	0
28751	0	-0.00232909	0	-4.52301e-10	2.2614e-07	0	0.000165318	-0.000327017	0.000492537
28752	0	-0.00234454	0	1.88947e-10	2.23387e-07	0	0	0	0
28753	0	0.00122	0	-1.42898e-13	-1.88386e-07	0	5.26621e-05	-0.000105321	0.000157983
28754	0	0.00123611	0	3.56196e-14	-1.90075e-07	0	0	0	0
28755	0	0.00125222	0	-6.42799e-15	-1.91748e-07	0	5.17066e-05	-0.000103445	0.000155152
28756	0	0.00126833	0	-2.37916e-13	-1.93408e-07	0	0	0	0
28757	0	0.00128444	0	-1.88137e-13	-1.95053e-07	0	5.08362e-05	-0.000101688	0.000152524
28758	0	0.00130055	0	7.07705e-14	-1.96685e-07	0	0	0	0
28759	0	0.00131667	0	-3.48911e-15	-1.98304e-07	0	5.0024e-05	-0.000100106	0.00015013
28760	0	0.00133278	0	-3.24621e-13	-1.99911e-07	0	0	0	0
28761	0	0.00134889	0	-2.48991e-13	-2.01506e-07	0	4.93149e-05	-9.86612e-05	0.000147976
28762	0	0.001365	0	1.07899e-13	-2.0309e-07	0	0	0	0
28763	0	0.00138111	0	1.51783e-15	-2.04664e-07	0	4.86714e-05	-9.74322e-05	0.000146104
28764	0	0.00139722	0	-4.41598e-13	-2.0623e-07	0	0	0	0
28765	0	0.00141333	0	-3.51033e-13	-2.07787e-07	0	4.81576e-05	-9.63613e-05	0.000144519
28766	0	0.00142945	0	1.58181e-13	-2.09335e-07	0	0	0	0
28767	0	0.00144556	0	1.55267e-14	-2.10877e-07	0	4.77177e-05	-9.55632e-05	0.000143281
28768	0	0.00146167	0	-6.29875e-13	-2.12415e-07	0	0	0	0
28769	0	0.00147778	0	-5.01049e-13	-2.13948e-07	0	4.74454e-05	-9.49506e-05	0.000142397
28770	0	0.00149389	0	2.35636e-13	-2.15474e-07	0	0	0	0
28873	0	-0.00270133	0	-3.73764e-11	2.71173e-07	0	2.30863e-05	-4.16532e-05	6.5807e-05
28874	0	-0.002702	0	-4.4654e-11	2.71288e-07	0	0	0	0
28875	0	0.00180467	0	-3.05221e-11	-2.44797e-07	0	3.04696e-05	-5.44257e-05	8.49094e-05
28876	0	0.001807	0	-4.60142e-11	-2.44928e-07	0	0	0	0
28877	0	0.000495	0	-1.45904e-15	-9.33956e-08	0	7.38368e-05	-0.000151335	0.000225172
28878	0	0.000486946	0	4.0396e-15	-9.21756e-08	0	0	0	0
28879	0	0.000478892	0	-3.9334e-16	-9.09527e-08	0	7.41963e-05	-0.000152052	0.000226249
28880	0	0.000470836	0	3.46683e-15	-8.97265e-08	0	0	0	0
28881	0	0.00046278	0	3.85928e-16	-8.84976e-08	0	7.45525e-05	-0.000152762	0.000227315
28882	0	0.000454723	0	2.05025e-15	-8.72657e-08	0	0	0	0
28883	0	0.000446667	0	3.08691e-16	-8.60309e-08	0	7.49058e-05	-0.000153466	0.000228372
28884	0	0.000438611	0	4.14659e-15	-8.47935e-08	0	0	0	0
28885	0	0.000430555	0	2.6165e-15	-8.35532e-08	0	7.52552e-05	-0.000154163	0.000229419
28886	0	0.000422499	0	4.28146e-15	-8.231e-08	0	0	0	0
28887	0	0.000414442	0	3.13666e-15	-8.10641e-08	0	7.56008e-05	-0.000154852	0.000230454
28888	0	0.000406388	0	2.37523e-15	-7.98157e-08	0	0	0	0
28889	0	0.000398333	0	2.93013e-15	-7.85645e-08	0	7.59427e-05	-0.000155535	0.000231478
28890	0	0.000390278	0	5.97609e-15	-7.73104e-08	0	0	0	0
28891	0	0.000382222	0	6.4718e-15	-7.60536e-08	0	7.628e-05	-0.000156209	0.00023249
28892	0	0.000374168	0	7.5427e-15	-7.47943e-08	0	0	0	0
28893	0	0.000366114	0	6.36125e-15	-7.35324e-08	0	7.66132e-05	-0.000156873	0.000233488
28894	0	0.000358057	0	4.27969e-15	-7.22673e-08	0	0	0	0
28895	0	0.00035	0	3.20165e-15	-7.09996e-08	0	7.69426e-05	-0.00015753	0.000234474
28896	0	0.000341947	0	5.86182e-15	-6.97298e-08	0	0	0	0
28897	0	0.000333893	0	6.67041e-15	-6.84574e-08	0	7.72663e-05	-0.000158178	0.000235446
28898	0	0.000325837	0	5.76811e-15	-6.7182e-08	0	0	0	0
28899	0	0.000317781	0	3.93524e-15	-6.5904e-08	0	7.75858e-05	-0.000158815	0.000236402
28900	0	0.000309724	0	2.39925e-15	-6.46233e-08	0	0	0	0
28901	0	0.000301667	0	1.99297e-15	-6.334e-08	0	7.79007e-05	-0.000159444	0.000237345
28902	0	0.000293611	0	2.27751e-15	-6.20546e-08	0	0	0	0
28903	0	0.000285556	0	2.87997e-15	-6.07666e-08	0	7.82099e-05	-0.000160062	0.000238272
28904	0	0.0002775	0	9.84672e-16	-5.9476e-08	0	0	0	0
28905	0	0.000269444	0	6.13537e-16	-5.8183e-08	0	7.85143e-05	-0.00016067	0.000239185
28906	0	0.000261389	0	7.35666e-16	-5.68877e-08	0	0	0	0
28907	0	0.000253333	0	1.11677e-15	-5.559e-08	0	7.88127e-05	-0.000161267	0.00024008
28908	0	0.000245276	0	4.33081e-16	-5.42897e-08	0	0	0	0
28909	0	0.000237219	0	4.62252e-17	-5.29869e-08	0	7.91053e-05	-0.000161852	0.000240957
28910	0	0.000229163	0	-1.74239e-16	-5.1682e-08	0	0	0	0
28911	0	0.000221107	0	-1.64414e-16	-5.03748e-08	0	7.93917e-05	-0.000162425	0.000241817
28912	0	0.000213053	0	4.73431e-16	-4.90657e-08	0	0	0	0
28913	0	0.000205	0	4.11186e-16	-4.77544e-08	0	7.96718e-05	-0.000162986	0.000242658
28914	0	0.000196945	0	9.63924e-16	-4.64406e-08	0	0	0	0
28915	0	0.00018889	0	1.63967e-16	-4.51246e-08	0	7.99457e-05	-0.000163535	0.000243481
28916	0	0.000180839	0	8.36224e-16	-4.38069e-08	0	0	0	0
28917	0	0.000172787	0	1.66841e-16	-4.24871e-08	0	8.0213e-05	-0.000164071	0.000244284
28918	0	0.000164727	0	1.13306e-15	-4.11637e-08	0	0	0	0
28919	0	0.000156667	0	7.32379e-16	-3.98383e-08	0	8.04736e-05	-0.000164594	0.000245068
28920	0	0.000148617	0	1.53918e-15	-3.85124e-08	0	0	0	0
28921	0	-0.00081	0	3.13189e-14	1.19426e-07	0	6.51142e-05	-0.0001346	0.000199724
28922	0	-0.000818054	0	7.47255e-14	1.20504e-07	0	0	0	0
28923	0	-0.000826108	0	3.5686e-14	1.2157e-07	0	6.35638e-05	-0.00013152	0.000195095
28924	0	-0.000834164	0	5.62579e-14	1.22623e-07	0	0	0	0
28925	0	-0.00084222	0	3.56448e-14	1.23664e-07	0	6.19151e-05	-0.000128241	0.000190169
28926	0	-0.000850277	0	1.03579e-13	1.2469e-07	0	0	0	0
28927	0	-0.000858333	0	7.14832e-14	1.25703e-07	0	6.01607e-05	-0.000124758	0.000184935
28928	0	-0.000866389	0	6.65177e-14	1.26701e-07	0	0	0	0
28929	0	-0.000874445	0	7.49466e-14	1.27685e-07	0	5.83016e-05	-0.000121057	0.000179374
28930	0	-0.000882501	0	1.00486e-13	1.28652e-07	0	0	0	0
28931	0	-0.000890558	0	1.25637e-13	1.29605e-07	0	5.63271e-05	-0.000117137	0.000173482
28932	0	-0.000898612	0	4.97056e-14	1.30539e-07	0	0	0	0
28933	0	-0.000906667	0	1.36708e-13	1.31459e-07	0	5.42362e-05	-0.000112974	0.000167228
28934	0	-0.000914722	0	9.66907e-14	1.3236e-07	0	0	0	0
28935	0	-0.000922778	0	1.85045e-13	1.33245e-07	0	5.20189e-05	-0.000108568	0.000160608
28936	0	-0.000930832	0	5.1153e-14	1.3411e-07	0	0	0	0
28937	0	-0.000938886	0	1.75948e-13	1.34958e-07	0	4.96756e-05	-0.000103896	0.000153592
28938	0	-0.000946943	0	1.13291e-13	1.35784e-07	0	0	0	0
28939	0	-0.000955	0	1.93113e-13	1.36593e-07	0	4.71954e-05	-9.89561e-05	0.000146174
28940	0	-0.000963053	0	5.90255e-14	1.3738e-07	0	0	0	0
28941	0	-0.000971107	0	1.75202e-13	1.38146e-07	0	4.4575e-05	-9.37262e-05	0.000138325
28942	0	-0.000979163	0	1.60925e-13	1.3889e-07	0	0	0	0
28943	0	-0.000987219	0	1.98778e-13	1.39613e-07	0	4.18053e-05	-8.82049e-05	0.000130039
28944	0	-0.000995276	0	8.68041e-14	1.40313e-07	0	0	0	0
28945	0	-0.00100333	0	1.53771e-13	1.40989e-07	0	3.88862e-05	-8.23678e-05	0.000121279
28946	0	-0.00101139	0	1.77165e-13	1.41641e-07	0	0	0	0
28947	0	-0.00101944	0	1.84831e-13	1.42268e-07	0	3.58022e-05	-7.62155e-05	0.000112048
28948	0	-0.0010275	0	1.06387e-13	1.4287e-07	0	0	0	0
28949	0	-0.00103556	0	1.63967e-13	1.43446e-07	0	3.25552e-05	-6.97242e-05	0.000102311
28950	0	-0.00104361	0	2.11298e-13	1.43994e-07	0	0	0	0
28951	0	-0.00105167	0	1.64016e-13	1.44515e-07	0	2.91365e-05	-6.28897e-05	9.20599e-05
28952	0	-0.00105972	0	1.06296e-13	1.45008e-07	0	0	0	0
28953	0	-0.00106778	0	1.08299e-13	1.45473e-07	0	2.55402e-05	-5.56857e-05	8.12598e-05
28954	0	-0.00107584	0	2.45613e-13	1.45907e-07	0	0	0	0
28955	0	-0.00108389	0	5.56937e-14	1.46311e-07	0	2.1762e-05	-4.81119e-05	6.99149e-05
28956	0	-0.00109195	0	1.86508e-13	1.46683e-07	0	0	0	0
28957	0	-0.0011	0	-2.23291e-14	1.47025e-07	0	1.77936e-05	-4.01485e-05	5.79926e-05
28958	0	-0.00110805	0	3.90696e-13	1.47331e-07	0	0	0	0
28959	0	-0.00111611	0	-3.32454e-14	1.47608e-07	0	1.36274e-05	-3.17938e-05	4.54904e-05
28960	0	-0.00112416	0	3.05846e-13	1.47844e-07	0	0	0	0
28961	0	-0.00113221	0	-3.74733e-14	1.48054e-07	0	9.26225e-06	-2.30377e-05	3.23821e-05
28962	0	-0.00114027	0	4.05458e-13	1.48216e-07	0	0	0	0
28963	0	-0.00114833	0	6.13001e-14	1.48355e-07	0	4.69011e-06	-1.3884e-05	1.87453e-05
28964	0	-0.00115638	0	1.47365e-13	1.48441e-07	0	0	0	0
28965	0	0.000140566	0	8.91766e-16	-3.71844e-08	0	8.07273e-05	-0.000165103	0.000245831
28966	0	0.000132508	0	1.60947e-15	-3.58531e-08	0	0	0	0
28967	0	0.00012445	0	1.04448e-15	-3.45198e-08	0	8.09739e-05	-0.000165598	0.000246572
28968	0	0.000116391	0	1.62168e-15	-3.31846e-08	0	0	0	0
28969	0	0.000108333	0	1.26955e-15	-3.18474e-08	0	8.12132e-05	-0.000166079	0.000247293
28970	0	0.000100277	0	1.86859e-15	-3.05086e-08	0	0	0	0
28971	0	9.22204e-05	0	1.49451e-15	-2.91679e-08	0	8.1445e-05	-0.000166545	0.000247991
28972	0	8.41643e-05	0	1.79274e-15	-2.78254e-08	0	0	0	0
28973	0	7.61081e-05	0	1.76051e-15	-2.64811e-08	0	8.16689e-05	-0.000166996	0.000248665
28974	0	6.8054e-05	0	1.94993e-15	-2.51353e-08	0	0	0	0
28975	0	-0.00116443	0	2.17053e-13	1.48506e-07	0	-9.06691e-08	-4.32964e-06	4.96331e-06
28976	0	-0.00117249	0	1.71541e-13	1.48512e-07	0	0	0	0
28977	0	-0.00118055	0	4.86299e-13	1.48498e-07	0	-5.08986e-06	5.63638e-06	1.10908e-05
28978	0	-0.00118861	0	-9.75111e-14	1.48423e-07	0	0	0	0
28979	0	-0.00119667	0	6.40605e-13	1.48325e-07	0	-1.02968e-05	1.60425e-05	2.64934e-05
28980	0	-0.00120472	0	-3.9889e-14	1.48166e-07	0	0	0	0
28981	0	-0.00121278	0	7.09485e-13	1.4798e-07	0	-1.5703e-05	2.68599e-05	4.26751e-05
28982	0	-0.00122084	0	-2.7032e-13	1.47734e-07	0	0	0	0
28983	0	-0.00122889	0	6.41053e-13	1.47457e-07	0	-2.13105e-05	3.81228e-05	5.95121e-05
28984	0	-0.00123695	0	-1.00045e-15	1.47121e-07	0	0	0	0
67495	0	-0.001245	0	6.20023e-13	1.46748e-07	0	-2.71292e-05	4.98023e-05	7.70033e-05
67496	0	-0.00125306	0	-1.82682e-13	1.4632e-07	0	0	0	0
67497	0	-0.00126111	0	4.32242e-13	1.45849e-07	0	-3.31298e-05	6.18919e-05	9.50802e-05
67498	0	-0.00126917	0	8.90489e-14	1.45323e-07	0	0	0	0
67499	0	-0.00127722	0	3.61554e-13	1.4475e-07	0	-3.93236e-05	7.43583e-05	0.000113739
67500	0	-0.00128528	0	-1.14175e-13	1.44125e-07	0	0	0	0
67501	0	-0.00129333	0	1.72972e-13	1.43449e-07	0	-4.56959e-05	8.72187e-05	0.000132963
67502	0	-0.00130139	0	1.16287e-13	1.42719e-07	0	0	0	0
67503	0	-0.00130944	0	-1.85316e-14	1.41936e-07	0	-5.22291e-05	0.000100409	0.000152686
67506	0	-0.0013175	0	-5.3835e-14	1.411e-07	0	0	0	0
67507	0	6e-05	0	2.49604e-15	-2.37878e-08	0	8.18847e-05	-0.000167431	0.000249316
67508	0	5.19438e-05	0	3.5466e-15	-2.24383e-08	0	0	0	0
67509	0	4.38876e-05	0	4.1341e-15	-2.1087e-08	0	8.20922e-05	-0.00016785	0.000249943
67510	0	3.58336e-05	0	4.42145e-15	-1.97345e-08	0	0	0	0
67511	0	2.77796e-05	0	4.20674e-15	-1.83803e-08	0	8.22913e-05	-0.000168252	0.000250544
67512	0	1.97231e-05	0	3.13886e-15	-1.70241e-08	0	0	0	0
67513	0	1.16667e-05	0	3.05164e-15	-1.56664e-08	0	8.2482e-05	-0.000168637	0.00025112
67514	0	3.61288e-06	0	2.45449e-15	-1.43076e-08	0	0	0	0
67515	0	-4.4409e-06	0	3.45753e-15	-1.29474e-08	0	8.26635e-05	-0.000169004	0.000251668
67516	0	-1.24971e-05	0	2.58577e-15	-1.15853e-08	0	0	0	0
67517	0	-0.00132555	0	-1.89919e-13	1.4021e-07	0	-5.89297e-05	0.000113949	0.000172919
67518	0	-0.00133361	0	3.40792e-13	1.39262e-07	0	0	0	0
67519	0	-0.00134167	0	-2.69434e-13	1.3826e-07	0	-6.57852e-05	0.00012776	0.000193587
67520	0	-0.00134972	0	2.2549e-14	1.37201e-07	0	0	0	0
67521	0	-0.00135778	0	-3.8153e-13	1.36088e-07	0	-7.27416e-05	0.00014183	0.000214607
67522	0	-0.00136583	0	3.68519e-13	1.34912e-07	0	0	0	0
67523	0	-0.00137389	0	-1.3294e-13	1.33685e-07	0	-7.98462e-05	0.000156072	0.000235955
67524	0	-0.00138195	0	-8.90357e-14	1.32394e-07	0	0	0	0
67525	0	-0.00139	0	-1.80053e-13	1.31052e-07	0	-8.69617e-05	0.000170491	0.000257486
67526	0	-0.00139806	0	3.62176e-13	1.29643e-07	0	0	0	0
67527	0	-0.00140611	0	3.11568e-13	1.28183e-07	0	-9.41549e-05	0.000184878	0.000279068
67528	0	-0.00141416	0	-3.64897e-13	1.2666e-07	0	0	0	0
67529	0	-0.00142222	0	-2.60547e-14	1.25083e-07	0	-0.000101208	0.000199334	0.000300594
67530	0	-0.00143028	0	3.29168e-13	1.23443e-07	0	0	0	0
67531	0	-0.00143833	0	6.83505e-13	1.21747e-07	0	-0.000108359	0.000213583	0.000321975
67532	0	-0.00144639	0	-5.82147e-13	1.19996e-07	0	0	0	0
67533	0	-0.00145444	0	-3.98796e-14	1.18186e-07	0	-0.000115202	0.000227792	0.000343047
67534	0	-0.0014625	0	6.27435e-13	1.16319e-07	0	0	0	0
67535	0	-0.00147055	0	1.02576e-12	1.14394e-07	0	-0.000122133	0.000241483	0.000363648
67536	0	-0.00147861	0	-7.82359e-13	1.1242e-07	0	0	0	0
67537	0	-0.00148667	0	-7.29479e-13	1.10388e-07	0	-0.000128462	0.000255021	0.000383555
67538	0	-0.00149472	0	1.48374e-12	1.08302e-07	0	0	0	0
67539	0	-0.00150278	0	1.24405e-12	1.06165e-07	0	-0.000135011	0.000267595	0.00040264
67540	0	-0.00151083	0	-1.10951e-12	1.03984e-07	0	0	0	0
67541	0	-0.00151889	0	-2.05089e-12	1.01752e-07	0	-0.000140497	0.000279945	0.000420568
67542	0	-0.00152694	0	3.22222e-12	9.9463e-08	0	0	0	0
67543	0	-0.001535	0	3.68135e-12	9.71355e-08	0	-0.000146616	0.000290726	0.000437387
67544	0	-0.00154306	0	-1.14043e-12	9.47723e-08	0	0	0	0
67545	0	-0.00155111	0	-2.82171e-12	9.23692e-08	0	-0.000150713	0.000301165	0.000451971
67546	0	-0.00155917	0	5.47486e-12	8.99075e-08	0	0	0	0
67547	0	-0.00156723	0	7.69397e-12	8.74177e-08	0	-0.000156013	0.000309549	0.000465625
67548	0	-0.00157528	0	-1.39213e-12	8.49175e-08	0	0	0	0
67549	0	-0.00158333	0	-6.72039e-12	8.23875e-08	0	-0.000158192	0.000317575	0.000476056
67550	0	-0.00159139	0	7.695e-12	7.97875e-08	0	0	0	0
67551	0	-0.00159945	0	1.15628e-11	7.71803e-08	0	-0.000162574	0.000322802	0.000485457
67552	0	-0.0016075	0	-2.84212e-13	7.45898e-08	0	0	0	0
67553	0	-0.00161555	0	-8.6767e-12	7.19873e-08	0	-0.000162789	0.000327662	0.000490855
67554	0	-0.00162361	0	4.98847e-12	6.93013e-08	0	0	0	0
67555	0	-0.00163167	0	1.37769e-11	6.6624e-08	0	-0.000165435	0.000328936	0.00049445
67556	0	-0.00163972	0	-1.50098e-12	6.40152e-08	0	0	0	0
67557	0	-0.00164778	0	-3.3015e-12	6.13828e-08	0	-0.000164274	0.000330848	0.000495363
67558	0	-0.00165583	0	-3.30142e-12	5.86914e-08	0	0	0	0
67559	0	-0.00166389	0	-3.95074e-12	5.59768e-08	0	-0.000165196	0.000331879	0.000497118
67560	0	-0.00167194	0	-9.16974e-12	5.33342e-08	0	0	0	0
67561	0	-2.05533e-05	0	3.46535e-15	-1.02217e-08	0	8.28356e-05	-0.000169353	0.00025219
67562	0	-2.861e-05	0	2.29697e-15	-8.85676e-09	0	0	0	0
67563	0	-3.66667e-05	0	2.46194e-15	-7.49044e-09	0	8.29985e-05	-0.000169684	0.000252683
67564	0	-4.47224e-05	0	2.22745e-15	-6.12301e-09	0	0	0	0
67565	0	-5.27781e-05	0	2.57276e-15	-4.75432e-09	0	8.31514e-05	-0.000169995	0.000253147
67566	0	-6.08343e-05	0	2.29001e-15	-3.38433e-09	0	0	0	0
67567	0	-6.88905e-05	0	2.51031e-15	-2.01317e-09	0	8.32941e-05	-0.000170286	0.000253581
67568	0	-7.69453e-05	0	2.49218e-15	-6.41128e-10	0	0	0	0
67569	0	-8.5e-05	0	2.01669e-15	7.3201e-10	0	8.34263e-05	-0.000170556	0.000253983
67570	0	-9.30555e-05	0	2.11013e-15	2.10631e-09	0	0	0	0
67571	0	-0.000101111	0	1.84947e-15	3.48162e-09	0	8.35476e-05	-0.000170805	0.000254353
67572	0	-0.000109165	0	1.99204e-15	4.85763e-09	0	0	0	0
67573	0	-0.000117219	0	2.44634e-15	6.23457e-09	0	8.36576e-05	-0.000171032	0.00025469
67574	0	-0.000125276	0	2.39121e-15	7.6129e-09	0	0	0	0
67575	0	-0.000133333	0	2.98112e-15	8.99206e-09	0	8.37558e-05	-0.000171236	0.000254992
67576	0	-0.000141386	0	2.61317e-15	1.03713e-08	0	0	0	0
67577	0	-0.000149439	0	2.6661e-15	1.17512e-08	0	8.38418e-05	-0.000171415	0.000255258
67578	0	-0.000157496	0	2.51181e-15	1.31324e-08	0	0	0	0
67579	0	-0.000165552	0	3.12169e-15	1.45142e-08	0	8.39152e-05	-0.00017157	0.000255486
67580	0	-0.000173609	0	2.74458e-15	1.58967e-08	0	0	0	0
67581	0	-0.000181667	0	3.65831e-15	1.72798e-08	0	8.39755e-05	-0.000171699	0.000255675
67582	0	-0.000189722	0	2.77052e-15	1.8663e-08	0	0	0	0
67583	0	-0.000197777	0	2.57606e-15	2.00465e-08	0	8.40223e-05	-0.000171801	0.000255824
67584	0	-0.000205833	0	2.90155e-15	2.14306e-08	0	0	0	0
67587	0	-0.000213889	0	3.24189e-15	2.2815e-08	0	8.40548e-05	-0.000171875	0.000255931
67588	0	-0.000221945	0	3.61634e-15	2.41996e-08	0	0	0	0
67589	0	-0.00023	0	4.39925e-15	2.55843e-08	0	8.40724e-05	-0.00017192	0.000255993
67590	0	-0.000238057	0	4.65321e-15	2.69693e-08	0	0	0	0
67591	0	-0.000246114	0	4.5307e-15	2.83545e-08	0	8.40747e-05	-0.000171934	0.00025601
67592	0	-0.00025417	0	4.8982e-15	2.97395e-08	0	0	0	0
67593	0	-0.000262226	0	4.60008e-15	3.11245e-08	0	8.4061e-05	-0.000171917	0.000255979
67594	0	-0.00027028	0	5.52781e-15	3.25088e-08	0	0	0	0
67595	0	-0.000278333	0	5.0543e-15	3.3893e-08	0	8.40305e-05	-0.000171867	0.000255899
67596	0	-0.00028639	0	5.73724e-15	3.52774e-08	0	0	0	0
67597	0	-0.000294447	0	5.0254e-15	3.66615e-08	0	8.39826e-05	-0.000171782	0.000255766
67598	0	-0.000302501	0	6.26382e-15	3.80447e-08	0	0	0	0
67599	0	-0.000310555	0	6.14134e-15	3.94274e-08	0	8.39163e-05	-0.000171661	0.000255579
67600	0	-0.000318611	0	6.36565e-15	4.08099e-08	0	0	0	0
67601	0	-0.000326667	0	7.34528e-15	4.21918e-08	0	8.38309e-05	-0.000171503	0.000255335
67602	0	-0.000334721	0	7.12829e-15	4.35726e-08	0	0	0	0
67603	0	-0.000342775	0	8.07726e-15	4.49527e-08	0	8.37254e-05	-0.000171304	0.000255031
67604	0	-0.000350831	0	7.4633e-15	4.63322e-08	0	0	0	0
67605	0	-0.000358888	0	8.87859e-15	4.77108e-08	0	8.3599e-05	-0.000171064	0.000254665
67606	0	-0.000366944	0	8.06954e-15	4.90882e-08	0	0	0	0
67637	0	-0.00270267	0	-5.04324e-11	2.71395e-07	0	1.53165e-05	-1.96195e-05	3.53408e-05
67638	0	-0.00270333	0	7.24876e-11	2.71233e-07	0	0	0	0
67656	0	0.00180933	0	-5.91218e-11	-2.45047e-07	0	2.83535e-05	-4.53876e-05	7.37428e-05
67659	0	0.00181167	0	-2.15821e-11	-2.45102e-07	0	0	0	0
67741	0	-0.00236	0	-3.34727e-10	2.35181e-07	0	0.000134003	-0.000275766	0.000409903
67742	0	-0.00237545	0	1.42925e-10	2.31895e-07	0	0	0	0
67743	0	-0.00239091	0	-2.3959e-10	2.42258e-07	0	0.00010568	-0.000225141	0.000330962
67744	0	-0.00240636	0	8.8854e-11	2.38843e-07	0	0	0	0
67745	0	-0.00242182	0	-1.49593e-10	2.47677e-07	0	8.15977e-05	-0.000181327	0.000262951
67746	0	-0.00243727	0	5.36804e-11	2.44447e-07	0	0	0	0
67747	0	-0.00245272	0	-9.1335e-11	2.51677e-07	0	6.28682e-05	-0.000143494	0.000206372
67748	0	-0.00246818	0	2.33775e-11	2.48873e-07	0	0	0	0
67749	0	-0.00248363	0	-5.05309e-11	2.54652e-07	0	4.87163e-05	-0.000113892	0.000162613
67750	0	-0.00249909	0	1.30611e-11	2.52391e-07	0	0	0	0
67751	0	-0.00251455	0	-2.98377e-11	2.5699e-07	0	3.9517e-05	-9.33685e-05	0.000132943
67752	0	-0.00253	0	5.50336e-12	2.55288e-07	0	0	0	0
67753	0	-0.00254545	0	-2.57239e-11	2.58994e-07	0	3.5669e-05	-8.203e-05	0.000117981
67754	0	-0.00256091	0	5.65256e-12	2.57829e-07	0	0	0	0
67755	0	-0.00257636	0	-2.67332e-11	2.60915e-07	0	3.61666e-05	-7.99645e-05	0.000116499
67756	0	-0.00259182	0	4.69293e-12	2.60313e-07	0	0	0	0
67757	0	-0.00260727	0	-1.98784e-11	2.63086e-07	0	4.01452e-05	-8.58089e-05	0.000126623
67758	0	-0.00262273	0	-4.48298e-12	2.6298e-07	0	0	0	0
67759	0	-0.00263818	0	-2.93438e-11	2.6568e-07	0	4.83611e-05	-0.000100904	0.000150151
67760	0	-0.00265364	0	1.23636e-11	2.66119e-07	0	0	0	0
67761	0	-0.00266909	0	6.08014e-11	2.6869e-07	0	5.0364e-05	-0.000111265	0.000162719
67762	0	-0.00268455	0	-1.04702e-10	2.69485e-07	0	0	0	0
67763	0	0.00151	0	3.64768e-14	-2.16999e-07	0	4.72564e-05	-9.46907e-05	0.000141947
67764	0	0.00152611	0	-9.27544e-13	-2.18526e-07	0	0	0	0
67765	0	0.00154222	0	-7.55825e-13	-2.20052e-07	0	4.72847e-05	-9.46418e-05	0.000141928
67766	0	0.00155834	0	3.45284e-13	-2.21576e-07	0	0	0	0
67767	0	0.00157445	0	1.0092e-13	-2.23104e-07	0	4.73913e-05	-9.50397e-05	0.000142432
67768	0	0.00159056	0	-1.41913e-12	-2.2464e-07	0	0	0	0
67769	0	0.00160667	0	-1.20997e-12	-2.26179e-07	0	4.77715e-05	-9.56224e-05	0.0001434
67770	0	0.00162278	0	5.27722e-13	-2.27721e-07	0	0	0	0
67771	0	0.00163889	0	2.47585e-13	-2.29273e-07	0	4.81564e-05	-9.67009e-05	0.000144861
67772	0	0.001655	0	-2.29519e-12	-2.30839e-07	0	0	0	0
67773	0	0.00167111	0	-1.84607e-12	-2.32413e-07	0	4.87892e-05	-9.7683e-05	0.000146488
67774	0	0.00168722	0	8.77785e-13	-2.33988e-07	0	0	0	0
67775	0	0.00170333	0	1.28139e-12	-2.35573e-07	0	4.90232e-05	-9.87364e-05	0.000147821
67776	0	0.00171944	0	-3.9579e-12	-2.37173e-07	0	0	0	0
67777	0	0.00173556	0	-1.67442e-12	-2.38764e-07	0	4.88042e-05	-9.7912e-05	0.000146789
67778	0	0.00175167	0	3.84083e-12	-2.4033e-07	0	0	0	0
67779	0	0.00176778	0	5.22244e-12	-2.41855e-07	0	4.54788e-05	-9.29009e-05	0.000139177
67780	0	0.00178389	0	-7.26174e-12	-2.43316e-07	0	0	0	0

## Sheet: goggle
NODE NR	X LOC	Y LOC	Z LOC	DX (UX)	DY (UY)	DZ (UZ)	tot mech strain X (EPTO)	tot mech strain Y (EPTO)	tot mech strain Z (EPTO)
1	0	0.0018	0	-4.32481e-11	-1.91013e-07	0	3.19034e-05	-5.79525e-05	8.98585e-05
144	0	-0.0027	0	-1.05612e-10	2.25323e-07	0	3.01649e-05	-6.02939e-05	9.05098e-05
218	0	-0.00168	0	-1.09398e-10	2.28181e-08	0	-0.000171181	0.000346992	0.000523717
219	0	-0.00169545	0	4.50299e-11	1.77283e-08	0	0	0	0
220	0	-0.00171091	0	-1.67726e-11	1.3297e-08	0	-0.000135227	0.000268863	0.000404112
221	0	-0.00172636	0	-1.76451e-11	9.45272e-09	0	0	0	0
222	0	-0.00174182	0	1.48318e-12	6.04035e-09	0	-0.000103105	0.000206367	0.00030964
223	0	-0.00175727	0	6.39402e-12	3.10504e-09	0	0	0	0
224	0	-0.00177273	0	6.60609e-12	5.94191e-10	0	-7.1963e-05	0.000143299	0.000215265
225	0	-0.00178818	0	-1.45479e-11	-1.28847e-09	0	0	0	0
226	0	-0.00180364	0	-3.82981e-12	-2.77752e-09	0	-3.83177e-05	7.87818e-05	0.000117787
227	0	-0.00181909	0	3.1115e-12	-3.69831e-09	0	0	0	0
228	0	-0.00183455	0	8.55651e-12	-4.20089e-09	0	-4.39261e-06	9.28328e-06	1.37237e-05
229	0	-0.00185	0	-1.73853e-11	-3.94861e-09	0	0	0	0
230	0	-0.00186545	0	1.27141e-12	-3.30991e-09	0	3.27412e-05	-6.27475e-05	9.59168e-05
231	0	-0.00188091	0	1.87012e-12	-1.98162e-09	0	0	0	0
232	0	-0.00189636	0	1.49763e-11	-2.87398e-10	0	6.98876e-05	-0.000138672	0.000208592
233	0	-0.00191182	0	-2.07774e-11	2.34304e-09	0	0	0	0
234	0	-0.00192727	0	9.29976e-12	5.24999e-09	0	0.000108928	-0.000214642	0.000323792
235	0	-0.00194273	0	4.56781e-12	9.01487e-09	0	0	0	0
236	0	-0.00195818	0	6.54224e-12	1.29949e-08	0	0.000146603	-0.000289727	0.000436698
237	0	-0.00197363	0	-9.75811e-12	1.80078e-08	0	0	0	0
238	0	-0.00198909	0	-1.57381e-11	2.32264e-08	0	0.000183271	-0.000359759	0.000543645
239	0	-0.00200454	0	2.92842e-11	2.9161e-08	0	0	0	0
240	0	0.00093	0	-5.04264e-12	-1.1547e-07	0	5.22507e-05	-0.000106061	0.000158312
380	0	0.000946111	0	2.53129e-12	-1.17147e-07	0	0	0	0
381	0	0.000962222	0	-9.88586e-13	-1.18818e-07	0	5.16136e-05	-0.000103196	0.000154906
382	0	0.000978333	0	-3.43855e-13	-1.20472e-07	0	0	0	0
383	0	0.000994444	0	2.58546e-13	-1.2211e-07	0	5.05473e-05	-0.000101095	0.000151656
384	0	0.00101056	0	4.15502e-14	-1.2373e-07	0	0	0	0
385	0	0.00102667	0	-1.30993e-13	-1.25333e-07	0	4.94901e-05	-9.89346e-05	0.000148425
386	0	0.00104278	0	-7.13784e-14	-1.26918e-07	0	0	0	0
387	0	0.00105889	0	2.65087e-14	-1.28487e-07	0	4.84463e-05	-9.68794e-05	0.000145326
388	0	0.001075	0	-7.14638e-14	-1.3004e-07	0	0	0	0
389	0	0.00109111	0	-9.68662e-14	-1.31576e-07	0	4.74634e-05	-9.4903e-05	0.000142367
390	0	0.00110722	0	-7.21822e-15	-1.33098e-07	0	0	0	0
391	0	0.00112333	0	-6.67122e-15	-1.34604e-07	0	4.65196e-05	-9.3039e-05	0.000139559
392	0	0.00113944	0	-1.06209e-13	-1.36095e-07	0	0	0	0
393	0	0.00115555	0	-1.01777e-13	-1.37573e-07	0	4.56347e-05	-9.12623e-05	0.000136897
394	0	0.00117166	0	1.84929e-14	-1.39036e-07	0	0	0	0
395	0	0.00118778	0	-3.47351e-15	-1.40486e-07	0	4.47916e-05	-8.95996e-05	0.000134391
396	0	0.00120389	0	-1.53311e-13	-1.41923e-07	0	0	0	0
3044	0	-0.000375	0	9.56472e-15	5.4214e-08	0	6.91534e-05	-0.000141772	0.000210927
3045	0	0.000921944	0	1.12889e-12	-1.14601e-07	0	0	0	0
3046	0	0.000913889	0	2.88528e-13	-1.13726e-07	0	5.2886e-05	-0.00010905	0.000162059
3047	0	0.000905833	0	2.52159e-13	-1.12845e-07	0	0	0	0
3048	0	0.000897778	0	3.08103e-13	-1.1196e-07	0	5.33354e-05	-0.000109946	0.00016332
3049	0	0.000889722	0	1.12665e-13	-1.11073e-07	0	0	0	0
3050	0	0.000881667	0	1.6067e-14	-1.10184e-07	0	5.36807e-05	-0.000110579	0.00016427
3051	0	0.000873615	0	3.21543e-14	-1.09293e-07	0	0	0	0
3052	0	0.000865563	0	1.31862e-13	-1.08399e-07	0	5.3972e-05	-0.000111175	0.000165163
3053	0	0.000857507	0	8.68126e-14	-1.07502e-07	0	0	0	0
3054	0	0.000849451	0	3.43513e-14	-1.06603e-07	0	5.42676e-05	-0.000111745	0.000166022
3055	0	0.000841392	0	5.24303e-14	-1.05702e-07	0	0	0	0
3056	0	0.000833333	0	1.01567e-13	-1.04798e-07	0	5.45499e-05	-0.000112318	0.000166882
3057	0	0.00082528	0	8.0304e-14	-1.03893e-07	0	0	0	0
3058	0	0.000817226	0	4.51842e-14	-1.02985e-07	0	5.48403e-05	-0.000112886	0.000167736
3059	0	0.00080917	0	5.8977e-14	-1.02075e-07	0	0	0	0
3060	0	0.000801114	0	7.35807e-14	-1.01162e-07	0	5.51266e-05	-0.000113461	0.000168599
3061	0	0.000793057	0	6.30986e-14	-1.00247e-07	0	0	0	0
3062	0	0.000785	0	4.46165e-14	-9.93297e-08	0	5.54199e-05	-0.00011404	0.000169469
3063	0	0.000776945	0	4.31463e-14	-9.84102e-08	0	0	0	0
3064	0	0.000768889	0	5.32643e-14	-9.74883e-08	0	5.5712e-05	-0.000114625	0.000170346
3065	0	0.000760833	0	3.64031e-14	-9.6564e-08	0	0	0	0
3066	0	0.000752777	0	2.21779e-14	-9.56374e-08	0	5.60098e-05	-0.000115212	0.000171226
3067	0	0.000744722	0	9.45133e-15	-9.47085e-08	0	0	0	0
3068	0	0.000736667	0	7.64768e-15	-9.37772e-08	0	5.63081e-05	-0.000115804	0.000172114
3069	0	0.000728609	0	6.86507e-15	-9.28432e-08	0	0	0	0
3070	0	0.000720552	0	7.8756e-16	-9.19069e-08	0	5.66074e-05	-0.000116399	0.000173007
3071	0	0.000712496	0	3.85895e-15	-9.09683e-08	0	0	0	0
3072	0	0.000704439	0	4.97693e-15	-9.00272e-08	0	5.69068e-05	-0.000116997	0.000173905
3073	0	0.000696386	0	4.73537e-15	-8.90842e-08	0	0	0	0
3074	0	0.000688333	0	1.2282e-15	-8.81387e-08	0	5.72081e-05	-0.000117597	0.000174805
3075	0	0.000680276	0	1.52774e-15	-8.71903e-08	0	0	0	0
3076	0	0.000672219	0	2.0008e-15	-8.62395e-08	0	5.75095e-05	-0.000118198	0.000175708
3077	0	0.000664165	0	1.55259e-15	-8.52866e-08	0	0	0	0
3078	0	0.000656111	0	1.64348e-15	-8.43313e-08	0	5.78111e-05	-0.000118799	0.00017661
3079	0	0.000648055	0	-7.05185e-16	-8.33734e-08	0	0	0	0
3080	0	0.00064	0	1.03199e-15	-8.2413e-08	0	5.81133e-05	-0.000119402	0.000177516
3081	0	0.000631945	0	1.30611e-15	-8.14504e-08	0	0	0	0
3082	0	0.000623891	0	1.2422e-15	-8.04852e-08	0	5.84156e-05	-0.000120005	0.000178421
3083	0	0.000615834	0	1.59501e-15	-7.95175e-08	0	0	0	0
3084	0	0.000607778	0	1.74982e-15	-7.85474e-08	0	5.87175e-05	-0.000120608	0.000179325
3085	0	0.000599722	0	-1.21778e-16	-7.75748e-08	0	0	0	0
3086	0	0.000591667	0	-4.75324e-16	-7.65999e-08	0	5.90194e-05	-0.00012121	0.000180229
3087	0	0.00058361	0	-2.65846e-16	-7.56224e-08	0	0	0	0
3088	0	0.000575553	0	-1.36788e-15	-7.46425e-08	0	5.93208e-05	-0.000121811	0.000181132
3089	0	0.000567497	0	-4.64778e-16	-7.36602e-08	0	0	0	0
3090	0	0.000559441	0	-1.24215e-15	-7.26755e-08	0	5.96209e-05	-0.00012241	0.000182031
3091	0	0.000551387	0	-1.00401e-16	-7.16886e-08	0	0	0	0
3092	0	0.000543333	0	-1.69244e-15	-7.06994e-08	0	5.99202e-05	-0.000123008	0.000182928
3093	0	0.000535277	0	3.92146e-16	-6.97074e-08	0	0	0	0
3094	0	0.00052722	0	-2.25696e-15	-6.87131e-08	0	6.0218e-05	-0.000123603	0.000183821
3095	0	0.000519166	0	7.34635e-17	-6.77166e-08	0	0	0	0
3096	0	0.000511112	0	-2.32532e-15	-6.67178e-08	0	6.05142e-05	-0.000124194	0.000184708
3097	0	0.000503056	0	2.54924e-16	-6.57163e-08	0	0	0	0
3098	0	-0.000383056	0	7.75561e-15	5.53555e-08	0	0	0	0
3099	0	-0.000391111	0	9.52119e-15	5.64959e-08	0	6.90109e-05	-0.000141501	0.000210514
3100	0	-0.000399167	0	9.39868e-15	5.76351e-08	0	0	0	0
3101	0	-0.000407222	0	9.89326e-15	5.87731e-08	0	6.88462e-05	-0.000141187	0.000210035
3102	0	-0.000415278	0	9.12542e-15	5.99096e-08	0	0	0	0
3103	0	-0.000423333	0	1.03065e-14	6.10448e-08	0	6.86579e-05	-0.000140826	0.000209485
3104	0	-0.000431385	0	1.06004e-14	6.21778e-08	0	0	0	0
3105	0	-0.000439437	0	1.19745e-14	6.33092e-08	0	6.84448e-05	-0.000140415	0.000208862
3106	0	-0.000447493	0	9.86215e-15	6.44395e-08	0	0	0	0
3107	0	-0.000455549	0	1.24254e-14	6.55679e-08	0	6.82054e-05	-0.000139953	0.00020816
3108	0	-0.000463608	0	1.20191e-14	6.66947e-08	0	0	0	0
3109	0	-0.000471667	0	1.39783e-14	6.78195e-08	0	6.79382e-05	-0.000139435	0.000207376
3110	0	-0.00047972	0	1.13509e-14	6.89413e-08	0	0	0	0
3111	0	-0.000487774	0	1.41678e-14	7.00608e-08	0	6.76419e-05	-0.00013886	0.000206504
3112	0	-0.00049583	0	1.43611e-14	7.11782e-08	0	0	0	0
3113	0	-0.000503886	0	1.65618e-14	7.22931e-08	0	6.73146e-05	-0.000138223	0.00020554
3114	0	-0.000511943	0	1.29985e-14	7.34054e-08	0	0	0	0
3115	0	-0.00052	0	1.59901e-14	7.45148e-08	0	6.6955e-05	-0.000137521	0.000204479
3116	0	-0.000528055	0	1.59611e-14	7.56211e-08	0	0	0	0
3117	0	-0.000536111	0	1.56282e-14	7.67243e-08	0	6.65611e-05	-0.000136751	0.000203315
3118	0	-0.000544167	0	1.37448e-14	7.78243e-08	0	0	0	0
3119	0	-0.000552223	0	1.44327e-14	7.8921e-08	0	6.61308e-05	-0.000135909	0.000202043
3120	0	-0.000560278	0	1.78978e-14	8.0014e-08	0	0	0	0
3121	0	-0.000568333	0	1.76261e-14	8.11032e-08	0	6.56616e-05	-0.00013499	0.000200655
3122	0	-0.000576391	0	1.8123e-14	8.21889e-08	0	0	0	0
3123	0	-0.000584448	0	1.83031e-14	8.32706e-08	0	6.51517e-05	-0.000133989	0.000199145
3124	0	-0.000592504	0	2.39736e-14	8.4348e-08	0	0	0	0
3125	0	-0.000600561	0	2.27187e-14	8.54209e-08	0	6.45985e-05	-0.000132904	0.000197506
3126	0	-0.000608614	0	2.02058e-14	8.6489e-08	0	0	0	0
3127	0	-0.000616667	0	2.16278e-14	8.75522e-08	0	6.40005e-05	-0.000131727	0.000195732
3128	0	-0.000624724	0	2.892e-14	8.86111e-08	0	0	0	0
3129	0	-0.000632781	0	2.69462e-14	8.96649e-08	0	6.33536e-05	-0.000130455	0.000193814
3130	0	-0.000640835	0	2.61951e-14	9.0713e-08	0	0	0	0
3131	0	-0.000648889	0	2.66497e-14	9.17555e-08	0	6.26566e-05	-0.00012908	0.000191742
3132	0	-0.000656945	0	3.42532e-14	9.27925e-08	0	0	0	0
3133	0	-0.000665	0	3.12626e-14	9.38235e-08	0	6.19057e-05	-0.0001276	0.000189512
3134	0	-0.000673055	0	2.75983e-14	9.48482e-08	0	0	0	0
3135	0	-0.00068111	0	3.04581e-14	9.58666e-08	0	6.10985e-05	-0.000126006	0.000187111
3136	0	-0.000689166	0	3.94459e-14	9.68784e-08	0	0	0	0
3137	0	-0.000697222	0	3.80267e-14	9.78834e-08	0	6.02306e-05	-0.000124293	0.00018453
3138	0	-0.000705278	0	2.99707e-14	9.88812e-08	0	0	0	0
3139	0	-0.000713333	0	3.50408e-14	9.98716e-08	0	5.93005e-05	-0.000122453	0.00018176
3140	0	-0.00072139	0	4.26688e-14	1.00854e-07	0	0	0	0
3141	0	-0.000729447	0	4.08376e-14	1.01829e-07	0	5.83033e-05	-0.000120482	0.000178792
3142	0	-0.000737503	0	3.34298e-14	1.02796e-07	0	0	0	0
3143	0	-0.000745559	0	3.51008e-14	1.03754e-07	0	5.72367e-05	-0.000118368	0.000175612
3144	0	-0.000753613	0	5.23144e-14	1.04703e-07	0	0	0	0
3145	0	-0.000761667	0	4.30728e-14	1.05643e-07	0	5.60951e-05	-0.000116108	0.000172212
3146	0	-0.000769723	0	3.94339e-14	1.06574e-07	0	0	0	0
3147	0	-0.00077778	0	3.66742e-14	1.07495e-07	0	5.48758e-05	-0.000113689	0.000168573
3148	0	-0.000785834	0	6.39807e-14	1.08406e-07	0	0	0	0
3149	0	-0.000793888	0	4.22507e-14	1.09306e-07	0	5.35735e-05	-0.000111107	0.00016469
3150	0	-0.000801944	0	4.91004e-14	1.10196e-07	0	0	0	0
5980	0	-0.002704	0	1.79133e-10	2.2512e-07	0	-6.7003e-06	-1.01698e-05	2.21782e-05
5981	0	-0.00270067	0	-6.86695e-11	2.25269e-07	0	0	0	0
6136	0	0.001814	0	1.47688e-11	-1.91536e-07	0	1.82673e-05	-3.6132e-05	5.45594e-05
6202	0	0.00180233	0	-3.64262e-11	-1.91123e-07	0	0	0	0
28731	0	-0.00202	0	-5.05663e-11	3.54581e-08	0	0.000215866	-0.000422055	0.000638965
28732	0	-0.00203545	0	2.92709e-11	4.22303e-08	0	0	0	0
28733	0	-0.00205091	0	-1.01916e-10	4.97627e-08	0	0.000243745	-0.000473324	0.000718554
28734	0	-0.00206637	0	8.42365e-11	5.68784e-08	0	0	0	0
28735	0	-0.00208182	0	-1.74285e-10	6.54607e-08	0	0.000264578	-0.00051053	0.000776989
28736	0	-0.00209728	0	1.03278e-10	7.26601e-08	0	0	0	0
28737	0	-0.00211273	0	-2.57506e-10	8.24256e-08	0	0.000277889	-0.000532514	0.000812754
28738	0	-0.00212818	0	1.69916e-10	8.91149e-08	0	0	0	0
28739	0	-0.00214364	0	-3.63106e-10	9.98414e-08	0	0.0002826	-0.000537038	0.000821843
28740	0	-0.00215909	0	2.01714e-10	1.05675e-07	0	0	0	0
28741	0	-0.00217455	0	-4.50097e-10	1.17397e-07	0	0.000277922	-0.000526374	0.000806997
28742	0	-0.00219	0	2.64747e-10	1.21918e-07	0	0	0	0
28743	0	-0.00220545	0	-5.38214e-10	1.3442e-07	0	0.000265323	-0.000500245	0.000767854
28744	0	-0.00222091	0	2.83046e-10	1.37335e-07	0	0	0	0
28745	0	-0.00223636	0	-5.90289e-10	1.50454e-07	0	0.000245839	-0.000462864	0.000710291
28746	0	-0.00225182	0	3.08726e-10	1.51575e-07	0	0	0	0
28747	0	-0.00226727	0	-5.83946e-10	1.64892e-07	0	0.0002191	-0.000417066	0.000637658
28748	0	-0.00228272	0	2.8053e-10	1.64414e-07	0	0	0	0
28749	0	-0.00229818	0	-5.32502e-10	1.77655e-07	0	0.000188957	-0.000365619	0.000555274
28750	0	-0.00231363	0	2.55966e-10	1.75682e-07	0	0	0	0
28751	0	-0.00232909	0	-4.52151e-10	1.88267e-07	0	0.000157739	-0.000311929	0.000469884
28752	0	-0.00234454	0	1.88835e-10	1.8528e-07	0	0	0	0
28753	0	0.00122	0	-1.23322e-13	-1.43348e-07	0	4.40126e-05	-8.8031e-05	0.000132044
28754	0	0.00123611	0	3.21567e-14	-1.4476e-07	0	0	0	0
28755	0	0.00125222	0	-4.41872e-15	-1.4616e-07	0	4.32791e-05	-8.65928e-05	0.000129872
28756	0	0.00126833	0	-2.05234e-13	-1.4755e-07	0	0	0	0
28757	0	0.00128444	0	-1.61846e-13	-1.48929e-07	0	4.26182e-05	-8.52557e-05	0.000127874
28758	0	0.00130055	0	6.28353e-14	-1.50298e-07	0	0	0	0
28759	0	0.00131667	0	-1.86892e-15	-1.51657e-07	0	4.20063e-05	-8.40677e-05	0.000126074
28760	0	0.00133278	0	-2.79637e-13	-1.53007e-07	0	0	0	0
28761	0	0.00134889	0	-2.14314e-13	-1.54349e-07	0	4.14822e-05	-8.2995e-05	0.000124477
28762	0	0.001365	0	9.54508e-14	-1.55681e-07	0	0	0	0
28763	0	0.00138111	0	3.51839e-15	-1.57007e-07	0	4.10131e-05	-8.21059e-05	0.000123119
28764	0	0.00139722	0	-3.81278e-13	-1.58327e-07	0	0	0	0
28765	0	0.00141333	0	-3.02075e-13	-1.59641e-07	0	4.06545e-05	-8.135e-05	0.000122005
28766	0	0.00142945	0	1.39378e-13	-1.60949e-07	0	0	0	0
28767	0	0.00144556	0	1.59251e-14	-1.62252e-07	0	4.03579e-05	-8.08263e-05	0.000121184
28768	0	0.00146167	0	-5.43675e-13	-1.63554e-07	0	0	0	0
28769	0	0.00147778	0	-4.31923e-13	-1.64852e-07	0	4.02041e-05	-8.04587e-05	0.000120663
28770	0	0.00149389	0	2.07131e-13	-1.66146e-07	0	0	0	0
28873	0	-0.00270133	0	-3.08989e-11	2.25214e-07	0	1.70672e-05	-3.02876e-05	4.84818e-05
28874	0	-0.002702	0	-3.35242e-11	2.25317e-07	0	0	0	0
28875	0	0.00180467	0	-2.62496e-11	-1.91227e-07	0	2.62508e-05	-4.68982e-05	7.31613e-05
28876	0	0.001807	0	-3.96908e-11	-1.91341e-07	0	0	0	0
28877	0	0.000495	0	-1.57822e-15	-6.47124e-08	0	6.08087e-05	-0.000124783	0.000185592
28878	0	0.000486946	0	2.98051e-15	-6.37064e-08	0	0	0	0
28879	0	0.000478892	0	-5.64675e-16	-6.26981e-08	0	6.11012e-05	-0.000125367	0.000186469
28880	0	0.000470836	0	2.54403e-15	-6.16872e-08	0	0	0	0
28881	0	0.00046278	0	1.36054e-16	-6.06739e-08	0	6.13915e-05	-0.000125948	0.000187339
28882	0	0.000454723	0	1.25433e-15	-5.96582e-08	0	0	0	0
28883	0	0.000446667	0	2.18991e-17	-5.86402e-08	0	6.168e-05	-0.000126524	0.000188205
28884	0	0.000438611	0	3.02048e-15	-5.762e-08	0	0	0	0
28885	0	0.000430555	0	2.08691e-15	-5.65974e-08	0	6.19658e-05	-0.000127096	0.000189063
28886	0	0.000422499	0	3.25145e-15	-5.55725e-08	0	0	0	0
28887	0	0.000414442	0	2.42087e-15	-5.45454e-08	0	6.2249e-05	-0.000127663	0.000189912
28888	0	0.000406388	0	1.67021e-15	-5.35161e-08	0	0	0	0
28889	0	0.000398333	0	2.07667e-15	-5.24846e-08	0	6.25299e-05	-0.000128225	0.000190755
28890	0	0.000390278	0	4.80174e-15	-5.14507e-08	0	0	0	0
28891	0	0.000382222	0	5.40334e-15	-5.04146e-08	0	6.28075e-05	-0.000128781	0.00019159
28892	0	0.000374168	0	6.24077e-15	-4.93764e-08	0	0	0	0
28893	0	0.000366114	0	5.35744e-15	-4.8336e-08	0	6.30824e-05	-0.000129331	0.000192415
28894	0	0.000358057	0	3.40539e-15	-4.7293e-08	0	0	0	0
28895	0	0.00035	0	2.30183e-15	-4.62479e-08	0	6.33548e-05	-0.000129876	0.000193232
28896	0	0.000341947	0	4.82957e-15	-4.5201e-08	0	0	0	0
28897	0	0.000333893	0	5.59129e-15	-4.41519e-08	0	6.3623e-05	-0.000130414	0.000194039
28898	0	0.000325837	0	4.71646e-15	-4.31003e-08	0	0	0	0
28899	0	0.000317781	0	3.07132e-15	-4.20466e-08	0	6.38885e-05	-0.000130945	0.000194835
28900	0	0.000309724	0	1.7721e-15	-4.09906e-08	0	0	0	0
28901	0	0.000301667	0	1.10581e-15	-3.99325e-08	0	6.41508e-05	-0.000131471	0.000195622
28902	0	0.000293611	0	1.58209e-15	-3.88725e-08	0	0	0	0
28903	0	0.000285556	0	2.02354e-15	-3.78104e-08	0	6.4409e-05	-0.000131989	0.000196398
28904	0	0.0002775	0	3.45032e-16	-3.67462e-08	0	0	0	0
28905	0	0.000269444	0	5.98188e-18	-3.56799e-08	0	6.4664e-05	-0.0001325	0.000197164
28906	0	0.000261389	0	3.45286e-17	-3.46117e-08	0	0	0	0
28907	0	0.000253333	0	5.04819e-16	-3.35414e-08	0	6.49145e-05	-0.000133003	0.000197918
28908	0	0.000245276	0	-2.38636e-16	-3.24689e-08	0	0	0	0
28909	0	0.000237219	0	-5.3245e-16	-3.13944e-08	0	6.5161e-05	-0.000133498	0.000198659
28910	0	0.000229163	0	-7.64581e-16	-3.0318e-08	0	0	0	0
28911	0	0.000221107	0	-7.82981e-16	-2.92397e-08	0	6.5403e-05	-0.000133984	0.000199387
28912	0	0.000213053	0	-2.38023e-16	-2.81598e-08	0	0	0	0
28913	0	0.000205	0	-2.00197e-16	-2.7078e-08	0	6.56404e-05	-0.000134461	0.000200102
28914	0	0.000196945	0	2.32968e-16	-2.59942e-08	0	0	0	0
28915	0	0.00018889	0	-4.35568e-16	-2.49084e-08	0	6.58733e-05	-0.00013493	0.000200803
28916	0	0.000180839	0	5.39735e-17	-2.38211e-08	0	0	0	0
28917	0	0.000172787	0	-4.26636e-16	-2.2732e-08	0	6.61014e-05	-0.000135389	0.00020149
28918	0	0.000164727	0	3.53555e-16	-2.164e-08	0	0	0	0
28919	0	0.000156667	0	7.02757e-17	-2.05461e-08	0	6.63246e-05	-0.000135838	0.000202163
28920	0	0.000148617	0	7.407e-16	-1.94518e-08	0	0	0	0
28921	0	-0.00081	0	3.071e-14	1.11075e-07	0	5.21854e-05	-0.000108348	0.000160543
28922	0	-0.000818054	0	7.43221e-14	1.11942e-07	0	0	0	0
28923	0	-0.000826108	0	3.53469e-14	1.12798e-07	0	5.07052e-05	-0.000105409	0.000156124
28924	0	-0.000834164	0	5.56909e-14	1.13641e-07	0	0	0	0
28925	0	-0.00084222	0	3.47492e-14	1.14472e-07	0	4.91278e-05	-0.000102273	0.000151413
28926	0	-0.000850277	0	1.02264e-13	1.15289e-07	0	0	0	0
28927	0	-0.000858333	0	7.00335e-14	1.16094e-07	0	4.74457e-05	-9.89349e-05	0.000146397
28928	0	-0.000866389	0	6.52334e-14	1.16883e-07	0	0	0	0
28929	0	-0.000874445	0	7.38836e-14	1.1766e-07	0	4.56598e-05	-9.53805e-05	0.000141056
28930	0	-0.000882501	0	9.92951e-14	1.18421e-07	0	0	0	0
28931	0	-0.000890558	0	1.24426e-13	1.19168e-07	0	4.37593e-05	-9.161e-05	0.000135387
28932	0	-0.000898612	0	4.84685e-14	1.19897e-07	0	0	0	0
28933	0	-0.000906667	0	1.3558e-13	1.20613e-07	0	4.17433e-05	-8.7597e-05	0.000129358
28934	0	-0.000914722	0	9.54295e-14	1.21309e-07	0	0	0	0
28935	0	-0.000922778	0	1.83679e-13	1.21991e-07	0	3.96015e-05	-8.33434e-05	0.000122966
28936	0	-0.000930832	0	4.97149e-14	1.22653e-07	0	0	0	0
28937	0	-0.000938886	0	1.74488e-13	1.23298e-07	0	3.73346e-05	-7.88241e-05	0.000116179
28938	0	-0.000946943	0	1.12139e-13	1.23923e-07	0	0	0	0
28939	0	-0.000955	0	1.9211e-13	1.24531e-07	0	3.49314e-05	-7.40391e-05	0.000108993
28940	0	-0.000963053	0	5.79082e-14	1.25117e-07	0	0	0	0
28941	0	-0.000971107	0	1.7368e-13	1.25684e-07	0	3.23885e-05	-6.8965e-05	0.000101378
28942	0	-0.000979163	0	1.59465e-13	1.26229e-07	0	0	0	0
28943	0	-0.000987219	0	1.9721e-13	1.26753e-07	0	2.9697e-05	-6.36007e-05	9.33269e-05
28944	0	-0.000995276	0	8.57209e-14	1.27255e-07	0	0	0	0
28945	0	-0.00100333	0	1.52792e-13	1.27734e-07	0	2.68564e-05	-5.79215e-05	8.48043e-05
28946	0	-0.00101139	0	1.76366e-13	1.28189e-07	0	0	0	0
28947	0	-0.00101944	0	1.83673e-13	1.2862e-07	0	2.38515e-05	-5.1928e-05	7.58118e-05
28948	0	-0.0010275	0	1.05398e-13	1.29026e-07	0	0	0	0
28949	0	-0.00103556	0	1.62852e-13	1.29408e-07	0	2.06839e-05	-4.55963e-05	6.63142e-05
28950	0	-0.00104361	0	2.10483e-13	1.29762e-07	0	0	0	0
28951	0	-0.00105167	0	1.63394e-13	1.3009e-07	0	1.73448e-05	-3.89219e-05	5.63048e-05
28952	0	-0.00105972	0	1.06037e-13	1.3039e-07	0	0	0	0
28953	0	-0.00106778	0	1.07966e-13	1.30663e-07	0	1.38284e-05	-3.18787e-05	4.57475e-05
28954	0	-0.00107584	0	2.45462e-13	1.30905e-07	0	0	0	0
28955	0	-0.00108389	0	5.5391e-14	1.31119e-07	0	1.01302e-05	-2.4466e-05	3.46496e-05
28956	0	-0.00109195	0	1.86207e-13	1.313e-07	0	0	0	0
28957	0	-0.0011	0	-2.2938e-14	1.31453e-07	0	6.24207e-06	-1.66638e-05	2.29865e-05
28958	0	-0.00110805	0	3.89688e-13	1.3157e-07	0	0	0	0
28959	0	-0.00111611	0	-3.44469e-14	1.31659e-07	0	2.1562e-06	-8.4705e-06	1.08407e-05
28960	0	-0.00112416	0	3.04525e-13	1.31707e-07	0	0	0	0
28961	0	-0.00113221	0	-3.85211e-14	1.31731e-07	0	-2.12881e-06	1.24203e-07	3.16284e-06
28962	0	-0.00114027	0	4.04567e-13	1.31706e-07	0	0	0	0
28963	0	-0.00114833	0	6.10798e-14	1.3166e-07	0	-6.62099e-06	9.11679e-06	1.5932e-05
28964	0	-0.00115638	0	1.47361e-13	1.31561e-07	0	0	0	0
28965	0	0.000140566	0	2.15216e-16	-1.83557e-08	0	6.65426e-05	-0.000136278	0.000202821
28966	0	0.000132508	0	7.8647e-16	-1.72568e-08	0	0	0	0
28967	0	0.00012445	0	3.43841e-16	-1.61561e-08	0	6.67555e-05	-0.000136707	0.000203463
28968	0	0.000116391	0	8.27713e-16	-1.50538e-08	0	0	0	0
28969	0	0.000108333	0	5.30039e-16	-1.39497e-08	0	6.69629e-05	-0.000137126	0.000204089
28970	0	0.000100277	0	1.06257e-15	-1.28443e-08	0	0	0	0
28971	0	9.22204e-05	0	7.36552e-16	-1.17371e-08	0	6.71645e-05	-0.000137533	0.000204698
28972	0	8.41643e-05	0	9.87733e-16	-1.06284e-08	0	0	0	0
28973	0	7.61081e-05	0	1.01745e-15	-9.51814e-09	0	6.73603e-05	-0.000137929	0.00020529
28974	0	6.8054e-05	0	1.12577e-15	-8.40658e-09	0	0	0	0
28975	0	-0.00116443	0	2.17423e-13	1.31441e-07	0	-1.13221e-05	1.85106e-05	2.994e-05
28976	0	-0.00117249	0	1.71724e-13	1.31264e-07	0	0	0	0
28977	0	-0.00118055	0	4.86644e-13	1.31066e-07	0	-1.62417e-05	2.83164e-05	4.46443e-05
28978	0	-0.00118861	0	-9.73583e-14	1.30809e-07	0	0	0	0
28979	0	-0.00119667	0	6.41069e-13	1.3053e-07	0	-2.13695e-05	3.85631e-05	5.99982e-05
28980	0	-0.00120472	0	-3.89688e-14	1.30189e-07	0	0	0	0
28981	0	-0.00121278	0	7.10687e-13	1.29822e-07	0	-2.66972e-05	4.92221e-05	7.59803e-05
28982	0	-0.00122084	0	-2.68761e-13	1.29397e-07	0	0	0	0
28983	0	-0.00122889	0	6.42374e-13	1.28941e-07	0	-3.22267e-05	6.03277e-05	9.26034e-05
28984	0	-0.00123695	0	-2.32609e-16	1.28426e-07	0	0	0	0
67495	0	-0.001245	0	6.20657e-13	1.27875e-07	0	-3.79678e-05	7.1851e-05	0.000109868
67496	0	-0.00125306	0	-1.81534e-13	1.2727e-07	0	0	0	0
67497	0	-0.00126111	0	4.33505e-13	1.26622e-07	0	-4.38919e-05	8.37862e-05	0.00012772
67498	0	-0.00126917	0	9.01539e-14	1.2592e-07	0	0	0	0
67499	0	-0.00127722	0	3.6253e-13	1.25172e-07	0	-5.00101e-05	9.60998e-05	0.000146153
67500	0	-0.00128528	0	-1.12797e-13	1.24372e-07	0	0	0	0
67501	0	-0.00129333	0	1.74065e-13	1.23521e-07	0	-5.63077e-05	0.000108809	0.000165155
67502	0	-0.00130139	0	1.186e-13	1.22618e-07	0	0	0	0
67503	0	-0.00130944	0	-1.67016e-14	1.21662e-07	0	-6.27675e-05	0.000121851	0.000184657
67506	0	-0.0013175	0	-5.18876e-14	1.20654e-07	0	0	0	0
67507	0	6e-05	0	1.76064e-15	-7.29346e-09	0	6.75499e-05	-0.000138313	0.000205864
67508	0	5.19438e-05	0	2.72959e-15	-6.17853e-09	0	0	0	0
67509	0	4.38876e-05	0	3.34392e-15	-5.06209e-09	0	6.7733e-05	-0.000138685	0.000206419
67510	0	3.58336e-05	0	3.70412e-15	-3.9445e-09	0	0	0	0
67511	0	2.77796e-05	0	3.37723e-15	-2.82544e-09	0	6.79097e-05	-0.000139044	0.000206954
67512	0	1.97231e-05	0	2.45977e-15	-1.70464e-09	0	0	0	0
67513	0	1.16667e-05	0	2.21792e-15	-5.82432e-10	0	6.808e-05	-0.000139389	0.00020747
67514	0	3.61288e-06	0	1.75048e-15	5.40755e-10	0	0	0	0
67515	0	-4.4409e-06	0	2.68188e-15	1.6653e-09	0	6.82429e-05	-0.000139721	0.000207965
67516	0	-1.24971e-05	0	1.86913e-15	2.79147e-09	0	0	0	0
67517	0	-0.00132555	0	-1.88702e-13	1.19591e-07	0	-6.93956e-05	0.000135245	0.000204674
67518	0	-0.00133361	0	3.42099e-13	1.18472e-07	0	0	0	0
67519	0	-0.00134167	0	-2.67518e-13	1.173e-07	0	-7.618e-05	0.000148912	0.000225127
67520	0	-0.00134972	0	2.39064e-14	1.1607e-07	0	0	0	0
67521	0	-0.00135778	0	-3.79472e-13	1.14788e-07	0	-8.30668e-05	0.000162841	0.000245939
67522	0	-0.00136583	0	3.69433e-13	1.13443e-07	0	0	0	0
67523	0	-0.00137389	0	-1.30919e-13	1.12048e-07	0	-9.01032e-05	0.000176944	0.000267079
67524	0	-0.00138195	0	-8.84309e-14	1.10589e-07	0	0	0	0
67525	0	-0.00139	0	-1.78783e-13	1.09079e-07	0	-9.71524e-05	0.000191229	0.000288413
67526	0	-0.00139806	0	3.62321e-13	1.07503e-07	0	0	0	0
67527	0	-0.00140611	0	3.12361e-13	1.05877e-07	0	-0.000104281	0.000205485	0.000309798
67528	0	-0.00141416	0	-3.64225e-13	1.04189e-07	0	0	0	0
67529	0	-0.00142222	0	-2.52073e-14	1.02446e-07	0	-0.000111272	0.000219816	0.000331139
67530	0	-0.00143028	0	3.29589e-13	1.00641e-07	0	0	0	0
67531	0	-0.00143833	0	6.83689e-13	9.8781e-08	0	-0.000118364	0.000233943	0.000352337
67532	0	-0.00144639	0	-5.82241e-13	9.6866e-08	0	0	0	0
67533	0	-0.00145444	0	-4.00569e-14	9.4893e-08	0	-0.00012515	0.000248036	0.000373239
67534	0	-0.0014625	0	6.26766e-13	9.28628e-08	0	0	0	0
67535	0	-0.00147055	0	1.02436e-12	9.07755e-08	0	-0.000132027	0.000261617	0.000393674
67536	0	-0.00147861	0	-7.83174e-13	8.864e-08	0	0	0	0
67537	0	-0.00148667	0	-7.31151e-13	8.64461e-08	0	-0.000138306	0.000275052	0.000413428
67538	0	-0.00149472	0	1.48179e-12	8.41994e-08	0	0	0	0
67539	0	-0.00150278	0	1.2415e-12	8.19016e-08	0	-0.000144808	0.000287529	0.000432368
67540	0	-0.00151083	0	-1.11182e-12	7.95595e-08	0	0	0	0
67541	0	-0.00151889	0	-2.0533e-12	7.71679e-08	0	-0.000150252	0.00029979	0.000450169
67542	0	-0.00152694	0	3.21373e-12	7.4719e-08	0	0	0	0
67543	0	-0.001535	0	3.66882e-12	7.22321e-08	0	-0.000156333	0.000310494	0.000466868
67544	0	-0.00154306	0	-1.15341e-12	6.97098e-08	0	0	0	0
67545	0	-0.00155111	0	-2.83348e-12	6.71478e-08	0	-0.000160399	0.000320867	0.00048136
67546	0	-0.00155917	0	5.45105e-12	6.45275e-08	0	0	0	0
67547	0	-0.00156723	0	7.66941e-12	6.18793e-08	0	-0.000165674	0.000329199	0.000494931
67548	0	-0.00157528	0	-1.41352e-12	5.92209e-08	0	0	0	0
67549	0	-0.00158333	0	-6.73351e-12	5.65328e-08	0	-0.000167839	0.000337189	0.000505319
67550	0	-0.00159139	0	7.65624e-12	5.37748e-08	0	0	0	0
67551	0	-0.00159945	0	1.15228e-11	5.10097e-08	0	-0.000172216	0.000342405	0.000514695
67552	0	-0.0016075	0	-3.01415e-13	4.82612e-08	0	0	0	0
67553	0	-0.00161555	0	-8.66484e-12	4.55007e-08	0	-0.000172448	0.000347281	0.000520131
67554	0	-0.00162361	0	4.94854e-12	4.26567e-08	0	0	0	0
67555	0	-0.00163167	0	1.37496e-11	3.98209e-08	0	-0.00017513	0.000348628	0.00052383
67556	0	-0.00163972	0	-1.40537e-12	3.70532e-08	0	0	0	0
67557	0	-0.00164778	0	-3.02951e-12	3.42613e-08	0	-0.000174072	0.000350683	0.000524967
67558	0	-0.00165583	0	-3.28428e-12	3.14098e-08	0	0	0	0
67559	0	-0.00166389	0	-4.16022e-12	2.85334e-08	0	-0.000175187	0.000352153	0.000527379
67560	0	-0.00167194	0	-8.99257e-12	2.57254e-08	0	0	0	0
67561	0	-2.05533e-05	0	2.70117e-15	3.91893e-09	0	6.83986e-05	-0.000140039	0.000208438
67562	0	-2.861e-05	0	1.62272e-15	5.0477e-09	0	0	0	0
67563	0	-3.66667e-05	0	1.60354e-15	6.17771e-09	0	6.85468e-05	-0.000140341	0.000208889
67564	0	-4.47224e-05	0	1.53662e-15	7.30875e-09	0	0	0	0
67565	0	-5.27781e-05	0	1.77484e-15	8.44097e-09	0	6.86871e-05	-0.000140629	0.000209316
67566	0	-6.08343e-05	0	1.54023e-15	9.57436e-09	0	0	0	0
67567	0	-6.88905e-05	0	1.74135e-15	1.07089e-08	0	6.88192e-05	-0.0001409	0.00020972
67568	0	-7.69453e-05	0	1.76633e-15	1.18442e-08	0	0	0	0
67569	0	-8.5e-05	0	1.176e-15	1.29806e-08	0	6.89428e-05	-0.000141154	0.000210098
67570	0	-9.30555e-05	0	1.3463e-15	1.41181e-08	0	0	0	0
67571	0	-0.000101111	0	1.00133e-15	1.52565e-08	0	6.90576e-05	-0.000141392	0.00021045
67572	0	-0.000109165	0	1.16051e-15	1.63956e-08	0	0	0	0
67573	0	-0.000117219	0	1.65897e-15	1.75356e-08	0	6.9163e-05	-0.00014161	0.000210774
67574	0	-0.000125276	0	1.54328e-15	1.86769e-08	0	0	0	0
67575	0	-0.000133333	0	2.23868e-15	1.98191e-08	0	6.92585e-05	-0.00014181	0.000211069
67576	0	-0.000141386	0	1.77471e-15	2.09613e-08	0	0	0	0
67577	0	-0.000149439	0	1.8517e-15	2.21044e-08	0	6.9344e-05	-0.00014199	0.000211334
67578	0	-0.000157496	0	1.63558e-15	2.32485e-08	0	0	0	0
67579	0	-0.000165552	0	2.32195e-15	2.43933e-08	0	6.94188e-05	-0.000142149	0.000211568
67580	0	-0.000173609	0	1.83252e-15	2.55389e-08	0	0	0	0
67581	0	-0.000181667	0	2.8756e-15	2.6685e-08	0	6.94825e-05	-0.000142286	0.000211769
67582	0	-0.000189722	0	1.83302e-15	2.78312e-08	0	0	0	0
67583	0	-0.000197777	0	1.58697e-15	2.8978e-08	0	6.95348e-05	-0.0001424	0.000211935
67584	0	-0.000205833	0	1.87142e-15	3.01253e-08	0	0	0	0
67587	0	-0.000213889	0	2.27001e-15	3.1273e-08	0	6.95747e-05	-0.00014249	0.000212065
67588	0	-0.000221945	0	2.6312e-15	3.24208e-08	0	0	0	0
67589	0	-0.00023	0	3.56522e-15	3.3569e-08	0	6.96017e-05	-0.000142555	0.000212157
67590	0	-0.000238057	0	3.74848e-15	3.47176e-08	0	0	0	0
67591	0	-0.000246114	0	3.64579e-15	3.58663e-08	0	6.96155e-05	-0.000142593	0.00021221
67592	0	-0.00025417	0	3.98435e-15	3.7015e-08	0	0	0	0
67593	0	-0.000262226	0	3.67591e-15	3.81638e-08	0	6.96152e-05	-0.000142604	0.00021222
67594	0	-0.00027028	0	4.61866e-15	3.93121e-08	0	0	0	0
67595	0	-0.000278333	0	4.13293e-15	4.04605e-08	0	6.96001e-05	-0.000142585	0.000212187
67596	0	-0.00028639	0	4.78249e-15	4.16091e-08	0	0	0	0
67597	0	-0.000294447	0	3.99322e-15	4.27575e-08	0	6.95695e-05	-0.000142536	0.000212107
67598	0	-0.000302501	0	5.24835e-15	4.39053e-08	0	0	0	0
67599	0	-0.000310555	0	5.13063e-15	4.50527e-08	0	6.95226e-05	-0.000142455	0.000211979
67600	0	-0.000318611	0	5.37895e-15	4.62e-08	0	0	0	0
67601	0	-0.000326667	0	6.46918e-15	4.73469e-08	0	6.94583e-05	-0.00014234	0.000211799
67602	0	-0.000334721	0	6.12774e-15	4.8493e-08	0	0	0	0
67603	0	-0.000342775	0	7.14784e-15	4.96385e-08	0	6.93761e-05	-0.000142189	0.000211566
67604	0	-0.000350831	0	6.44389e-15	5.07836e-08	0	0	0	0
67605	0	-0.000358888	0	7.95382e-15	5.19279e-08	0	6.92748e-05	-0.000142	0.000211276
67606	0	-0.000366944	0	7.08838e-15	5.30714e-08	0	0	0	0
67637	0	-0.00270267	0	-3.49759e-11	2.25414e-07	0	1.08206e-05	-1.33114e-05	2.46362e-05
67638	0	-0.00270333	0	7.21664e-11	2.25266e-07	0	0	0	0
67656	0	0.00180933	0	-5.10718e-11	-1.91443e-07	0	2.44407e-05	-3.91069e-05	6.35492e-05
67659	0	0.00181167	0	-1.85341e-11	-1.9149e-07	0	0	0	0
67741	0	-0.00236	0	-3.34781e-10	1.96837e-07	0	0.000126256	-0.000260298	0.000386698
67742	0	-0.00237545	0	1.43194e-10	1.9331e-07	0	0	0	0
67743	0	-0.00239091	0	-2.39364e-10	2.03429e-07	0	9.76783e-05	-0.000209218	0.000307055
67744	0	-0.00240636	0	8.87038e-11	1.99765e-07	0	0	0	0
67745	0	-0.00242182	0	-1.4966e-10	2.08347e-07	0	7.3318e-05	-0.000164779	0.000238129
67746	0	-0.00243727	0	5.40929e-11	2.04858e-07	0	0	0	0
67747	0	-0.00245272	0	-9.09702e-11	2.11823e-07	0	5.41761e-05	-0.000126202	0.000180395
67748	0	-0.00246818	0	2.32318e-11	2.08748e-07	0	0	0	0
67749	0	-0.00248363	0	-5.05582e-11	2.14249e-07	0	3.9568e-05	-9.55911e-05	0.000135162
67750	0	-0.00249909	0	1.37067e-11	2.11699e-07	0	0	0	0
67751	0	-0.00251455	0	-2.92978e-11	2.16e-07	0	2.96992e-05	-7.3832e-05	0.000103581
67752	0	-0.00253	0	5.50046e-12	2.13991e-07	0	0	0	0
67753	0	-0.00254545	0	-2.55554e-11	2.17375e-07	0	2.50614e-05	-6.08015e-05	8.61846e-05
67754	0	-0.00256091	0	6.67147e-12	2.15873e-07	0	0	0	0
67755	0	-0.00257636	0	-2.63106e-11	2.18603e-07	0	2.44188e-05	-5.65258e-05	8.13212e-05
67756	0	-0.00259182	0	5.81663e-12	2.17628e-07	0	0	0	0
67757	0	-0.00260727	0	-1.92633e-11	2.2e-07	0	2.68864e-05	-5.93468e-05	8.69413e-05
67758	0	-0.00262273	0	-2.8618e-12	2.19469e-07	0	0	0	0
67759	0	-0.00263818	0	-3.51068e-11	2.21707e-07	0	3.32627e-05	-7.01934e-05	0.000104219
67760	0	-0.00265364	0	2.02507e-11	2.21641e-07	0	0	0	0
67761	0	-0.00266909	0	5.55178e-11	2.23677e-07	0	3.3264e-05	-7.68117e-05	0.00011051
67762	0	-0.00268455	0	-1.00415e-10	2.23937e-07	0	0	0	0
67763	0	0.00151	0	3.45952e-14	-1.6744e-07	0	4.012e-05	-8.03915e-05	0.000120512
67764	0	0.00152611	0	-8.01339e-13	-1.68737e-07	0	0	0	0
67765	0	0.00154222	0	-6.52247e-13	-1.70035e-07	0	4.02213e-05	-8.05017e-05	0.000120725
67766	0	0.00155834	0	3.03074e-13	-1.71331e-07	0	0	0	0
67767	0	0.00157445	0	9.13922e-14	-1.72633e-07	0	4.03876e-05	-8.09934e-05	0.000121382
67768	0	0.00159056	0	-1.22675e-12	-1.73942e-07	0	0	0	0
67769	0	0.00160667	0	-1.04532e-12	-1.75256e-07	0	4.0788e-05	-8.16388e-05	0.000122432
67770	0	0.00162278	0	4.62672e-13	-1.76573e-07	0	0	0	0
67771	0	0.00163889	0	2.19812e-13	-1.779e-07	0	4.11893e-05	-8.27078e-05	0.000123901
67772	0	0.001655	0	-1.98506e-12	-1.7924e-07	0	0	0	0
67773	0	0.00167111	0	-1.59686e-12	-1.80588e-07	0	4.18026e-05	-8.3687e-05	0.000125504
67774	0	0.00168722	0	7.69399e-13	-1.81937e-07	0	0	0	0
67775	0	0.00170333	0	1.11531e-12	-1.83298e-07	0	4.20679e-05	-8.4724e-05	0.000126846
67776	0	0.00171944	0	-3.4244e-12	-1.84671e-07	0	0	0	0
67777	0	0.00173556	0	-1.45674e-12	-1.86038e-07	0	4.19414e-05	-8.41331e-05	0.000126137
67778	0	0.00175167	0	3.34008e-12	-1.87383e-07	0	0	0	0
67779	0	0.00176778	0	4.52155e-12	-1.88696e-07	0	3.91309e-05	-7.99293e-05	0.000119747
67780	0	0.00178389	0	-6.32537e-12	-1.89952e-07	0	0	0	0
