# Supplementary material for: Optical coherence tomography quantifies gradient refractive index and mechanical stiffness gradient across the human lens
Source: Commun Med (Lond). 2024 Aug 12;4:162. doi: 10.1038/s43856-024-00578-9 (PMC11319654; doi:10.1038/s43856-024-00578-9)
Supplement: Supplementary file 3 — Supplementary Data 1 [file 43856_2024_578_MOESM3_ESM.zip › supplementary data 1/FEM_data/22.5y.xlsx]

## Sheet: IOP
NODE NR	X LOC	Y LOC	Z LOC	DX (UX)	DY (UY)	DZ (UZ)	tot mech strain X (EPTO)	tot mech strain Y (EPTO)	tot mech strain Z (EPTO)
1	0	0.0018	0	1.06423e-12	1.909e-08	0	9.41028e-07	-2.22381e-06	3.28579e-06
144	0	-0.0027	0	-6.4519e-11	1.15956e-10	0	-4.75572e-05	9.49385e-05	0.000158634
218	0	-0.00168	0	-1.56803e-10	-1.07152e-07	0	-0.000243083	0.000491514	0.000742443
219	0	-0.00169545	0	6.5116e-11	-1.14412e-07	0	0	0	0
220	0	-0.00171091	0	-2.47848e-11	-1.20846e-07	0	-0.000198646	0.000394749	0.000593421
221	0	-0.00172636	0	-2.33508e-11	-1.26574e-07	0	0	0	0
222	0	-0.00174182	0	4.45939e-12	-1.31814e-07	0	-0.000161553	0.00032237	0.000484003
223	0	-0.00175727	0	8.75087e-12	-1.36503e-07	0	0	0	0
224	0	-0.00177273	0	9.09682e-12	-1.40734e-07	0	-0.000126423	0.00025124	0.000377666
225	0	-0.00178818	0	-1.8091e-11	-1.44229e-07	0	0	0	0
226	0	-0.00180364	0	-2.91555e-12	-1.47318e-07	0	-8.89116e-05	0.000179408	0.00026907
227	0	-0.00181909	0	3.9089e-12	-1.49748e-07	0	0	0	0
228	0	-0.00183455	0	1.22593e-11	-1.51755e-07	0	-5.14805e-05	0.000102426	0.00015392
229	0	-0.00185	0	-2.16421e-11	-1.52873e-07	0	0	0	0
230	0	-0.00186545	0	3.62743e-12	-1.5362e-07	0	-1.04724e-05	2.30234e-05	3.50651e-05
231	0	-0.00188091	0	1.85266e-12	-1.53555e-07	0	0	0	0
232	0	-0.00189636	0	2.06381e-11	-1.53156e-07	0	3.03382e-05	-6.0716e-05	9.11046e-05
233	0	-0.00191182	0	-2.64066e-11	-1.51634e-07	0	0	0	0
234	0	-0.00192727	0	1.3986e-11	-1.49901e-07	0	7.34157e-05	-0.000144386	0.000218234
235	0	-0.00194273	0	4.25652e-12	-1.4713e-07	0	0	0	0
236	0	-0.00195818	0	1.21978e-11	-1.44234e-07	0	0.000114916	-0.000227279	0.000342567
237	0	-0.00197363	0	-1.50659e-11	-1.40063e-07	0	0	0	0
238	0	-0.00198909	0	-1.05341e-11	-1.358e-07	0	0.000155468	-0.000304787	0.000460852
239	0	-0.00200454	0	2.91435e-11	-1.30607e-07	0	0	0	0
240	0	0.00093	0	-3.97557e-13	2.39799e-08	0	4.15568e-06	-9.62189e-06	1.37786e-05
380	0	0.000946111	0	4.93842e-14	2.38417e-08	0	0	0	0
381	0	0.000962222	0	-2.7626e-13	2.37048e-08	0	4.06469e-06	-8.4295e-06	1.24947e-05
382	0	0.000978333	0	-1.39403e-13	2.357e-08	0	0	0	0
383	0	0.000994444	0	6.11395e-14	2.34372e-08	0	3.92042e-06	-8.17285e-06	1.20953e-05
384	0	0.00101056	0	4.60037e-14	2.33066e-08	0	0	0	0
385	0	0.00102667	0	-2.95562e-14	2.31782e-08	0	3.79552e-06	-7.91111e-06	1.1707e-05
386	0	0.00104278	0	-2.85862e-14	2.30517e-08	0	0	0	0
387	0	0.00105889	0	1.79886e-15	2.29273e-08	0	3.66674e-06	-7.65534e-06	1.13224e-05
388	0	0.001075	0	8.29834e-15	2.2805e-08	0	0	0	0
389	0	0.00109111	0	-4.79016e-15	2.26848e-08	0	3.54131e-06	-7.40251e-06	1.09442e-05
390	0	0.00110722	0	-1.68645e-14	2.25665e-08	0	0	0	0
391	0	0.00112333	0	-6.79539e-15	2.24502e-08	0	3.41797e-06	-7.15393e-06	1.05722e-05
392	0	0.00113944	0	5.79942e-15	2.2336e-08	0	0	0	0
393	0	0.00115555	0	2.54892e-16	2.22237e-08	0	3.29613e-06	-6.91016e-06	1.02066e-05
394	0	0.00117166	0	-1.61893e-14	2.21133e-08	0	0	0	0
395	0	0.00118778	0	-1.06957e-14	2.20048e-08	0	3.17726e-06	-6.66959e-06	9.84713e-06
396	0	0.00120389	0	7.22108e-15	2.18983e-08	0	0	0	0
3044	0	-0.000375	0	8.74231e-15	6.02829e-08	0	1.90548e-05	-4.0948e-05	6.00043e-05
3045	0	0.000921944	0	6.28791e-13	2.40658e-08	0	0	0	0
3046	0	0.000913889	0	8.23234e-13	2.41538e-08	0	4.349e-06	-1.10798e-05	1.55221e-05
3047	0	0.000905833	0	3.84583e-13	2.42441e-08	0	0	0	0
3048	0	0.000897778	0	-8.45022e-14	2.4336e-08	0	4.63934e-06	-1.15466e-05	1.61916e-05
3049	0	0.000889722	0	-4.91607e-14	2.443e-08	0	0	0	0
3050	0	0.000881667	0	7.655e-14	2.45258e-08	0	4.85769e-06	-1.2002e-05	1.68671e-05
3051	0	0.000873615	0	6.08816e-14	2.46232e-08	0	0	0	0
3052	0	0.000865563	0	2.75265e-14	2.47222e-08	0	5.07949e-06	-1.24357e-05	1.75223e-05
3053	0	0.000857507	0	4.70005e-14	2.48232e-08	0	0	0	0
3054	0	0.000849451	0	7.51649e-14	2.49259e-08	0	5.29524e-06	-1.28737e-05	1.81793e-05
3055	0	0.000841392	0	6.53149e-14	2.50303e-08	0	0	0	0
3056	0	0.000833333	0	5.33231e-14	2.51365e-08	0	5.51473e-06	-1.33087e-05	1.88328e-05
3057	0	0.00082528	0	5.65904e-14	2.52444e-08	0	0	0	0
3058	0	0.000817226	0	6.27891e-14	2.5354e-08	0	5.73165e-06	-1.37434e-05	1.94852e-05
3059	0	0.00080917	0	5.98555e-14	2.54654e-08	0	0	0	0
3060	0	0.000801114	0	4.73268e-14	2.55786e-08	0	5.95085e-06	-1.41786e-05	2.01383e-05
3061	0	0.000793057	0	4.60244e-14	2.56935e-08	0	0	0	0
3062	0	0.000785	0	4.79482e-14	2.58102e-08	0	6.16945e-06	-1.46163e-05	2.07943e-05
3063	0	0.000776945	0	4.11161e-14	2.59286e-08	0	0	0	0
3064	0	0.000768889	0	3.74864e-14	2.60488e-08	0	6.38916e-06	-1.50538e-05	2.145e-05
3065	0	0.000760833	0	2.60612e-14	2.61708e-08	0	0	0	0
3066	0	0.000752777	0	2.30439e-14	2.62945e-08	0	6.6094e-06	-1.54921e-05	2.21058e-05
3067	0	0.000744722	0	9.96733e-15	2.642e-08	0	0	0	0
3068	0	0.000736667	0	3.18666e-15	2.65472e-08	0	6.83066e-06	-1.59306e-05	2.27626e-05
3069	0	0.000728609	0	2.93382e-15	2.66762e-08	0	0	0	0
3070	0	0.000720552	0	2.5243e-15	2.68071e-08	0	7.05024e-06	-1.63697e-05	2.34211e-05
3071	0	0.000712496	0	3.37067e-15	2.69396e-08	0	0	0	0
3072	0	0.000704439	0	2.26928e-15	2.7074e-08	0	7.26976e-06	-1.6809e-05	2.40798e-05
3073	0	0.000696386	0	1.97275e-15	2.721e-08	0	0	0	0
3074	0	0.000688333	0	1.388e-15	2.73479e-08	0	7.4895e-06	-1.72488e-05	2.47391e-05
3075	0	0.000680276	0	8.0555e-16	2.74875e-08	0	0	0	0
3076	0	0.000672219	0	2.2151e-16	2.7629e-08	0	7.70913e-06	-1.76884e-05	2.5398e-05
3077	0	0.000664165	0	-4.50244e-17	2.77721e-08	0	0	0	0
3078	0	0.000656111	0	9.76398e-16	2.79171e-08	0	7.92827e-06	-1.81276e-05	2.60563e-05
3079	0	0.000648055	0	-1.41884e-15	2.80638e-08	0	0	0	0
3080	0	0.00064	0	-8.14714e-16	2.82123e-08	0	8.14796e-06	-1.85677e-05	2.6716e-05
3081	0	0.000631945	0	-2.60768e-16	2.83626e-08	0	0	0	0
3082	0	0.000623891	0	-8.74438e-17	2.85147e-08	0	8.36751e-06	-1.90081e-05	2.7376e-05
3083	0	0.000615834	0	1.26075e-16	2.86685e-08	0	0	0	0
3084	0	0.000607778	0	2.9838e-17	2.88242e-08	0	8.58695e-06	-1.94484e-05	2.80357e-05
3085	0	0.000599722	0	-1.34424e-15	2.89816e-08	0	0	0	0
3086	0	0.000591667	0	-2.10013e-15	2.91408e-08	0	8.80684e-06	-1.98893e-05	2.86964e-05
3087	0	0.00058361	0	-1.94037e-15	2.93017e-08	0	0	0	0
3088	0	0.000575553	0	-2.71191e-15	2.94645e-08	0	9.02665e-06	-2.03304e-05	2.93573e-05
3089	0	0.000567497	0	-2.10871e-15	2.9629e-08	0	0	0	0
3090	0	0.000559441	0	-2.59938e-15	2.97953e-08	0	9.24617e-06	-2.07715e-05	3.00179e-05
3091	0	0.000551387	0	-2.03888e-15	2.99634e-08	0	0	0	0
3092	0	0.000543333	0	-3.07091e-15	3.01332e-08	0	9.46575e-06	-2.12126e-05	3.06786e-05
3093	0	0.000535277	0	-1.52041e-15	3.03049e-08	0	0	0	0
3094	0	0.00052722	0	-3.70015e-15	3.04783e-08	0	9.68525e-06	-2.16536e-05	3.13391e-05
3095	0	0.000519166	0	-1.99177e-15	3.06534e-08	0	0	0	0
3096	0	0.000511112	0	-3.55946e-15	3.08304e-08	0	9.90432e-06	-2.20943e-05	3.19989e-05
3097	0	0.000503056	0	-1.82351e-15	3.10091e-08	0	0	0	0
3098	0	-0.000383056	0	4.93742e-15	6.06127e-08	0	0	0	0
3099	0	-0.000391111	0	8.59106e-15	6.09422e-08	0	1.9017e-05	-4.08928e-05	5.99115e-05
3100	0	-0.000399167	0	7.74486e-15	6.12715e-08	0	0	0	0
3101	0	-0.000407222	0	8.91864e-15	6.16004e-08	0	1.89592e-05	-4.07984e-05	5.97594e-05
3102	0	-0.000415278	0	6.3697e-15	6.19288e-08	0	0	0	0
3103	0	-0.000423333	0	8.79832e-15	6.22567e-08	0	1.88801e-05	-4.06615e-05	5.95434e-05
3104	0	-0.000431385	0	8.79928e-15	6.25837e-08	0	0	0	0
3105	0	-0.000439437	0	1.13954e-14	6.29101e-08	0	1.87779e-05	-4.04796e-05	5.92596e-05
3106	0	-0.000447493	0	7.13113e-15	6.32357e-08	0	0	0	0
3107	0	-0.000455549	0	1.16692e-14	6.35605e-08	0	1.86514e-05	-4.02487e-05	5.89022e-05
3108	0	-0.000463608	0	1.04869e-14	6.38844e-08	0	0	0	0
3109	0	-0.000471667	0	1.36638e-14	6.42071e-08	0	1.84986e-05	-3.99666e-05	5.84674e-05
3110	0	-0.00047972	0	7.70719e-15	6.45283e-08	0	0	0	0
3111	0	-0.000487774	0	1.29569e-14	6.48483e-08	0	1.83182e-05	-3.96288e-05	5.79492e-05
3112	0	-0.00049583	0	1.2203e-14	6.51668e-08	0	0	0	0
3113	0	-0.000503886	0	1.65573e-14	6.54837e-08	0	1.81077e-05	-3.92326e-05	5.73428e-05
3114	0	-0.000511943	0	9.29002e-15	6.5799e-08	0	0	0	0
3115	0	-0.00052	0	1.60663e-14	6.61124e-08	0	1.78657e-05	-3.87728e-05	5.66413e-05
3116	0	-0.000528055	0	1.71343e-14	6.64238e-08	0	0	0	0
3117	0	-0.000536111	0	1.82358e-14	6.6733e-08	0	1.75898e-05	-3.82462e-05	5.58394e-05
3118	0	-0.000544167	0	1.40536e-14	6.704e-08	0	0	0	0
3119	0	-0.000552223	0	1.55978e-14	6.73446e-08	0	1.72784e-05	-3.76484e-05	5.49301e-05
3120	0	-0.000560278	0	1.96769e-14	6.76466e-08	0	0	0	0
3121	0	-0.000568333	0	1.71749e-14	6.79459e-08	0	1.69283e-05	-3.69747e-05	5.39065e-05
3122	0	-0.000576391	0	1.47481e-14	6.82425e-08	0	0	0	0
3123	0	-0.000584448	0	1.43278e-14	6.85359e-08	0	1.65376e-05	-3.62182e-05	5.27591e-05
3124	0	-0.000592504	0	2.38443e-14	6.88262e-08	0	0	0	0
3125	0	-0.000600561	0	2.08815e-14	6.91129e-08	0	1.61026e-05	-3.53764e-05	5.1483e-05
3126	0	-0.000608614	0	1.63854e-14	6.93961e-08	0	0	0	0
3127	0	-0.000616667	0	1.81514e-14	6.96755e-08	0	1.56221e-05	-3.44415e-05	5.00676e-05
3128	0	-0.000624724	0	2.99628e-14	6.99511e-08	0	0	0	0
3129	0	-0.000632781	0	2.43831e-14	7.02225e-08	0	1.50916e-05	-3.34098e-05	4.85064e-05
3130	0	-0.000640835	0	2.1147e-14	7.04895e-08	0	0	0	0
3131	0	-0.000648889	0	2.17573e-14	7.07519e-08	0	1.45096e-05	-3.22723e-05	4.67869e-05
3132	0	-0.000656945	0	3.63845e-14	7.10096e-08	0	0	0	0
3133	0	-0.000665	0	3.09274e-14	7.12622e-08	0	1.38713e-05	-3.10264e-05	4.49035e-05
3134	0	-0.000673055	0	2.32309e-14	7.15096e-08	0	0	0	0
3135	0	-0.00068111	0	2.71596e-14	7.17515e-08	0	1.31748e-05	-2.9661e-05	4.28415e-05
3136	0	-0.000689166	0	4.32156e-14	7.19877e-08	0	0	0	0
3137	0	-0.000697222	0	3.86402e-14	7.22178e-08	0	1.24146e-05	-2.81719e-05	4.05934e-05
3138	0	-0.000705278	0	2.51226e-14	7.24418e-08	0	0	0	0
3139	0	-0.000713333	0	3.33098e-14	7.26592e-08	0	1.15893e-05	-2.6549e-05	3.81448e-05
3140	0	-0.00072139	0	4.88479e-14	7.28699e-08	0	0	0	0
3141	0	-0.000729447	0	4.30181e-14	7.30734e-08	0	1.06929e-05	-2.47882e-05	3.54888e-05
3142	0	-0.000737503	0	2.93263e-14	7.32696e-08	0	0	0	0
3143	0	-0.000745559	0	3.1544e-14	7.34581e-08	0	9.7234e-06	-2.2876e-05	3.26069e-05
3144	0	-0.000753613	0	6.16726e-14	7.36384e-08	0	0	0	0
3145	0	-0.000761667	0	4.35205e-14	7.38105e-08	0	8.67369e-06	-2.08094e-05	2.94925e-05
3146	0	-0.000769723	0	3.52125e-14	7.3974e-08	0	0	0	0
3147	0	-0.00077778	0	2.99473e-14	7.41286e-08	0	7.5418e-06	-1.85718e-05	2.6123e-05
3148	0	-0.000785834	0	7.7251e-14	7.42735e-08	0	0	0	0
3149	0	-0.000793888	0	3.82959e-14	7.44091e-08	0	6.32049e-06	-1.61609e-05	2.24932e-05
3150	0	-0.000801944	0	4.72462e-14	7.45343e-08	0	0	0	0
5980	0	-0.002704	0	6.98261e-11	-1.4854e-10	0	-1.31322e-05	1.95402e-05	3.26727e-05
5981	0	-0.00270067	0	-4.26512e-11	3.15475e-12	0	0	0	0
6136	0	0.001814	0	-6.40759e-12	1.90629e-08	0	9.89061e-07	-1.0265e-06	2.05831e-06
6202	0	0.00180233	0	-6.88499e-13	1.90852e-08	0	0	0	0
28731	0	-0.00202	0	-4.15454e-11	-1.25184e-07	0	0.000191415	-0.000374209	0.000566615
28732	0	-0.00203545	0	2.10229e-11	-1.19016e-07	0	0	0	0
28733	0	-0.00205091	0	-8.36632e-11	-1.12266e-07	0	0.000222209	-0.000431972	0.000655579
28734	0	-0.00206637	0	7.56168e-11	-1.05645e-07	0	0	0	0
28735	0	-0.00208182	0	-1.41504e-10	-9.78446e-08	0	0.000245166	-0.000474624	0.000721525
28736	0	-0.00209728	0	8.07603e-11	-9.0972e-08	0	0	0	0
28737	0	-0.00211273	0	-2.06324e-10	-8.20274e-08	0	0.000259934	-0.000500545	0.000762648
28738	0	-0.00212818	0	1.43624e-10	-7.55019e-08	0	0	0	0
28739	0	-0.00214364	0	-2.94603e-10	-6.57357e-08	0	0.000265241	-0.000507109	0.000774396
28740	0	-0.00215909	0	1.62399e-10	-5.98626e-08	0	0	0	0
28741	0	-0.00217455	0	-3.7064e-10	-4.92586e-08	0	0.000260656	-0.000496286	0.000759417
28742	0	-0.00219	0	2.26116e-10	-4.45479e-08	0	0	0	0
28743	0	-0.00220545	0	-4.54333e-10	-3.33829e-08	0	0.000247197	-0.000467813	0.000717151
28744	0	-0.00222091	0	2.38932e-10	-3.01343e-08	0	0	0	0
28745	0	-0.00223636	0	-5.0951e-10	-1.85265e-08	0	0.000226131	-0.00042604	0.000653743
28746	0	-0.00225182	0	2.74157e-10	-1.70308e-08	0	0	0	0
28747	0	-0.00226727	0	-5.17768e-10	-5.38853e-09	0	0.000197154	-0.000373883	0.000572581
28748	0	-0.00228272	0	2.49495e-10	-5.53125e-09	0	0	0	0
28749	0	-0.00229818	0	-4.85447e-10	5.94312e-09	0	0.00016416	-0.00031478	0.00047976
28750	0	-0.00231363	0	2.39923e-10	4.15821e-09	0	0	0	0
28751	0	-0.00232909	0	-4.24267e-10	1.49261e-08	0	0.000129135	-0.000252389	0.000381842
28752	0	-0.00234454	0	1.78462e-10	1.19104e-08	0	0	0	0
28753	0	0.00122	0	1.24137e-15	2.17937e-08	0	3.05966e-06	-6.43527e-06	9.49526e-06
28754	0	0.00123611	0	-2.24976e-14	2.16909e-08	0	0	0	0
28755	0	0.00125222	0	-1.59118e-14	2.159e-08	0	2.94585e-06	-6.20383e-06	9.14994e-06
28756	0	0.00126833	0	1.03324e-14	2.1491e-08	0	0	0	0
28757	0	0.00128444	0	3.13333e-15	2.13938e-08	0	2.83275e-06	-5.9797e-06	8.81277e-06
28758	0	0.00130055	0	-2.81421e-14	2.12983e-08	0	0	0	0
28759	0	0.00131667	0	-1.94816e-14	2.12046e-08	0	2.72408e-06	-5.75789e-06	8.48219e-06
28760	0	0.00133278	0	1.64609e-14	2.11127e-08	0	0	0	0
28761	0	0.00134889	0	6.15444e-15	2.10226e-08	0	2.61588e-06	-5.54495e-06	8.16115e-06
28762	0	0.001365	0	-3.79169e-14	2.0934e-08	0	0	0	0
28763	0	0.00138111	0	-2.57164e-14	2.08472e-08	0	2.51348e-06	-5.33407e-06	7.84772e-06
28764	0	0.00139722	0	2.5293e-14	2.07621e-08	0	0	0	0
28765	0	0.00141333	0	1.23775e-14	2.06787e-08	0	2.41079e-06	-5.1346e-06	7.54581e-06
28766	0	0.00142945	0	-5.06488e-14	2.05966e-08	0	0	0	0
28767	0	0.00144556	0	-3.57632e-14	2.05162e-08	0	2.31602e-06	-4.93643e-06	7.25256e-06
28768	0	0.00146167	0	3.77382e-14	2.04376e-08	0	0	0	0
28769	0	0.00147778	0	1.96676e-14	2.03604e-08	0	2.22009e-06	-4.7538e-06	6.97455e-06
28770	0	0.00149389	0	-7.16673e-14	2.02844e-08	0	0	0	0
28873	0	-0.00270133	0	-2.37375e-11	-1.00649e-10	0	-2.70844e-05	6.0081e-05	9.40051e-05
28874	0	-0.002702	0	2.44174e-11	-9.06137e-11	0	0	0	0
28875	0	0.00180467	0	-2.09858e-12	1.9081e-08	0	9.27304e-07	-1.4486e-06	2.3865e-06
28876	0	0.001807	0	-2.09471e-13	1.90795e-08	0	0	0	0
28877	0	0.000495	0	-3.06785e-15	3.11897e-08	0	1.01234e-05	-2.25352e-05	3.26588e-05
28878	0	0.000486946	0	4.15306e-16	3.13719e-08	0	0	0	0
28879	0	0.000478892	0	-1.81854e-15	3.1556e-08	0	1.03422e-05	-2.29755e-05	3.33181e-05
28880	0	0.000470836	0	3.25115e-16	3.17419e-08	0	0	0	0
28881	0	0.00046278	0	-1.25458e-15	3.19295e-08	0	1.05606e-05	-2.34156e-05	3.39764e-05
28882	0	0.000454723	0	-1.13235e-15	3.21189e-08	0	0	0	0
28883	0	0.000446667	0	-1.36114e-15	3.23101e-08	0	1.07792e-05	-2.38559e-05	3.46353e-05
28884	0	0.000438611	0	4.57946e-16	3.25031e-08	0	0	0	0
28885	0	0.000430555	0	5.47038e-16	3.26979e-08	0	1.09973e-05	-2.42958e-05	3.52937e-05
28886	0	0.000422499	0	8.38305e-16	3.28944e-08	0	0	0	0
28887	0	0.000414442	0	6.57711e-16	3.30927e-08	0	1.1215e-05	-2.47352e-05	3.59508e-05
28888	0	0.000406388	0	-3.03155e-16	3.32927e-08	0	0	0	0
28889	0	0.000398333	0	-1.29763e-16	3.34946e-08	0	1.14329e-05	-2.51745e-05	3.6608e-05
28890	0	0.000390278	0	2.47815e-15	3.36982e-08	0	0	0	0
28891	0	0.000382222	0	3.60556e-15	3.39036e-08	0	1.16499e-05	-2.56134e-05	3.72647e-05
28892	0	0.000374168	0	4.18416e-15	3.41107e-08	0	0	0	0
28893	0	0.000366114	0	3.64312e-15	3.43195e-08	0	1.18668e-05	-2.60517e-05	3.79197e-05
28894	0	0.000358057	0	1.5157e-15	3.45303e-08	0	0	0	0
28895	0	0.00035	0	1.35825e-16	3.47427e-08	0	1.20841e-05	-2.64897e-05	3.85745e-05
28896	0	0.000341947	0	3.04647e-15	3.49569e-08	0	0	0	0
28897	0	0.000333893	0	3.86681e-15	3.51728e-08	0	1.22999e-05	-2.69271e-05	3.92283e-05
28898	0	0.000325837	0	2.89245e-15	3.53906e-08	0	0	0	0
28899	0	0.000317781	0	1.17145e-15	3.56101e-08	0	1.2516e-05	-2.73637e-05	3.98804e-05
28900	0	0.000309724	0	1.48549e-16	3.58314e-08	0	0	0	0
28901	0	0.000301667	0	-1.35942e-15	3.60545e-08	0	1.2732e-05	-2.77999e-05	4.05321e-05
28902	0	0.000293611	0	-3.14902e-16	3.62793e-08	0	0	0	0
28903	0	0.000285556	0	-8.3701e-17	3.65058e-08	0	1.29468e-05	-2.82355e-05	4.11825e-05
28904	0	0.0002775	0	-1.75606e-15	3.67341e-08	0	0	0	0
28905	0	0.000269444	0	-2.11908e-15	3.69642e-08	0	1.31617e-05	-2.86705e-05	4.18324e-05
28906	0	0.000261389	0	-2.37034e-15	3.7196e-08	0	0	0	0
28907	0	0.000253333	0	-1.44421e-15	3.74295e-08	0	1.33755e-05	-2.9104e-05	4.24798e-05
28908	0	0.000245276	0	-2.66562e-15	3.76648e-08	0	0	0	0
28909	0	0.000237219	0	-2.76255e-15	3.79019e-08	0	1.35885e-05	-2.95361e-05	4.31248e-05
28910	0	0.000229163	0	-3.18632e-15	3.81407e-08	0	0	0	0
28911	0	0.000221107	0	-3.22408e-15	3.83812e-08	0	1.38005e-05	-2.99665e-05	4.37673e-05
28912	0	0.000213053	0	-2.79527e-15	3.86233e-08	0	0	0	0
28913	0	0.000205	0	-2.48056e-15	3.88672e-08	0	1.40114e-05	-3.03952e-05	4.44068e-05
28914	0	0.000196945	0	-2.24784e-15	3.91129e-08	0	0	0	0
28915	0	0.00018889	0	-2.79755e-15	3.93602e-08	0	1.42214e-05	-3.08221e-05	4.50438e-05
28916	0	0.000180839	0	-2.60877e-15	3.96092e-08	0	0	0	0
28917	0	0.000172787	0	-2.821e-15	3.986e-08	0	1.44302e-05	-3.12469e-05	4.56773e-05
28918	0	0.000164727	0	-2.22308e-15	4.01126e-08	0	0	0	0
28919	0	0.000156667	0	-2.34308e-15	4.0367e-08	0	1.46377e-05	-3.16696e-05	4.63075e-05
28920	0	0.000148617	0	-1.77538e-15	4.06228e-08	0	0	0	0
28921	0	-0.00081	0	1.70194e-14	7.46496e-08	0	5.00763e-06	-1.35585e-05	1.85778e-05
28922	0	-0.000818054	0	9.49926e-14	7.47531e-08	0	0	0	0
28923	0	-0.000826108	0	2.71875e-14	7.48465e-08	0	3.59475e-06	-1.07643e-05	1.43739e-05
28924	0	-0.000834164	0	5.50634e-14	7.4927e-08	0	0	0	0
28925	0	-0.00084222	0	1.71011e-14	7.49971e-08	0	2.07811e-06	-7.75615e-06	9.85207e-06
28926	0	-0.000850277	0	1.23382e-13	7.50524e-08	0	0	0	0
28927	0	-0.000858333	0	6.52747e-14	7.50972e-08	0	4.47206e-07	-4.53166e-06	5.01044e-06
28928	0	-0.000866389	0	5.47068e-14	7.5126e-08	0	0	0	0
28929	0	-0.000874445	0	7.27695e-14	7.51439e-08	0	-1.29646e-06	-1.07098e-06	6.15745e-07
28930	0	-0.000882501	0	1.13341e-13	7.51439e-08	0	0	0	0
28931	0	-0.000890558	0	1.5027e-13	7.51325e-08	0	-3.16608e-06	2.62197e-06	5.8283e-06
28932	0	-0.000898612	0	2.07732e-14	7.51023e-08	0	0	0	0
28933	0	-0.000906667	0	1.65349e-13	7.50599e-08	0	-5.16078e-06	6.58171e-06	1.17635e-05
28934	0	-0.000914722	0	9.86722e-14	7.4997e-08	0	0	0	0
28935	0	-0.000922778	0	2.37326e-13	7.49208e-08	0	-7.294e-06	1.08019e-05	1.8115e-05
28936	0	-0.000930832	0	9.7723e-15	7.48238e-08	0	0	0	0
28937	0	-0.000938886	0	2.16797e-13	7.4712e-08	0	-9.56306e-06	1.53162e-05	2.48938e-05
28938	0	-0.000946943	0	1.18114e-13	7.45779e-08	0	0	0	0
28939	0	-0.000955	0	2.49708e-13	7.44273e-08	0	-1.19833e-05	2.01196e-05	3.21185e-05
28940	0	-0.000963053	0	1.91508e-14	7.42547e-08	0	0	0	0
28941	0	-0.000971107	0	2.06328e-13	7.40637e-08	0	-1.4555e-05	2.52446e-05	3.98125e-05
28942	0	-0.000979163	0	1.78935e-13	7.38489e-08	0	0	0	0
28943	0	-0.000987219	0	2.38423e-13	7.3614e-08	0	-1.72922e-05	3.0686e-05	4.79933e-05
28944	0	-0.000995276	0	5.38104e-14	7.33555e-08	0	0	0	0
28945	0	-0.00100333	0	1.73006e-13	7.3075e-08	0	-2.01934e-05	3.64782e-05	5.66845e-05
28946	0	-0.00101139	0	2.1018e-13	7.27687e-08	0	0	0	0
28947	0	-0.00101944	0	2.13115e-13	7.24389e-08	0	-2.3277e-05	4.26149e-05	6.59071e-05
28948	0	-0.0010275	0	7.80735e-14	7.20831e-08	0	0	0	0
28949	0	-0.00103556	0	1.76872e-13	7.17022e-08	0	-2.65408e-05	4.91287e-05	7.56829e-05
28950	0	-0.00104361	0	2.54281e-13	7.12926e-08	0	0	0	0
28951	0	-0.00105167	0	1.81326e-13	7.08564e-08	0	-2.99953e-05	5.60209e-05	8.6032e-05
28952	0	-0.00105972	0	8.66806e-14	7.0391e-08	0	0	0	0
28953	0	-0.00106778	0	9.92383e-14	6.98976e-08	0	-3.36468e-05	6.33268e-05	9.69873e-05
28954	0	-0.00107584	0	3.16455e-13	6.93717e-08	0	0	0	0
28955	0	-0.00108389	0	1.80562e-14	6.88171e-08	0	-3.74994e-05	7.10439e-05	0.000108559
28956	0	-0.00109195	0	1.99031e-13	6.82283e-08	0	0	0	0
28957	0	-0.0011	0	-1.04693e-13	6.76114e-08	0	-4.15646e-05	7.91982e-05	0.000120777
28958	0	-0.00110805	0	5.04833e-13	6.69537e-08	0	0	0	0
28959	0	-0.00111611	0	-1.40211e-13	6.627e-08	0	-4.585e-05	8.77885e-05	0.000133656
28960	0	-0.00112416	0	3.43257e-13	6.55408e-08	0	0	0	0
28961	0	-0.00113221	0	-1.46348e-13	6.47893e-08	0	-5.03617e-05	9.68274e-05	0.000147205
28962	0	-0.00114027	0	5.18959e-13	6.39818e-08	0	0	0	0
28963	0	-0.00114833	0	1.3734e-14	6.31563e-08	0	-5.51088e-05	0.000106309	0.000161438
28964	0	-0.00115638	0	1.34503e-13	6.22704e-08	0	0	0	0
28965	0	0.000140566	0	-2.1845e-15	4.08802e-08	0	1.48438e-05	-3.20895e-05	4.69335e-05
28966	0	0.000132508	0	-1.80331e-15	4.11396e-08	0	0	0	0
28967	0	0.00012445	0	-2.07019e-15	4.14007e-08	0	1.50484e-05	-3.25069e-05	4.75555e-05
28968	0	0.000116391	0	-1.69549e-15	4.16634e-08	0	0	0	0
28969	0	0.000108333	0	-1.93014e-15	4.19278e-08	0	1.52513e-05	-3.29211e-05	4.81727e-05
28970	0	0.000100277	0	-1.42953e-15	4.21939e-08	0	0	0	0
28971	0	9.22204e-05	0	-1.71246e-15	4.24616e-08	0	1.54523e-05	-3.33319e-05	4.87844e-05
28972	0	8.41643e-05	0	-1.53882e-15	4.27309e-08	0	0	0	0
28973	0	7.61081e-05	0	-1.32976e-15	4.30018e-08	0	1.56512e-05	-3.37389e-05	4.93903e-05
28974	0	6.8054e-05	0	-1.41238e-15	4.32743e-08	0	0	0	0
28975	0	-0.00116443	0	2.58423e-13	6.13701e-08	0	-6.00948e-05	0.00011624	0.000176353
28976	0	-0.00117249	0	1.97879e-13	6.03992e-08	0	0	0	0
28977	0	-0.00118055	0	6.50812e-13	5.94151e-08	0	-6.5328e-05	0.000126631	0.00019198
28978	0	-0.00118861	0	-2.25749e-13	5.83597e-08	0	0	0	0
28979	0	-0.00119667	0	8.8588e-13	5.72889e-08	0	-7.0798e-05	0.000137524	0.000208342
28980	0	-0.00120472	0	-9.73141e-14	5.61448e-08	0	0	0	0
28981	0	-0.00121278	0	1.01037e-12	5.49804e-08	0	-7.64952e-05	0.000148887	0.000225404
28982	0	-0.00122084	0	-4.4191e-13	5.37472e-08	0	0	0	0
28983	0	-0.00122889	0	9.2665e-13	5.24863e-08	0	-8.24213e-05	0.000160764	0.000243205
28984	0	-0.00123695	0	-4.69539e-14	5.11581e-08	0	0	0	0
67495	0	-0.001245	0	8.73569e-13	4.97949e-08	0	-8.85864e-05	0.00017312	0.000261728
67496	0	-0.00125306	0	-3.23995e-13	4.83698e-08	0	0	0	0
67497	0	-0.00126111	0	6.22561e-13	4.6902e-08	0	-9.49646e-05	0.000185954	0.000280938
67498	0	-0.00126917	0	1.03668e-13	4.53742e-08	0	0	0	0
67499	0	-0.00127722	0	4.99679e-13	4.37975e-08	0	-0.000101567	0.000199225	0.000300815
67500	0	-0.00128528	0	-2.04412e-13	4.21642e-08	0	0	0	0
67501	0	-0.00129333	0	2.40391e-13	4.04769e-08	0	-0.000108379	0.00021296	0.00032136
67502	0	-0.00130139	0	1.91004e-13	3.87324e-08	0	0	0	0
67503	0	-0.00130944	0	-1.82623e-14	3.69306e-08	0	-0.000115385	0.000227085	0.000342496
67506	0	-0.0013175	0	-8.4694e-14	3.50722e-08	0	0	0	0
67507	0	6e-05	0	-3.17668e-16	4.35485e-08	0	1.58478e-05	-3.41416e-05	4.99898e-05
67508	0	5.19438e-05	0	8.19169e-16	4.38243e-08	0	0	0	0
67509	0	4.38876e-05	0	1.7634e-15	4.41017e-08	0	1.60417e-05	-3.45396e-05	5.05822e-05
67510	0	3.58336e-05	0	2.41942e-15	4.43807e-08	0	0	0	0
67511	0	2.77796e-05	0	1.74994e-15	4.46612e-08	0	1.62332e-05	-3.49327e-05	5.11667e-05
67512	0	1.97231e-05	0	7.84477e-16	4.49434e-08	0	0	0	0
67513	0	1.16667e-05	0	1.41781e-16	4.52272e-08	0	1.64222e-05	-3.53205e-05	5.17431e-05
67514	0	3.61288e-06	0	-3.00657e-16	4.55124e-08	0	0	0	0
67515	0	-4.4409e-06	0	9.19856e-16	4.57991e-08	0	1.66078e-05	-3.57022e-05	5.23104e-05
67516	0	-1.24971e-05	0	-1.61566e-16	4.60875e-08	0	0	0	0
67517	0	-0.00132555	0	-2.66162e-13	3.31551e-08	0	-0.000122589	0.000241628	0.000364237
67518	0	-0.00133361	0	4.86874e-13	3.11761e-08	0	0	0	0
67519	0	-0.00134167	0	-3.71317e-13	2.91397e-08	0	-0.000129987	0.000256499	0.000386509
67520	0	-0.00134972	0	2.20337e-14	2.70399e-08	0	0	0	0
67521	0	-0.00135778	0	-5.10129e-13	2.48847e-08	0	-0.000137513	0.00027169	0.00040923
67522	0	-0.00136583	0	5.23702e-13	2.26582e-08	0	0	0	0
67523	0	-0.00137389	0	-1.81752e-13	2.03789e-08	0	-0.000145231	0.000287103	0.000432357
67524	0	-0.00138195	0	-1.3863e-13	1.80283e-08	0	0	0	0
67525	0	-0.00139	0	-2.484e-13	1.56247e-08	0	-0.000152972	0.000302766	0.000455769
67526	0	-0.00139806	0	4.90348e-13	1.31455e-08	0	0	0	0
67527	0	-0.00140611	0	4.02518e-13	1.06126e-08	0	-0.000160842	0.000318425	0.000479289
67528	0	-0.00141416	0	-5.06775e-13	8.01021e-09	0	0	0	0
67529	0	-0.00142222	0	-1.71139e-14	5.35014e-09	0	-0.000168559	0.000334232	0.000502848
67530	0	-0.00143028	0	4.41087e-13	2.61827e-09	0	0	0	0
67531	0	-0.00143833	0	9.08057e-13	-1.73272e-10	0	-0.000176444	0.000349843	0.00052631
67532	0	-0.00144639	0	-8.13498e-13	-3.02517e-09	0	0	0	0
67533	0	-0.00145444	0	-4.0697e-14	-5.94161e-09	0	-0.000183975	0.000365505	0.000549543
67534	0	-0.0014625	0	8.00729e-13	-8.9221e-09	0	0	0	0
67535	0	-0.00147055	0	1.31212e-12	-1.19668e-08	0	-0.000191692	0.000380621	0.000572337
67536	0	-0.00147861	0	-1.07551e-12	-1.50638e-08	0	0	0	0
67537	0	-0.00148667	0	-9.88315e-13	-1.82274e-08	0	-0.000198707	0.000395695	0.000594496
67538	0	-0.00149472	0	1.89782e-12	-2.145e-08	0	0	0	0
67539	0	-0.00150278	0	1.53942e-12	-2.47305e-08	0	-0.000206108	0.000409706	0.000615839
67540	0	-0.00151083	0	-1.50557e-12	-2.80598e-08	0	0	0	0
67541	0	-0.00151889	0	-2.73881e-12	-3.14455e-08	0	-0.000212244	0.000423649	0.000636069
67542	0	-0.00152694	0	4.0007e-12	-3.48981e-08	0	0	0	0
67543	0	-0.001535	0	4.41389e-12	-3.83931e-08	0	-0.000219316	0.000435837	0.000655188
67544	0	-0.00154306	0	-1.77195e-12	-4.19281e-08	0	0	0	0
67545	0	-0.00155111	0	-3.9574e-12	-4.55085e-08	0	-0.000223964	0.000447874	0.000672019
67546	0	-0.00155917	0	6.55257e-12	-4.916e-08	0	0	0	0
67547	0	-0.00156723	0	9.27442e-12	-5.28431e-08	0	-0.000230315	0.000457635	0.000688001
67548	0	-0.00157528	0	-2.23114e-12	-5.65365e-08	0	0	0	0
67549	0	-0.00158333	0	-9.06904e-12	-6.02655e-08	0	-0.000232903	0.000467322	0.000700668
67550	0	-0.00159139	0	9.20204e-12	-6.40832e-08	0	0	0	0
67551	0	-0.00159945	0	1.38804e-11	-6.79094e-08	0	-0.000238498	0.000473914	0.00071248
67552	0	-0.0016075	0	-7.30989e-13	-7.1716e-08	0	0	0	0
67553	0	-0.00161555	0	-1.11641e-11	-7.55386e-08	0	-0.000239132	0.00048049	0.000720169
67554	0	-0.00162361	0	5.82482e-12	-7.94708e-08	0	0	0	0
67555	0	-0.00163167	0	1.72395e-11	-8.33969e-08	0	-0.000243122	0.000483243	0.000726431
67556	0	-0.00163972	0	-1.38426e-12	-8.72423e-08	0	0	0	0
67557	0	-0.00164778	0	-1.89321e-12	-9.11269e-08	0	-0.000242891	0.000487547	0.00073055
67558	0	-0.00165583	0	-3.47661e-12	-9.50909e-08	0	0	0	0
67559	0	-0.00166389	0	-4.35635e-12	-9.91051e-08	0	-0.00024593	0.000492687	0.000738651
67560	0	-0.00167194	0	-9.61973e-12	-1.03047e-07	0	0	0	0
67561	0	-2.05533e-05	0	9.55528e-16	4.63774e-08	0	1.67898e-05	-3.60775e-05	5.28678e-05
67562	0	-2.861e-05	0	-4.39316e-16	4.66688e-08	0	0	0	0
67563	0	-3.66667e-05	0	-8.86215e-16	4.69616e-08	0	1.69685e-05	-3.64457e-05	5.34145e-05
67564	0	-4.47224e-05	0	-6.17795e-16	4.72559e-08	0	0	0	0
67565	0	-5.27781e-05	0	-5.64782e-16	4.75517e-08	0	1.71431e-05	-3.68066e-05	5.39499e-05
67566	0	-6.08343e-05	0	-7.88894e-16	4.78489e-08	0	0	0	0
67567	0	-6.88905e-05	0	-6.20832e-16	4.81476e-08	0	1.73134e-05	-3.71591e-05	5.44727e-05
67568	0	-7.69453e-05	0	-4.31033e-16	4.84476e-08	0	0	0	0
67569	0	-8.5e-05	0	-1.66809e-15	4.87489e-08	0	1.7479e-05	-3.75025e-05	5.49818e-05
67570	0	-9.30555e-05	0	-1.22773e-15	4.90517e-08	0	0	0	0
67571	0	-0.000101111	0	-2.06664e-15	4.93558e-08	0	1.76397e-05	-3.78365e-05	5.54764e-05
67572	0	-0.000109165	0	-1.69774e-15	4.96612e-08	0	0	0	0
67573	0	-0.000117219	0	-1.05018e-15	4.99679e-08	0	1.77948e-05	-3.81599e-05	5.59549e-05
67574	0	-0.000125276	0	-1.27697e-15	5.02759e-08	0	0	0	0
67575	0	-0.000133333	0	-1.63785e-16	5.05853e-08	0	1.79438e-05	-3.84717e-05	5.64157e-05
67576	0	-0.000141386	0	-9.91691e-16	5.08957e-08	0	0	0	0
67577	0	-0.000149439	0	-9.78084e-16	5.12073e-08	0	1.80865e-05	-3.87708e-05	5.68575e-05
67578	0	-0.000157496	0	-1.43796e-15	5.15202e-08	0	0	0	0
67579	0	-0.000165552	0	-4.20975e-16	5.18343e-08	0	1.82222e-05	-3.90566e-05	5.72791e-05
67580	0	-0.000173609	0	-1.26801e-15	5.21495e-08	0	0	0	0
67581	0	-0.000181667	0	3.481e-16	5.24658e-08	0	1.83504e-05	-3.93281e-05	5.76787e-05
67582	0	-0.000189722	0	-1.58701e-15	5.27831e-08	0	0	0	0
67583	0	-0.000197777	0	-2.2894e-15	5.31014e-08	0	1.8471e-05	-3.95835e-05	5.80548e-05
67584	0	-0.000205833	0	-1.90476e-15	5.34208e-08	0	0	0	0
67587	0	-0.000213889	0	-1.43076e-15	5.37411e-08	0	1.85827e-05	-3.98224e-05	5.84053e-05
67588	0	-0.000221945	0	-7.89492e-16	5.40624e-08	0	0	0	0
67589	0	-0.00023	0	6.69993e-16	5.43845e-08	0	1.86847e-05	-4.00431e-05	5.87282e-05
67590	0	-0.000238057	0	1.07766e-15	5.47075e-08	0	0	0	0
67591	0	-0.000246114	0	5.52743e-16	5.50314e-08	0	1.8777e-05	-4.02441e-05	5.90216e-05
67592	0	-0.00025417	0	1.09566e-15	5.53559e-08	0	0	0	0
67593	0	-0.000262226	0	3.06486e-16	5.56812e-08	0	1.88586e-05	-4.04239e-05	5.92831e-05
67594	0	-0.00027028	0	2.00173e-15	5.60071e-08	0	0	0	0
67595	0	-0.000278333	0	9.99427e-16	5.63336e-08	0	1.89286e-05	-4.05813e-05	5.95105e-05
67596	0	-0.00028639	0	1.6533e-15	5.66608e-08	0	0	0	0
67597	0	-0.000294447	0	2.44944e-16	5.69886e-08	0	1.89864e-05	-4.07143e-05	5.97012e-05
67598	0	-0.000302501	0	2.00466e-15	5.73167e-08	0	0	0	0
67599	0	-0.000310555	0	1.97629e-15	5.76453e-08	0	1.90308e-05	-4.08213e-05	5.98527e-05
67600	0	-0.000318611	0	1.88153e-15	5.79743e-08	0	0	0	0
67601	0	-0.000326667	0	4.21716e-15	5.83037e-08	0	1.90607e-05	-4.09004e-05	5.99619e-05
67602	0	-0.000334721	0	2.89102e-15	5.86332e-08	0	0	0	0
67603	0	-0.000342775	0	5.01763e-15	5.8963e-08	0	1.90755e-05	-4.09493e-05	6.00257e-05
67604	0	-0.000350831	0	2.64289e-15	5.92929e-08	0	0	0	0
67605	0	-0.000358888	0	5.86222e-15	5.9623e-08	0	1.9074e-05	-4.09658e-05	6.00409e-05
67606	0	-0.000366944	0	3.90658e-15	5.99529e-08	0	0	0	0
67637	0	-0.00270267	0	7.13376e-11	-6.88451e-11	0	-2.2462e-05	3.55528e-05	5.80527e-05
67638	0	-0.00270333	0	6.99897e-11	-1.12831e-10	0	0	0	0
67656	0	0.00180933	0	1.60047e-12	1.90779e-08	0	6.14033e-07	-1.43365e-06	2.0562e-06
67659	0	0.00181167	0	-2.33961e-12	1.90699e-08	0	0	0	0
67741	0	-0.00236	0	-3.27162e-10	2.16623e-08	0	9.35672e-05	-0.00019116	0.000284934
67742	0	-0.00237545	0	1.46058e-10	1.77933e-08	0	0	0	0
67743	0	-0.00239091	0	-2.42926e-10	2.61243e-08	0	6.00132e-05	-0.000130332	0.000190746
67744	0	-0.00240636	0	9.11282e-11	2.18017e-08	0	0	0	0
67745	0	-0.00242182	0	-1.62974e-10	2.86237e-08	0	3.04954e-05	-7.53744e-05	0.000106005
67746	0	-0.00243727	0	6.56947e-11	2.412e-08	0	0	0	0
67747	0	-0.00245272	0	-1.0423e-10	2.93066e-08	0	5.24486e-06	-2.59213e-05	3.1802e-05
67748	0	-0.00246818	0	2.91417e-11	2.49021e-08	0	0	0	0
67749	0	-0.00248363	0	-6.64427e-11	2.85814e-08	0	-1.55006e-05	1.68904e-05	3.42581e-05
67750	0	-0.00249909	0	2.68171e-11	2.43628e-08	0	0	0	0
67751	0	-0.00251455	0	-3.92399e-11	2.67142e-08	0	-3.28713e-05	5.21169e-05	8.63309e-05
67752	0	-0.00253	0	1.08003e-11	2.27472e-08	0	0	0	0
67753	0	-0.00254545	0	-3.54084e-11	2.40139e-08	0	-4.56581e-05	8.16242e-05	0.000128762
67754	0	-0.00256091	0	1.9927e-11	2.02021e-08	0	0	0	0
67755	0	-0.00257636	0	-3.28361e-11	2.05304e-08	0	-5.69469e-05	0.000106212	0.000164154
67756	0	-0.00259182	0	1.89859e-11	1.68884e-08	0	0	0	0
67757	0	-0.00260727	0	-2.04741e-11	1.6489e-08	0	-6.81024e-05	0.000130067	0.000198463
67758	0	-0.00262273	0	1.1289e-11	1.28149e-08	0	0	0	0
67759	0	-0.00263818	0	-9.55983e-11	1.17376e-08	0	-7.78887e-05	0.000156519	0.000237453
67760	0	-0.00265364	0	9.63806e-11	7.82109e-09	0	0	0	0
67761	0	-0.00266909	0	1.17086e-11	5.86058e-09	0	-9.80533e-05	0.000186206	0.00028999
67762	0	-0.00268455	0	-8.61827e-11	1.88859e-09	0	0	0	0
67763	0	0.00151	0	-5.18872e-14	2.02099e-08	0	2.13511e-06	-4.57144e-06	6.70659e-06
67764	0	0.00152611	0	5.8084e-14	2.01371e-08	0	0	0	0
67765	0	0.00154222	0	3.45537e-14	2.00655e-08	0	2.04729e-06	-4.41075e-06	6.45933e-06
67766	0	0.00155834	0	-1.06251e-13	1.99949e-08	0	0	0	0
67767	0	0.00157445	0	-8.25696e-14	1.99256e-08	0	1.97532e-06	-4.24707e-06	6.22239e-06
67768	0	0.00159056	0	9.23949e-14	1.9858e-08	0	0	0	0
67769	0	0.00160667	0	6.5703e-14	1.97914e-08	0	1.89598e-06	-4.11446e-06	6.01304e-06
67770	0	0.00162278	0	-1.68788e-13	1.97253e-08	0	0	0	0
67771	0	0.00163889	0	-1.37726e-13	1.96605e-08	0	1.83993e-06	-3.96883e-06	5.80886e-06
67772	0	0.001655	0	1.52661e-13	1.95975e-08	0	0	0	0
67773	0	0.00167111	0	1.32018e-13	1.95351e-08	0	1.76398e-06	-3.86387e-06	5.63327e-06
67774	0	0.00168722	0	-2.87046e-13	1.94728e-08	0	0	0	0
67775	0	0.00170333	0	-2.2524e-13	1.94118e-08	0	1.71664e-06	-3.70948e-06	5.42699e-06
67776	0	0.00171944	0	2.8698e-13	1.93533e-08	0	0	0	0
67777	0	0.00173556	0	3.68269e-13	1.92954e-08	0	1.60429e-06	-3.57864e-06	5.19522e-06
67778	0	0.00175167	0	-6.31759e-13	1.92377e-08	0	0	0	0
67779	0	0.00176778	0	-2.68424e-13	1.91833e-08	0	1.46178e-06	-3.21875e-06	4.72129e-06
67780	0	0.00178389	0	1.64662e-12	1.9133e-08	0	0	0	0

## Sheet: microfluctuation
NODE NR	X LOC	Y LOC	Z LOC	DX (UX)	DY (UY)	DZ (UZ)	tot mech strain X (EPTO)	tot mech strain Y (EPTO)	tot mech strain Z (EPTO)
1	0	0.0018	0	-5.15185e-11	-2.46544e-07	0	3.76628e-05	-6.83265e-05	0.000105992
144	0	-0.0027	0	-1.27806e-10	2.79145e-07	0	4.1938e-05	-8.41978e-05	0.000126162
218	0	-0.00168	0	-1.17294e-10	4.29947e-08	0	-0.00017819	0.000361382	0.00054555
219	0	-0.00169545	0	4.87386e-11	3.77027e-08	0	0	0	0
220	0	-0.00171091	0	-1.72006e-11	3.31204e-08	0	-0.000139248	0.000276724	0.000415999
221	0	-0.00172636	0	-1.99333e-11	2.91871e-08	0	0	0	0
222	0	-0.00174182	0	1.24606e-12	2.57172e-08	0	-0.000104216	0.000208724	0.000313161
223	0	-0.00175727	0	7.59957e-12	2.27686e-08	0	0	0	0
224	0	-0.00177273	0	8.38213e-12	2.02769e-08	0	-7.04305e-05	0.000139964	0.0002104
225	0	-0.00178818	0	-1.68817e-11	1.8482e-08	0	0	0	0
226	0	-0.00180364	0	-4.36666e-12	1.7104e-08	0	-3.37899e-05	6.99168e-05	0.000104517
227	0	-0.00181909	0	4.20472e-12	1.63476e-08	0	0	0	0
228	0	-0.00183455	0	1.05967e-11	1.60341e-08	0	2.91538e-06	-5.59319e-06	8.51446e-06
229	0	-0.00185	0	-2.02805e-11	1.65607e-08	0	0	0	0
230	0	-0.00186545	0	1.63563e-12	1.74891e-08	0	4.32239e-05	-8.36088e-05	0.000127238
231	0	-0.00188091	0	2.81031e-12	1.91741e-08	0	0	0	0
232	0	-0.00189636	0	1.78463e-11	2.12356e-08	0	8.33444e-05	-0.000165895	0.000249298
233	0	-0.00191182	0	-2.43947e-11	2.43438e-08	0	0	0	0
234	0	-0.00192727	0	1.0831e-11	2.77228e-08	0	0.000125637	-0.000248035	0.000373914
235	0	-0.00194273	0	5.85083e-12	3.20508e-08	0	0	0	0
236	0	-0.00195818	0	7.8187e-12	3.65792e-08	0	0.000166322	-0.000329216	0.000495963
237	0	-0.00197363	0	-1.19247e-11	4.22676e-08	0	0	0	0
238	0	-0.00198909	0	-1.8205e-11	4.81471e-08	0	0.000206022	-0.000404799	0.000611508
239	0	-0.00200454	0	3.41288e-11	5.48158e-08	0	0	0	0
240	0	0.00093	0	-6.34015e-12	-1.55331e-07	0	6.40307e-05	-0.000129821	0.000193853
380	0	0.000946111	0	3.18028e-12	-1.57386e-07	0	0	0	0
381	0	0.000962222	0	-1.24526e-12	-1.59432e-07	0	6.32108e-05	-0.000126376	0.000189707
382	0	0.000978333	0	-4.29418e-13	-1.61458e-07	0	0	0	0
383	0	0.000994444	0	3.29494e-13	-1.63462e-07	0	6.18472e-05	-0.000123689	0.000185554
384	0	0.00101056	0	5.44171e-14	-1.65443e-07	0	0	0	0
385	0	0.00102667	0	-1.63625e-13	-1.67403e-07	0	6.0492e-05	-0.000120921	0.000181413
386	0	0.00104278	0	-8.57309e-14	-1.6934e-07	0	0	0	0
387	0	0.00105889	0	3.69576e-14	-1.71256e-07	0	5.91502e-05	-0.000118278	0.000177429
388	0	0.001075	0	-8.94995e-14	-1.73151e-07	0	0	0	0
389	0	0.00109111	0	-1.20877e-13	-1.75025e-07	0	5.78826e-05	-0.000115729	0.000173612
390	0	0.00110722	0	-4.89235e-15	-1.7688e-07	0	0	0	0
391	0	0.00112333	0	-5.83052e-15	-1.78715e-07	0	5.66614e-05	-0.000113316	0.000169978
392	0	0.00113944	0	-1.34027e-13	-1.80531e-07	0	0	0	0
393	0	0.00115555	0	-1.27302e-13	-1.82329e-07	0	5.55125e-05	-0.000111009	0.000166522
394	0	0.00117166	0	2.73309e-14	-1.84108e-07	0	0	0	0
395	0	0.00118778	0	-1.93824e-15	-1.8587e-07	0	5.44144e-05	-0.000108843	0.000163257
396	0	0.00120389	0	-1.94412e-13	-1.87615e-07	0	0	0	0
3044	0	-0.000375	0	1.13728e-14	5.427e-08	0	8.57196e-05	-0.000175223	0.000260945
3045	0	0.000921944	0	1.43392e-12	-1.54269e-07	0	0	0	0
3046	0	0.000913889	0	3.80795e-13	-1.53198e-07	0	6.48489e-05	-0.000133426	0.000198432
3047	0	0.000905833	0	3.26581e-13	-1.5212e-07	0	0	0	0
3048	0	0.000897778	0	3.89728e-13	-1.51037e-07	0	6.54356e-05	-0.000134595	0.000200079
3049	0	0.000889722	0	1.43872e-13	-1.49951e-07	0	0	0	0
3050	0	0.000881667	0	2.1647e-14	-1.48862e-07	0	6.58905e-05	-0.000135432	0.000201336
3051	0	0.000873615	0	4.28076e-14	-1.4777e-07	0	0	0	0
3052	0	0.000865563	0	1.70134e-13	-1.46675e-07	0	6.6277e-05	-0.000136222	0.000202519
3053	0	0.000857507	0	1.11735e-13	-1.45576e-07	0	0	0	0
3054	0	0.000849451	0	4.19901e-14	-1.44475e-07	0	6.66694e-05	-0.000136979	0.00020366
3055	0	0.000841392	0	6.70071e-14	-1.43369e-07	0	0	0	0
3056	0	0.000833333	0	1.29947e-13	-1.42261e-07	0	6.70445e-05	-0.000137739	0.000204801
3057	0	0.00082528	0	1.029e-13	-1.41151e-07	0	0	0	0
3058	0	0.000817226	0	5.4237e-14	-1.40037e-07	0	6.74302e-05	-0.000138492	0.000205935
3059	0	0.00080917	0	7.45248e-14	-1.38921e-07	0	0	0	0
3060	0	0.000801114	0	9.37499e-14	-1.37801e-07	0	6.781e-05	-0.000139255	0.00020708
3061	0	0.000793057	0	8.02278e-14	-1.36678e-07	0	0	0	0
3062	0	0.000785	0	5.52246e-14	-1.35551e-07	0	6.8199e-05	-0.000140022	0.000208232
3063	0	0.000776945	0	5.38392e-14	-1.34422e-07	0	0	0	0
3064	0	0.000768889	0	6.7987e-14	-1.3329e-07	0	6.8586e-05	-0.000140796	0.000209393
3065	0	0.000760833	0	4.63916e-14	-1.32155e-07	0	0	0	0
3066	0	0.000752777	0	2.75327e-14	-1.31016e-07	0	6.89802e-05	-0.000141573	0.000210559
3067	0	0.000744722	0	1.15545e-14	-1.29875e-07	0	0	0	0
3068	0	0.000736667	0	1.06737e-14	-1.2873e-07	0	6.93747e-05	-0.000142356	0.000211733
3069	0	0.000728609	0	9.07641e-15	-1.27582e-07	0	0	0	0
3070	0	0.000720552	0	1.22177e-15	-1.2643e-07	0	6.97705e-05	-0.000143141	0.000212913
3071	0	0.000712496	0	4.98357e-15	-1.25276e-07	0	0	0	0
3072	0	0.000704439	0	6.8485e-15	-1.24119e-07	0	7.0166e-05	-0.00014393	0.000214097
3073	0	0.000696386	0	6.20733e-15	-1.22958e-07	0	0	0	0
3074	0	0.000688333	0	1.92361e-15	-1.21795e-07	0	7.05637e-05	-0.00014472	0.000215285
3075	0	0.000680276	0	1.9629e-15	-1.20628e-07	0	0	0	0
3076	0	0.000672219	0	3.01803e-15	-1.19457e-07	0	7.09611e-05	-0.000145512	0.000216474
3077	0	0.000664165	0	2.02137e-15	-1.18284e-07	0	0	0	0
3078	0	0.000656111	0	2.4391e-15	-1.17108e-07	0	7.13586e-05	-0.000146303	0.000217662
3079	0	0.000648055	0	-8.12971e-16	-1.15928e-07	0	0	0	0
3080	0	0.00064	0	2.01915e-15	-1.14745e-07	0	7.17564e-05	-0.000147096	0.000218853
3081	0	0.000631945	0	1.74353e-15	-1.13559e-07	0	0	0	0
3082	0	0.000623891	0	2.07064e-15	-1.1237e-07	0	7.2154e-05	-0.000147888	0.000220043
3083	0	0.000615834	0	2.24307e-15	-1.11177e-07	0	0	0	0
3084	0	0.000607778	0	2.54567e-15	-1.09981e-07	0	7.25507e-05	-0.000148679	0.00022123
3085	0	0.000599722	0	4.75708e-17	-1.08783e-07	0	0	0	0
3086	0	0.000591667	0	-6.09488e-17	-1.0758e-07	0	7.29471e-05	-0.000149468	0.000222416
3087	0	0.00058361	0	1.44419e-16	-1.06375e-07	0	0	0	0
3088	0	0.000575553	0	-1.38982e-15	-1.05166e-07	0	7.33424e-05	-0.000150256	0.000223598
3089	0	0.000567497	0	-1.08424e-16	-1.03955e-07	0	0	0	0
3090	0	0.000559441	0	-1.31575e-15	-1.0274e-07	0	7.37356e-05	-0.00015104	0.000224775
3091	0	0.000551387	0	4.76872e-16	-1.01522e-07	0	0	0	0
3092	0	0.000543333	0	-1.90062e-15	-1.00301e-07	0	7.41273e-05	-0.00015182	0.000225948
3093	0	0.000535277	0	1.0158e-15	-9.90768e-08	0	0	0	0
3094	0	0.00052722	0	-2.57557e-15	-9.78494e-08	0	7.45167e-05	-0.000152597	0.000227113
3095	0	0.000519166	0	7.14762e-16	-9.66191e-08	0	0	0	0
3096	0	0.000511112	0	-2.83068e-15	-9.53857e-08	0	7.49034e-05	-0.000153367	0.000228271
3097	0	0.000503056	0	9.50454e-16	-9.41489e-08	0	0	0	0
3098	0	-0.000383056	0	8.75357e-15	5.56808e-08	0	0	0	0
3099	0	-0.000391111	0	1.10178e-14	5.70902e-08	0	8.55443e-05	-0.000174886	0.000260433
3100	0	-0.000399167	0	1.10692e-14	5.84982e-08	0	0	0	0
3101	0	-0.000407222	0	1.17804e-14	5.99046e-08	0	8.53431e-05	-0.000174498	0.000259843
3102	0	-0.000415278	0	1.01376e-14	6.13093e-08	0	0	0	0
3103	0	-0.000423333	0	1.19024e-14	6.27123e-08	0	8.51148e-05	-0.000174056	0.000259173
3104	0	-0.000431385	0	1.25259e-14	6.41127e-08	0	0	0	0
3105	0	-0.000439437	0	1.4081e-14	6.55111e-08	0	8.48578e-05	-0.000173557	0.000258417
3106	0	-0.000447493	0	1.07533e-14	6.69081e-08	0	0	0	0
3107	0	-0.000455549	0	1.4114e-14	6.83029e-08	0	8.45708e-05	-0.000172998	0.000257571
3108	0	-0.000463608	0	1.41492e-14	6.96958e-08	0	0	0	0
3109	0	-0.000471667	0	1.6397e-14	7.10862e-08	0	8.42519e-05	-0.000172376	0.000256631
3110	0	-0.00047972	0	1.23024e-14	7.24731e-08	0	0	0	0
3111	0	-0.000487774	0	1.60519e-14	7.38571e-08	0	8.39e-05	-0.000171688	0.000255591
3112	0	-0.00049583	0	1.70313e-14	7.52388e-08	0	0	0	0
3113	0	-0.000503886	0	1.92682e-14	7.66174e-08	0	8.35128e-05	-0.000170931	0.000254447
3114	0	-0.000511943	0	1.39031e-14	7.79929e-08	0	0	0	0
3115	0	-0.00052	0	1.76624e-14	7.9365e-08	0	8.30891e-05	-0.0001701	0.000253192
3116	0	-0.000528055	0	1.85454e-14	8.07335e-08	0	0	0	0
3117	0	-0.000536111	0	1.76515e-14	8.20982e-08	0	8.26266e-05	-0.000169192	0.000251821
3118	0	-0.000544167	0	1.38722e-14	8.34594e-08	0	0	0	0
3119	0	-0.000552223	0	1.52345e-14	8.48164e-08	0	8.21233e-05	-0.000168202	0.000250329
3120	0	-0.000560278	0	2.11565e-14	8.61692e-08	0	0	0	0
3121	0	-0.000568333	0	2.00942e-14	8.75176e-08	0	8.1576e-05	-0.000167127	0.000248707
3122	0	-0.000576391	0	1.90779e-14	8.88619e-08	0	0	0	0
3123	0	-0.000584448	0	1.98306e-14	9.02015e-08	0	8.09832e-05	-0.000165959	0.000246947
3124	0	-0.000592504	0	2.87986e-14	9.15361e-08	0	0	0	0
3125	0	-0.000600561	0	2.58054e-14	9.28655e-08	0	8.03419e-05	-0.000164697	0.000245044
3126	0	-0.000608614	0	2.1069e-14	9.41892e-08	0	0	0	0
3127	0	-0.000616667	0	2.30702e-14	9.55073e-08	0	7.96508e-05	-0.000163332	0.000242988
3128	0	-0.000624724	0	3.45965e-14	9.68205e-08	0	0	0	0
3129	0	-0.000632781	0	3.08312e-14	9.81277e-08	0	7.89051e-05	-0.000161862	0.000240773
3130	0	-0.000640835	0	2.72836e-14	9.94283e-08	0	0	0	0
3131	0	-0.000648889	0	2.86601e-14	1.00722e-07	0	7.81038e-05	-0.000160278	0.000238388
3132	0	-0.000656945	0	4.08351e-14	1.0201e-07	0	0	0	0
3133	0	-0.000665	0	3.56758e-14	1.03291e-07	0	7.72425e-05	-0.000158577	0.000235826
3134	0	-0.000673055	0	2.78267e-14	1.04565e-07	0	0	0	0
3135	0	-0.00068111	0	3.24147e-14	1.05832e-07	0	7.6319e-05	-0.000156749	0.000233074
3136	0	-0.000689166	0	4.71416e-14	1.07091e-07	0	0	0	0
3137	0	-0.000697222	0	4.336e-14	1.08342e-07	0	7.53281e-05	-0.00015479	0.000230125
3138	0	-0.000705278	0	2.95178e-14	1.09585e-07	0	0	0	0
3139	0	-0.000713333	0	3.67799e-14	1.10819e-07	0	7.42688e-05	-0.000152689	0.000226965
3140	0	-0.00072139	0	5.14119e-14	1.12045e-07	0	0	0	0
3141	0	-0.000729447	0	4.59895e-14	1.13262e-07	0	7.31352e-05	-0.000150445	0.000223588
3142	0	-0.000737503	0	3.25188e-14	1.14469e-07	0	0	0	0
3143	0	-0.000745559	0	3.55769e-14	1.15667e-07	0	7.19254e-05	-0.000148043	0.000219976
3144	0	-0.000753613	0	6.35792e-14	1.16855e-07	0	0	0	0
3145	0	-0.000761667	0	4.72084e-14	1.18032e-07	0	7.06327e-05	-0.000145481	0.000216123
3146	0	-0.000769723	0	3.89135e-14	1.19199e-07	0	0	0	0
3147	0	-0.00077778	0	3.4418e-14	1.20355e-07	0	6.92551e-05	-0.000142743	0.000212007
3148	0	-0.000785834	0	7.92645e-14	1.21498e-07	0	0	0	0
3149	0	-0.000793888	0	4.25778e-14	1.22631e-07	0	6.77859e-05	-0.000139826	0.000207623
3150	0	-0.000801944	0	5.04025e-14	1.23751e-07	0	0	0	0
5980	0	-0.002704	0	2.09423e-10	2.78932e-07	0	-6.91895e-06	-1.37672e-05	2.75336e-05
5981	0	-0.00270067	0	-8.39248e-11	2.79094e-07	0	0	0	0
6136	0	0.001814	0	1.89531e-11	-2.47155e-07	0	2.12349e-05	-4.22231e-05	6.36545e-05
6202	0	0.00180233	0	-4.30231e-11	-2.46674e-07	0	0	0	0
28731	0	-0.00202	0	-5.84426e-11	6.18609e-08	0	0.00024124	-0.000471975	0.000714397
28732	0	-0.00203545	0	3.29403e-11	6.94297e-08	0	0	0	0
28733	0	-0.00205091	0	-1.18086e-10	7.78401e-08	0	0.000271427	-0.000527148	0.000800253
28734	0	-0.00206637	0	9.75837e-11	8.57427e-08	0	0	0	0
28735	0	-0.00208182	0	-2.02007e-10	9.5312e-08	0	0.00029394	-0.000567049	0.000863116
28736	0	-0.00209728	0	1.18535e-10	1.0327e-07	0	0	0	0
28737	0	-0.00211273	0	-2.98004e-10	1.14177e-07	0	0.000308346	-0.000590523	0.000901535
28738	0	-0.00212818	0	1.96408e-10	1.21517e-07	0	0	0	0
28739	0	-0.00214364	0	-4.19349e-10	1.33516e-07	0	0.0003134	-0.000595073	0.000910968
28740	0	-0.00215909	0	2.31644e-10	1.39865e-07	0	0	0	0
28741	0	-0.00217455	0	-5.18454e-10	1.53018e-07	0	0.000308236	-0.000583339	0.000894646
28742	0	-0.00219	0	3.04792e-10	1.57866e-07	0	0	0	0
28743	0	-0.00220545	0	-6.18862e-10	1.71932e-07	0	0.000294486	-0.000554868	0.000851949
28744	0	-0.00222091	0	3.24398e-10	1.74966e-07	0	0	0	0
28745	0	-0.00223636	0	-6.77787e-10	1.89773e-07	0	0.000273313	-0.00051438	0.00078949
28746	0	-0.00225182	0	3.54664e-10	1.90791e-07	0	0	0	0
28747	0	-0.00226727	0	-6.7036e-10	2.05863e-07	0	0.00024416	-0.000464876	0.000710733
28748	0	-0.00228272	0	3.21542e-10	2.05101e-07	0	0	0	0
28749	0	-0.00229818	0	-6.11589e-10	2.2014e-07	0	0.00021137	-0.000409355	0.00062152
28750	0	-0.00231363	0	2.94665e-10	2.17718e-07	0	0	0	0
28751	0	-0.00232909	0	-5.20483e-10	2.32059e-07	0	0.000177473	-0.000351462	0.000529176
28752	0	-0.00234454	0	2.17468e-10	2.28534e-07	0	0	0	0
28753	0	0.00122	0	-1.54376e-13	-1.89344e-07	0	5.33959e-05	-0.000106792	0.000160188
28754	0	0.00123611	0	4.43134e-14	-1.91057e-07	0	0	0	0
28755	0	0.00125222	0	-4.12034e-15	-1.92754e-07	0	5.24335e-05	-0.000104903	0.000157337
28756	0	0.00126833	0	-2.60106e-13	-1.94437e-07	0	0	0	0
28757	0	0.00128444	0	-2.02634e-13	-1.96106e-07	0	5.15617e-05	-0.00010314	0.000154702
28758	0	0.00130055	0	8.28976e-14	-1.97761e-07	0	0	0	0
28759	0	0.00131667	0	-1.6543e-15	-1.99403e-07	0	5.07512e-05	-0.000101563	0.000152315
28760	0	0.00133278	0	-3.53591e-13	-2.01034e-07	0	0	0	0
28761	0	0.00134889	0	-2.6756e-13	-2.02653e-07	0	5.00504e-05	-0.000100131	0.000150182
28762	0	0.001365	0	1.23573e-13	-2.0426e-07	0	0	0	0
28763	0	0.00138111	0	3.89571e-15	-2.05858e-07	0	4.9419e-05	-9.89289e-05	0.000148348
28764	0	0.00139722	0	-4.79717e-13	-2.07448e-07	0	0	0	0
28765	0	0.00141333	0	-3.75757e-13	-2.0903e-07	0	4.89257e-05	-9.78939e-05	0.00014682
28766	0	0.00142945	0	1.78325e-13	-2.10603e-07	0	0	0	0
28767	0	0.00144556	0	1.86288e-14	-2.1217e-07	0	4.85105e-05	-9.71493e-05	0.00014566
28768	0	0.00146167	0	-6.80594e-13	-2.13734e-07	0	0	0	0
28769	0	0.00147778	0	-5.34317e-13	-2.15293e-07	0	4.82735e-05	-9.66003e-05	0.000144874
28770	0	0.00149389	0	2.62528e-13	-2.16846e-07	0	0	0	0
28873	0	-0.00270133	0	-3.87001e-11	2.79041e-07	0	2.35543e-05	-4.24577e-05	6.7154e-05
28874	0	-0.002702	0	-4.55772e-11	2.7916e-07	0	0	0	0
28875	0	0.00180467	0	-3.06227e-11	-2.46796e-07	0	3.08441e-05	-5.51449e-05	8.60043e-05
28876	0	0.001807	0	-4.67967e-11	-2.4693e-07	0	0	0	0
28877	0	0.000495	0	-1.88492e-15	-9.2909e-08	0	7.52876e-05	-0.000154134	0.000229422
28878	0	0.000486946	0	4.37822e-15	-9.16664e-08	0	0	0	0
28879	0	0.000478892	0	-7.68724e-16	-9.04207e-08	0	7.56687e-05	-0.000154894	0.000230563
28880	0	0.000470836	0	3.66945e-15	-8.91716e-08	0	0	0	0
28881	0	0.00046278	0	1.76558e-16	-8.79195e-08	0	7.60463e-05	-0.000155647	0.000231694
28882	0	0.000454723	0	2.19129e-15	-8.66643e-08	0	0	0	0
28883	0	0.000446667	0	9.2503e-17	-8.5406e-08	0	7.64211e-05	-0.000156395	0.000232817
28884	0	0.000438611	0	4.33059e-15	-8.41449e-08	0	0	0	0
28885	0	0.000430555	0	2.66473e-15	-8.28807e-08	0	7.6792e-05	-0.000157136	0.000233929
28886	0	0.000422499	0	4.53596e-15	-8.16136e-08	0	0	0	0
28887	0	0.000414442	0	3.19484e-15	-8.03435e-08	0	7.7159e-05	-0.000157868	0.000235028
28888	0	0.000406388	0	2.44109e-15	-7.90707e-08	0	0	0	0
28889	0	0.000398333	0	2.99951e-15	-7.7795e-08	0	7.75224e-05	-0.000158593	0.000236116
28890	0	0.000390278	0	6.34412e-15	-7.65162e-08	0	0	0	0
28891	0	0.000382222	0	6.8073e-15	-7.52344e-08	0	7.7881e-05	-0.00015931	0.000237193
28892	0	0.000374168	0	7.98699e-15	-7.39501e-08	0	0	0	0
28893	0	0.000366114	0	6.74002e-15	-7.2663e-08	0	7.82354e-05	-0.000160018	0.000238255
28894	0	0.000358057	0	4.52677e-15	-7.13725e-08	0	0	0	0
28895	0	0.00035	0	3.28976e-15	-7.00792e-08	0	7.8586e-05	-0.000160717	0.000239304
28896	0	0.000341947	0	6.19661e-15	-6.87837e-08	0	0	0	0
28897	0	0.000333893	0	7.08379e-15	-6.74854e-08	0	7.89308e-05	-0.000161407	0.00024034
28898	0	0.000325837	0	6.11156e-15	-6.61838e-08	0	0	0	0
28899	0	0.000317781	0	4.13213e-15	-6.48796e-08	0	7.92714e-05	-0.000162087	0.000241359
28900	0	0.000309724	0	2.46703e-15	-6.35724e-08	0	0	0	0
28901	0	0.000301667	0	2.03842e-15	-6.22625e-08	0	7.96072e-05	-0.000162757	0.000242365
28902	0	0.000293611	0	2.33512e-15	-6.09503e-08	0	0	0	0
28903	0	0.000285556	0	3.01255e-15	-5.96354e-08	0	7.99371e-05	-0.000163418	0.000243355
28904	0	0.0002775	0	9.10613e-16	-5.83178e-08	0	0	0	0
28905	0	0.000269444	0	5.8406e-16	-5.69975e-08	0	8.02623e-05	-0.000164067	0.00024433
28906	0	0.000261389	0	6.45992e-16	-5.56747e-08	0	0	0	0
28907	0	0.000253333	0	1.10903e-15	-5.43494e-08	0	8.05812e-05	-0.000164706	0.000245287
28908	0	0.000245276	0	3.18244e-16	-5.30212e-08	0	0	0	0
28909	0	0.000237219	0	-7.32328e-17	-5.16906e-08	0	8.08942e-05	-0.000165332	0.000246226
28910	0	0.000229163	0	-3.11589e-16	-5.03575e-08	0	0	0	0
28911	0	0.000221107	0	-3.48301e-16	-4.9022e-08	0	8.12008e-05	-0.000165946	0.000247147
28912	0	0.000213053	0	3.84852e-16	-4.76845e-08	0	0	0	0
28913	0	0.000205	0	2.58039e-16	-4.63447e-08	0	8.1501e-05	-0.000166547	0.000248048
28914	0	0.000196945	0	9.35228e-16	-4.50021e-08	0	0	0	0
28915	0	0.00018889	0	-3.64673e-17	-4.36572e-08	0	8.17947e-05	-0.000167136	0.000248931
28916	0	0.000180839	0	7.88592e-16	-4.23105e-08	0	0	0	0
28917	0	0.000172787	0	-3.6803e-17	-4.09614e-08	0	8.20817e-05	-0.000167711	0.000249793
28918	0	0.000164727	0	1.11642e-15	-3.96086e-08	0	0	0	0
28919	0	0.000156667	0	5.68354e-16	-3.82536e-08	0	8.23618e-05	-0.000168273	0.000250635
28920	0	0.000148617	0	1.55203e-15	-3.6898e-08	0	0	0	0
28921	0	-0.00081	0	2.19736e-14	1.2486e-07	0	6.62231e-05	-0.000136714	0.000202948
28922	0	-0.000818054	0	9.48477e-14	1.25954e-07	0	0	0	0
28923	0	-0.000826108	0	3.01562e-14	1.27036e-07	0	6.45587e-05	-0.000133406	0.000197977
28924	0	-0.000834164	0	5.7724e-14	1.28104e-07	0	0	0	0
28925	0	-0.00084222	0	2.4209e-14	1.29159e-07	0	6.27884e-05	-0.000129882	0.000192684
28926	0	-0.000850277	0	1.27445e-13	1.30197e-07	0	0	0	0
28927	0	-0.000858333	0	7.35414e-14	1.31223e-07	0	6.09026e-05	-0.000126137	0.000187058
28928	0	-0.000866389	0	6.25722e-14	1.3223e-07	0	0	0	0
28929	0	-0.000874445	0	7.83265e-14	1.33224e-07	0	5.89038e-05	-0.000122155	0.000181075
28930	0	-0.000882501	0	1.17903e-13	1.34199e-07	0	0	0	0
28931	0	-0.000890558	0	1.53379e-13	1.3516e-07	0	5.67786e-05	-0.000117939	0.000174738
28932	0	-0.000898612	0	3.04666e-14	1.36099e-07	0	0	0	0
28933	0	-0.000906667	0	1.67185e-13	1.37025e-07	0	5.4528e-05	-0.000113456	0.000168003
28934	0	-0.000914722	0	1.05317e-13	1.37928e-07	0	0	0	0
28935	0	-0.000922778	0	2.37592e-13	1.38816e-07	0	5.21392e-05	-0.000108713	0.000160876
28936	0	-0.000930832	0	2.18776e-14	1.3968e-07	0	0	0	0
28937	0	-0.000938886	0	2.18703e-13	1.40528e-07	0	4.96152e-05	-0.000103677	0.000153314
28938	0	-0.000946943	0	1.24016e-13	1.41351e-07	0	0	0	0
28939	0	-0.000955	0	2.47341e-13	1.42156e-07	0	4.69415e-05	-9.83537e-05	0.00014532
28940	0	-0.000963053	0	2.97315e-14	1.42937e-07	0	0	0	0
28941	0	-0.000971107	0	2.09703e-13	1.43697e-07	0	4.4117e-05	-9.27121e-05	0.000136855
28942	0	-0.000979163	0	1.84465e-13	1.44431e-07	0	0	0	0
28943	0	-0.000987219	0	2.41218e-13	1.45144e-07	0	4.11295e-05	-8.67571e-05	0.000127918
28944	0	-0.000995276	0	6.3113e-14	1.4583e-07	0	0	0	0
28945	0	-0.00100333	0	1.75274e-13	1.46493e-07	0	3.79807e-05	-8.04566e-05	0.000118464
28946	0	-0.00101139	0	2.10778e-13	1.47128e-07	0	0	0	0
28947	0	-0.00101944	0	2.15248e-13	1.47737e-07	0	3.46521e-05	-7.38168e-05	0.000108503
28948	0	-0.0010275	0	8.61414e-14	1.48318e-07	0	0	0	0
28949	0	-0.00103556	0	1.8062e-13	1.48872e-07	0	3.11469e-05	-6.68069e-05	9.79886e-05
28950	0	-0.00104361	0	2.53465e-13	1.49396e-07	0	0	0	0
28951	0	-0.00105167	0	1.82405e-13	1.4989e-07	0	2.74554e-05	-5.94263e-05	8.69201e-05
28952	0	-0.00105972	0	8.98856e-14	1.50354e-07	0	0	0	0
28953	0	-0.00106778	0	1.02257e-13	1.50788e-07	0	2.35713e-05	-5.16415e-05	7.52518e-05
28954	0	-0.00107584	0	3.08588e-13	1.51188e-07	0	0	0	0
28955	0	-0.00108389	0	2.52639e-14	1.51556e-07	0	1.94911e-05	-4.34558e-05	6.29957e-05
28956	0	-0.00109195	0	1.9735e-13	1.51889e-07	0	0	0	0
28957	0	-0.0011	0	-8.94071e-14	1.52191e-07	0	1.52039e-05	-3.48451e-05	5.01097e-05
28958	0	-0.00110805	0	4.94484e-13	1.52451e-07	0	0	0	0
28959	0	-0.00111611	0	-1.18187e-13	1.52683e-07	0	1.0703e-05	-2.58109e-05	3.66014e-05
28960	0	-0.00112416	0	3.42527e-13	1.52868e-07	0	0	0	0
28961	0	-0.00113221	0	-1.25369e-13	1.53029e-07	0	5.98387e-06	-1.63423e-05	2.24581e-05
28962	0	-0.00114027	0	5.08109e-13	1.53133e-07	0	0	0	0
28963	0	-0.00114833	0	2.13941e-14	1.53216e-07	0	1.03856e-06	-6.44625e-06	7.97867e-06
28964	0	-0.00115638	0	1.34787e-13	1.53238e-07	0	0	0	0
28965	0	0.000140566	0	7.51551e-16	-3.55403e-08	0	8.26346e-05	-0.000168821	0.000251456
28966	0	0.000132508	0	1.61969e-15	-3.41789e-08	0	0	0	0
28967	0	0.00012445	0	9.21798e-16	-3.28154e-08	0	8.29002e-05	-0.000169354	0.000252255
28968	0	0.000116391	0	1.63024e-15	-3.14498e-08	0	0	0	0
28969	0	0.000108333	0	1.17575e-15	-3.00822e-08	0	8.31583e-05	-0.000169873	0.000253031
28970	0	0.000100277	0	1.8919e-15	-2.87127e-08	0	0	0	0
28971	0	9.22204e-05	0	1.42498e-15	-2.73412e-08	0	8.34084e-05	-0.000170376	0.000253785
28972	0	8.41643e-05	0	1.80388e-15	-2.59678e-08	0	0	0	0
28973	0	7.61081e-05	0	1.736e-15	-2.45924e-08	0	8.36505e-05	-0.000170863	0.000254514
28974	0	6.8054e-05	0	1.96033e-15	-2.32155e-08	0	0	0	0
28975	0	-0.00116443	0	2.49748e-13	1.53242e-07	0	-4.13613e-06	3.88152e-06	8.48598e-06
28976	0	-0.00117249	0	1.94405e-13	1.53177e-07	0	0	0	0
28977	0	-0.00118055	0	6.24023e-13	1.53095e-07	0	-9.54835e-06	1.46516e-05	2.4396e-05
28978	0	-0.00118861	0	-2.09963e-13	1.52942e-07	0	0	0	0
28979	0	-0.00119667	0	8.4611e-13	1.52771e-07	0	-1.51867e-05	2.5902e-05	4.12033e-05
28980	0	-0.00120472	0	-9.20591e-14	1.52526e-07	0	0	0	0
28981	0	-0.00121278	0	9.60125e-13	1.52259e-07	0	-2.10402e-05	3.75976e-05	5.8735e-05
28982	0	-0.00122084	0	-4.28089e-13	1.51922e-07	0	0	0	0
28983	0	-0.00122889	0	8.7747e-13	1.51556e-07	0	-2.71105e-05	4.97831e-05	7.69637e-05
28984	0	-0.00123695	0	-4.34896e-14	1.51121e-07	0	0	0	0
67495	0	-0.001245	0	8.32662e-13	1.5065e-07	0	-3.34074e-05	6.2419e-05	9.58951e-05
67496	0	-0.00125306	0	-3.12861e-13	1.50117e-07	0	0	0	0
67497	0	-0.00126111	0	5.87146e-13	1.49539e-07	0	-3.99019e-05	7.55036e-05	0.000115461
67498	0	-0.00126917	0	9.66076e-14	1.48901e-07	0	0	0	0
67499	0	-0.00127722	0	4.7352e-13	1.48212e-07	0	-4.66052e-05	8.89952e-05	0.000135657
67500	0	-0.00128528	0	-2.02742e-13	1.47467e-07	0	0	0	0
67501	0	-0.00129333	0	2.24451e-13	1.46666e-07	0	-5.35014e-05	0.000102915	0.000156464
67502	0	-0.00130139	0	1.69105e-13	1.45808e-07	0	0	0	0
67503	0	-0.00130944	0	-2.7087e-14	1.44892e-07	0	-6.05727e-05	0.000117192	0.000177813
67506	0	-0.0013175	0	-9.51231e-14	1.43919e-07	0	0	0	0
67507	0	6e-05	0	2.55409e-15	-2.18366e-08	0	8.38843e-05	-0.000171334	0.000255219
67508	0	5.19438e-05	0	3.70943e-15	-2.04556e-08	0	0	0	0
67509	0	4.38876e-05	0	4.37461e-15	-1.90727e-08	0	8.41092e-05	-0.000171788	0.000255898
67510	0	3.58336e-05	0	4.6639e-15	-1.76883e-08	0	0	0	0
67511	0	2.77796e-05	0	4.47251e-15	-1.63022e-08	0	8.43256e-05	-0.000172224	0.000256551
67512	0	1.97231e-05	0	3.25699e-15	-1.4914e-08	0	0	0	0
67513	0	1.16667e-05	0	3.23189e-15	-1.35241e-08	0	8.45332e-05	-0.000172643	0.000257177
67514	0	3.61288e-06	0	2.48113e-15	-1.2133e-08	0	0	0	0
67515	0	-4.4409e-06	0	3.69075e-15	-1.07402e-08	0	8.47311e-05	-0.000173044	0.000257776
67516	0	-1.24971e-05	0	2.63379e-15	-9.34554e-09	0	0	0	0
67517	0	-0.00132555	0	-2.63167e-13	1.42886e-07	0	-6.78236e-05	0.000131847	0.000199711
67518	0	-0.00133361	0	4.60742e-13	1.41792e-07	0	0	0	0
67519	0	-0.00134167	0	-3.67436e-13	1.40639e-07	0	-7.52473e-05	0.000146791	0.000222081
67520	0	-0.00134972	0	1.02899e-14	1.39424e-07	0	0	0	0
67521	0	-0.00135778	0	-5.05169e-13	1.38152e-07	0	-8.27765e-05	0.000162013	0.000244827
67522	0	-0.00136583	0	4.98104e-13	1.36809e-07	0	0	0	0
67523	0	-0.00137389	0	-1.87673e-13	1.35414e-07	0	-9.04748e-05	0.000177411	0.000267925
67524	0	-0.00138195	0	-1.39801e-13	1.33947e-07	0	0	0	0
67525	0	-0.00139	0	-2.53768e-13	1.32427e-07	0	-9.81728e-05	0.000193009	0.000291221
67526	0	-0.00139806	0	4.76204e-13	1.30833e-07	0	0	0	0
67527	0	-0.00140611	0	3.79255e-13	1.29185e-07	0	-0.000105971	0.000208555	0.000314563
67528	0	-0.00141416	0	-4.93801e-13	1.27468e-07	0	0	0	0
67529	0	-0.00142222	0	-3.65668e-14	1.25694e-07	0	-0.000113593	0.000224192	0.000337847
67530	0	-0.00143028	0	4.31655e-13	1.2385e-07	0	0	0	0
67531	0	-0.00143833	0	8.61128e-13	1.21947e-07	0	-0.000121349	0.000239579	0.000360962
67532	0	-0.00144639	0	-7.81197e-13	1.19983e-07	0	0	0	0
67533	0	-0.00145444	0	-6.62119e-14	1.17957e-07	0	-0.000128728	0.00025495	0.000383744
67534	0	-0.0014625	0	7.93656e-13	1.15868e-07	0	0	0	0
67535	0	-0.00147055	0	1.25931e-12	1.13717e-07	0	-0.000136251	0.000269718	0.000406004
67536	0	-0.00147861	0	-1.03408e-12	1.11514e-07	0	0	0	0
67537	0	-0.00148667	0	-9.74065e-13	1.09247e-07	0	-0.00014305	0.000284365	0.00042751
67538	0	-0.00149472	0	1.8614e-12	1.06923e-07	0	0	0	0
67539	0	-0.00150278	0	1.49067e-12	1.04543e-07	0	-0.000150181	0.000297891	0.000448109
67540	0	-0.00151083	0	-1.44886e-12	1.02115e-07	0	0	0	0
67541	0	-0.00151889	0	-2.67304e-12	9.96344e-08	0	-0.000156031	0.000311253	0.000467457
67542	0	-0.00152694	0	3.94241e-12	9.70891e-08	0	0	0	0
67543	0	-0.001535	0	4.35632e-12	9.45039e-08	0	-0.000162744	0.000322799	0.000485592
67544	0	-0.00154306	0	-1.66589e-12	9.18815e-08	0	0	0	0
67545	0	-0.00155111	0	-3.80468e-12	8.92167e-08	0	-0.000167026	0.000334082	0.000501274
67546	0	-0.00155917	0	6.50231e-12	8.64847e-08	0	0	0	0
67547	0	-0.00156723	0	9.1617e-12	8.37242e-08	0	-0.000172906	0.000343008	0.000515984
67548	0	-0.00157528	0	-2.09087e-12	8.09562e-08	0	0	0	0
67549	0	-0.00158333	0	-8.78254e-12	7.81565e-08	0	-0.000175025	0.000351706	0.000527154
67550	0	-0.00159139	0	9.11824e-12	7.52741e-08	0	0	0	0
67551	0	-0.00159945	0	1.36931e-11	7.23873e-08	0	-0.000179989	0.000357182	0.000537262
67552	0	-0.0016075	0	-7.31408e-13	6.95238e-08	0	0	0	0
67553	0	-0.00161555	0	-1.11981e-11	6.66494e-08	0	-0.000179951	0.000362433	0.000542944
67554	0	-0.00162361	0	5.81667e-12	6.36732e-08	0	0	0	0
67555	0	-0.00163167	0	1.65421e-11	6.07099e-08	0	-0.000183047	0.000363572	0.00054671
67556	0	-0.00163972	0	-1.90774e-12	5.78314e-08	0	0	0	0
67557	0	-0.00164778	0	-3.99923e-12	5.49255e-08	0	-0.000181604	0.000365711	0.000547622
67558	0	-0.00165583	0	-3.78741e-12	5.19467e-08	0	0	0	0
67559	0	-0.00166389	0	-4.2139e-12	4.89397e-08	0	-0.000182755	0.00036687	0.000549675
67560	0	-0.00167194	0	-1.07807e-11	4.60229e-08	0	0	0	0
67561	0	-2.05533e-05	0	3.70852e-15	-7.94927e-09	0	8.49194e-05	-0.000173425	0.000258345
67562	0	-2.861e-05	0	2.30758e-15	-6.55144e-09	0	0	0	0
67563	0	-3.66667e-05	0	2.56828e-15	-5.15214e-09	0	8.50979e-05	-0.000173787	0.000258886
67564	0	-4.47224e-05	0	2.25447e-15	-3.75159e-09	0	0	0	0
67565	0	-5.27781e-05	0	2.68293e-15	-2.34966e-09	0	8.52661e-05	-0.000174129	0.000259396
67566	0	-6.08343e-05	0	2.30599e-15	-9.4632e-10	0	0	0	0
67567	0	-6.88905e-05	0	2.57861e-15	4.58324e-10	0	8.54235e-05	-0.00017445	0.000259874
67568	0	-7.69453e-05	0	2.56422e-15	1.86395e-09	0	0	0	0
67569	0	-8.5e-05	0	2.02298e-15	3.2708e-09	0	8.557e-05	-0.000174749	0.000260319
67570	0	-9.30555e-05	0	2.10679e-15	4.67891e-09	0	0	0	0
67571	0	-0.000101111	0	1.80481e-15	6.08816e-09	0	8.57051e-05	-0.000175025	0.000260731
67572	0	-0.000109165	0	2.00413e-15	7.4982e-09	0	0	0	0
67573	0	-0.000117219	0	2.48386e-15	8.90928e-09	0	8.58283e-05	-0.000175278	0.000261107
67574	0	-0.000125276	0	2.39478e-15	1.03219e-08	0	0	0	0
67575	0	-0.000133333	0	3.05934e-15	1.17354e-08	0	8.59391e-05	-0.000175507	0.000261447
67576	0	-0.000141386	0	2.67876e-15	1.31491e-08	0	0	0	0
67577	0	-0.000149439	0	2.73537e-15	1.45635e-08	0	8.60371e-05	-0.000175711	0.000261748
67578	0	-0.000157496	0	2.4924e-15	1.59793e-08	0	0	0	0
67579	0	-0.000165552	0	3.1969e-15	1.73959e-08	0	8.61217e-05	-0.000175888	0.000262011
67580	0	-0.000173609	0	2.81435e-15	1.88133e-08	0	0	0	0
67581	0	-0.000181667	0	3.8169e-15	2.02313e-08	0	8.61926e-05	-0.000176038	0.000262232
67582	0	-0.000189722	0	2.74823e-15	2.16494e-08	0	0	0	0
67583	0	-0.000197777	0	2.52731e-15	2.3068e-08	0	8.62492e-05	-0.00017616	0.00026241
67584	0	-0.000205833	0	2.96867e-15	2.44873e-08	0	0	0	0
67587	0	-0.000213889	0	3.28964e-15	2.59069e-08	0	8.62907e-05	-0.000176252	0.000262543
67588	0	-0.000221945	0	3.664e-15	2.73267e-08	0	0	0	0
67589	0	-0.00023	0	4.50073e-15	2.87468e-08	0	8.63165e-05	-0.000176313	0.000262631
67590	0	-0.000238057	0	4.95404e-15	3.01673e-08	0	0	0	0
67591	0	-0.000246114	0	4.6928e-15	3.15879e-08	0	8.63261e-05	-0.000176342	0.000262669
67592	0	-0.00025417	0	5.06363e-15	3.30084e-08	0	0	0	0
67593	0	-0.000262226	0	4.67017e-15	3.4429e-08	0	8.63187e-05	-0.000176338	0.000262657
67594	0	-0.00027028	0	5.92813e-15	3.58489e-08	0	0	0	0
67595	0	-0.000278333	0	5.28055e-15	3.72687e-08	0	8.62935e-05	-0.000176298	0.000262593
67596	0	-0.00028639	0	5.91734e-15	3.86889e-08	0	0	0	0
67597	0	-0.000294447	0	5.13261e-15	4.01087e-08	0	8.62497e-05	-0.000176221	0.000262472
67598	0	-0.000302501	0	6.69587e-15	4.15277e-08	0	0	0	0
67599	0	-0.000310555	0	6.5305e-15	4.29462e-08	0	8.61865e-05	-0.000176106	0.000262294
67600	0	-0.000318611	0	6.5085e-15	4.43645e-08	0	0	0	0
67601	0	-0.000326667	0	7.76902e-15	4.57822e-08	0	8.61028e-05	-0.000175951	0.000262056
67602	0	-0.000334721	0	7.63828e-15	4.71989e-08	0	0	0	0
67603	0	-0.000342775	0	8.77925e-15	4.86148e-08	0	8.59978e-05	-0.000175754	0.000261753
67604	0	-0.000350831	0	7.58513e-15	5.00301e-08	0	0	0	0
67605	0	-0.000358888	0	9.48125e-15	5.14445e-08	0	8.58705e-05	-0.000175512	0.000261384
67606	0	-0.000366944	0	8.68493e-15	5.28578e-08	0	0	0	0
67637	0	-0.00270267	0	-5.08885e-11	2.79273e-07	0	1.53131e-05	-1.93507e-05	3.51241e-05
67638	0	-0.00270333	0	7.94207e-11	2.79101e-07	0	0	0	0
67656	0	0.00180933	0	-6.05211e-11	-2.4705e-07	0	2.86735e-05	-4.57837e-05	7.44591e-05
67659	0	0.00181167	0	-2.12491e-11	-2.47104e-07	0	0	0	0
67741	0	-0.00236	0	-3.86735e-10	2.41759e-07	0	0.000143294	-0.000295998	0.000439444
67742	0	-0.00237545	0	1.66407e-10	2.37665e-07	0	0	0	0
67743	0	-0.00239091	0	-2.78362e-10	2.49304e-07	0	0.000112367	-0.000241005	0.000353544
67744	0	-0.00240636	0	1.03668e-10	2.45103e-07	0	0	0	0
67745	0	-0.00242182	0	-1.75702e-10	2.55042e-07	0	8.61405e-05	-0.000193445	0.000279615
67746	0	-0.00243727	0	6.45494e-11	2.51082e-07	0	0	0	0
67747	0	-0.00245272	0	-1.08541e-10	2.59222e-07	0	6.5738e-05	-0.000152273	0.000218027
67748	0	-0.00246818	0	2.8487e-11	2.55778e-07	0	0	0	0
67749	0	-0.00248363	0	-6.1618e-11	2.62288e-07	0	5.03659e-05	-0.000119973	0.000170344
67750	0	-0.00249909	0	1.76211e-11	2.59484e-07	0	0	0	0
67751	0	-0.00251455	0	-3.68673e-11	2.64658e-07	0	4.03187e-05	-9.7564e-05	0.000137937
67752	0	-0.00253	0	7.37267e-12	2.62513e-07	0	0	0	0
67753	0	-0.00254545	0	-3.22531e-11	2.66674e-07	0	3.62391e-05	-8.50833e-05	0.000121657
67754	0	-0.00256091	0	8.76796e-12	2.65148e-07	0	0	0	0
67755	0	-0.00257636	0	-3.24467e-11	2.68595e-07	0	3.67897e-05	-8.27901e-05	0.000119971
67756	0	-0.00259182	0	6.19165e-12	2.6772e-07	0	0	0	0
67757	0	-0.00260727	0	-2.50298e-11	2.708e-07	0	4.11894e-05	-8.89315e-05	0.000130893
67758	0	-0.00262273	0	-3.1303e-12	2.70483e-07	0	0	0	0
67759	0	-0.00263818	0	-3.73145e-11	2.7346e-07	0	5.01265e-05	-0.000105262	0.000156304
67760	0	-0.00265364	0	1.70665e-11	2.73753e-07	0	0	0	0
67761	0	-0.00266909	0	6.8398e-11	2.76548e-07	0	5.15526e-05	-0.000115482	0.00016803
67762	0	-0.00268455	0	-1.18351e-10	2.77235e-07	0	0	0	0
67763	0	0.00151	0	4.12116e-14	-2.18399e-07	0	4.81239e-05	-9.64252e-05	0.000144549
67764	0	0.00152611	0	-9.96672e-13	-2.19954e-07	0	0	0	0
67765	0	0.00154222	0	-8.02333e-13	-2.21509e-07	0	4.8204e-05	-9.64706e-05	0.000144677
67766	0	0.00155834	0	3.8208e-13	-2.23063e-07	0	0	0	0
67767	0	0.00157445	0	1.11742e-13	-2.24622e-07	0	4.83647e-05	-9.69859e-05	0.000145352
67768	0	0.00159056	0	-1.51532e-12	-2.26189e-07	0	0	0	0
67769	0	0.00160667	0	-1.27876e-12	-2.27762e-07	0	4.88117e-05	-9.76879e-05	0.000146506
67770	0	0.00162278	0	5.83298e-13	-2.29337e-07	0	0	0	0
67771	0	0.00163889	0	2.72934e-13	-2.30924e-07	0	4.92566e-05	-9.89016e-05	0.000148164
67772	0	0.001655	0	-2.43329e-12	-2.32527e-07	0	0	0	0
67773	0	0.00167111	0	-1.9444e-12	-2.34137e-07	0	4.99536e-05	-9.99899e-05	0.000149961
67774	0	0.00168722	0	9.78049e-13	-2.35749e-07	0	0	0	0
67775	0	0.00170333	0	1.37103e-12	-2.37373e-07	0	5.02122e-05	-0.000101121	0.0001514
67776	0	0.00171944	0	-4.16402e-12	-2.39011e-07	0	0	0	0
67777	0	0.00173556	0	-1.81378e-12	-2.40641e-07	0	4.9975e-05	-0.000100221	0.000150272
67778	0	0.00175167	0	4.18664e-12	-2.42243e-07	0	0	0	0
67779	0	0.00176778	0	5.50193e-12	-2.43802e-07	0	4.6458e-05	-9.48861e-05	0.000142161
67780	0	0.00178389	0	-7.84755e-12	-2.45292e-07	0	0	0	0

## Sheet: goggle
NODE NR	X LOC	Y LOC	Z LOC	DX (UX)	DY (UY)	DZ (UZ)	tot mech strain X (EPTO)	tot mech strain Y (EPTO)	tot mech strain Z (EPTO)
1	0	0.0018	0	-4.45125e-11	-1.9171e-07	0	3.24791e-05	-5.89051e-05	9.13869e-05
144	0	-0.0027	0	-1.12373e-10	2.32308e-07	0	3.12225e-05	-6.38734e-05	9.51908e-05
218	0	-0.00168	0	-1.2365e-10	1.48191e-08	0	-0.000188513	0.000382266	0.000577055
219	0	-0.00169545	0	5.13333e-11	9.21279e-09	0	0	0	0
220	0	-0.00171091	0	-1.85018e-11	4.33664e-09	0	-0.000148659	0.000295486	0.000444171
221	0	-0.00172636	0	-2.03866e-11	1.1768e-10	0	0	0	0
222	0	-0.00174182	0	1.61499e-12	-3.63091e-09	0	-0.000113227	0.000226644	0.000340069
223	0	-0.00175727	0	7.8136e-12	-6.85422e-09	0	0	0	0
224	0	-0.00177273	0	8.31796e-12	-9.61652e-09	0	-7.914e-05	0.000157339	0.000236483
225	0	-0.00178818	0	-1.69502e-11	-1.16778e-08	0	0	0	0
226	0	-0.00180364	0	-4.31485e-12	-1.33188e-08	0	-4.2276e-05	8.6833e-05	0.000129898
227	0	-0.00181909	0	4.24862e-12	-1.4335e-08	0	0	0	0
228	0	-0.00183455	0	1.05973e-11	-1.49054e-08	0	-5.37458e-06	1.09372e-05	1.63187e-05
229	0	-0.00185	0	-2.0298e-11	-1.46327e-08	0	0	0	0
230	0	-0.00186545	0	1.64425e-12	-1.39555e-08	0	3.51053e-05	-6.74209e-05	0.000103034
231	0	-0.00188091	0	2.84214e-12	-1.25194e-08	0	0	0	0
232	0	-0.00189636	0	1.78663e-11	-1.07045e-08	0	7.53777e-05	-0.000150013	0.000225451
233	0	-0.00191182	0	-2.44058e-11	-7.84047e-09	0	0	0	0
234	0	-0.00192727	0	1.08319e-11	-4.70359e-09	0	0.000117808	-0.000232424	0.000350492
235	0	-0.00194273	0	5.88558e-12	-6.15794e-10	0	0	0	0
236	0	-0.00195818	0	7.84817e-12	3.67425e-09	0	0.000158612	-0.000313848	0.000472888
237	0	-0.00197363	0	-1.19368e-11	9.12622e-09	0	0	0	0
238	0	-0.00198909	0	-1.82071e-11	1.47709e-08	0	0.000198421	-0.000389642	0.000588754
239	0	-0.00200454	0	3.41757e-11	2.12062e-08	0	0	0	0
240	0	0.00093	0	-5.24553e-12	-1.149e-07	0	5.29427e-05	-0.000107402	0.000160345
380	0	0.000946111	0	2.61803e-12	-1.16599e-07	0	0	0	0
381	0	0.000962222	0	-1.04382e-12	-1.18292e-07	0	5.23017e-05	-0.00010458	0.00015698
382	0	0.000978333	0	-3.62429e-13	-1.19969e-07	0	0	0	0
383	0	0.000994444	0	2.73233e-13	-1.21629e-07	0	5.12152e-05	-0.000102442	0.000153672
384	0	0.00101056	0	4.24875e-14	-1.2327e-07	0	0	0	0
385	0	0.00102667	0	-1.40522e-13	-1.24894e-07	0	5.01406e-05	-0.000100243	0.000150384
386	0	0.00104278	0	-7.23167e-14	-1.265e-07	0	0	0	0
387	0	0.00105889	0	2.99356e-14	-1.2809e-07	0	4.90796e-05	-9.81549e-05	0.000147235
388	0	0.001075	0	-7.84145e-14	-1.29663e-07	0	0	0	0
389	0	0.00109111	0	-1.04235e-13	-1.3122e-07	0	4.80831e-05	-9.61487e-05	0.000144232
390	0	0.00110722	0	-3.94451e-15	-1.32761e-07	0	0	0	0
391	0	0.00112333	0	-4.63359e-15	-1.34287e-07	0	4.71271e-05	-9.42612e-05	0.000141388
392	0	0.00113944	0	-1.16804e-13	-1.35798e-07	0	0	0	0
393	0	0.00115555	0	-1.10019e-13	-1.37295e-07	0	4.62334e-05	-9.24647e-05	0.000138698
394	0	0.00117166	0	2.41937e-14	-1.38778e-07	0	0	0	0
395	0	0.00118778	0	-1.94527e-15	-1.40247e-07	0	4.53833e-05	-9.0789e-05	0.000136173
396	0	0.00120389	0	-1.67683e-13	-1.41703e-07	0	0	0	0
3044	0	-0.000375	0	1.05619e-14	5.82247e-08	0	7.10438e-05	-0.00014547	0.000216516
3045	0	0.000921944	0	1.21128e-12	-1.14021e-07	0	0	0	0
3046	0	0.000913889	0	3.53783e-13	-1.13135e-07	0	5.35992e-05	-0.000110391	0.000164124
3047	0	0.000905833	0	2.86232e-13	-1.12243e-07	0	0	0	0
3048	0	0.000897778	0	3.14949e-13	-1.11347e-07	0	5.40717e-05	-0.000111328	0.00016544
3049	0	0.000889722	0	1.12603e-13	-1.10449e-07	0	0	0	0
3050	0	0.000881667	0	1.64497e-14	-1.09548e-07	0	5.44325e-05	-0.000111991	0.000166434
3051	0	0.000873615	0	3.40141e-14	-1.08645e-07	0	0	0	0
3052	0	0.000865563	0	1.3978e-13	-1.0774e-07	0	5.47371e-05	-0.000112615	0.000167369
3053	0	0.000857507	0	9.13821e-14	-1.06832e-07	0	0	0	0
3054	0	0.000849451	0	3.41313e-14	-1.05921e-07	0	5.50471e-05	-0.000113213	0.00016827
3055	0	0.000841392	0	5.45479e-14	-1.05008e-07	0	0	0	0
3056	0	0.000833333	0	1.0956e-13	-1.04092e-07	0	5.53428e-05	-0.000113815	0.000169172
3057	0	0.00082528	0	8.54607e-14	-1.03175e-07	0	0	0	0
3058	0	0.000817226	0	4.6187e-14	-1.02255e-07	0	5.56478e-05	-0.000114411	0.000170069
3059	0	0.00080917	0	6.16457e-14	-1.01332e-07	0	0	0	0
3060	0	0.000801114	0	7.93109e-14	-1.00407e-07	0	5.59481e-05	-0.000115015	0.000170976
3061	0	0.000793057	0	6.75236e-14	-9.94794e-08	0	0	0	0
3062	0	0.000785	0	4.61268e-14	-9.85494e-08	0	5.62566e-05	-0.000115624	0.00017189
3063	0	0.000776945	0	4.52192e-14	-9.76171e-08	0	0	0	0
3064	0	0.000768889	0	5.71438e-14	-9.66823e-08	0	5.65635e-05	-0.000116239	0.000172812
3065	0	0.000760833	0	3.89734e-14	-9.57449e-08	0	0	0	0
3066	0	0.000752777	0	2.29277e-14	-9.48051e-08	0	5.68768e-05	-0.000116857	0.000173739
3067	0	0.000744722	0	9.72972e-15	-9.38629e-08	0	0	0	0
3068	0	0.000736667	0	8.26608e-15	-9.29182e-08	0	5.71907e-05	-0.000117481	0.000174674
3069	0	0.000728609	0	7.48855e-15	-9.19707e-08	0	0	0	0
3070	0	0.000720552	0	3.36254e-16	-9.10206e-08	0	5.7506e-05	-0.000118108	0.000175615
3071	0	0.000712496	0	3.92344e-15	-9.00682e-08	0	0	0	0
3072	0	0.000704439	0	5.32261e-15	-8.91132e-08	0	5.78214e-05	-0.000118738	0.000176561
3073	0	0.000696386	0	5.07514e-15	-8.81561e-08	0	0	0	0
3074	0	0.000688333	0	1.04864e-15	-8.71964e-08	0	5.81391e-05	-0.00011937	0.00017751
3075	0	0.000680276	0	1.48365e-15	-8.62337e-08	0	0	0	0
3076	0	0.000672219	0	2.20459e-15	-8.52684e-08	0	5.84569e-05	-0.000120005	0.000178462
3077	0	0.000664165	0	1.58018e-15	-8.43009e-08	0	0	0	0
3078	0	0.000656111	0	1.67148e-15	-8.33308e-08	0	5.87751e-05	-0.00012064	0.000179415
3079	0	0.000648055	0	-8.51639e-16	-8.23581e-08	0	0	0	0
3080	0	0.00064	0	1.07265e-15	-8.13827e-08	0	5.90942e-05	-0.000121276	0.000180371
3081	0	0.000631945	0	1.28864e-15	-8.04049e-08	0	0	0	0
3082	0	0.000623891	0	1.23028e-15	-7.94245e-08	0	5.94134e-05	-0.000121914	0.000181328
3083	0	0.000615834	0	1.64099e-15	-7.84413e-08	0	0	0	0
3084	0	0.000607778	0	1.78363e-15	-7.74556e-08	0	5.97324e-05	-0.000122551	0.000182284
3085	0	0.000599722	0	-2.45308e-16	-7.64673e-08	0	0	0	0
3086	0	0.000591667	0	-6.30289e-16	-7.54765e-08	0	6.00517e-05	-0.000123188	0.00018324
3087	0	0.00058361	0	-3.14372e-16	-7.4483e-08	0	0	0	0
3088	0	0.000575553	0	-1.64567e-15	-7.3487e-08	0	6.03705e-05	-0.000123824	0.000184195
3089	0	0.000567497	0	-6.03009e-16	-7.24884e-08	0	0	0	0
3090	0	0.000559441	0	-1.50897e-15	-7.14873e-08	0	6.06881e-05	-0.000124459	0.000185147
3091	0	0.000551387	0	-9.27912e-17	-7.04839e-08	0	0	0	0
3092	0	0.000543333	0	-2.09966e-15	-6.9478e-08	0	6.1005e-05	-0.000125092	0.000186097
3093	0	0.000535277	0	3.57797e-16	-6.84692e-08	0	0	0	0
3094	0	0.00052722	0	-2.68568e-15	-6.74578e-08	0	6.13206e-05	-0.000125722	0.000187043
3095	0	0.000519166	0	1.23451e-16	-6.64442e-08	0	0	0	0
3096	0	0.000511112	0	-2.82543e-15	-6.54281e-08	0	6.16344e-05	-0.000126349	0.000187984
3097	0	0.000503056	0	2.28401e-16	-6.44092e-08	0	0	0	0
3098	0	-0.000383056	0	7.87729e-15	5.93959e-08	0	0	0	0
3099	0	-0.000391111	0	1.02681e-14	6.05661e-08	0	7.08992e-05	-0.000145195	0.000216096
3100	0	-0.000399167	0	1.02629e-14	6.1735e-08	0	0	0	0
3101	0	-0.000407222	0	1.09731e-14	6.29027e-08	0	7.07308e-05	-0.000144873	0.000215606
3102	0	-0.000415278	0	9.26713e-15	6.4069e-08	0	0	0	0
3103	0	-0.000423333	0	1.10612e-14	6.52338e-08	0	7.05372e-05	-0.000144501	0.000215041
3104	0	-0.000431385	0	1.16585e-14	6.63963e-08	0	0	0	0
3105	0	-0.000439437	0	1.32922e-14	6.75573e-08	0	7.03168e-05	-0.000144077	0.000214396
3106	0	-0.000447493	0	9.95e-15	6.8717e-08	0	0	0	0
3107	0	-0.000455549	0	1.33627e-14	6.98748e-08	0	7.00684e-05	-0.000143595	0.000213666
3108	0	-0.000463608	0	1.33239e-14	7.10309e-08	0	0	0	0
3109	0	-0.000471667	0	1.55651e-14	7.21849e-08	0	6.979e-05	-0.000143056	0.000212848
3110	0	-0.00047972	0	1.13504e-14	7.33358e-08	0	0	0	0
3111	0	-0.000487774	0	1.51564e-14	7.44843e-08	0	6.94805e-05	-0.000142453	0.000211936
3112	0	-0.00049583	0	1.60066e-14	7.56306e-08	0	0	0	0
3113	0	-0.000503886	0	1.84134e-14	7.67743e-08	0	6.91375e-05	-0.000141785	0.000210926
3114	0	-0.000511943	0	1.29736e-14	7.79152e-08	0	0	0	0
3115	0	-0.00052	0	1.70574e-14	7.90531e-08	0	6.87598e-05	-0.000141047	0.00020981
3116	0	-0.000528055	0	1.81556e-14	8.01877e-08	0	0	0	0
3117	0	-0.000536111	0	1.7522e-14	8.1319e-08	0	6.83451e-05	-0.000140235	0.000208583
3118	0	-0.000544167	0	1.37975e-14	8.24471e-08	0	0	0	0
3119	0	-0.000552223	0	1.51709e-14	8.35715e-08	0	6.78914e-05	-0.000139346	0.00020724
3120	0	-0.000560278	0	2.06889e-14	8.46921e-08	0	0	0	0
3121	0	-0.000568333	0	1.94795e-14	8.58087e-08	0	6.73955e-05	-0.000138374	0.000205773
3122	0	-0.000576391	0	1.80728e-14	8.69216e-08	0	0	0	0
3123	0	-0.000584448	0	1.88237e-14	8.80302e-08	0	6.68559e-05	-0.000137313	0.000204173
3124	0	-0.000592504	0	2.76021e-14	8.91342e-08	0	0	0	0
3125	0	-0.000600561	0	2.48682e-14	9.02335e-08	0	6.62694e-05	-0.000136161	0.000202435
3126	0	-0.000608614	0	2.0028e-14	9.13276e-08	0	0	0	0
3127	0	-0.000616667	0	2.22012e-14	9.24167e-08	0	6.56347e-05	-0.00013491	0.000200549
3128	0	-0.000624724	0	3.34255e-14	9.35011e-08	0	0	0	0
3129	0	-0.000632781	0	2.96508e-14	9.458e-08	0	6.49471e-05	-0.000133557	0.00019851
3130	0	-0.000640835	0	2.59445e-14	9.56529e-08	0	0	0	0
3131	0	-0.000648889	0	2.74207e-14	9.67199e-08	0	6.42054e-05	-0.000132092	0.000196304
3132	0	-0.000656945	0	3.97232e-14	9.77809e-08	0	0	0	0
3133	0	-0.000665	0	3.47503e-14	9.88356e-08	0	6.34053e-05	-0.000130514	0.000193926
3134	0	-0.000673055	0	2.68509e-14	9.98837e-08	0	0	0	0
3135	0	-0.00068111	0	3.14342e-14	1.00925e-07	0	6.25445e-05	-0.000128812	0.000191363
3136	0	-0.000689166	0	4.61408e-14	1.01959e-07	0	0	0	0
3137	0	-0.000697222	0	4.2373e-14	1.02986e-07	0	6.16178e-05	-0.000126982	0.000188607
3138	0	-0.000705278	0	2.8654e-14	1.04005e-07	0	0	0	0
3139	0	-0.000713333	0	3.60522e-14	1.05017e-07	0	6.06241e-05	-0.000125014	0.000185645
3140	0	-0.00072139	0	5.07126e-14	1.0602e-07	0	0	0	0
3141	0	-0.000729447	0	4.53186e-14	1.07014e-07	0	5.95574e-05	-0.000122904	0.000182469
3142	0	-0.000737503	0	3.18656e-14	1.08e-07	0	0	0	0
3143	0	-0.000745559	0	3.48803e-14	1.08977e-07	0	5.8416e-05	-0.000120639	0.000179063
3144	0	-0.000753613	0	6.28937e-14	1.09944e-07	0	0	0	0
3145	0	-0.000761667	0	4.64993e-14	1.10901e-07	0	5.71929e-05	-0.000118217	0.000175419
3146	0	-0.000769723	0	3.81794e-14	1.11849e-07	0	0	0	0
3147	0	-0.00077778	0	3.36969e-14	1.12786e-07	0	5.58862e-05	-0.000115621	0.000171517
3148	0	-0.000785834	0	7.84999e-14	1.13712e-07	0	0	0	0
3149	0	-0.000793888	0	4.18655e-14	1.14627e-07	0	5.44892e-05	-0.00011285	0.00016735
3150	0	-0.000801944	0	4.97083e-14	1.1553e-07	0	0	0	0
5980	0	-0.002704	0	1.90923e-10	2.32091e-07	0	-7.64675e-06	-9.84274e-06	2.26613e-05
5981	0	-0.00270067	0	-7.25756e-11	2.32251e-07	0	0	0	0
6136	0	0.001814	0	1.65668e-11	-1.92237e-07	0	1.83067e-05	-3.64303e-05	5.49079e-05
6202	0	0.00180233	0	-3.71208e-11	-1.91822e-07	0	0	0	0
28731	0	-0.00202	0	-5.84016e-11	2.80192e-08	0	0.000233727	-0.000457003	0.000691915
28732	0	-0.00203545	0	3.29202e-11	3.53576e-08	0	0	0	0
28733	0	-0.00205091	0	-1.1809e-10	4.35385e-08	0	0.000263993	-0.000512324	0.000777998
28734	0	-0.00206637	0	9.76436e-11	5.12126e-08	0	0	0	0
28735	0	-0.00208182	0	-2.01954e-10	6.05542e-08	0	0.000286561	-0.000552345	0.000841037
28736	0	-0.00209728	0	1.18507e-10	6.8286e-08	0	0	0	0
28737	0	-0.00211273	0	-2.98013e-10	7.89671e-08	0	0.000301011	-0.000575896	0.000879575
28738	0	-0.00212818	0	1.96486e-10	8.60808e-08	0	0	0	0
28739	0	-0.00214364	0	-4.19283e-10	9.78545e-08	0	0.000306081	-0.000580492	0.000889073
28740	0	-0.00215909	0	2.31601e-10	1.03978e-07	0	0	0	0
28741	0	-0.00217455	0	-5.18471e-10	1.16906e-07	0	0.000300922	-0.000568751	0.000872743
28742	0	-0.00219	0	3.04896e-10	1.21528e-07	0	0	0	0
28743	0	-0.00220545	0	-6.18776e-10	1.35369e-07	0	0.000287139	-0.000540237	0.000829977
28744	0	-0.00222091	0	3.24331e-10	1.38177e-07	0	0	0	0
28745	0	-0.00223636	0	-6.77811e-10	1.52757e-07	0	0.000265923	-0.000499638	0.000767357
28746	0	-0.00225182	0	3.54806e-10	1.53546e-07	0	0	0	0
28747	0	-0.00226727	0	-6.70242e-10	1.68388e-07	0	0.000236677	-0.000449977	0.000688363
28748	0	-0.00228272	0	3.21449e-10	1.67396e-07	0	0	0	0
28749	0	-0.00229818	0	-6.11632e-10	1.82202e-07	0	0.000203782	-0.000394211	0.000598788
28750	0	-0.00231363	0	2.94867e-10	1.79544e-07	0	0	0	0
28751	0	-0.00232909	0	-5.20319e-10	1.93648e-07	0	0.000169712	-0.000336014	0.000505983
28752	0	-0.00234454	0	2.17343e-10	1.89882e-07	0	0	0	0
28753	0	0.00122	0	-1.33313e-13	-1.43147e-07	0	4.46014e-05	-8.92121e-05	0.000133814
28754	0	0.00123611	0	3.9658e-14	-1.44578e-07	0	0	0	0
28755	0	0.00125222	0	-2.44717e-15	-1.45998e-07	0	4.38671e-05	-8.77736e-05	0.000131641
28756	0	0.00126833	0	-2.24467e-13	-1.47407e-07	0	0	0	0
28757	0	0.00128444	0	-1.74406e-13	-1.48805e-07	0	4.32102e-05	-8.64415e-05	0.000129652
28758	0	0.00130055	0	7.33143e-14	-1.50192e-07	0	0	0	0
28759	0	0.00131667	0	-3.13625e-16	-1.5157e-07	0	4.26049e-05	-8.52684e-05	0.000127873
28760	0	0.00133278	0	-3.04704e-13	-1.5294e-07	0	0	0	0
28761	0	0.00134889	0	-2.3038e-13	-1.54301e-07	0	4.20933e-05	-8.42173e-05	0.000126311
28762	0	0.001365	0	1.09017e-13	-1.55654e-07	0	0	0	0
28763	0	0.00138111	0	5.57212e-15	-1.57e-07	0	4.16398e-05	-8.33618e-05	0.000125002
28764	0	0.00139722	0	-4.14285e-13	-1.5834e-07	0	0	0	0
28765	0	0.00141333	0	-3.23473e-13	-1.59675e-07	0	4.13041e-05	-8.26474e-05	0.000123952
28766	0	0.00142945	0	1.56776e-13	-1.61004e-07	0	0	0	0
28767	0	0.00144556	0	1.85695e-14	-1.62329e-07	0	4.1034e-05	-8.21802e-05	0.000123214
28768	0	0.00146167	0	-5.87575e-13	-1.63652e-07	0	0	0	0
28769	0	0.00147778	0	-4.60728e-13	-1.64973e-07	0	4.09158e-05	-8.18778e-05	0.000122794
28770	0	0.00149389	0	2.30314e-13	-1.6629e-07	0	0	0	0
28873	0	-0.00270133	0	-3.19501e-11	2.32192e-07	0	1.74015e-05	-3.08503e-05	4.94573e-05
28874	0	-0.002702	0	-3.42007e-11	2.32299e-07	0	0	0	0
28875	0	0.00180467	0	-2.6369e-11	-1.91927e-07	0	2.65996e-05	-4.75633e-05	7.41762e-05
28876	0	0.001807	0	-4.03974e-11	-1.92043e-07	0	0	0	0
28877	0	0.000495	0	-1.98088e-15	-6.33878e-08	0	6.19468e-05	-0.000126974	0.000188921
28878	0	0.000486946	0	3.22242e-15	-6.23641e-08	0	0	0	0
28879	0	0.000478892	0	-9.1375e-16	-6.13379e-08	0	6.22572e-05	-0.000127594	0.000189852
28880	0	0.000470836	0	2.66853e-15	-6.03089e-08	0	0	0	0
28881	0	0.00046278	0	-6.35834e-17	-5.92775e-08	0	6.25654e-05	-0.000128211	0.000190776
28882	0	0.000454723	0	1.32053e-15	-5.82436e-08	0	0	0	0
28883	0	0.000446667	0	-1.85646e-16	-5.72071e-08	0	6.28719e-05	-0.000128823	0.000191696
28884	0	0.000438611	0	3.12253e-15	-5.61683e-08	0	0	0	0
28885	0	0.000430555	0	2.11098e-15	-5.5127e-08	0	6.31757e-05	-0.000129432	0.000192608
28886	0	0.000422499	0	3.42427e-15	-5.40833e-08	0	0	0	0
28887	0	0.000414442	0	2.4429e-15	-5.30371e-08	0	6.3477e-05	-0.000130034	0.000193512
28888	0	0.000406388	0	1.6842e-15	-5.19887e-08	0	0	0	0
28889	0	0.000398333	0	2.09517e-15	-5.09379e-08	0	6.37759e-05	-0.000130633	0.000194409
28890	0	0.000390278	0	5.08345e-15	-4.98845e-08	0	0	0	0
28891	0	0.000382222	0	5.66855e-15	-4.88287e-08	0	6.40715e-05	-0.000131225	0.000195298
28892	0	0.000374168	0	6.59702e-15	-4.77708e-08	0	0	0	0
28893	0	0.000366114	0	5.66342e-15	-4.67105e-08	0	6.43644e-05	-0.000131812	0.000196178
28894	0	0.000358057	0	3.58793e-15	-4.56475e-08	0	0	0	0
28895	0	0.00035	0	2.33425e-15	-4.45821e-08	0	6.46549e-05	-0.000132393	0.000197049
28896	0	0.000341947	0	5.09336e-15	-4.35149e-08	0	0	0	0
28897	0	0.000333893	0	5.92744e-15	-4.24453e-08	0	6.49412e-05	-0.000132967	0.00019791
28898	0	0.000325837	0	4.98758e-15	-4.13731e-08	0	0	0	0
28899	0	0.000317781	0	3.20754e-15	-4.02986e-08	0	6.52247e-05	-0.000133535	0.00019876
28900	0	0.000309724	0	1.79844e-15	-3.92217e-08	0	0	0	0
28901	0	0.000301667	0	1.09209e-15	-3.81425e-08	0	6.5505e-05	-0.000134096	0.000199602
28902	0	0.000293611	0	1.59385e-15	-3.70613e-08	0	0	0	0
28903	0	0.000285556	0	2.09661e-15	-3.59779e-08	0	6.57812e-05	-0.00013465	0.000200432
28904	0	0.0002775	0	2.32798e-16	-3.48921e-08	0	0	0	0
28905	0	0.000269444	0	-6.71504e-17	-3.38042e-08	0	6.60541e-05	-0.000135197	0.000201252
28906	0	0.000261389	0	-9.86906e-17	-3.27141e-08	0	0	0	0
28907	0	0.000253333	0	4.57171e-16	-3.16219e-08	0	6.63226e-05	-0.000135736	0.000202059
28908	0	0.000245276	0	-3.96879e-16	-3.05273e-08	0	0	0	0
28909	0	0.000237219	0	-6.84251e-16	-2.94306e-08	0	6.65869e-05	-0.000136267	0.000202854
28910	0	0.000229163	0	-9.44198e-16	-2.83319e-08	0	0	0	0
28911	0	0.000221107	0	-9.94857e-16	-2.7231e-08	0	6.68466e-05	-0.000136789	0.000203635
28912	0	0.000213053	0	-3.78221e-16	-2.61285e-08	0	0	0	0
28913	0	0.000205	0	-3.78303e-16	-2.50239e-08	0	6.71017e-05	-0.000137302	0.000204403
28914	0	0.000196945	0	1.48123e-16	-2.39171e-08	0	0	0	0
28915	0	0.00018889	0	-6.57214e-16	-2.28082e-08	0	6.73522e-05	-0.000137805	0.000205158
28916	0	0.000180839	0	-5.24645e-17	-2.16977e-08	0	0	0	0
28917	0	0.000172787	0	-6.51561e-16	-2.05853e-08	0	6.75978e-05	-0.000138299	0.000205897
28918	0	0.000164727	0	2.77387e-16	-1.94697e-08	0	0	0	0
28919	0	0.000156667	0	-1.19862e-16	-1.83522e-08	0	6.78384e-05	-0.000138784	0.000206623
28920	0	0.000148617	0	6.92955e-16	-1.72341e-08	0	0	0	0
28921	0	-0.00081	0	2.13294e-14	1.16422e-07	0	5.29996e-05	-0.000109885	0.000162895
28922	0	-0.000818054	0	9.44152e-14	1.17301e-07	0	0	0	0
28923	0	-0.000826108	0	2.97974e-14	1.18168e-07	0	5.14096e-05	-0.000106726	0.000158148
28924	0	-0.000834164	0	5.71219e-14	1.19021e-07	0	0	0	0
28925	0	-0.00084222	0	2.32612e-14	1.19862e-07	0	4.97149e-05	-0.000103353	0.000153082
28926	0	-0.000850277	0	1.26044e-13	1.20686e-07	0	0	0	0
28927	0	-0.000858333	0	7.20051e-14	1.21499e-07	0	4.79057e-05	-9.97626e-05	0.000147687
28928	0	-0.000866389	0	6.12065e-14	1.22294e-07	0	0	0	0
28929	0	-0.000874445	0	7.72041e-14	1.23077e-07	0	4.59844e-05	-9.59362e-05	0.000141937
28930	0	-0.000882501	0	1.16633e-13	1.23841e-07	0	0	0	0
28931	0	-0.000890558	0	1.52097e-13	1.24591e-07	0	4.39376e-05	-9.18778e-05	0.000135835
28932	0	-0.000898612	0	2.91522e-14	1.25322e-07	0	0	0	0
28933	0	-0.000906667	0	1.65993e-13	1.26038e-07	0	4.17663e-05	-8.75541e-05	0.000129339
28934	0	-0.000914722	0	1.03973e-13	1.26733e-07	0	0	0	0
28935	0	-0.000922778	0	2.3614e-13	1.27413e-07	0	3.94577e-05	-8.29717e-05	0.000122453
28936	0	-0.000930832	0	2.03544e-14	1.2807e-07	0	0	0	0
28937	0	-0.000938886	0	2.17149e-13	1.28712e-07	0	3.70144e-05	-7.80981e-05	0.000115134
28938	0	-0.000946943	0	1.22793e-13	1.29329e-07	0	0	0	0
28939	0	-0.000955	0	2.46263e-13	1.29929e-07	0	3.44222e-05	-7.29384e-05	0.000107386
28940	0	-0.000963053	0	2.85562e-14	1.30506e-07	0	0	0	0
28941	0	-0.000971107	0	2.0807e-13	1.31062e-07	0	3.16799e-05	-6.74617e-05	9.91677e-05
28942	0	-0.000979163	0	1.82921e-13	1.31593e-07	0	0	0	0
28943	0	-0.000987219	0	2.39528e-13	1.32103e-07	0	2.87751e-05	-6.16729e-05	9.04804e-05
28944	0	-0.000995276	0	6.19802e-14	1.32588e-07	0	0	0	0
28945	0	-0.00100333	0	1.74211e-13	1.3305e-07	0	2.57094e-05	-5.55394e-05	8.12774e-05
28946	0	-0.00101139	0	2.09938e-13	1.33484e-07	0	0	0	0
28947	0	-0.00101944	0	2.13992e-13	1.33893e-07	0	2.24644e-05	-4.90677e-05	7.15685e-05
28948	0	-0.0010275	0	8.51089e-14	1.34276e-07	0	0	0	0
28949	0	-0.00103556	0	1.79418e-13	1.34631e-07	0	1.90432e-05	-4.22265e-05	6.13078e-05
28950	0	-0.00104361	0	2.52604e-13	1.34957e-07	0	0	0	0
28951	0	-0.00105167	0	1.81728e-13	1.35255e-07	0	1.54359e-05	-3.50153e-05	5.0496e-05
28952	0	-0.00105972	0	8.96243e-14	1.35522e-07	0	0	0	0
28953	0	-0.00106778	0	1.01896e-13	1.35761e-07	0	1.16363e-05	-2.74004e-05	3.90854e-05
28954	0	-0.00107584	0	3.08426e-13	1.35965e-07	0	0	0	0
28955	0	-0.00108389	0	2.49371e-14	1.36139e-07	0	7.64081e-06	-1.9385e-05	2.71041e-05
28956	0	-0.00109195	0	1.9704e-13	1.36278e-07	0	0	0	0
28957	0	-0.0011	0	-9.00526e-14	1.36388e-07	0	3.43849e-06	-1.09447e-05	1.45291e-05
28958	0	-0.00110805	0	4.93406e-13	1.36456e-07	0	0	0	0
28959	0	-0.00111611	0	-1.1946e-13	1.36496e-07	0	-9.77585e-07	-2.08111e-06	2.58305e-06
28960	0	-0.00112416	0	3.41131e-13	1.36491e-07	0	0	0	0
28961	0	-0.00113221	0	-1.2647e-13	1.36461e-07	0	-5.61193e-06	7.217e-06	1.30479e-05
28962	0	-0.00114027	0	5.0715e-13	1.36376e-07	0	0	0	0
28963	0	-0.00114833	0	2.11729e-14	1.3627e-07	0	-1.04727e-05	1.69428e-05	2.75494e-05
28964	0	-0.00115638	0	1.34786e-13	1.36104e-07	0	0	0	0
28965	0	0.000140566	0	4.5856e-17	-1.61141e-08	0	6.80737e-05	-0.000139258	0.000207332
28966	0	0.000132508	0	7.3573e-16	-1.49911e-08	0	0	0	0
28967	0	0.00012445	0	1.88367e-16	-1.38662e-08	0	6.83037e-05	-0.000139722	0.000208026
28968	0	0.000116391	0	7.77848e-16	-1.27395e-08	0	0	0	0
28969	0	0.000108333	0	3.98119e-16	-1.16109e-08	0	6.8528e-05	-0.000140175	0.000208703
28970	0	0.000100277	0	1.02801e-15	-1.04808e-08	0	0	0	0
28971	0	9.22204e-05	0	6.24736e-16	-9.34897e-09	0	6.87465e-05	-0.000140616	0.000209363
28972	0	8.41643e-05	0	9.42635e-16	-8.21538e-09	0	0	0	0
28973	0	7.61081e-05	0	9.46861e-16	-7.08005e-09	0	6.89589e-05	-0.000141045	0.000210004
28974	0	6.8054e-05	0	1.08114e-15	-5.94334e-09	0	0	0	0
28975	0	-0.00116443	0	2.50157e-13	1.35921e-07	0	-1.55632e-05	2.7101e-05	4.27514e-05
28976	0	-0.00117249	0	1.94586e-13	1.35669e-07	0	0	0	0
28977	0	-0.00118055	0	6.24401e-13	1.35401e-07	0	-2.08914e-05	3.77019e-05	5.86719e-05
28978	0	-0.00118861	0	-2.09793e-13	1.35063e-07	0	0	0	0
28979	0	-0.00119667	0	8.46614e-13	1.34707e-07	0	-2.64461e-05	4.8784e-05	7.52907e-05
28980	0	-0.00120472	0	-9.10927e-14	1.34278e-07	0	0	0	0
28981	0	-0.00121278	0	9.61404e-13	1.33827e-07	0	-3.22167e-05	6.03124e-05	9.25889e-05
28982	0	-0.00122084	0	-4.26419e-13	1.33308e-07	0	0	0	0
28983	0	-0.00122889	0	8.78879e-13	1.32759e-07	0	-3.82046e-05	7.23319e-05	0.000110584
28984	0	-0.00123695	0	-4.26849e-14	1.32144e-07	0	0	0	0
67495	0	-0.001245	0	8.33341e-13	1.31492e-07	0	-4.44198e-05	8.48031e-05	0.000129272
67496	0	-0.00125306	0	-3.1163e-13	1.30778e-07	0	0	0	0
67497	0	-0.00126111	0	5.88494e-13	1.30021e-07	0	-5.08334e-05	9.77247e-05	0.0001486
67498	0	-0.00126917	0	9.77698e-14	1.29204e-07	0	0	0	0
67499	0	-0.00127722	0	4.74557e-13	1.28338e-07	0	-5.7457e-05	0.000111055	0.000168557
67500	0	-0.00128528	0	-2.01258e-13	1.27415e-07	0	0	0	0
67501	0	-0.00129333	0	2.25593e-13	1.26438e-07	0	-6.42743e-05	0.000124816	0.000189128
67502	0	-0.00130139	0	1.71565e-13	1.25403e-07	0	0	0	0
67503	0	-0.00130944	0	-2.51661e-14	1.24312e-07	0	-7.12681e-05	0.000138936	0.000210244
67506	0	-0.0013175	0	-9.30293e-14	1.23164e-07	0	0	0	0
67507	0	6e-05	0	1.76813e-15	-4.80493e-09	0	6.9165e-05	-0.000141462	0.000210628
67508	0	5.19438e-05	0	2.83792e-15	-3.66457e-09	0	0	0	0
67509	0	4.38876e-05	0	3.52557e-15	-2.52257e-09	0	6.93643e-05	-0.000141866	0.000211232
67510	0	3.58336e-05	0	3.89878e-15	-1.3793e-09	0	0	0	0
67511	0	2.77796e-05	0	3.57933e-15	-2.34423e-10	0	6.9557e-05	-0.000142257	0.000211815
67512	0	1.97231e-05	0	2.53481e-15	9.12319e-10	0	0	0	0
67513	0	1.16667e-05	0	2.33319e-15	2.0606e-09	0	6.97431e-05	-0.000142634	0.000212378
67514	0	3.61288e-06	0	1.73492e-15	3.20998e-09	0	0	0	0
67515	0	-4.4409e-06	0	2.85134e-15	4.36084e-09	0	6.99216e-05	-0.000142997	0.00021292
67516	0	-1.24971e-05	0	1.87451e-15	5.51346e-09	0	0	0	0
67517	0	-0.00132555	0	-2.61892e-13	1.21957e-07	0	-7.84427e-05	0.000153437	0.000231914
67518	0	-0.00133361	0	4.62124e-13	1.20689e-07	0	0	0	0
67519	0	-0.00134167	0	-3.65392e-13	1.19363e-07	0	-8.57914e-05	0.000168229	0.000254057
67520	0	-0.00134972	0	1.17357e-14	1.17975e-07	0	0	0	0
67521	0	-0.00135778	0	-5.02966e-13	1.16532e-07	0	-9.32473e-05	0.000183303	0.000276584
67522	0	-0.00136583	0	4.99054e-13	1.15018e-07	0	0	0	0
67523	0	-0.00137389	0	-1.85486e-13	1.13452e-07	0	-0.000100874	0.000198556	0.000299463
67524	0	-0.00138195	0	-1.3917e-13	1.11815e-07	0	0	0	0
67525	0	-0.00139	0	-2.52379e-13	1.10126e-07	0	-0.000108502	0.000214012	0.000322551
67526	0	-0.00139806	0	4.7633e-13	1.08362e-07	0	0	0	0
67527	0	-0.00140611	0	3.80157e-13	1.06546e-07	0	-0.000116232	0.00022942	0.000345686
67528	0	-0.00141416	0	-4.93115e-13	1.04661e-07	0	0	0	0
67529	0	-0.00142222	0	-3.56046e-14	1.0272e-07	0	-0.000123789	0.000244926	0.000368776
67530	0	-0.00143028	0	4.32065e-13	1.00709e-07	0	0	0	0
67531	0	-0.00143833	0	8.61428e-13	9.86394e-08	0	-0.000131482	0.000260185	0.000391699
67532	0	-0.00144639	0	-7.81352e-13	9.65105e-08	0	0	0	0
67533	0	-0.00145444	0	-6.63142e-14	9.4319e-08	0	-0.000138802	0.000275434	0.000414301
67534	0	-0.0014625	0	7.92909e-13	9.20653e-08	0	0	0	0
67535	0	-0.00147055	0	1.25792e-12	8.97497e-08	0	-0.000146268	0.000290086	0.000436387
67536	0	-0.00147861	0	-1.03498e-12	8.73831e-08	0	0	0	0
67537	0	-0.00148667	0	-9.75826e-13	8.49529e-08	0	-0.000153015	0.000304625	0.000457734
67538	0	-0.00149472	0	1.85935e-12	8.24652e-08	0	0	0	0
67539	0	-0.00150278	0	1.48801e-12	7.99225e-08	0	-0.000160096	0.00031805	0.00047818
67540	0	-0.00151083	0	-1.45134e-12	7.73331e-08	0	0	0	0
67541	0	-0.00151889	0	-2.67562e-12	7.46902e-08	0	-0.000165902	0.00033132	0.000497395
67542	0	-0.00152694	0	3.93345e-12	7.19834e-08	0	0	0	0
67543	0	-0.001535	0	4.34311e-12	6.92371e-08	0	-0.000172575	0.000342784	0.000515405
67544	0	-0.00154306	0	-1.67972e-12	6.64537e-08	0	0	0	0
67545	0	-0.00155111	0	-3.81725e-12	6.36284e-08	0	-0.000176824	0.000353998	0.000530991
67546	0	-0.00155917	0	6.47716e-12	6.0736e-08	0	0	0	0
67547	0	-0.00156723	0	9.13583e-12	5.78154e-08	0	-0.000182678	0.00036287	0.000545613
67548	0	-0.00157528	0	-2.11369e-12	5.48875e-08	0	0	0	0
67549	0	-0.00158333	0	-8.79672e-12	5.19281e-08	0	-0.000184782	0.000371531	0.00055674
67550	0	-0.00159139	0	9.07734e-12	4.88859e-08	0	0	0	0
67551	0	-0.00159945	0	1.36511e-11	4.58394e-08	0	-0.000189741	0.000376996	0.000566822
67552	0	-0.0016075	0	-7.50024e-13	4.28163e-08	0	0	0	0
67553	0	-0.00161555	0	-1.11863e-11	3.97823e-08	0	-0.000189721	0.000382264	0.000572544
67554	0	-0.00162361	0	5.77435e-12	3.66461e-08	0	0	0	0
67555	0	-0.00163167	0	1.65134e-11	3.35227e-08	0	-0.000192855	0.00038348	0.000576419
67556	0	-0.00163972	0	-1.80824e-12	3.04836e-08	0	0	0	0
67557	0	-0.00164778	0	-3.71506e-12	2.74164e-08	0	-0.000191519	0.00038577	0.000577565
67558	0	-0.00165583	0	-3.77224e-12	2.42756e-08	0	0	0	0
67559	0	-0.00166389	0	-4.43645e-12	2.11048e-08	0	-0.000192871	0.000387387	0.000580304
67560	0	-0.00167194	0	-1.06002e-11	1.80207e-08	0	0	0	0
67561	0	-2.05533e-05	0	2.88129e-15	6.6675e-09	0	7.00925e-05	-0.000143345	0.000213438
67562	0	-2.861e-05	0	1.5931e-15	7.82297e-09	0	0	0	0
67563	0	-3.66667e-05	0	1.64392e-15	8.97979e-09	0	7.02557e-05	-0.000143678	0.000213934
67564	0	-4.47224e-05	0	1.52159e-15	1.01378e-08	0	0	0	0
67565	0	-5.27781e-05	0	1.82374e-15	1.1297e-08	0	7.04106e-05	-0.000143995	0.000214406
67566	0	-6.08343e-05	0	1.51061e-15	1.24576e-08	0	0	0	0
67567	0	-6.88905e-05	0	1.75216e-15	1.36194e-08	0	7.0557e-05	-0.000144294	0.000214852
67568	0	-7.69453e-05	0	1.79222e-15	1.47821e-08	0	0	0	0
67569	0	-8.5e-05	0	1.12401e-15	1.5946e-08	0	7.06945e-05	-0.000144577	0.000215272
67570	0	-9.30555e-05	0	1.29385e-15	1.71111e-08	0	0	0	0
67571	0	-0.000101111	0	9.00863e-16	1.82772e-08	0	7.08227e-05	-0.000144841	0.000215664
67572	0	-0.000109165	0	1.11798e-15	1.94442e-08	0	0	0	0
67573	0	-0.000117219	0	1.64664e-15	2.06122e-08	0	7.09412e-05	-0.000145086	0.000216027
67574	0	-0.000125276	0	1.48993e-15	2.17815e-08	0	0	0	0
67575	0	-0.000133333	0	2.27235e-15	2.29518e-08	0	7.10494e-05	-0.000145311	0.000216361
67576	0	-0.000141386	0	1.78198e-15	2.41223e-08	0	0	0	0
67577	0	-0.000149439	0	1.87462e-15	2.52937e-08	0	7.11469e-05	-0.000145514	0.000216662
67578	0	-0.000157496	0	1.55548e-15	2.64662e-08	0	0	0	0
67579	0	-0.000165552	0	2.3522e-15	2.76396e-08	0	7.12332e-05	-0.000145696	0.00021693
67580	0	-0.000173609	0	1.83893e-15	2.88137e-08	0	0	0	0
67581	0	-0.000181667	0	2.99029e-15	2.99886e-08	0	7.13078e-05	-0.000145855	0.000217163
67582	0	-0.000189722	0	1.74609e-15	3.11636e-08	0	0	0	0
67583	0	-0.000197777	0	1.4823e-15	3.23392e-08	0	7.13704e-05	-0.000145989	0.00021736
67584	0	-0.000205833	0	1.86869e-15	3.35155e-08	0	0	0	0
67587	0	-0.000213889	0	2.26082e-15	3.46922e-08	0	7.14199e-05	-0.000146099	0.000217519
67588	0	-0.000221945	0	2.61286e-15	3.58692e-08	0	0	0	0
67589	0	-0.00023	0	3.61521e-15	3.70465e-08	0	7.14558e-05	-0.000146181	0.000217638
67590	0	-0.000238057	0	3.98821e-15	3.82243e-08	0	0	0	0
67591	0	-0.000246114	0	3.75221e-15	3.94024e-08	0	7.14776e-05	-0.000146236	0.000217714
67592	0	-0.00025417	0	4.08898e-15	4.05804e-08	0	0	0	0
67593	0	-0.000262226	0	3.6872e-15	4.17587e-08	0	7.14845e-05	-0.000146261	0.000217746
67594	0	-0.00027028	0	4.95844e-15	4.29365e-08	0	0	0	0
67595	0	-0.000278333	0	4.3005e-15	4.41143e-08	0	7.14757e-05	-0.000146255	0.000217732
67596	0	-0.00028639	0	4.89943e-15	4.52925e-08	0	0	0	0
67597	0	-0.000294447	0	4.03622e-15	4.64706e-08	0	7.14505e-05	-0.000146217	0.000217668
67598	0	-0.000302501	0	5.61243e-15	4.7648e-08	0	0	0	0
67599	0	-0.000310555	0	5.45862e-15	4.88251e-08	0	7.14079e-05	-0.000146144	0.000217553
67600	0	-0.000318611	0	5.45481e-15	5.00022e-08	0	0	0	0
67601	0	-0.000326667	0	6.84218e-15	5.11788e-08	0	7.13468e-05	-0.000146035	0.000217383
67602	0	-0.000334721	0	6.56821e-15	5.23547e-08	0	0	0	0
67603	0	-0.000342775	0	7.79849e-15	5.353e-08	0	7.12665e-05	-0.000145888	0.000217156
67604	0	-0.000350831	0	6.49404e-15	5.47048e-08	0	0	0	0
67605	0	-0.000358888	0	8.50769e-15	5.5879e-08	0	7.1166e-05	-0.0001457	0.000216868
67606	0	-0.000366944	0	7.63333e-15	5.70523e-08	0	0	0	0
67637	0	-0.00270267	0	-3.52281e-11	2.32401e-07	0	1.07954e-05	-1.30621e-05	2.44302e-05
67638	0	-0.00270333	0	7.79245e-11	2.32245e-07	0	0	0	0
67656	0	0.00180933	0	-5.23084e-11	-1.92146e-07	0	2.4739e-05	-3.94868e-05	6.42274e-05
67659	0	0.00181167	0	-1.82744e-11	-1.92193e-07	0	0	0	0
67741	0	-0.00236	0	-3.86794e-10	2.02865e-07	0	0.000135344	-0.000280121	0.000415628
67742	0	-0.00237545	0	1.66704e-10	1.98523e-07	0	0	0	0
67743	0	-0.00239091	0	-2.78117e-10	2.0991e-07	0	0.000104132	-0.000224618	0.000328945
67744	0	-0.00240636	0	1.03502e-10	2.05454e-07	0	0	0	0
67745	0	-0.00242182	0	-1.75775e-10	2.15132e-07	0	7.75959e-05	-0.000176364	0.000253996
67746	0	-0.00243727	0	6.50022e-11	2.10905e-07	0	0	0	0
67747	0	-0.00245272	0	-1.08145e-10	2.1877e-07	0	5.67366e-05	-0.000134368	0.00019113
67748	0	-0.00246818	0	2.83272e-11	2.15046e-07	0	0	0	0
67749	0	-0.00248363	0	-6.1647e-11	2.21267e-07	0	4.08602e-05	-0.000100955	0.000141819
67750	0	-0.00249909	0	1.83268e-11	2.18162e-07	0	0	0	0
67751	0	-0.00251455	0	-3.6282e-11	2.23025e-07	0	3.00772e-05	-7.71868e-05	0.000107309
67752	0	-0.00253	0	7.36533e-12	2.20559e-07	0	0	0	0
67753	0	-0.00254545	0	-3.2072e-11	2.24385e-07	0	2.51322e-05	-6.28547e-05	8.83732e-05
67754	0	-0.00256091	0	9.88377e-12	2.22505e-07	0	0	0	0
67755	0	-0.00257636	0	-3.19585e-11	2.25577e-07	0	2.44403e-05	-5.81566e-05	8.29958e-05
67756	0	-0.00259182	0	7.35526e-12	2.24311e-07	0	0	0	0
67757	0	-0.00260727	0	-2.43799e-11	2.26969e-07	0	2.72111e-05	-6.10319e-05	8.90718e-05
67758	0	-0.00262273	0	-1.31225e-12	2.26203e-07	0	0	0	0
67759	0	-0.00263818	0	-4.3062e-11	2.28691e-07	0	3.41753e-05	-7.2847e-05	0.000107801
67760	0	-0.00265364	0	2.50147e-11	2.28453e-07	0	0	0	0
67761	0	-0.00266909	0	6.27038e-11	2.30684e-07	0	3.35763e-05	-7.92459e-05	0.000113147
67762	0	-0.00268455	0	-1.13124e-10	2.3081e-07	0	0	0	0
67763	0	0.00151	0	3.85667e-14	-1.67608e-07	0	4.08707e-05	-8.18941e-05	0.000122765
67764	0	0.00152611	0	-8.61227e-13	-1.6893e-07	0	0	0	0
67765	0	0.00154222	0	-6.92558e-13	-1.70253e-07	0	4.1022e-05	-8.20959e-05	0.00012312
67766	0	0.00155834	0	3.34701e-13	-1.71575e-07	0	0	0	0
67767	0	0.00157445	0	1.00502e-13	-1.72904e-07	0	4.12399e-05	-8.26989e-05	0.00012394
67768	0	0.00159056	0	-1.31013e-12	-1.74241e-07	0	0	0	0
67769	0	0.00160667	0	-1.105e-12	-1.75584e-07	0	4.1703e-05	-8.34574e-05	0.000125166
67770	0	0.00162278	0	5.10254e-13	-1.76931e-07	0	0	0	0
67771	0	0.00163889	0	2.41204e-13	-1.78288e-07	0	4.21609e-05	-8.46529e-05	0.000126819
67772	0	0.001655	0	-2.10486e-12	-1.79661e-07	0	0	0	0
67773	0	0.00167111	0	-1.68203e-12	-1.81041e-07	0	4.28343e-05	-8.57334e-05	0.000128583
67774	0	0.00168722	0	8.55112e-13	-1.82424e-07	0	0	0	0
67775	0	0.00170333	0	1.19236e-12	-1.83818e-07	0	4.31252e-05	-8.68459e-05	0.00013003
67776	0	0.00171944	0	-3.60308e-12	-1.85225e-07	0	0	0	0
67777	0	0.00173556	0	-1.57565e-12	-1.86627e-07	0	4.29863e-05	-8.61971e-05	0.000129249
67778	0	0.00175167	0	3.63763e-12	-1.88005e-07	0	0	0	0
67779	0	0.00176778	0	4.76451e-12	-1.89347e-07	0	4.00115e-05	-8.17164e-05	0.000122433
67780	0	0.00178389	0	-6.82612e-12	-1.9063e-07	0	0	0	0
