# Supplementary material for: Optical coherence tomography quantifies gradient refractive index and mechanical stiffness gradient across the human lens
Source: Commun Med (Lond). 2024 Aug 12;4:162. doi: 10.1038/s43856-024-00578-9 (PMC11319654; doi:10.1038/s43856-024-00578-9)
Supplement: Supplementary file 3 — Supplementary Data 1 [file 43856_2024_578_MOESM3_ESM.zip › supplementary data 1/FEM_data/32.5y.xlsx]

## Sheet: profile0
NODE NR	X LOC	Y LOC	Z LOC	DX (UX)	DY (UY)	DZ (UZ)	tot mech strain X (EPTO)	tot mech strain Y (EPTO)	tot mech strain Z (EPTO)
1	0	0.0018	0	1.06686e-12	1.78407e-08	0	8.91601e-07	-2.11892e-06	3.13015e-06
144	0	-0.0027	0	-5.83827e-11	-1.1776e-08	0	-4.14799e-05	8.4937e-05	0.000140239
218	0	-0.00168	0	-1.22118e-10	-9.47063e-08	0	-0.000201878	0.000407908	0.000615863
219	0	-0.00169545	0	4.96816e-11	-1.00739e-07	0	0	0	0
220	0	-0.00171091	0	-2.07501e-11	-1.06102e-07	0	-0.000166074	0.000330256	0.000496346
221	0	-0.00172636	0	-1.6952e-11	-1.10914e-07	0	0	0	0
222	0	-0.00174182	0	3.1933e-12	-1.15308e-07	0	-0.000135776	0.000270897	0.000406711
223	0	-0.00175727	0	5.79124e-12	-1.19257e-07	0	0	0	0
224	0	-0.00177273	0	4.63509e-12	-1.22807e-07	0	-0.000106488	0.000212162	0.00031865
225	0	-0.00178818	0	-1.24115e-11	-1.25783e-07	0	0	0	0
226	0	-0.00180364	0	-2.87304e-12	-1.28384e-07	0	-7.5341e-05	0.000152095	0.000227975
227	0	-0.00181909	0	2.03179e-12	-1.3046e-07	0	0	0	0
228	0	-0.00183455	0	6.49253e-12	-1.3214e-07	0	-4.37788e-05	8.7834e-05	0.000131686
229	0	-0.00185	0	-1.44005e-11	-1.33142e-07	0	0	0	0
230	0	-0.00186545	0	1.04942e-12	-1.33772e-07	0	-9.53933e-06	2.11903e-05	3.17836e-05
231	0	-0.00188091	0	9.94209e-13	-1.3377e-07	0	0	0	0
232	0	-0.00189636	0	1.17611e-11	-1.33414e-07	0	2.48464e-05	-4.87399e-05	7.36547e-05
233	0	-0.00191182	0	-1.67328e-11	-1.32229e-07	0	0	0	0
234	0	-0.00192727	0	7.14409e-12	-1.30759e-07	0	6.07313e-05	-0.000118729	0.000179778
235	0	-0.00194273	0	3.74759e-12	-1.28525e-07	0	0	0	0
236	0	-0.00195818	0	4.13079e-12	-1.26053e-07	0	9.54126e-05	-0.000187699	0.000283428
237	0	-0.00197363	0	-6.82966e-12	-1.22689e-07	0	0	0	0
238	0	-0.00198909	0	-1.35129e-11	-1.19091e-07	0	0.000128914	-0.000252041	0.000381492
239	0	-0.00200454	0	2.40925e-11	-1.14869e-07	0	0	0	0
240	0	0.00093	0	-3.01609e-13	2.20246e-08	0	3.40369e-06	-8.08174e-06	1.14862e-05
380	0	0.000946111	0	2.75937e-14	2.19105e-08	0	0	0	0
381	0	0.000962222	0	-2.22862e-13	2.17973e-08	0	3.3345e-06	-6.96762e-06	1.03025e-05
382	0	0.000978333	0	-1.13562e-13	2.16859e-08	0	0	0	0
383	0	0.000994444	0	4.96591e-14	2.15759e-08	0	3.22282e-06	-6.77008e-06	9.99453e-06
384	0	0.00101056	0	3.77012e-14	2.14677e-08	0	0	0	0
385	0	0.00102667	0	-2.38665e-14	2.13611e-08	0	3.12713e-06	-6.56858e-06	9.69604e-06
386	0	0.00104278	0	-2.31573e-14	2.1256e-08	0	0	0	0
387	0	0.00105889	0	1.43019e-15	2.11525e-08	0	3.0281e-06	-6.37145e-06	9.39982e-06
388	0	0.001075	0	7.07652e-15	2.10507e-08	0	0	0	0
389	0	0.00109111	0	-3.58783e-15	2.09504e-08	0	2.93149e-06	-6.17626e-06	9.10806e-06
390	0	0.00110722	0	-1.38094e-14	2.08517e-08	0	0	0	0
391	0	0.00112333	0	-5.58174e-15	2.07545e-08	0	2.8364e-06	-5.98402e-06	8.82068e-06
392	0	0.00113944	0	5.05846e-15	2.06589e-08	0	0	0	0
393	0	0.00115555	0	5.8346e-16	2.05648e-08	0	2.74228e-06	-5.79535e-06	8.53791e-06
394	0	0.00117166	0	-1.33809e-14	2.04721e-08	0	0	0	0
395	0	0.00118778	0	-9.16679e-15	2.0381e-08	0	2.65045e-06	-5.60888e-06	8.25957e-06
396	0	0.00120389	0	6.45631e-15	2.02914e-08	0	0	0	0
3044	0	-0.000375	0	6.93285e-15	5.09802e-08	0	1.43547e-05	-3.15159e-05	4.58719e-05
3045	0	0.000921944	0	4.91517e-13	2.20977e-08	0	0	0	0
3046	0	0.000913889	0	6.45509e-13	2.21724e-08	0	3.55159e-06	-9.39901e-06	1.30236e-05
3047	0	0.000905833	0	3.00399e-13	2.22489e-08	0	0	0	0
3048	0	0.000897778	0	-6.73e-14	2.23268e-08	0	3.77582e-06	-9.75808e-06	1.35383e-05
3049	0	0.000889722	0	-3.93195e-14	2.24061e-08	0	0	0	0
3050	0	0.000881667	0	6.04529e-14	2.24869e-08	0	3.94379e-06	-1.01091e-05	1.40587e-05
3051	0	0.000873615	0	4.82452e-14	2.25688e-08	0	0	0	0
3052	0	0.000865563	0	2.29452e-14	2.26521e-08	0	4.11465e-06	-1.04435e-05	1.45639e-05
3053	0	0.000857507	0	3.80302e-14	2.27368e-08	0	0	0	0
3054	0	0.000849451	0	6.07992e-14	2.28229e-08	0	4.28093e-06	-1.07816e-05	1.50709e-05
3055	0	0.000841392	0	5.25377e-14	2.29103e-08	0	0	0	0
3056	0	0.000833333	0	4.42696e-14	2.29991e-08	0	4.45021e-06	-1.11176e-05	1.55754e-05
3057	0	0.00082528	0	4.59767e-14	2.30891e-08	0	0	0	0
3058	0	0.000817226	0	5.12686e-14	2.31806e-08	0	4.61759e-06	-1.14535e-05	1.60793e-05
3059	0	0.00080917	0	4.82578e-14	2.32734e-08	0	0	0	0
3060	0	0.000801114	0	3.89116e-14	2.33675e-08	0	4.78679e-06	-1.17899e-05	1.65839e-05
3061	0	0.000793057	0	3.76111e-14	2.3463e-08	0	0	0	0
3062	0	0.000785	0	3.86517e-14	2.35599e-08	0	4.95562e-06	-1.21283e-05	1.70908e-05
3063	0	0.000776945	0	3.34281e-14	2.36582e-08	0	0	0	0
3064	0	0.000768889	0	3.03152e-14	2.37578e-08	0	5.12531e-06	-1.24668e-05	1.75978e-05
3065	0	0.000760833	0	2.13208e-14	2.38587e-08	0	0	0	0
3066	0	0.000752777	0	1.84391e-14	2.3961e-08	0	5.29549e-06	-1.28058e-05	1.81048e-05
3067	0	0.000744722	0	8.29386e-15	2.40647e-08	0	0	0	0
3068	0	0.000736667	0	2.39359e-15	2.41698e-08	0	5.46649e-06	-1.31452e-05	1.86127e-05
3069	0	0.000728609	0	2.5798e-15	2.42762e-08	0	0	0	0
3070	0	0.000720552	0	1.87293e-15	2.4384e-08	0	5.63615e-06	-1.34851e-05	1.91221e-05
3071	0	0.000712496	0	2.86452e-15	2.44932e-08	0	0	0	0
3072	0	0.000704439	0	1.77155e-15	2.46037e-08	0	5.80575e-06	-1.38252e-05	1.96317e-05
3073	0	0.000696386	0	1.80577e-15	2.47156e-08	0	0	0	0
3074	0	0.000688333	0	9.72052e-16	2.48289e-08	0	5.97556e-06	-1.41657e-05	2.01418e-05
3075	0	0.000680276	0	8.73146e-16	2.49435e-08	0	0	0	0
3076	0	0.000672219	0	1.1196e-16	2.50596e-08	0	6.14527e-06	-1.4506e-05	2.06517e-05
3077	0	0.000664165	0	1.94245e-16	2.5177e-08	0	0	0	0
3078	0	0.000656111	0	7.08982e-16	2.52957e-08	0	6.31459e-06	-1.48462e-05	2.11611e-05
3079	0	0.000648055	0	-9.08786e-16	2.54159e-08	0	0	0	0
3080	0	0.00064	0	-7.87635e-16	2.55374e-08	0	6.48434e-06	-1.5187e-05	2.16716e-05
3081	0	0.000631945	0	-1.70587e-17	2.56603e-08	0	0	0	0
3082	0	0.000623891	0	-1.07276e-16	2.57845e-08	0	6.65395e-06	-1.5528e-05	2.21823e-05
3083	0	0.000615834	0	2.50939e-16	2.59102e-08	0	0	0	0
3084	0	0.000607778	0	7.48889e-17	2.60372e-08	0	6.82345e-06	-1.5869e-05	2.26927e-05
3085	0	0.000599722	0	-9.61176e-16	2.61656e-08	0	0	0	0
3086	0	0.000591667	0	-1.63759e-15	2.62954e-08	0	6.99329e-06	-1.62104e-05	2.32039e-05
3087	0	0.00058361	0	-1.48244e-15	2.64266e-08	0	0	0	0
3088	0	0.000575553	0	-2.0507e-15	2.65591e-08	0	7.16302e-06	-1.65519e-05	2.37152e-05
3089	0	0.000567497	0	-1.66514e-15	2.66931e-08	0	0	0	0
3090	0	0.000559441	0	-1.87563e-15	2.68284e-08	0	7.33247e-06	-1.68934e-05	2.42261e-05
3091	0	0.000551387	0	-1.61287e-15	2.6965e-08	0	0	0	0
3092	0	0.000543333	0	-2.23917e-15	2.7103e-08	0	7.50193e-06	-1.72348e-05	2.4737e-05
3093	0	0.000535277	0	-1.21799e-15	2.72425e-08	0	0	0	0
3094	0	0.00052722	0	-2.69788e-15	2.73833e-08	0	7.67127e-06	-1.75761e-05	2.52475e-05
3095	0	0.000519166	0	-1.58365e-15	2.75254e-08	0	0	0	0
3096	0	0.000511112	0	-2.5361e-15	2.76689e-08	0	7.8402e-06	-1.7917e-05	2.57574e-05
3097	0	0.000503056	0	-1.48769e-15	2.78139e-08	0	0	0	0
3098	0	-0.000383056	0	5.50721e-15	5.12339e-08	0	0	0	0
3099	0	-0.000391111	0	7.17147e-15	5.14872e-08	0	1.42901e-05	-3.14072e-05	4.56989e-05
3100	0	-0.000399167	0	6.95447e-15	5.17399e-08	0	0	0	0
3101	0	-0.000407222	0	7.09079e-15	5.19921e-08	0	1.42083e-05	-3.12645e-05	4.54743e-05
3102	0	-0.000415278	0	6.84154e-15	5.22436e-08	0	0	0	0
3103	0	-0.000423333	0	7.58656e-15	5.24944e-08	0	1.41078e-05	-3.1085e-05	4.51943e-05
3104	0	-0.000431385	0	7.74959e-15	5.27443e-08	0	0	0	0
3105	0	-0.000439437	0	9.1039e-15	5.29933e-08	0	1.39875e-05	-3.08664e-05	4.48556e-05
3106	0	-0.000447493	0	7.67938e-15	5.32415e-08	0	0	0	0
3107	0	-0.000455549	0	9.89822e-15	5.34887e-08	0	1.3846e-05	-3.06057e-05	4.44536e-05
3108	0	-0.000463608	0	9.04959e-15	5.37348e-08	0	0	0	0
3109	0	-0.000471667	0	1.07767e-14	5.39796e-08	0	1.3682e-05	-3.03007e-05	4.39846e-05
3110	0	-0.00047972	0	8.67713e-15	5.4223e-08	0	0	0	0
3111	0	-0.000487774	0	1.10916e-14	5.4465e-08	0	1.34941e-05	-2.99481e-05	4.34442e-05
3112	0	-0.00049583	0	1.04842e-14	5.47055e-08	0	0	0	0
3113	0	-0.000503886	0	1.30943e-14	5.49444e-08	0	1.32806e-05	-2.9545e-05	4.28278e-05
3114	0	-0.000511943	0	1.02943e-14	5.51816e-08	0	0	0	0
3115	0	-0.00052	0	1.37368e-14	5.5417e-08	0	1.30399e-05	-2.90877e-05	4.21301e-05
3116	0	-0.000528055	0	1.36338e-14	5.56503e-08	0	0	0	0
3117	0	-0.000536111	0	1.41972e-14	5.58816e-08	0	1.27704e-05	-2.8573e-05	4.13461e-05
3118	0	-0.000544167	0	1.36584e-14	5.61108e-08	0	0	0	0
3119	0	-0.000552223	0	1.38284e-14	5.63376e-08	0	1.24702e-05	-2.7998e-05	4.04709e-05
3120	0	-0.000560278	0	1.49114e-14	5.65619e-08	0	0	0	0
3121	0	-0.000568333	0	1.44809e-14	5.67837e-08	0	1.21372e-05	-2.73576e-05	3.94977e-05
3122	0	-0.000576391	0	1.51815e-14	5.70028e-08	0	0	0	0
3123	0	-0.000584448	0	1.47057e-14	5.7219e-08	0	1.17692e-05	-2.66471e-05	3.84194e-05
3124	0	-0.000592504	0	1.80916e-14	5.74322e-08	0	0	0	0
3125	0	-0.000600561	0	1.84013e-14	5.76423e-08	0	1.1364e-05	-2.58636e-05	3.72311e-05
3126	0	-0.000608614	0	1.69521e-14	5.7849e-08	0	0	0	0
3127	0	-0.000616667	0	1.84509e-14	5.80522e-08	0	1.09198e-05	-2.50015e-05	3.5925e-05
3128	0	-0.000624724	0	2.24649e-14	5.82519e-08	0	0	0	0
3129	0	-0.000632781	0	2.12908e-14	5.84477e-08	0	1.04335e-05	-2.40566e-05	3.44943e-05
3130	0	-0.000640835	0	2.20247e-14	5.86396e-08	0	0	0	0
3131	0	-0.000648889	0	2.19862e-14	5.88273e-08	0	9.90311e-06	-2.30228e-05	3.29304e-05
3132	0	-0.000656945	0	2.71733e-14	5.90106e-08	0	0	0	0
3133	0	-0.000665	0	2.58006e-14	5.91894e-08	0	9.32554e-06	-2.18964e-05	3.12268e-05
3134	0	-0.000673055	0	2.46825e-14	5.93635e-08	0	0	0	0
3135	0	-0.00068111	0	2.63499e-14	5.95327e-08	0	8.6983e-06	-2.06698e-05	2.93732e-05
3136	0	-0.000689166	0	3.17774e-14	5.96967e-08	0	0	0	0
3137	0	-0.000697222	0	3.16438e-14	5.98554e-08	0	8.01778e-06	-1.93378e-05	2.73613e-05
3138	0	-0.000705278	0	2.75462e-14	6.00085e-08	0	0	0	0
3139	0	-0.000713333	0	3.17103e-14	6.01558e-08	0	7.28177e-06	-1.7894e-05	2.51816e-05
3140	0	-0.00072139	0	3.47897e-14	6.02971e-08	0	0	0	0
3141	0	-0.000729447	0	3.51834e-14	6.04321e-08	0	6.48644e-06	-1.63329e-05	2.28259e-05
3142	0	-0.000737503	0	3.17896e-14	6.05605e-08	0	0	0	0
3143	0	-0.000745559	0	3.22353e-14	6.06822e-08	0	5.62895e-06	-1.46459e-05	2.02817e-05
3144	0	-0.000753613	0	4.27952e-14	6.07968e-08	0	0	0	0
3145	0	-0.000761667	0	3.76606e-14	6.0904e-08	0	4.70472e-06	-1.28276e-05	1.75403e-05
3146	0	-0.000769723	0	3.70545e-14	6.10037e-08	0	0	0	0
3147	0	-0.00077778	0	3.55781e-14	6.10956e-08	0	3.71061e-06	-1.08675e-05	1.45868e-05
3148	0	-0.000785834	0	5.12077e-14	6.11791e-08	0	0	0	0
3149	0	-0.000793888	0	3.93904e-14	6.12543e-08	0	2.64224e-06	-8.76041e-06	1.14131e-05
3150	0	-0.000801944	0	4.52849e-14	6.13206e-08	0	0	0	0
5980	0	-0.002704	0	6.31171e-11	-1.20162e-08	0	-1.31259e-05	2.0198e-05	3.33304e-05
5981	0	-0.00270067	0	-3.96416e-11	-1.18773e-08	0	0	0	0
6136	0	0.001814	0	-6.27843e-12	1.78145e-08	0	9.64928e-07	-9.98512e-07	2.00554e-06
6202	0	0.00180233	0	-6.48373e-13	1.78361e-08	0	0	0	0
28731	0	-0.00202	0	-3.93192e-11	-1.10288e-07	0	0.000158602	-0.000309239	0.00046868
28732	0	-0.00203545	0	2.27863e-11	-1.05291e-07	0	0	0	0
28733	0	-0.00205091	0	-7.4222e-11	-9.96363e-08	0	0.000183695	-0.000356396	0.000541269
28734	0	-0.00206637	0	6.26303e-11	-9.42591e-08	0	0	0	0
28735	0	-0.00208182	0	-1.22518e-10	-8.77301e-08	0	0.000202242	-0.000390654	0.000594355
28736	0	-0.00209728	0	7.27502e-11	-8.21814e-08	0	0	0	0
28737	0	-0.00211273	0	-1.77925e-10	-7.47381e-08	0	0.000213771	-0.000410702	0.000626279
28738	0	-0.00212818	0	1.20227e-10	-6.94892e-08	0	0	0	0
28739	0	-0.00214364	0	-2.52187e-10	-6.13661e-08	0	0.000217447	-0.000414533	0.000633674
28740	0	-0.00215909	0	1.41455e-10	-5.67058e-08	0	0	0	0
28741	0	-0.00217455	0	-3.16355e-10	-4.79211e-08	0	0.000212737	-0.000403818	0.000618604
28742	0	-0.00219	0	1.89516e-10	-4.42464e-08	0	0	0	0
28743	0	-0.00220545	0	-3.84889e-10	-3.49988e-08	0	0.000200744	-0.000378608	0.00058111
28744	0	-0.00222091	0	2.04261e-10	-3.2582e-08	0	0	0	0
28745	0	-0.00223636	0	-4.2929e-10	-2.30027e-08	0	0.000182413	-0.000342487	0.000526162
28746	0	-0.00225182	0	2.27503e-10	-2.20514e-08	0	0	0	0
28747	0	-0.00226727	0	-4.31779e-10	-1.24598e-08	0	0.000157676	-0.000298165	0.000457065
28748	0	-0.00228272	0	2.08955e-10	-1.28817e-08	0	0	0	0
28749	0	-0.00229818	0	-4.0066e-10	-3.47774e-09	0	0.000129704	-0.000248324	0.000378642
28750	0	-0.00231363	0	1.94589e-10	-5.23914e-09	0	0	0	0
28751	0	-0.00232909	0	-3.44956e-10	3.5439e-09	0	0.000100355	-0.000196213	0.000296825
28752	0	-0.00234454	0	1.45115e-10	7.86716e-10	0	0	0	0
28753	0	0.00122	0	1.44177e-15	2.02032e-08	0	2.55943e-06	-5.42731e-06	7.98703e-06
28754	0	0.00123611	0	-1.89697e-14	2.01164e-08	0	0	0	0
28755	0	0.00125222	0	-1.37493e-14	2.00311e-08	0	2.47148e-06	-5.24772e-06	7.71942e-06
28756	0	0.00126833	0	9.18419e-15	1.99473e-08	0	0	0	0
28757	0	0.00128444	0	3.27743e-15	1.98649e-08	0	2.38389e-06	-5.0741e-06	7.45827e-06
28758	0	0.00130055	0	-2.41131e-14	1.97838e-08	0	0	0	0
28759	0	0.00131667	0	-1.71673e-14	1.97041e-08	0	2.30003e-06	-4.90206e-06	7.20228e-06
28760	0	0.00133278	0	1.47661e-14	1.96258e-08	0	0	0	0
28761	0	0.00134889	0	6.17408e-15	1.95489e-08	0	2.21631e-06	-4.73752e-06	6.95409e-06
28762	0	0.001365	0	-3.30057e-14	1.94731e-08	0	0	0	0
28763	0	0.00138111	0	-2.29404e-14	1.93987e-08	0	2.13761e-06	-4.5743e-06	6.71206e-06
28764	0	0.00139722	0	2.28087e-14	1.93257e-08	0	0	0	0
28765	0	0.00141333	0	1.21341e-14	1.9254e-08	0	2.05837e-06	-4.42101e-06	6.47981e-06
28766	0	0.00142945	0	-4.47926e-14	1.91832e-08	0	0	0	0
28767	0	0.00144556	0	-3.24364e-14	1.91138e-08	0	1.98615e-06	-4.26836e-06	6.2546e-06
28768	0	0.00146167	0	3.45197e-14	1.90457e-08	0	0	0	0
28769	0	0.00147778	0	1.93275e-14	1.89787e-08	0	1.91254e-06	-4.12953e-06	6.04275e-06
28770	0	0.00149389	0	-6.43923e-14	1.89126e-08	0	0	0	0
28873	0	-0.00270133	0	-2.34913e-11	-1.19712e-08	0	-2.44548e-05	5.44639e-05	8.51465e-05
28874	0	-0.002702	0	2.19752e-11	-1.19631e-08	0	0	0	0
28875	0	0.00180467	0	-2.03151e-12	1.78321e-08	0	8.90684e-07	-1.38847e-06	2.28973e-06
28876	0	0.001807	0	-1.8579e-13	1.78307e-08	0	0	0	0
28877	0	0.000495	0	-2.11317e-15	2.79602e-08	0	8.00908e-06	-1.8258e-05	2.62673e-05
28878	0	0.000486946	0	3.26306e-16	2.81078e-08	0	0	0	0
28879	0	0.000478892	0	-1.1268e-15	2.82568e-08	0	8.17762e-06	-1.85984e-05	2.67764e-05
28880	0	0.000470836	0	3.00139e-16	2.84073e-08	0	0	0	0
28881	0	0.00046278	0	-7.24449e-16	2.85591e-08	0	8.34581e-06	-1.89385e-05	2.72845e-05
28882	0	0.000454723	0	-8.4457e-16	2.87123e-08	0	0	0	0
28883	0	0.000446667	0	-8.68155e-16	2.88668e-08	0	8.51404e-06	-1.92786e-05	2.77929e-05
28884	0	0.000438611	0	4.22749e-16	2.90227e-08	0	0	0	0
28885	0	0.000430555	0	6.46593e-16	2.918e-08	0	8.6818e-06	-1.96182e-05	2.83005e-05
28886	0	0.000422499	0	7.65664e-16	2.93387e-08	0	0	0	0
28887	0	0.000414442	0	6.89254e-16	2.94987e-08	0	8.84918e-06	-1.99573e-05	2.88069e-05
28888	0	0.000406388	0	-1.20119e-16	2.96601e-08	0	0	0	0
28889	0	0.000398333	0	2.87533e-17	2.98228e-08	0	9.0165e-06	-2.02961e-05	2.93131e-05
28890	0	0.000390278	0	2.07699e-15	2.9987e-08	0	0	0	0
28891	0	0.000382222	0	3.05776e-15	3.01525e-08	0	9.18304e-06	-2.06343e-05	2.98184e-05
28892	0	0.000374168	0	3.43165e-15	3.03193e-08	0	0	0	0
28893	0	0.000366114	0	3.08872e-15	3.04875e-08	0	9.34933e-06	-2.09718e-05	3.03222e-05
28894	0	0.000358057	0	1.32384e-15	3.06571e-08	0	0	0	0
28895	0	0.00035	0	2.23133e-16	3.0828e-08	0	9.51575e-06	-2.13088e-05	3.08252e-05
28896	0	0.000341947	0	2.53799e-15	3.10003e-08	0	0	0	0
28897	0	0.000333893	0	3.22463e-15	3.11739e-08	0	9.68094e-06	-2.16451e-05	3.13271e-05
28898	0	0.000325837	0	2.40232e-15	3.13489e-08	0	0	0	0
28899	0	0.000317781	0	1.04528e-15	3.15253e-08	0	9.84606e-06	-2.19805e-05	3.18271e-05
28900	0	0.000309724	0	2.52524e-16	3.1703e-08	0	0	0	0
28901	0	0.000301667	0	-1.04647e-15	3.18821e-08	0	1.0011e-05	-2.23152e-05	3.23263e-05
28902	0	0.000293611	0	-1.15804e-16	3.20625e-08	0	0	0	0
28903	0	0.000285556	0	-2.35131e-17	3.22442e-08	0	1.01748e-05	-2.26491e-05	3.2824e-05
28904	0	0.0002775	0	-1.26382e-15	3.24274e-08	0	0	0	0
28905	0	0.000269444	0	-1.628e-15	3.26118e-08	0	1.03385e-05	-2.29821e-05	3.33207e-05
28906	0	0.000261389	0	-1.76011e-15	3.27976e-08	0	0	0	0
28907	0	0.000253333	0	-1.07664e-15	3.29847e-08	0	1.0501e-05	-2.33135e-05	3.38147e-05
28908	0	0.000245276	0	-1.98412e-15	3.31731e-08	0	0	0	0
28909	0	0.000237219	0	-2.11003e-15	3.3363e-08	0	1.06627e-05	-2.36434e-05	3.43063e-05
28910	0	0.000229163	0	-2.3892e-15	3.35541e-08	0	0	0	0
28911	0	0.000221107	0	-2.44745e-15	3.37465e-08	0	1.08234e-05	-2.39716e-05	3.47951e-05
28912	0	0.000213053	0	-2.09569e-15	3.39402e-08	0	0	0	0
28913	0	0.000205	0	-1.81007e-15	3.41352e-08	0	1.09829e-05	-2.42979e-05	3.5281e-05
28914	0	0.000196945	0	-1.66044e-15	3.43315e-08	0	0	0	0
28915	0	0.00018889	0	-2.02574e-15	3.45292e-08	0	1.11414e-05	-2.46224e-05	3.5764e-05
28916	0	0.000180839	0	-1.95712e-15	3.4728e-08	0	0	0	0
28917	0	0.000172787	0	-2.01879e-15	3.49282e-08	0	1.12987e-05	-2.49446e-05	3.62435e-05
28918	0	0.000164727	0	-1.6377e-15	3.51299e-08	0	0	0	0
28919	0	0.000156667	0	-1.63768e-15	3.53329e-08	0	1.14547e-05	-2.52646e-05	3.67194e-05
28920	0	0.000148617	0	-1.2689e-15	3.55369e-08	0	0	0	0
28921	0	-0.00081	0	3.435e-14	6.1378e-08	0	1.49619e-06	-6.49524e-06	8.00342e-06
28922	0	-0.000818054	0	5.8319e-14	6.14256e-08	0	0	0	0
28923	0	-0.000826108	0	3.73727e-14	6.14638e-08	0	2.67447e-07	-4.06711e-06	4.35262e-06
28924	0	-0.000834164	0	5.11644e-14	6.14915e-08	0	0	0	0
28925	0	-0.00084222	0	3.87927e-14	6.15093e-08	0	-1.0491e-06	-1.46223e-06	5.93805e-07
28926	0	-0.000850277	0	8.04454e-14	6.15155e-08	0	0	0	0
28927	0	-0.000858333	0	6.26263e-14	6.15113e-08	0	-2.45966e-06	1.32653e-06	3.81726e-06
28928	0	-0.000866389	0	6.15311e-14	6.14946e-08	0	0	0	0
28929	0	-0.000874445	0	6.66723e-14	6.14669e-08	0	-3.96487e-06	4.31037e-06	8.29201e-06
28930	0	-0.000882501	0	8.21593e-14	6.14257e-08	0	0	0	0
28931	0	-0.000890558	0	9.90868e-14	6.13728e-08	0	-5.57324e-06	7.49196e-06	1.30788e-05
28932	0	-0.000898612	0	5.56026e-14	6.13055e-08	0	0	0	0
28933	0	-0.000906667	0	1.08389e-13	6.12259e-08	0	-7.28711e-06	1.08922e-05	1.81905e-05
28934	0	-0.000914722	0	8.38837e-14	6.11307e-08	0	0	0	0
28935	0	-0.000922778	0	1.39637e-13	6.10222e-08	0	-9.11457e-06	1.45128e-05	2.36383e-05
28936	0	-0.000930832	0	6.29081e-14	6.08976e-08	0	0	0	0
28937	0	-0.000938886	0	1.37097e-13	6.07586e-08	0	-1.1057e-05	1.83732e-05	2.94402e-05
28938	0	-0.000946943	0	9.8865e-14	6.06023e-08	0	0	0	0
28939	0	-0.000955	0	1.48108e-13	6.04305e-08	0	-1.31231e-05	2.24773e-05	3.56108e-05
28940	0	-0.000963053	0	7.14418e-14	6.0241e-08	0	0	0	0
28941	0	-0.000971107	0	1.41912e-13	6.00347e-08	0	-1.53173e-05	2.6843e-05	4.217e-05
28942	0	-0.000979163	0	1.35366e-13	5.98093e-08	0	0	0	0
28943	0	-0.000987219	0	1.59034e-13	5.9566e-08	0	-1.76465e-05	3.14754e-05	4.91326e-05
28944	0	-0.000995276	0	9.48536e-14	5.9303e-08	0	0	0	0
28945	0	-0.00100333	0	1.31808e-13	5.90207e-08	0	-2.01129e-05	3.63936e-05	5.65168e-05
28946	0	-0.00101139	0	1.46842e-13	5.87174e-08	0	0	0	0
28947	0	-0.00101944	0	1.54701e-13	5.83937e-08	0	-2.27287e-05	4.16012e-05	6.43411e-05
28948	0	-0.0010275	0	1.12088e-13	5.80481e-08	0	0	0	0
28949	0	-0.00103556	0	1.44068e-13	5.76806e-08	0	-2.54939e-05	4.71167e-05	7.26215e-05
28950	0	-0.00104361	0	1.74219e-13	5.72898e-08	0	0	0	0
28951	0	-0.00105167	0	1.44321e-13	5.68759e-08	0	-2.84161e-05	5.29473e-05	8.13754e-05
28952	0	-0.00105972	0	1.12033e-13	5.64376e-08	0	0	0	0
28953	0	-0.00106778	0	1.09057e-13	5.59749e-08	0	-3.15012e-05	5.91136e-05	9.06263e-05
28954	0	-0.00107584	0	1.95203e-13	5.5486e-08	0	0	0	0
28955	0	-0.00108389	0	7.5009e-14	5.49717e-08	0	-3.47536e-05	6.56191e-05	0.000100385
28956	0	-0.00109195	0	1.70164e-13	5.44298e-08	0	0	0	0
28957	0	-0.0011	0	2.51189e-14	5.38622e-08	0	-3.81803e-05	7.24804e-05	0.000110673
28958	0	-0.00110805	0	3.03329e-13	5.32632e-08	0	0	0	0
28959	0	-0.00111611	0	2.47705e-14	5.26389e-08	0	-4.17887e-05	7.97017e-05	0.000121504
28960	0	-0.00112416	0	2.63271e-13	5.19805e-08	0	0	0	0
28961	0	-0.00113221	0	2.42681e-14	5.12976e-08	0	-4.55792e-05	8.72926e-05	0.000132886
28962	0	-0.00114027	0	3.18537e-13	5.0575e-08	0	0	0	0
28963	0	-0.00114833	0	8.79836e-14	4.98291e-08	0	-4.95591e-05	9.52527e-05	0.000144827
28964	0	-0.00115638	0	1.49763e-13	4.90415e-08	0	0	0	0
28965	0	0.000140566	0	-1.51374e-15	3.57421e-08	0	1.16092e-05	-2.55818e-05	3.71912e-05
28966	0	0.000132508	0	-1.27983e-15	3.59489e-08	0	0	0	0
28967	0	0.00012445	0	-1.42702e-15	3.61569e-08	0	1.17622e-05	-2.58964e-05	3.76588e-05
28968	0	0.000116391	0	-1.1712e-15	3.63662e-08	0	0	0	0
28969	0	0.000108333	0	-1.32115e-15	3.65767e-08	0	1.19135e-05	-2.62078e-05	3.81215e-05
28970	0	0.000100277	0	-9.5003e-16	3.67885e-08	0	0	0	0
28971	0	9.22204e-05	0	-1.1422e-15	3.70015e-08	0	1.2063e-05	-2.65158e-05	3.8579e-05
28972	0	8.41643e-05	0	-1.02554e-15	3.72157e-08	0	0	0	0
28973	0	7.61081e-05	0	-8.28463e-16	3.74311e-08	0	1.22104e-05	-2.68201e-05	3.90306e-05
28974	0	6.8054e-05	0	-9.15738e-16	3.76477e-08	0	0	0	0
28975	0	-0.00116443	0	1.89508e-13	4.82317e-08	0	-5.37295e-05	0.000103585	0.000157329
28976	0	-0.00117249	0	1.53109e-13	4.7374e-08	0	0	0	0
28977	0	-0.00118055	0	3.74115e-13	4.64939e-08	0	-5.81003e-05	0.0001123	0.000170416
28978	0	-0.00118861	0	-1.52338e-14	4.55652e-08	0	0	0	0
28979	0	-0.00119667	0	4.76664e-13	4.46124e-08	0	-6.2663e-05	0.000121419	0.000184098
28980	0	-0.00120472	0	4.06252e-15	4.36097e-08	0	0	0	0
28981	0	-0.00121278	0	5.12546e-13	4.25798e-08	0	-6.7411e-05	0.00013092	0.000198348
28982	0	-0.00122084	0	-1.45105e-13	4.15012e-08	0	0	0	0
28983	0	-0.00122889	0	4.58987e-13	4.03915e-08	0	-7.23473e-05	0.000140828	0.000213191
28984	0	-0.00123695	0	3.34805e-14	3.92332e-08	0	0	0	0
67495	0	-0.001245	0	4.52191e-13	3.80398e-08	0	-7.74802e-05	0.000151124	0.000228622
67496	0	-0.00125306	0	-8.22402e-14	3.67991e-08	0	0	0	0
67497	0	-0.00126111	0	3.15581e-13	3.55192e-08	0	-8.2784e-05	0.000161799	0.000244601
67498	0	-0.00126917	0	8.55076e-14	3.41927e-08	0	0	0	0
67499	0	-0.00127722	0	2.74445e-13	3.28234e-08	0	-8.82683e-05	0.000172828	0.000261114
67500	0	-0.00128528	0	-4.4105e-14	3.1408e-08	0	0	0	0
67501	0	-0.00129333	0	1.36925e-13	2.99469e-08	0	-9.39205e-05	0.000184224	0.000278162
67502	0	-0.00130139	0	8.33203e-14	2.84394e-08	0	0	0	0
67503	0	-0.00130944	0	-5.62543e-15	2.6884e-08	0	-9.97242e-05	0.000195933	0.000295679
67506	0	-0.0013175	0	-1.70316e-14	2.52814e-08	0	0	0	0
67507	0	6e-05	0	-1.65657e-17	3.78655e-08	0	1.23555e-05	-2.71203e-05	3.94761e-05
67508	0	5.19438e-05	0	8.44829e-16	3.80846e-08	0	0	0	0
67509	0	4.38876e-05	0	1.57296e-15	3.83048e-08	0	1.24981e-05	-2.74158e-05	3.99147e-05
67510	0	3.58336e-05	0	2.1462e-15	3.85262e-08	0	0	0	0
67511	0	2.77796e-05	0	1.51723e-15	3.87487e-08	0	1.26384e-05	-2.77067e-05	4.03458e-05
67512	0	1.97231e-05	0	8.8256e-16	3.89725e-08	0	0	0	0
67513	0	1.16667e-05	0	2.26918e-16	3.91975e-08	0	1.27762e-05	-2.79925e-05	4.0769e-05
67514	0	3.61288e-06	0	5.52742e-17	3.94234e-08	0	0	0	0
67515	0	-4.4409e-06	0	8.55423e-16	3.96506e-08	0	1.29107e-05	-2.82725e-05	4.11836e-05
67516	0	-1.24971e-05	0	1.51366e-16	3.98789e-08	0	0	0	0
67517	0	-0.00132555	0	-1.23263e-13	2.36298e-08	0	-0.000105687	0.000207969	0.000313673
67518	0	-0.00133361	0	2.46866e-13	2.19282e-08	0	0	0	0
67519	0	-0.00134167	0	-1.84209e-13	2.01779e-08	0	-0.000111793	0.00022027	0.000332081
67520	0	-0.00134972	0	3.48776e-14	1.83764e-08	0	0	0	0
67521	0	-0.00135778	0	-2.70247e-13	1.65269e-08	0	-0.000118001	0.000232819	0.000350842
67522	0	-0.00136583	0	2.65122e-13	1.46218e-08	0	0	0	0
67523	0	-0.00137389	0	-8.6273e-14	1.267e-08	0	-0.000124343	0.000245548	0.000369909
67524	0	-0.00138195	0	-4.50635e-14	1.06622e-08	0	0	0	0
67525	0	-0.00139	0	-1.13776e-13	8.60755e-09	0	-0.000130714	0.000258446	0.00038918
67526	0	-0.00139806	0	2.64294e-13	6.49443e-09	0	0	0	0
67527	0	-0.00140611	0	2.4796e-13	4.33402e-09	0	-0.00013715	0.000271347	0.000408516
67528	0	-0.00141416	0	-2.52629e-13	2.1186e-09	0	0	0	0
67529	0	-0.00142222	0	-9.90379e-15	-1.46317e-10	0	-0.000143489	0.000284316	0.000427841
67530	0	-0.00143028	0	2.37268e-13	-2.46772e-09	0	0	0	0
67531	0	-0.00143833	0	5.23467e-13	-4.83942e-09	0	-0.000149904	0.000297138	0.00044706
67532	0	-0.00144639	0	-4.10939e-13	-7.26072e-09	0	0	0	0
67533	0	-0.00145444	0	-8.21852e-15	-9.73457e-09	0	-0.000156085	0.000309922	0.000466043
67534	0	-0.0014625	0	4.66885e-13	-1.22604e-08	0	0	0	0
67535	0	-0.00147055	0	8.03828e-13	-1.48381e-08	0	-0.000162316	0.000322296	0.00048463
67536	0	-0.00147861	0	-5.61984e-13	-1.74608e-08	0	0	0	0
67537	0	-0.00148667	0	-5.05648e-13	-2.01361e-08	0	-0.000168077	0.000334517	0.000502641
67538	0	-0.00149472	0	1.11991e-12	-2.28589e-08	0	0	0	0
67539	0	-0.00150278	0	9.95216e-13	-2.56288e-08	0	-0.000173972	0.000345961	0.000519952
67540	0	-0.00151083	0	-8.08013e-13	-2.84401e-08	0	0	0	0
67541	0	-0.00151889	0	-1.47895e-12	-3.12969e-08	0	-0.000179033	0.000357164	0.00053628
67542	0	-0.00152694	0	2.49934e-12	-3.42042e-08	0	0	0	0
67543	0	-0.001535	0	2.96155e-12	-3.7148e-08	0	-0.000184531	0.000367091	0.000551647
67544	0	-0.00154306	0	-7.08967e-13	-4.01256e-08	0	0	0	0
67545	0	-0.00155111	0	-1.95566e-12	-4.31405e-08	0	-0.000188434	0.000376656	0.000565122
67546	0	-0.00155917	0	4.36815e-12	-4.62058e-08	0	0	0	0
67547	0	-0.00156723	0	6.12803e-12	-4.92988e-08	0	-0.000193195	0.000384536	0.000577767
67548	0	-0.00157528	0	-8.26158e-13	-5.24049e-08	0	0	0	0
67549	0	-0.00158333	0	-4.84536e-12	-5.55394e-08	0	-0.000195509	0.000392023	0.000587703
67550	0	-0.00159139	0	6.13375e-12	-5.87328e-08	0	0	0	0
67551	0	-0.00159945	0	9.22529e-12	-6.19368e-08	0	-0.000199458	0.000397258	0.000596762
67552	0	-0.0016075	0	1.01288e-13	-6.51321e-08	0	0	0	0
67553	0	-0.00161555	0	-6.13263e-12	-6.83416e-08	0	-0.000200174	0.000402127	0.000602542
67554	0	-0.00162361	0	3.96295e-12	-7.1619e-08	0	0	0	0
67555	0	-0.00163167	0	1.09819e-11	-7.48947e-08	0	-0.000202738	0.000404227	0.000607008
67556	0	-0.00163972	0	-6.51893e-13	-7.81215e-08	0	0	0	0
67557	0	-0.00164778	0	-1.03197e-12	-8.1373e-08	0	-0.000202575	0.000407024	0.000609613
67558	0	-0.00165583	0	-2.54802e-12	-8.46734e-08	0	0	0	0
67559	0	-0.00166389	0	-4.27983e-12	-8.80047e-08	0	-0.000204506	0.000410618	0.000615144
67560	0	-0.00167194	0	-6.38033e-12	-9.13004e-08	0	0	0	0
67561	0	-2.05533e-05	0	8.84698e-16	4.01083e-08	0	1.3042e-05	-2.85465e-05	4.15889e-05
67562	0	-2.861e-05	0	-2.39701e-17	4.03388e-08	0	0	0	0
67563	0	-3.66667e-05	0	-5.32099e-16	4.05704e-08	0	1.317e-05	-2.88138e-05	4.19841e-05
67564	0	-4.47224e-05	0	-1.86067e-16	4.0803e-08	0	0	0	0
67565	0	-5.27781e-05	0	-2.13181e-16	4.10367e-08	0	1.32943e-05	-2.90743e-05	4.23688e-05
67566	0	-6.08343e-05	0	-3.29559e-16	4.12715e-08	0	0	0	0
67567	0	-6.88905e-05	0	-1.72296e-16	4.15072e-08	0	1.34144e-05	-2.9327e-05	4.27416e-05
67568	0	-7.69453e-05	0	-6.71587e-17	4.17439e-08	0	0	0	0
67569	0	-8.5e-05	0	-9.803e-16	4.19816e-08	0	1.35303e-05	-2.95712e-05	4.31017e-05
67570	0	-9.30555e-05	0	-6.2953e-16	4.22203e-08	0	0	0	0
67571	0	-0.000101111	0	-1.20965e-15	4.24599e-08	0	1.36416e-05	-2.98068e-05	4.34485e-05
67572	0	-0.000109165	0	-1.04106e-15	4.27004e-08	0	0	0	0
67573	0	-0.000117219	0	-3.924e-16	4.29419e-08	0	1.37478e-05	-3.00325e-05	4.37805e-05
67574	0	-0.000125276	0	-6.52119e-16	4.31843e-08	0	0	0	0
67575	0	-0.000133333	0	3.3301e-16	4.34275e-08	0	1.38485e-05	-3.02478e-05	4.40965e-05
67576	0	-0.000141386	0	-4.3456e-16	4.36715e-08	0	0	0	0
67577	0	-0.000149439	0	-3.37114e-16	4.39164e-08	0	1.39434e-05	-3.04516e-05	4.43952e-05
67578	0	-0.000157496	0	-6.71232e-16	4.4162e-08	0	0	0	0
67579	0	-0.000165552	0	1.88816e-16	4.44085e-08	0	1.4032e-05	-3.06434e-05	4.46755e-05
67580	0	-0.000173609	0	-6.22522e-16	4.46558e-08	0	0	0	0
67581	0	-0.000181667	0	7.82088e-16	4.49038e-08	0	1.41137e-05	-3.08222e-05	4.49361e-05
67582	0	-0.000189722	0	-7.02796e-16	4.51524e-08	0	0	0	0
67583	0	-0.000197777	0	-1.14805e-15	4.54016e-08	0	1.41887e-05	-3.09866e-05	4.51754e-05
67584	0	-0.000205833	0	-1.03082e-15	4.56516e-08	0	0	0	0
67587	0	-0.000213889	0	-4.39125e-16	4.59021e-08	0	1.42556e-05	-3.11362e-05	4.53919e-05
67588	0	-0.000221945	0	-5.83607e-17	4.61532e-08	0	0	0	0
67589	0	-0.00023	0	1.35609e-15	4.64048e-08	0	1.4314e-05	-3.12696e-05	4.5584e-05
67590	0	-0.000238057	0	1.22564e-15	4.6657e-08	0	0	0	0
67591	0	-0.000246114	0	1.22737e-15	4.69097e-08	0	1.43636e-05	-3.13854e-05	4.57495e-05
67592	0	-0.00025417	0	1.48761e-15	4.71627e-08	0	0	0	0
67593	0	-0.000262226	0	1.17138e-15	4.74161e-08	0	1.44038e-05	-3.14826e-05	4.58869e-05
67594	0	-0.00027028	0	2.00955e-15	4.76698e-08	0	0	0	0
67595	0	-0.000278333	0	1.53024e-15	4.79239e-08	0	1.44336e-05	-3.15598e-05	4.5994e-05
67596	0	-0.00028639	0	2.13958e-15	4.81783e-08	0	0	0	0
67597	0	-0.000294447	0	1.04226e-15	4.84329e-08	0	1.44527e-05	-3.16156e-05	4.60688e-05
67598	0	-0.000302501	0	2.25061e-15	4.86876e-08	0	0	0	0
67599	0	-0.000310555	0	2.09597e-15	4.89424e-08	0	1.446e-05	-3.16483e-05	4.6109e-05
67600	0	-0.000318611	0	2.62648e-15	4.91974e-08	0	0	0	0
67601	0	-0.000326667	0	3.87977e-15	4.94525e-08	0	1.44546e-05	-3.16567e-05	4.61121e-05
67602	0	-0.000334721	0	3.12483e-15	4.97074e-08	0	0	0	0
67603	0	-0.000342775	0	4.17083e-15	4.99623e-08	0	1.4436e-05	-3.16386e-05	4.60754e-05
67604	0	-0.000350831	0	3.59789e-15	5.02171e-08	0	0	0	0
67605	0	-0.000358888	0	5.05271e-15	5.04717e-08	0	1.4403e-05	-3.15922e-05	4.59962e-05
67606	0	-0.000366944	0	4.0368e-15	5.07261e-08	0	0	0	0
67637	0	-0.00270267	0	6.63825e-11	-1.19448e-08	0	-2.11721e-05	3.34286e-05	5.46403e-05
67638	0	-0.00270333	0	6.41756e-11	-1.19839e-08	0	0	0	0
67656	0	0.00180933	0	1.58126e-12	1.78292e-08	0	5.91349e-07	-1.38701e-06	1.98871e-06
67659	0	0.00181167	0	-2.28601e-12	1.78213e-08	0	0	0	0
67741	0	-0.00236	0	-2.61022e-10	8.67065e-09	0	7.07278e-05	-0.000145355	0.000216287
67742	0	-0.00237545	0	1.13261e-10	5.25953e-09	0	0	0	0
67743	0	-0.00239091	0	-1.88846e-10	1.19315e-08	0	4.31133e-05	-9.52771e-05	0.000138708
67744	0	-0.00240636	0	7.03858e-11	8.18984e-09	0	0	0	0
67745	0	-0.00242182	0	-1.2239e-10	1.35704e-08	0	1.90051e-05	-5.03222e-05	6.94696e-05
67746	0	-0.00243727	0	4.64254e-11	9.73687e-09	0	0	0	0
67747	0	-0.00245272	0	-7.44134e-11	1.37542e-08	0	-1.28973e-06	-1.03584e-05	9.98972e-06
67748	0	-0.00246818	0	1.97185e-11	1.00429e-08	0	0	0	0
67749	0	-0.00248363	0	-4.48343e-11	1.28056e-08	0	-1.77639e-05	2.38653e-05	4.32077e-05
67750	0	-0.00249909	0	1.59899e-11	9.29219e-09	0	0	0	0
67751	0	-0.00251455	0	-2.3928e-11	1.09779e-08	0	-3.12628e-05	5.14848e-05	8.38824e-05
67752	0	-0.00253	0	6.06577e-12	7.69791e-09	0	0	0	0
67753	0	-0.00254545	0	-2.22807e-11	8.50566e-09	0	-4.09852e-05	7.42419e-05	0.000116461
67754	0	-0.00256091	0	1.19115e-11	5.38597e-09	0	0	0	0
67755	0	-0.00257636	0	-2.11923e-11	5.45857e-09	0	-4.94015e-05	9.28055e-05	0.000143023
67756	0	-0.00259182	0	1.39035e-11	2.49332e-09	0	0	0	0
67757	0	-0.00260727	0	-1.22788e-11	1.99241e-09	0	-5.78166e-05	0.000110853	0.000168875
67758	0	-0.00262273	0	6.23646e-12	-9.7546e-10	0	0	0	0
67759	0	-0.00263818	0	-7.63248e-11	-2.00191e-09	0	-6.53056e-05	0.000131736	0.000199449
67760	0	-0.00265364	0	8.0219e-11	-5.17659e-09	0	0	0	0
67761	0	-0.00266909	0	7.22209e-12	-6.91546e-09	0	-8.20181e-05	0.00015656	0.000243228
67762	0	-0.00268455	0	-6.90515e-11	-1.01702e-08	0	0	0	0
67763	0	0.00151	0	-4.78129e-14	1.88476e-08	0	1.84886e-06	-3.99033e-06	5.83922e-06
67764	0	0.00152611	0	5.37929e-14	1.8784e-08	0	0	0	0
67765	0	0.00154222	0	3.38998e-14	1.87213e-08	0	1.78216e-06	-3.87085e-06	5.65429e-06
67766	0	0.00155834	0	-9.70192e-14	1.86592e-08	0	0	0	0
67767	0	0.00157445	0	-7.72051e-14	1.85982e-08	0	1.73016e-06	-3.74794e-06	5.4781e-06
67768	0	0.00159056	0	8.6742e-14	1.85385e-08	0	0	0	0
67769	0	0.00160667	0	6.43472e-14	1.84794e-08	0	1.6709e-06	-3.6541e-06	5.32756e-06
67770	0	0.00162278	0	-1.56831e-13	1.84206e-08	0	0	0	0
67771	0	0.00163889	0	-1.30936e-13	1.83628e-08	0	1.63389e-06	-3.54777e-06	5.18176e-06
67772	0	0.001655	0	1.45386e-13	1.83064e-08	0	0	0	0
67773	0	0.00167111	0	1.29641e-13	1.82503e-08	0	1.5781e-06	-3.48132e-06	5.0647e-06
67774	0	0.00168722	0	-2.72303e-13	1.8194e-08	0	0	0	0
67775	0	0.00170333	0	-2.19692e-13	1.81387e-08	0	1.55144e-06	-3.36981e-06	4.92212e-06
67776	0	0.00171944	0	2.78681e-13	1.80855e-08	0	0	0	0
67777	0	0.00173556	0	3.64417e-13	1.80325e-08	0	1.46465e-06	-3.28813e-06	4.76463e-06
67778	0	0.00175167	0	-6.20502e-13	1.79792e-08	0	0	0	0
67779	0	0.00176778	0	-2.84343e-13	1.79287e-08	0	1.35872e-06	-2.99945e-06	4.39496e-06
67780	0	0.00178389	0	1.58274e-12	1.78816e-08	0	0	0	0

## Sheet: microfluctuation
NODE NR	X LOC	Y LOC	Z LOC	DX (UX)	DY (UY)	DZ (UZ)	tot mech strain X (EPTO)	tot mech strain Y (EPTO)	tot mech strain Z (EPTO)
1	0	0.0018	0	-4.84909e-11	-2.41188e-07	0	3.63578e-05	-6.61993e-05	0.00010256
144	0	-0.0027	0	-1.10937e-10	2.62592e-07	0	3.88396e-05	-7.57103e-05	0.00011455
218	0	-0.00168	0	-8.89677e-11	5.77407e-08	0	-0.000144048	0.000291942	0.000440519
219	0	-0.00169545	0	3.62763e-11	5.3464e-08	0	0	0	0
220	0	-0.00171091	0	-1.36635e-11	4.97526e-08	0	-0.000112967	0.000224658	0.000337644
221	0	-0.00172636	0	-1.46592e-11	4.65509e-08	0	0	0	0
222	0	-0.00174182	0	9.07942e-13	4.37339e-08	0	-8.4587e-05	0.000169447	0.000254203
223	0	-0.00175727	0	4.87586e-12	4.13414e-08	0	0	0	0
224	0	-0.00177273	0	5.14492e-12	3.93314e-08	0	-5.67282e-05	0.000113181	0.000169911
225	0	-0.00178818	0	-1.23204e-11	3.7875e-08	0	0	0	0
226	0	-0.00180364	0	-3.46771e-12	3.67801e-08	0	-2.65034e-05	5.51139e-05	8.2234e-05
227	0	-0.00181909	0	2.07113e-12	3.61949e-08	0	0	0	0
228	0	-0.00183455	0	6.72286e-12	3.59959e-08	0	4.25876e-06	-7.67264e-06	1.1968e-05
229	0	-0.00185	0	-1.47456e-11	3.6465e-08	0	0	0	0
230	0	-0.00186545	0	9.00302e-13	3.72978e-08	0	3.7936e-05	-7.31172e-05	0.000111336
231	0	-0.00188091	0	1.01416e-12	3.87506e-08	0	0	0	0
232	0	-0.00189636	0	1.2335e-11	4.05518e-08	0	7.18505e-05	-0.000142208	0.000214077
233	0	-0.00191182	0	-1.7494e-11	4.31807e-08	0	0	0	0
234	0	-0.00192727	0	7.87798e-12	4.60842e-08	0	0.000107448	-0.000211601	0.000319225
235	0	-0.00194273	0	3.39325e-12	4.97552e-08	0	0	0	0
236	0	-0.00195818	0	5.35853e-12	5.36484e-08	0	0.000141944	-0.00028026	0.000422515
237	0	-0.00197363	0	-7.83795e-12	5.84519e-08	0	0	0	0
238	0	-0.00198909	0	-1.34363e-11	6.34687e-08	0	0.000175457	-0.000344461	0.000520457
239	0	-0.00200454	0	2.47819e-11	6.91292e-08	0	0	0	0
240	0	0.00093	0	-5.74091e-12	-1.53236e-07	0	6.19446e-05	-0.000125766	0.000187711
380	0	0.000946111	0	2.91258e-12	-1.55224e-07	0	0	0	0
381	0	0.000962222	0	-1.09479e-12	-1.57203e-07	0	6.11449e-05	-0.000122234	0.000183491
382	0	0.000978333	0	-3.79194e-13	-1.59162e-07	0	0	0	0
383	0	0.000994444	0	2.888e-13	-1.61102e-07	0	5.98503e-05	-0.000119677	0.000179543
384	0	0.00101056	0	4.96025e-14	-1.63019e-07	0	0	0	0
385	0	0.00102667	0	-1.40196e-13	-1.64915e-07	0	5.85592e-05	-0.000117047	0.000175606
386	0	0.00104278	0	-8.20215e-14	-1.6679e-07	0	0	0	0
387	0	0.00105889	0	2.80602e-14	-1.68645e-07	0	5.72816e-05	-0.000114529	0.000171811
388	0	0.001075	0	-7.37586e-14	-1.70481e-07	0	0	0	0
389	0	0.00109111	0	-1.03303e-13	-1.72296e-07	0	5.607e-05	-0.000112098	0.000168168
390	0	0.00110722	0	-1.21374e-14	-1.74093e-07	0	0	0	0
391	0	0.00112333	0	-1.06192e-14	-1.75871e-07	0	5.49015e-05	-0.000109788	0.00016469
392	0	0.00113944	0	-1.09613e-13	-1.7763e-07	0	0	0	0
393	0	0.00115555	0	-1.07905e-13	-1.79372e-07	0	5.37968e-05	-0.000107575	0.000161372
394	0	0.00117166	0	1.41906e-14	-1.81096e-07	0	0	0	0
395	0	0.00118778	0	-5.77752e-15	-1.82804e-07	0	5.27386e-05	-0.000105486	0.000158225
396	0	0.00120389	0	-1.60853e-13	-1.84496e-07	0	0	0	0
3044	0	-0.000375	0	9.38773e-15	4.69236e-08	0	8.08483e-05	-0.000165679	0.000246529
3045	0	0.000921944	0	1.2217e-12	-1.52206e-07	0	0	0	0
3046	0	0.000913889	0	2.33082e-13	-1.51167e-07	0	6.27007e-05	-0.000129346	0.000192177
3047	0	0.000905833	0	2.45837e-13	-1.50122e-07	0	0	0	0
3048	0	0.000897778	0	3.64359e-13	-1.49073e-07	0	6.32265e-05	-0.000130404	0.000193674
3049	0	0.000889722	0	1.39843e-13	-1.48021e-07	0	0	0	0
3050	0	0.000881667	0	2.0306e-14	-1.46966e-07	0	6.36398e-05	-0.000131161	0.000194813
3051	0	0.000873615	0	3.81478e-14	-1.45909e-07	0	0	0	0
3052	0	0.000865563	0	1.49651e-13	-1.44849e-07	0	6.39913e-05	-0.000131877	0.000195886
3053	0	0.000857507	0	9.99248e-14	-1.43785e-07	0	0	0	0
3054	0	0.000849451	0	4.22992e-14	-1.42719e-07	0	6.43464e-05	-0.000132561	0.000196919
3055	0	0.000841392	0	6.16284e-14	-1.41649e-07	0	0	0	0
3056	0	0.000833333	0	1.10875e-13	-1.40577e-07	0	6.46867e-05	-0.000133248	0.00019795
3057	0	0.00082528	0	9.02704e-14	-1.39503e-07	0	0	0	0
3058	0	0.000817226	0	5.17542e-14	-1.38426e-07	0	6.50347e-05	-0.000133928	0.000198974
3059	0	0.00080917	0	6.78409e-14	-1.37346e-07	0	0	0	0
3060	0	0.000801114	0	8.01847e-14	-1.36264e-07	0	6.53782e-05	-0.000134614	0.000200005
3061	0	0.000793057	0	6.96352e-14	-1.35178e-07	0	0	0	0
3062	0	0.000785	0	5.13414e-14	-1.3409e-07	0	6.57285e-05	-0.000135305	0.000201044
3063	0	0.000776945	0	4.87674e-14	-1.32999e-07	0	0	0	0
3064	0	0.000768889	0	5.86814e-14	-1.31905e-07	0	6.60773e-05	-0.000136001	0.000202088
3065	0	0.000760833	0	4.02459e-14	-1.30808e-07	0	0	0	0
3066	0	0.000752777	0	2.55541e-14	-1.29709e-07	0	6.64317e-05	-0.000136698	0.000203135
3067	0	0.000744722	0	1.08314e-14	-1.28607e-07	0	0	0	0
3068	0	0.000736667	0	9.08817e-15	-1.27502e-07	0	6.67863e-05	-0.0001374	0.000204189
3069	0	0.000728609	0	7.5755e-15	-1.26394e-07	0	0	0	0
3070	0	0.000720552	0	2.08681e-15	-1.25283e-07	0	6.71413e-05	-0.000138104	0.000205247
3071	0	0.000712496	0	4.7699e-15	-1.24169e-07	0	0	0	0
3072	0	0.000704439	0	5.89957e-15	-1.23053e-07	0	6.7496e-05	-0.00013881	0.000206308
3073	0	0.000696386	0	5.37509e-15	-1.21934e-07	0	0	0	0
3074	0	0.000688333	0	2.15674e-15	-1.20812e-07	0	6.78522e-05	-0.000139517	0.00020737
3075	0	0.000680276	0	2.03707e-15	-1.19687e-07	0	0	0	0
3076	0	0.000672219	0	2.4099e-15	-1.18559e-07	0	6.82079e-05	-0.000140225	0.000208433
3077	0	0.000664165	0	1.92136e-15	-1.17428e-07	0	0	0	0
3078	0	0.000656111	0	2.23077e-15	-1.16295e-07	0	6.85632e-05	-0.000140931	0.000209494
3079	0	0.000648055	0	-4.94436e-16	-1.15159e-07	0	0	0	0
3080	0	0.00064	0	1.76289e-15	-1.1402e-07	0	6.89185e-05	-0.000141638	0.000210557
3081	0	0.000631945	0	1.72235e-15	-1.12878e-07	0	0	0	0
3082	0	0.000623891	0	1.96229e-15	-1.11733e-07	0	6.92733e-05	-0.000142343	0.000211617
3083	0	0.000615834	0	2.08592e-15	-1.10585e-07	0	0	0	0
3084	0	0.000607778	0	2.34987e-15	-1.09434e-07	0	6.96269e-05	-0.000143047	0.000212674
3085	0	0.000599722	0	2.52456e-16	-1.08281e-07	0	0	0	0
3086	0	0.000591667	0	1.78137e-16	-1.07125e-07	0	6.998e-05	-0.000143749	0.000213729
3087	0	0.00058361	0	1.77442e-16	-1.05965e-07	0	0	0	0
3088	0	0.000575553	0	-8.59545e-16	-1.04803e-07	0	7.03316e-05	-0.000144449	0.00021478
3089	0	0.000567497	0	9.31845e-17	-1.03639e-07	0	0	0	0
3090	0	0.000559441	0	-7.92232e-16	-1.02471e-07	0	7.06812e-05	-0.000145144	0.000215826
3091	0	0.000551387	0	3.72349e-16	-1.01301e-07	0	0	0	0
3092	0	0.000543333	0	-1.0848e-15	-1.00128e-07	0	7.1029e-05	-0.000145837	0.000216866
3093	0	0.000535277	0	9.7561e-16	-9.8952e-08	0	0	0	0
3094	0	0.00052722	0	-1.69883e-15	-9.77733e-08	0	7.13745e-05	-0.000146524	0.000217899
3095	0	0.000519166	0	5.1056e-16	-9.6592e-08	0	0	0	0
3096	0	0.000511112	0	-1.79341e-15	-9.54081e-08	0	7.17172e-05	-0.000147207	0.000218924
3097	0	0.000503056	0	8.8048e-16	-9.42211e-08	0	0	0	0
3098	0	-0.000383056	0	8.21634e-15	4.82575e-08	0	0	0	0
3099	0	-0.000391111	0	9.41775e-15	4.95902e-08	0	8.06819e-05	-0.00016536	0.000246044
3100	0	-0.000399167	0	9.33985e-15	5.09214e-08	0	0	0	0
3101	0	-0.000407222	0	9.64155e-15	5.22513e-08	0	8.04932e-05	-0.000164997	0.000245492
3102	0	-0.000415278	0	9.52333e-15	5.35795e-08	0	0	0	0
3103	0	-0.000423333	0	1.02466e-14	5.49062e-08	0	8.02808e-05	-0.000164587	0.000244869
3104	0	-0.000431385	0	1.04528e-14	5.62304e-08	0	0	0	0
3105	0	-0.000439437	0	1.14819e-14	5.75528e-08	0	8.00437e-05	-0.000164128	0.000244174
3106	0	-0.000447493	0	1.02034e-14	5.8874e-08	0	0	0	0
3107	0	-0.000455549	0	1.20884e-14	6.01931e-08	0	7.97805e-05	-0.000163617	0.0002434
3108	0	-0.000463608	0	1.16465e-14	6.15105e-08	0	0	0	0
3109	0	-0.000471667	0	1.32892e-14	6.28257e-08	0	7.94899e-05	-0.000163052	0.000242544
3110	0	-0.00047972	0	1.18325e-14	6.41376e-08	0	0	0	0
3111	0	-0.000487774	0	1.38716e-14	6.5447e-08	0	7.91708e-05	-0.00016243	0.000241604
3112	0	-0.00049583	0	1.38993e-14	6.67542e-08	0	0	0	0
3113	0	-0.000503886	0	1.56546e-14	6.80586e-08	0	7.88214e-05	-0.000161749	0.000240573
3114	0	-0.000511943	0	1.34037e-14	6.93603e-08	0	0	0	0
3115	0	-0.00052	0	1.53319e-14	7.0659e-08	0	7.84405e-05	-0.000161004	0.000239447
3116	0	-0.000528055	0	1.45089e-14	7.19544e-08	0	0	0	0
3117	0	-0.000536111	0	1.4076e-14	7.32465e-08	0	7.80265e-05	-0.000160193	0.000238222
3118	0	-0.000544167	0	1.32477e-14	7.45353e-08	0	0	0	0
3119	0	-0.000552223	0	1.3564e-14	7.58205e-08	0	7.75773e-05	-0.000159313	0.000236893
3120	0	-0.000560278	0	1.6078e-14	7.71019e-08	0	0	0	0
3121	0	-0.000568333	0	1.6542e-14	7.83794e-08	0	7.70907e-05	-0.000158359	0.000235453
3122	0	-0.000576391	0	1.83762e-14	7.96534e-08	0	0	0	0
3123	0	-0.000584448	0	1.83806e-14	8.09231e-08	0	7.65649e-05	-0.000157326	0.000233895
3124	0	-0.000592504	0	2.21066e-14	8.21884e-08	0	0	0	0
3125	0	-0.000600561	0	2.16261e-14	8.34492e-08	0	7.5998e-05	-0.000156212	0.000232214
3126	0	-0.000608614	0	2.0478e-14	8.47048e-08	0	0	0	0
3127	0	-0.000616667	0	2.14534e-14	8.59556e-08	0	7.53882e-05	-0.000155012	0.000230405
3128	0	-0.000624724	0	2.63328e-14	8.72021e-08	0	0	0	0
3129	0	-0.000632781	0	2.55937e-14	8.84433e-08	0	7.47323e-05	-0.000153721	0.000228458
3130	0	-0.000640835	0	2.65942e-14	8.96787e-08	0	0	0	0
3131	0	-0.000648889	0	2.65116e-14	9.09085e-08	0	7.40286e-05	-0.000152334	0.000226367
3132	0	-0.000656945	0	3.08641e-14	9.21328e-08	0	0	0	0
3133	0	-0.000665	0	2.9003e-14	9.3351e-08	0	7.32744e-05	-0.000150846	0.000224126
3134	0	-0.000673055	0	2.79296e-14	9.4563e-08	0	0	0	0
3135	0	-0.00068111	0	2.97855e-14	9.57685e-08	0	7.24668e-05	-0.000149251	0.000221724
3136	0	-0.000689166	0	3.50602e-14	9.69676e-08	0	0	0	0
3137	0	-0.000697222	0	3.50172e-14	9.81599e-08	0	7.16024e-05	-0.000147544	0.000219153
3138	0	-0.000705278	0	3.04842e-14	9.9345e-08	0	0	0	0
3139	0	-0.000713333	0	3.39382e-14	1.00523e-07	0	7.06795e-05	-0.000145719	0.000216405
3140	0	-0.00072139	0	3.70749e-14	1.01693e-07	0	0	0	0
3141	0	-0.000729447	0	3.7333e-14	1.02855e-07	0	6.9694e-05	-0.00014377	0.000213471
3142	0	-0.000737503	0	3.37835e-14	1.0401e-07	0	0	0	0
3143	0	-0.000745559	0	3.47624e-14	1.05156e-07	0	6.86434e-05	-0.000141689	0.000210339
3144	0	-0.000753613	0	4.48026e-14	1.06293e-07	0	0	0	0
3145	0	-0.000761667	0	4.02279e-14	1.07421e-07	0	6.75232e-05	-0.000139471	0.000207002
3146	0	-0.000769723	0	3.94313e-14	1.0854e-07	0	0	0	0
3147	0	-0.00077778	0	3.81726e-14	1.09649e-07	0	6.63303e-05	-0.000137106	0.000203444
3148	0	-0.000785834	0	5.36171e-14	1.10749e-07	0	0	0	0
3149	0	-0.000793888	0	4.20147e-14	1.11838e-07	0	6.50605e-05	-0.000134588	0.000199657
3150	0	-0.000801944	0	4.74549e-14	1.12917e-07	0	0	0	0
5980	0	-0.002704	0	1.80132e-10	2.6241e-07	0	-4.57192e-06	-1.46002e-05	2.69578e-05
5981	0	-0.00270067	0	-7.40624e-11	2.62548e-07	0	0	0	0
6136	0	0.001814	0	1.43991e-11	-2.41791e-07	0	2.11909e-05	-4.15708e-05	6.29312e-05
6202	0	0.00180233	0	-4.14248e-11	-2.41315e-07	0	0	0	0
28731	0	-0.00202	0	-4.33366e-11	7.51338e-08	0	0.000205328	-0.000401637	0.000607875
28732	0	-0.00203545	0	2.58157e-11	8.15653e-08	0	0	0	0
28733	0	-0.00205091	0	-8.7049e-11	8.86773e-08	0	0.000230824	-0.000448802	0.000680927
28734	0	-0.00206637	0	7.19243e-11	9.54538e-08	0	0	0	0
28735	0	-0.00208182	0	-1.48957e-10	1.03509e-07	0	0.000249925	-0.000483134	0.000734704
28736	0	-0.00209728	0	8.92466e-11	1.10389e-07	0	0	0	0
28737	0	-0.00211273	0	-2.20381e-10	1.19481e-07	0	0.0002621	-0.000503504	0.00076766
28738	0	-0.00212818	0	1.45529e-10	1.25948e-07	0	0	0	0
28739	0	-0.00214364	0	-3.11573e-10	1.35879e-07	0	0.000266449	-0.0005079	0.000776277
28740	0	-0.00215909	0	1.74175e-10	1.41612e-07	0	0	0	0
28741	0	-0.00217455	0	-3.87137e-10	1.52394e-07	0	0.000262232	-0.000498291	0.000762882
28742	0	-0.00219	0	2.27712e-10	1.56989e-07	0	0	0	0
28743	0	-0.00220545	0	-4.63895e-10	1.68432e-07	0	0.000250801	-0.000474522	0.000727312
28744	0	-0.00222091	0	2.44839e-10	1.71616e-07	0	0	0	0
28745	0	-0.00223636	0	-5.09272e-10	1.83563e-07	0	0.000233038	-0.000440383	0.000674812
28746	0	-0.00225182	0	2.66e-10	1.85169e-07	0	0	0	0
28747	0	-0.00226727	0	-5.04017e-10	1.97257e-07	0	0.00020879	-0.000398497	0.000608569
28748	0	-0.00228272	0	2.4255e-10	1.97439e-07	0	0	0	0
28749	0	-0.00229818	0	-4.59026e-10	2.09422e-07	0	0.000181399	-0.000351479	0.000533482
28750	0	-0.00231363	0	2.19784e-10	2.08273e-07	0	0	0	0
28751	0	-0.00232909	0	-3.89003e-10	2.19649e-07	0	0.000153082	-0.000302448	0.000455698
28752	0	-0.00234454	0	1.62405e-10	2.17583e-07	0	0	0	0
28753	0	0.00122	0	-1.30857e-13	-1.86172e-07	0	5.17505e-05	-0.000103502	0.000155253
28754	0	0.00123611	0	2.69576e-14	-1.87831e-07	0	0	0	0
28755	0	0.00125222	0	-8.86e-15	-1.89476e-07	0	5.08132e-05	-0.000101661	0.000152474
28756	0	0.00126833	0	-2.15093e-13	-1.91107e-07	0	0	0	0
28757	0	0.00128444	0	-1.72918e-13	-1.92724e-07	0	4.99552e-05	-9.99321e-05	0.000149887
28758	0	0.00130055	0	5.83442e-14	-1.94327e-07	0	0	0	0
28759	0	0.00131667	0	-5.7396e-15	-1.95918e-07	0	4.91521e-05	-9.83663e-05	0.000147518
28760	0	0.00133278	0	-2.94667e-13	-1.97497e-07	0	0	0	0
28761	0	0.00134889	0	-2.29474e-13	-1.99065e-07	0	4.84448e-05	-9.69292e-05	0.000145374
28762	0	0.001365	0	9.14965e-14	-2.0062e-07	0	0	0	0
28763	0	0.00138111	0	-1.53759e-15	-2.02167e-07	0	4.77993e-05	-9.5693e-05	0.000143492
28764	0	0.00139722	0	-4.0205e-13	-2.03704e-07	0	0	0	0
28765	0	0.00141333	0	-3.24899e-13	-2.05233e-07	0	4.72744e-05	-9.46055e-05	0.00014188
28766	0	0.00142945	0	1.36659e-13	-2.06753e-07	0	0	0	0
28767	0	0.00144556	0	1.12359e-14	-2.08266e-07	0	4.68193e-05	-9.37722e-05	0.000140591
28768	0	0.00146167	0	-5.76806e-13	-2.09775e-07	0	0	0	0
28769	0	0.00147778	0	-4.65668e-13	-2.11278e-07	0	4.65203e-05	-9.31139e-05	0.000139635
28770	0	0.00149389	0	2.06383e-13	-2.12775e-07	0	0	0	0
28873	0	-0.00270133	0	-3.5867e-11	2.62502e-07	0	2.25329e-05	-4.07025e-05	6.42263e-05
28874	0	-0.002702	0	-4.35616e-11	2.62611e-07	0	0	0	0
28875	0	0.00180467	0	-3.0449e-11	-2.41434e-07	0	3.00717e-05	-5.36555e-05	8.37398e-05
28876	0	0.001807	0	-4.51452e-11	-2.41563e-07	0	0	0	0
28877	0	0.000495	0	-1.05026e-15	-9.30313e-08	0	7.20574e-05	-0.000147884	0.000219942
28878	0	0.000486946	0	3.70912e-15	-9.18392e-08	0	0	0	0
28879	0	0.000478892	0	-4.21354e-17	-9.06443e-08	0	7.23945e-05	-0.000148556	0.000220951
28880	0	0.000470836	0	3.24981e-15	-8.94464e-08	0	0	0	0
28881	0	0.00046278	0	5.90812e-16	-8.82459e-08	0	7.27282e-05	-0.00014922	0.000221949
28882	0	0.000454723	0	1.91021e-15	-8.70426e-08	0	0	0	0
28883	0	0.000446667	0	5.12067e-16	-8.58367e-08	0	7.30591e-05	-0.00014988	0.000222939
28884	0	0.000438611	0	3.93907e-15	-8.46281e-08	0	0	0	0
28885	0	0.000430555	0	2.56915e-15	-8.3417e-08	0	7.33861e-05	-0.000150532	0.000223919
28886	0	0.000422499	0	4.02358e-15	-8.22032e-08	0	0	0	0
28887	0	0.000414442	0	3.06294e-15	-8.09868e-08	0	7.37094e-05	-0.000151176	0.000224886
28888	0	0.000406388	0	2.29575e-15	-7.9768e-08	0	0	0	0
28889	0	0.000398333	0	2.84841e-15	-7.85467e-08	0	7.40291e-05	-0.000151813	0.000225843
28890	0	0.000390278	0	5.6041e-15	-7.73227e-08	0	0	0	0
28891	0	0.000382222	0	6.12077e-15	-7.60961e-08	0	7.43442e-05	-0.000152443	0.000226789
28892	0	0.000374168	0	7.08253e-15	-7.48673e-08	0	0	0	0
28893	0	0.000366114	0	5.97714e-15	-7.36359e-08	0	7.46554e-05	-0.000153063	0.00022772
28894	0	0.000358057	0	4.02953e-15	-7.24016e-08	0	0	0	0
28895	0	0.00035	0	3.09492e-15	-7.11649e-08	0	7.49627e-05	-0.000153676	0.00022864
28896	0	0.000341947	0	5.51359e-15	-6.99262e-08	0	0	0	0
28897	0	0.000333893	0	6.25165e-15	-6.86851e-08	0	7.52646e-05	-0.000154279	0.000229545
28898	0	0.000325837	0	5.4165e-15	-6.74412e-08	0	0	0	0
28899	0	0.000317781	0	3.72784e-15	-6.61948e-08	0	7.55624e-05	-0.000154873	0.000230436
28900	0	0.000309724	0	2.31842e-15	-6.49459e-08	0	0	0	0
28901	0	0.000301667	0	1.93471e-15	-6.36947e-08	0	7.58556e-05	-0.000155458	0.000231314
28902	0	0.000293611	0	2.20919e-15	-6.24414e-08	0	0	0	0
28903	0	0.000285556	0	2.73605e-15	-6.11858e-08	0	7.61434e-05	-0.000156033	0.000232177
28904	0	0.0002775	0	1.04037e-15	-5.99278e-08	0	0	0	0
28905	0	0.000269444	0	6.35546e-16	-5.86675e-08	0	7.64265e-05	-0.000156598	0.000233025
28906	0	0.000261389	0	8.08461e-16	-5.74051e-08	0	0	0	0
28907	0	0.000253333	0	1.11435e-15	-5.61404e-08	0	7.67037e-05	-0.000157153	0.000233857
28908	0	0.000245276	0	5.28764e-16	-5.48733e-08	0	0	0	0
28909	0	0.000237219	0	1.53501e-16	-5.36039e-08	0	7.69754e-05	-0.000157696	0.000234671
28910	0	0.000229163	0	-5.15428e-17	-5.23325e-08	0	0	0	0
28911	0	0.000221107	0	5.69553e-19	-5.1059e-08	0	7.72411e-05	-0.000158227	0.000235468
28912	0	0.000213053	0	5.44806e-16	-4.97839e-08	0	0	0	0
28913	0	0.000205	0	5.46775e-16	-4.85066e-08	0	7.75006e-05	-0.000158747	0.000236248
28914	0	0.000196945	0	9.79004e-16	-4.72271e-08	0	0	0	0
28915	0	0.00018889	0	3.42389e-16	-4.59455e-08	0	7.77543e-05	-0.000159255	0.00023701
28916	0	0.000180839	0	8.67972e-16	-4.46623e-08	0	0	0	0
28917	0	0.000172787	0	3.49383e-16	-4.33771e-08	0	7.80015e-05	-0.000159751	0.000237752
28918	0	0.000164727	0	1.13543e-15	-4.20887e-08	0	0	0	0
28919	0	0.000156667	0	8.72663e-16	-4.07983e-08	0	7.82423e-05	-0.000160234	0.000238476
28920	0	0.000148617	0	1.51263e-15	-3.95076e-08	0	0	0	0
28921	0	-0.00081	0	3.66824e-14	1.13986e-07	0	6.37107e-05	-0.000131907	0.000195627
28922	0	-0.000818054	0	5.96312e-14	1.15043e-07	0	0	0	0
28923	0	-0.000826108	0	3.85566e-14	1.16088e-07	0	6.22759e-05	-0.000129059	0.000191344
28924	0	-0.000834164	0	5.30803e-14	1.17122e-07	0	0	0	0
28925	0	-0.00084222	0	4.24828e-14	1.18144e-07	0	6.07507e-05	-0.000126029	0.000186791
28926	0	-0.000850277	0	8.51806e-14	1.19153e-07	0	0	0	0
28927	0	-0.000858333	0	6.83895e-14	1.2015e-07	0	5.91292e-05	-0.00012281	0.000181954
28928	0	-0.000866389	0	6.66684e-14	1.21132e-07	0	0	0	0
28929	0	-0.000874445	0	7.06965e-14	1.22102e-07	0	5.74117e-05	-0.000119393	0.000176819
28930	0	-0.000882501	0	8.65984e-14	1.23057e-07	0	0	0	0
28931	0	-0.000890558	0	1.03554e-13	1.23998e-07	0	5.55893e-05	-0.000115775	0.00017138
28932	0	-0.000898612	0	6.06768e-14	1.24922e-07	0	0	0	0
28933	0	-0.000906667	0	1.12322e-13	1.25833e-07	0	5.36598e-05	-0.000111934	0.00016561
28934	0	-0.000914722	0	8.8959e-14	1.26726e-07	0	0	0	0
28935	0	-0.000922778	0	1.44427e-13	1.27605e-07	0	5.16152e-05	-0.000107871	0.000159505
28936	0	-0.000930832	0	6.88618e-14	1.28465e-07	0	0	0	0
28937	0	-0.000938886	0	1.4227e-13	1.29309e-07	0	4.94544e-05	-0.000103565	0.000153038
28938	0	-0.000946943	0	1.03634e-13	1.30134e-07	0	0	0	0
28939	0	-0.000955	0	1.5124e-13	1.30942e-07	0	4.71692e-05	-9.90126e-05	0.000146202
28940	0	-0.000963053	0	7.63842e-14	1.3173e-07	0	0	0	0
28941	0	-0.000971107	0	1.47413e-13	1.32499e-07	0	4.47546e-05	-9.41973e-05	0.000138974
28942	0	-0.000979163	0	1.41195e-13	1.33248e-07	0	0	0	0
28943	0	-0.000987219	0	1.64835e-13	1.33977e-07	0	4.22044e-05	-8.91134e-05	0.000131343
28944	0	-0.000995276	0	9.95715e-14	1.34685e-07	0	0	0	0
28945	0	-0.00100333	0	1.35436e-13	1.35372e-07	0	3.95168e-05	-8.37424e-05	0.000123282
28946	0	-0.00101139	0	1.50149e-13	1.36035e-07	0	0	0	0
28947	0	-0.00101944	0	1.5915e-13	1.36676e-07	0	3.6679e-05	-7.80811e-05	0.000114787
28948	0	-0.0010275	0	1.16415e-13	1.37294e-07	0	0	0	0
28949	0	-0.00103556	0	1.4856e-13	1.37888e-07	0	3.36918e-05	-7.21112e-05	0.000105832
28950	0	-0.00104361	0	1.77511e-13	1.38457e-07	0	0	0	0
28951	0	-0.00105167	0	1.47085e-13	1.39001e-07	0	3.05476e-05	-6.5826e-05	9.6403e-05
28952	0	-0.00105972	0	1.13532e-13	1.39518e-07	0	0	0	0
28953	0	-0.00106778	0	1.10843e-13	1.4001e-07	0	2.72406e-05	-5.92052e-05	8.64752e-05
28954	0	-0.00107584	0	1.9584e-13	1.40473e-07	0	0	0	0
28955	0	-0.00108389	0	7.72217e-14	1.4091e-07	0	2.37665e-05	-5.22457e-05	7.60466e-05
28956	0	-0.00109195	0	1.71511e-13	1.41316e-07	0	0	0	0
28957	0	-0.0011	0	2.9176e-14	1.41695e-07	0	2.01186e-05	-4.49313e-05	6.50922e-05
28958	0	-0.00110805	0	3.07e-13	1.42041e-07	0	0	0	0
28959	0	-0.00111611	0	3.17515e-14	1.42359e-07	0	1.62893e-05	-3.72578e-05	5.36034e-05
28960	0	-0.00112416	0	2.68617e-13	1.42642e-07	0	0	0	0
28961	0	-0.00113221	0	3.04857e-14	1.42898e-07	0	1.22794e-05	-2.92164e-05	4.15595e-05
28962	0	-0.00114027	0	3.22127e-13	1.43114e-07	0	0	0	0
28963	0	-0.00114833	0	9.0256e-14	1.43304e-07	0	8.08161e-06	-2.08078e-05	2.89808e-05
28964	0	-0.00115638	0	1.5078e-13	1.4345e-07	0	0	0	0
28965	0	0.000140566	0	1.01042e-15	-3.8215e-08	0	7.84764e-05	-0.000160703	0.00023918
28966	0	0.000132508	0	1.58379e-15	-3.69192e-08	0	0	0	0
28967	0	0.00012445	0	1.14426e-15	-3.56215e-08	0	7.87037e-05	-0.00016116	0.000239864
28968	0	0.000116391	0	1.59902e-15	-3.43221e-08	0	0	0	0
28969	0	0.000108333	0	1.34293e-15	-3.30209e-08	0	7.8924e-05	-0.000161603	0.000240527
28970	0	0.000100277	0	1.829e-15	-3.17182e-08	0	0	0	0
28971	0	9.22204e-05	0	1.54278e-15	-3.04138e-08	0	7.91371e-05	-0.000162031	0.000241169
28972	0	8.41643e-05	0	1.76649e-15	-2.91078e-08	0	0	0	0
28973	0	7.61081e-05	0	1.76888e-15	-2.78e-08	0	7.93426e-05	-0.000162445	0.000241788
28974	0	6.8054e-05	0	1.92005e-15	-2.6491e-08	0	0	0	0
28975	0	-0.00116443	0	1.88321e-13	1.43572e-07	0	3.69492e-06	-1.20302e-05	1.59038e-05
28976	0	-0.00117249	0	1.53593e-13	1.43645e-07	0	0	0	0
28977	0	-0.00118055	0	3.71763e-13	1.43694e-07	0	-8.90932e-07	-2.87249e-06	3.23988e-06
28978	0	-0.00118861	0	-1.34604e-14	1.43693e-07	0	0	0	0
28979	0	-0.00119667	0	4.72609e-13	1.43665e-07	0	-5.6667e-06	6.68588e-06	1.26292e-05
28980	0	-0.00120472	0	3.00868e-15	1.43586e-07	0	0	0	0
28981	0	-0.00121278	0	5.05649e-13	1.43478e-07	0	-1.06253e-05	1.66216e-05	2.7392e-05
28982	0	-0.00122084	0	-1.48939e-13	1.4332e-07	0	0	0	0
28983	0	-0.00122889	0	4.51244e-13	1.43128e-07	0	-1.57697e-05	2.69603e-05	4.28235e-05
28984	0	-0.00123695	0	3.29506e-14	1.42886e-07	0	0	0	0
67495	0	-0.001245	0	4.4818e-13	1.42608e-07	0	-2.11088e-05	3.76816e-05	5.88687e-05
67496	0	-0.00125306	0	-8.45047e-14	1.4228e-07	0	0	0	0
67497	0	-0.00126111	0	3.09124e-13	1.41912e-07	0	-2.66148e-05	4.87758e-05	7.54536e-05
67498	0	-0.00126917	0	8.32112e-14	1.41495e-07	0	0	0	0
67499	0	-0.00127722	0	2.70572e-13	1.41033e-07	0	-3.22978e-05	6.02168e-05	9.25728e-05
67500	0	-0.00128528	0	-4.82308e-14	1.40524e-07	0	0	0	0
67501	0	-0.00129333	0	1.32776e-13	1.39968e-07	0	-3.81452e-05	7.20178e-05	0.000110213
67502	0	-0.00130139	0	7.57174e-14	1.39364e-07	0	0	0	0
67503	0	-0.00130944	0	-1.11359e-14	1.3871e-07	0	-4.41392e-05	8.41231e-05	0.00012831
67506	0	-0.0013175	0	-2.44803e-14	1.38007e-07	0	0	0	0
67507	0	6e-05	0	2.42345e-15	-2.51804e-08	0	7.95404e-05	-0.000162844	0.000242385
67508	0	5.19438e-05	0	3.37157e-15	-2.38678e-08	0	0	0	0
67509	0	4.38876e-05	0	3.88685e-15	-2.25537e-08	0	7.97302e-05	-0.000163227	0.000242958
67510	0	3.58336e-05	0	4.16616e-15	-2.12385e-08	0	0	0	0
67511	0	2.77796e-05	0	3.9322e-15	-1.99217e-08	0	7.99121e-05	-0.000163595	0.000243508
67512	0	1.97231e-05	0	3.00961e-15	-1.86031e-08	0	0	0	0
67513	0	1.16667e-05	0	2.86429e-15	-1.72831e-08	0	8.00859e-05	-0.000163946	0.000244032
67514	0	3.61288e-06	0	2.4062e-15	-1.59622e-08	0	0	0	0
67515	0	-4.4409e-06	0	3.21698e-15	-1.46399e-08	0	8.02509e-05	-0.00016428	0.000244532
67516	0	-1.24971e-05	0	2.52352e-15	-1.33159e-08	0	0	0	0
67517	0	-0.00132555	0	-1.27732e-13	1.37254e-07	0	-5.02883e-05	9.65482e-05	0.000146877
67518	0	-0.00133361	0	2.44081e-13	1.3645e-07	0	0	0	0
67519	0	-0.00134167	0	-1.89259e-13	1.35595e-07	0	-5.65754e-05	0.000109227	0.000165843
67520	0	-0.00134972	0	2.91301e-14	1.34687e-07	0	0	0	0
67521	0	-0.00135778	0	-2.77933e-13	1.3373e-07	0	-6.29584e-05	0.000122145	0.000185138
67522	0	-0.00136583	0	2.63991e-13	1.32716e-07	0	0	0	0
67523	0	-0.00137389	0	-9.0755e-14	1.31654e-07	0	-6.94704e-05	0.00013523	0.000204735
67524	0	-0.00138195	0	-4.87286e-14	1.30534e-07	0	0	0	0
67525	0	-0.00139	0	-1.20256e-13	1.29366e-07	0	-7.60024e-05	0.00014847	0.000224504
67526	0	-0.00139806	0	2.69483e-13	1.28138e-07	0	0	0	0
67527	0	-0.00140611	0	2.49459e-13	1.26862e-07	0	-8.25932e-05	0.000161697	0.000244324
67528	0	-0.00141416	0	-2.57633e-13	1.25529e-07	0	0	0	0
67529	0	-0.00142222	0	-1.69464e-14	1.24146e-07	0	-8.90749e-05	0.000174975	0.000264094
67530	0	-0.00143028	0	2.44314e-13	1.22705e-07	0	0	0	0
67531	0	-0.00143833	0	5.2825e-13	1.21212e-07	0	-9.56258e-05	0.000188085	0.000283742
67532	0	-0.00144639	0	-4.14356e-13	1.19669e-07	0	0	0	0
67533	0	-0.00145444	0	-1.69963e-14	1.18072e-07	0	-0.000101928	0.000201138	0.000303107
67534	0	-0.0014625	0	4.85432e-13	1.16422e-07	0	0	0	0
67535	0	-0.00147055	0	8.17921e-13	1.14719e-07	0	-0.000108271	0.000213751	0.000322053
67536	0	-0.00147861	0	-5.66425e-13	1.12971e-07	0	0	0	0
67537	0	-0.00148667	0	-5.19822e-13	1.11169e-07	0	-0.000114123	0.000226188	0.000340362
67538	0	-0.00149472	0	1.15639e-12	1.09319e-07	0	0	0	0
67539	0	-0.00150278	0	1.01901e-12	1.0742e-07	0	-0.0001201	0.000237807	0.000357937
67540	0	-0.00151083	0	-8.14245e-13	1.0548e-07	0	0	0	0
67541	0	-0.00151889	0	-1.51334e-12	1.03494e-07	0	-0.000125209	0.000249154	0.000374451
67542	0	-0.00152694	0	2.58773e-12	1.01457e-07	0	0	0	0
67543	0	-0.001535	0	3.06705e-12	9.93826e-08	0	-0.000130755	0.000259164	0.000389959
67544	0	-0.00154306	0	-6.89534e-13	9.72749e-08	0	0	0	0
67545	0	-0.00155111	0	-1.97329e-12	9.51295e-08	0	-0.000134644	0.000268772	0.000403446
67546	0	-0.00155917	0	4.55279e-12	9.29334e-08	0	0	0	0
67547	0	-0.00156723	0	6.36748e-12	9.07098e-08	0	-0.000139394	0.000276605	0.000416055
67548	0	-0.00157528	0	-7.91962e-13	8.84737e-08	0	0	0	0
67549	0	-0.00158333	0	-4.92638e-12	8.62096e-08	0	-0.000141595	0.00028398	0.000425749
67550	0	-0.00159139	0	6.41829e-12	8.38869e-08	0	0	0	0
67551	0	-0.00159945	0	9.63111e-12	8.15549e-08	0	-0.000145439	0.000288948	0.000434457
67552	0	-0.0016075	0	9.40798e-14	7.92335e-08	0	0	0	0
67553	0	-0.00161555	0	-6.48136e-12	7.68994e-08	0	-0.000145864	0.000293434	0.000439569
67554	0	-0.00162361	0	4.24827e-12	7.44982e-08	0	0	0	0
67555	0	-0.00163167	0	1.12953e-11	7.21018e-08	0	-0.000148104	0.000294821	0.000442993
67556	0	-0.00163972	0	-1.15504e-12	6.97594e-08	0	0	0	0
67557	0	-0.00164778	0	-2.73708e-12	6.73971e-08	0	-0.000147189	0.000296527	0.000443905
67558	0	-0.00165583	0	-2.8347e-12	6.49877e-08	0	0	0	0
67559	0	-0.00166389	0	-3.60352e-12	6.25601e-08	0	-0.000147893	0.000297403	0.000445333
67560	0	-0.00167194	0	-7.70943e-12	6.01886e-08	0	0	0	0
67561	0	-2.05533e-05	0	3.21937e-15	-1.19906e-08	0	8.0407e-05	-0.000164597	0.000245005
67562	0	-2.861e-05	0	2.26325e-15	-1.0664e-08	0	0	0	0
67563	0	-3.66667e-05	0	2.34016e-15	-9.33622e-09	0	8.05542e-05	-0.000164896	0.000245451
67564	0	-4.47224e-05	0	2.18831e-15	-8.0074e-09	0	0	0	0
67565	0	-5.27781e-05	0	2.45226e-15	-6.67745e-09	0	8.0692e-05	-0.000165177	0.00024587
67566	0	-6.08343e-05	0	2.24873e-15	-5.34633e-09	0	0	0	0
67567	0	-6.88905e-05	0	2.42204e-15	-4.01415e-09	0	8.08201e-05	-0.000165439	0.00024626
67568	0	-7.69453e-05	0	2.41217e-15	-2.6812e-09	0	0	0	0
67569	0	-8.5e-05	0	1.99182e-15	-1.34726e-09	0	8.09382e-05	-0.000165681	0.00024662
67570	0	-9.30555e-05	0	2.08641e-15	-1.22809e-11	0	0	0	0
67571	0	-0.000101111	0	1.86289e-15	1.3236e-09	0	8.10461e-05	-0.000165903	0.00024695
67572	0	-0.000109165	0	1.97148e-15	2.66009e-09	0	0	0	0
67573	0	-0.000117219	0	2.39e-15	3.9974e-09	0	8.11432e-05	-0.000166104	0.000247248
67574	0	-0.000125276	0	2.35604e-15	5.33598e-09	0	0	0	0
67575	0	-0.000133333	0	2.87357e-15	6.6753e-09	0	8.12291e-05	-0.000166283	0.000247513
67576	0	-0.000141386	0	2.54348e-15	8.0146e-09	0	0	0	0
67577	0	-0.000149439	0	2.57953e-15	9.35454e-09	0	8.13036e-05	-0.00016644	0.000247744
67578	0	-0.000157496	0	2.49256e-15	1.06956e-08	0	0	0	0
67579	0	-0.000165552	0	3.01192e-15	1.20372e-08	0	8.13661e-05	-0.000166573	0.00024794
67580	0	-0.000173609	0	2.67359e-15	1.33794e-08	0	0	0	0
67581	0	-0.000181667	0	3.48466e-15	1.47221e-08	0	8.14162e-05	-0.000166682	0.000248099
67582	0	-0.000189722	0	2.74709e-15	1.60648e-08	0	0	0	0
67583	0	-0.000197777	0	2.5754e-15	1.74078e-08	0	8.14537e-05	-0.000166765	0.000248219
67584	0	-0.000205833	0	2.83586e-15	1.87514e-08	0	0	0	0
67587	0	-0.000213889	0	3.17127e-15	2.00951e-08	0	8.14778e-05	-0.000166822	0.000248301
67588	0	-0.000221945	0	3.51625e-15	2.14389e-08	0	0	0	0
67589	0	-0.00023	0	4.24782e-15	2.27828e-08	0	8.14878e-05	-0.000166852	0.000248341
67590	0	-0.000238057	0	4.37253e-15	2.41271e-08	0	0	0	0
67591	0	-0.000246114	0	4.35139e-15	2.54713e-08	0	8.14835e-05	-0.000166854	0.000248338
67592	0	-0.00025417	0	4.6742e-15	2.68154e-08	0	0	0	0
67593	0	-0.000262226	0	4.47087e-15	2.81593e-08	0	8.14642e-05	-0.000166825	0.000248291
67594	0	-0.00027028	0	5.15858e-15	2.95026e-08	0	0	0	0
67595	0	-0.000278333	0	4.82175e-15	3.08457e-08	0	8.14292e-05	-0.000166766	0.000248196
67596	0	-0.00028639	0	5.47797e-15	3.21891e-08	0	0	0	0
67597	0	-0.000294447	0	4.86056e-15	3.3532e-08	0	8.13778e-05	-0.000166675	0.000248054
67598	0	-0.000302501	0	5.86579e-15	3.48741e-08	0	0	0	0
67599	0	-0.000310555	0	5.77142e-15	3.62157e-08	0	8.13093e-05	-0.000166549	0.00024786
67600	0	-0.000318611	0	6.11211e-15	3.7557e-08	0	0	0	0
67601	0	-0.000326667	0	6.88478e-15	3.88977e-08	0	8.12229e-05	-0.000166389	0.000247613
67602	0	-0.000334721	0	6.66398e-15	4.02373e-08	0	0	0	0
67603	0	-0.000342775	0	7.43056e-15	4.15762e-08	0	8.11179e-05	-0.000166191	0.000247311
67604	0	-0.000350831	0	7.19465e-15	4.29146e-08	0	0	0	0
67605	0	-0.000358888	0	8.24214e-15	4.4252e-08	0	8.09933e-05	-0.000165955	0.00024695
67606	0	-0.000366944	0	7.52037e-15	4.55883e-08	0	0	0	0
67637	0	-0.00270267	0	-4.98292e-11	2.62714e-07	0	1.52669e-05	-1.98142e-05	3.54327e-05
67638	0	-0.00270333	0	6.53336e-11	2.62561e-07	0	0	0	0
67656	0	0.00180933	0	-5.75305e-11	-2.4168e-07	0	2.80026e-05	-4.4962e-05	7.29661e-05
67659	0	0.00181167	0	-2.19782e-11	-2.41737e-07	0	0	0	0
67741	0	-0.00236	0	-2.86521e-10	2.28024e-07	0	0.000124551	-0.000255344	0.000380012
67742	0	-0.00237545	0	1.21284e-10	2.25461e-07	0	0	0	0
67743	0	-0.00239091	0	-2.0373e-10	2.3462e-07	0	9.87572e-05	-0.000208994	0.000307864
67744	0	-0.00240636	0	7.51296e-11	2.31911e-07	0	0	0	0
67745	0	-0.00242182	0	-1.25591e-10	2.39703e-07	0	7.67712e-05	-0.000168853	0.000245647
67746	0	-0.00243727	0	4.38288e-11	2.37129e-07	0	0	0	0
67747	0	-0.00245272	0	-7.56014e-11	2.43501e-07	0	5.96759e-05	-0.000134288	0.00019397
67748	0	-0.00246818	0	1.87021e-11	2.41271e-07	0	0	0	0
67749	0	-0.00248363	0	-4.05257e-11	2.46362e-07	0	4.67296e-05	-0.000107327	0.000154061
67750	0	-0.00249909	0	9.08094e-12	2.44587e-07	0	0	0	0
67751	0	-0.00251455	0	-2.35316e-11	2.48642e-07	0	3.83617e-05	-8.86589e-05	0.000127079
67752	0	-0.00253	0	3.82008e-12	2.47337e-07	0	0	0	0
67753	0	-0.00254545	0	-1.9922e-11	2.50612e-07	0	3.47675e-05	-7.84457e-05	0.00011345
67754	0	-0.00256091	0	3.00736e-12	2.49767e-07	0	0	0	0
67755	0	-0.00257636	0	-2.1606e-11	2.52511e-07	0	3.52243e-05	-7.66266e-05	0.000112194
67756	0	-0.00259182	0	3.34738e-12	2.52147e-07	0	0	0	0
67757	0	-0.00260727	0	-1.53177e-11	2.54626e-07	0	3.88139e-05	-8.21826e-05	0.000121575
67758	0	-0.00262273	0	-5.49446e-12	2.54702e-07	0	0	0	0
67759	0	-0.00263818	0	-2.21878e-11	2.57137e-07	0	4.63336e-05	-9.60926e-05	0.000143273
67760	0	-0.00265364	0	8.11675e-12	2.57696e-07	0	0	0	0
67761	0	-0.00266909	0	5.36326e-11	2.60049e-07	0	4.88392e-05	-0.000106525	0.000156532
67762	0	-0.00268455	0	-9.1626e-11	2.60929e-07	0	0	0	0
67763	0	0.00151	0	2.9794e-14	-2.1427e-07	0	4.63006e-05	-9.27857e-05	0.000139087
67764	0	0.00152611	0	-8.54578e-13	-2.15766e-07	0	0	0	0
67765	0	0.00154222	0	-7.05885e-13	-2.1726e-07	0	4.62845e-05	-9.26586e-05	0.000138945
67766	0	0.00155834	0	3.04573e-13	-2.18752e-07	0	0	0	0
67767	0	0.00157445	0	8.68436e-14	-2.20246e-07	0	4.63448e-05	-9.29533e-05	0.000139299
67768	0	0.00159056	0	-1.31637e-12	-2.21748e-07	0	0	0	0
67769	0	0.00160667	0	-1.13513e-12	-2.23253e-07	0	4.66642e-05	-9.34305e-05	0.0001401
67770	0	0.00162278	0	4.65449e-13	-2.24759e-07	0	0	0	0
67771	0	0.00163889	0	2.16503e-13	-2.26274e-07	0	4.69954e-05	-9.43842e-05	0.000141383
67772	0	0.001655	0	-2.14543e-12	-2.27802e-07	0	0	0	0
67773	0	0.00167111	0	-1.73675e-12	-2.29337e-07	0	4.75678e-05	-9.52705e-05	0.000142853
67774	0	0.00168722	0	7.6545e-13	-2.30873e-07	0	0	0	0
67775	0	0.00170333	0	1.17993e-12	-2.32419e-07	0	4.7782e-05	-9.6252e-05	0.000144089
67776	0	0.00171944	0	-3.72894e-12	-2.33978e-07	0	0	0	0
67777	0	0.00173556	0	-1.5128e-12	-2.3553e-07	0	4.75827e-05	-9.55115e-05	0.000143163
67778	0	0.00175167	0	3.45953e-12	-2.37058e-07	0	0	0	0
67779	0	0.00176778	0	4.91485e-12	-2.38548e-07	0	4.44561e-05	-9.08313e-05	0.000136064
67780	0	0.00178389	0	-6.58833e-12	-2.39978e-07	0	0	0	0

## Sheet: goggle
NODE NR	X LOC	Y LOC	Z LOC	DX (UX)	DY (UY)	DZ (UZ)	tot mech strain X (EPTO)	tot mech strain Y (EPTO)	tot mech strain Z (EPTO)
1	0	0.0018	0	-4.18462e-11	-1.89204e-07	0	3.12915e-05	-5.69514e-05	8.82453e-05
144	0	-0.0027	0	-9.8276e-11	2.17852e-07	0	2.89267e-05	-5.66397e-05	8.55883e-05
218	0	-0.00168	0	-9.46867e-11	3.05346e-08	0	-0.000153968	0.000312006	0.00047077
219	0	-0.00169545	0	3.86167e-11	2.5956e-08	0	0	0	0
220	0	-0.00171091	0	-1.48389e-11	2.19614e-08	0	-0.000122044	0.000242748	0.000364811
221	0	-0.00172636	0	-1.50692e-11	1.84842e-08	0	0	0	0
222	0	-0.00174182	0	1.2437e-12	1.53981e-08	0	-9.32862e-05	0.000186744	0.000280179
223	0	-0.00175727	0	5.06929e-12	1.27404e-08	0	0	0	0
224	0	-0.00177273	0	5.08581e-12	1.04692e-08	0	-6.51405e-05	0.000129957	0.000195099
225	0	-0.00178818	0	-1.23807e-11	8.75558e-09	0	0	0	0
226	0	-0.00180364	0	-3.41919e-12	7.40689e-09	0	-3.47004e-05	7.14484e-05	0.000106747
227	0	-0.00181909	0	2.10944e-12	6.5708e-09	0	0	0	0
228	0	-0.00183455	0	6.72196e-12	6.12376e-09	0	-3.74783e-06	8.28784e-06	1.21246e-05
229	0	-0.00185	0	-1.47593e-11	6.34769e-09	0	0	0	0
230	0	-0.00186545	0	9.09864e-13	6.93782e-09	0	3.00964e-05	-5.74906e-05	8.79512e-05
231	0	-0.00188091	0	1.04079e-12	8.15037e-09	0	0	0	0
232	0	-0.00189636	0	1.2351e-11	9.71368e-09	0	6.416e-05	-0.000126881	0.000191062
233	0	-0.00191182	0	-1.75012e-11	1.21069e-08	0	0	0	0
234	0	-0.00192727	0	7.88072e-12	1.47769e-08	0	9.98931e-05	-0.000196541	0.000296626
235	0	-0.00194273	0	3.42137e-12	1.82162e-08	0	0	0	0
236	0	-0.00195818	0	5.38257e-12	2.18795e-08	0	0.000134509	-0.000265443	0.000400265
237	0	-0.00197363	0	-7.84529e-12	2.64551e-08	0	0	0	0
238	0	-0.00198909	0	-1.34358e-11	3.12456e-08	0	0.00016813	-0.000329856	0.000498529
239	0	-0.00200454	0	2.48197e-11	3.66811e-08	0	0	0	0
240	0	0.00093	0	-4.75901e-12	-1.15128e-07	0	5.13214e-05	-0.000104253	0.000155575
380	0	0.000946111	0	2.40414e-12	-1.16776e-07	0	0	0	0
381	0	0.000962222	0	-9.17941e-13	-1.18417e-07	0	5.0693e-05	-0.000101353	0.000152138
382	0	0.000978333	0	-3.19879e-13	-1.20042e-07	0	0	0	0
383	0	0.000994444	0	2.39902e-13	-1.2165e-07	0	4.96582e-05	-9.93107e-05	0.000148982
384	0	0.00101056	0	3.91986e-14	-1.23242e-07	0	0	0	0
385	0	0.00102667	0	-1.20135e-13	-1.24816e-07	0	4.863e-05	-9.72132e-05	0.000145843
386	0	0.00104278	0	-6.91037e-14	-1.26374e-07	0	0	0	0
387	0	0.00105889	0	2.27475e-14	-1.27916e-07	0	4.76149e-05	-9.52138e-05	0.000142829
388	0	0.001075	0	-6.4443e-14	-1.29442e-07	0	0	0	0
389	0	0.00109111	0	-8.88563e-14	-1.30953e-07	0	4.66568e-05	-9.32894e-05	0.000139946
390	0	0.00110722	0	-1.00393e-14	-1.32448e-07	0	0	0	0
391	0	0.00112333	0	-8.57597e-15	-1.33929e-07	0	4.5736e-05	-9.14703e-05	0.000137206
392	0	0.00113944	0	-9.54043e-14	-1.35396e-07	0	0	0	0
393	0	0.00115555	0	-9.30674e-14	-1.36848e-07	0	4.487e-05	-8.97338e-05	0.000134604
394	0	0.00117166	0	1.29895e-14	-1.38287e-07	0	0	0	0
395	0	0.00118778	0	-5.0516e-15	-1.39713e-07	0	4.40437e-05	-8.81037e-05	0.000132148
396	0	0.00120389	0	-1.3854e-13	-1.41126e-07	0	0	0	0
3044	0	-0.000375	0	8.6553e-15	5.04249e-08	0	6.7001e-05	-0.000137557	0.000204559
3045	0	0.000921944	0	1.03068e-12	-1.14274e-07	0	0	0	0
3046	0	0.000913889	0	2.21354e-13	-1.13413e-07	0	5.19293e-05	-0.000107226	0.000159266
3047	0	0.000905833	0	2.15246e-13	-1.12547e-07	0	0	0	0
3048	0	0.000897778	0	2.96212e-13	-1.11677e-07	0	5.23524e-05	-0.000108075	0.000160463
3049	0	0.000889722	0	1.10844e-13	-1.10805e-07	0	0	0	0
3050	0	0.000881667	0	1.54662e-14	-1.09931e-07	0	5.26804e-05	-0.000108675	0.000161365
3051	0	0.000873615	0	3.04021e-14	-1.09055e-07	0	0	0	0
3052	0	0.000865563	0	1.23202e-13	-1.08177e-07	0	5.29574e-05	-0.00010924	0.000162213
3053	0	0.000857507	0	8.20328e-14	-1.07296e-07	0	0	0	0
3054	0	0.000849451	0	3.47646e-14	-1.06413e-07	0	5.32377e-05	-0.000109781	0.000163028
3055	0	0.000841392	0	5.04707e-14	-1.05527e-07	0	0	0	0
3056	0	0.000833333	0	9.364e-14	-1.0464e-07	0	5.3506e-05	-0.000110325	0.000163843
3057	0	0.00082528	0	7.51761e-14	-1.0375e-07	0	0	0	0
3058	0	0.000817226	0	4.42683e-14	-1.02859e-07	0	5.37811e-05	-0.000110862	0.000164653
3059	0	0.00080917	0	5.63453e-14	-1.01965e-07	0	0	0	0
3060	0	0.000801114	0	6.79469e-14	-1.01069e-07	0	5.40526e-05	-0.000111407	0.00016547
3061	0	0.000793057	0	5.87448e-14	-1.0017e-07	0	0	0	0
3062	0	0.000785	0	4.30553e-14	-9.92697e-08	0	5.43301e-05	-0.000111955	0.000166293
3063	0	0.000776945	0	4.10957e-14	-9.8367e-08	0	0	0	0
3064	0	0.000768889	0	4.93922e-14	-9.74621e-08	0	5.46067e-05	-0.000112507	0.000167122
3065	0	0.000760833	0	3.38726e-14	-9.65549e-08	0	0	0	0
3066	0	0.000752777	0	2.13778e-14	-9.56455e-08	0	5.48881e-05	-0.000113062	0.000167955
3067	0	0.000744722	0	9.18779e-15	-9.4734e-08	0	0	0	0
3068	0	0.000736667	0	7.03238e-15	-9.38202e-08	0	5.51701e-05	-0.000113622	0.000168793
3069	0	0.000728609	0	6.26584e-15	-9.29039e-08	0	0	0	0
3070	0	0.000720552	0	1.20818e-15	-9.19853e-08	0	5.54527e-05	-0.000114183	0.000169637
3071	0	0.000712496	0	3.80367e-15	-9.10646e-08	0	0	0	0
3072	0	0.000704439	0	4.63442e-15	-9.01416e-08	0	5.57353e-05	-0.000114747	0.000170483
3073	0	0.000696386	0	4.40626e-15	-8.92167e-08	0	0	0	0
3074	0	0.000688333	0	1.38726e-15	-8.82895e-08	0	5.60195e-05	-0.000115312	0.000171332
3075	0	0.000680276	0	1.58498e-15	-8.73596e-08	0	0	0	0
3076	0	0.000672219	0	1.79997e-15	-8.64273e-08	0	5.63036e-05	-0.000115879	0.000172183
3077	0	0.000664165	0	1.52509e-15	-8.54932e-08	0	0	0	0
3078	0	0.000656111	0	1.61139e-15	-8.45568e-08	0	5.65878e-05	-0.000116445	0.000173033
3079	0	0.000648055	0	-5.42509e-16	-8.36179e-08	0	0	0	0
3080	0	0.00064	0	9.79504e-16	-8.26767e-08	0	5.68724e-05	-0.000117012	0.000173885
3081	0	0.000631945	0	1.31633e-15	-8.17333e-08	0	0	0	0
3082	0	0.000623891	0	1.24901e-15	-8.07877e-08	0	5.71569e-05	-0.00011758	0.000174737
3083	0	0.000615834	0	1.5613e-15	-7.98395e-08	0	0	0	0
3084	0	0.000607778	0	1.70495e-15	-7.88891e-08	0	5.74409e-05	-0.000118146	0.000175587
3085	0	0.000599722	0	-1.02742e-17	-7.79365e-08	0	0	0	0
3086	0	0.000591667	0	-3.25727e-16	-7.69816e-08	0	5.77248e-05	-0.000118712	0.000176437
3087	0	0.00058361	0	-2.06666e-16	-7.60242e-08	0	0	0	0
3088	0	0.000575553	0	-1.10861e-15	-7.50647e-08	0	5.80079e-05	-0.000119277	0.000177285
3089	0	0.000567497	0	-3.4135e-16	-7.41028e-08	0	0	0	0
3090	0	0.000559441	0	-9.84167e-16	-7.31388e-08	0	5.82899e-05	-0.000119839	0.000178129
3091	0	0.000551387	0	-9.47679e-17	-7.21727e-08	0	0	0	0
3092	0	0.000543333	0	-1.31503e-15	-7.12044e-08	0	5.85707e-05	-0.0001204	0.000178971
3093	0	0.000535277	0	4.15583e-16	-7.02335e-08	0	0	0	0
3094	0	0.00052722	0	-1.84729e-15	-6.92604e-08	0	5.88502e-05	-0.000120958	0.000179808
3095	0	0.000519166	0	3.77286e-17	-6.82853e-08	0	0	0	0
3096	0	0.000511112	0	-1.85669e-15	-6.73079e-08	0	5.91278e-05	-0.000121512	0.00018064
3097	0	0.000503056	0	2.708e-16	-6.63281e-08	0	0	0	0
3098	0	-0.000383056	0	7.4575e-15	5.15325e-08	0	0	0	0
3099	0	-0.000391111	0	8.74042e-15	5.26389e-08	0	6.68618e-05	-0.000137293	0.000204156
3100	0	-0.000399167	0	8.64231e-15	5.37443e-08	0	0	0	0
3101	0	-0.000407222	0	8.91591e-15	5.48484e-08	0	6.67019e-05	-0.000136989	0.000203692
3102	0	-0.000415278	0	8.76575e-15	5.59512e-08	0	0	0	0
3103	0	-0.000423333	0	9.49425e-15	5.70526e-08	0	6.65202e-05	-0.000136641	0.000203163
3104	0	-0.000431385	0	9.69683e-15	5.8152e-08	0	0	0	0
3105	0	-0.000439437	0	1.07784e-14	5.92498e-08	0	6.63155e-05	-0.000136248	0.000202565
3106	0	-0.000447493	0	9.50199e-15	6.03465e-08	0	0	0	0
3107	0	-0.000455549	0	1.14192e-14	6.14415e-08	0	6.60864e-05	-0.000135806	0.000201894
3108	0	-0.000463608	0	1.09258e-14	6.2535e-08	0	0	0	0
3109	0	-0.000471667	0	1.25481e-14	6.36264e-08	0	6.58316e-05	-0.000135313	0.000201147
3110	0	-0.00047972	0	1.09987e-14	6.47151e-08	0	0	0	0
3111	0	-0.000487774	0	1.30725e-14	6.58016e-08	0	6.55501e-05	-0.000134768	0.00020032
3112	0	-0.00049583	0	1.30026e-14	6.68861e-08	0	0	0	0
3113	0	-0.000503886	0	1.48883e-14	6.79682e-08	0	6.52398e-05	-0.000134165	0.000199408
3114	0	-0.000511943	0	1.25921e-14	6.90479e-08	0	0	0	0
3115	0	-0.00052	0	1.47833e-14	7.01249e-08	0	6.48996e-05	-0.000133503	0.000198405
3116	0	-0.000528055	0	1.41774e-14	7.11989e-08	0	0	0	0
3117	0	-0.000536111	0	1.39439e-14	7.227e-08	0	6.4528e-05	-0.000132777	0.000197308
3118	0	-0.000544167	0	1.31957e-14	7.33381e-08	0	0	0	0
3119	0	-0.000552223	0	1.34848e-14	7.44031e-08	0	6.41227e-05	-0.000131986	0.000196111
3120	0	-0.000560278	0	1.56806e-14	7.54645e-08	0	0	0	0
3121	0	-0.000568333	0	1.59726e-14	7.65225e-08	0	6.36816e-05	-0.000131124	0.000194808
3122	0	-0.000576391	0	1.75024e-14	7.75772e-08	0	0	0	0
3123	0	-0.000584448	0	1.74618e-14	7.86281e-08	0	6.32029e-05	-0.000130186	0.000193392
3124	0	-0.000592504	0	2.10647e-14	7.9675e-08	0	0	0	0
3125	0	-0.000600561	0	2.07702e-14	8.07177e-08	0	6.26846e-05	-0.00012917	0.000191858
3126	0	-0.000608614	0	1.95707e-14	8.17558e-08	0	0	0	0
3127	0	-0.000616667	0	2.0661e-14	8.27894e-08	0	6.21249e-05	-0.00012807	0.000190199
3128	0	-0.000624724	0	2.5309e-14	8.38191e-08	0	0	0	0
3129	0	-0.000632781	0	2.45309e-14	8.48439e-08	0	6.15204e-05	-0.000126883	0.000188408
3130	0	-0.000640835	0	2.54166e-14	8.58633e-08	0	0	0	0
3131	0	-0.000648889	0	2.54022e-14	8.68776e-08	0	6.08697e-05	-0.000125602	0.000186477
3132	0	-0.000656945	0	2.9886e-14	8.78868e-08	0	0	0	0
3133	0	-0.000665	0	2.81773e-14	8.88904e-08	0	6.01698e-05	-0.000124224	0.000184399
3134	0	-0.000673055	0	2.70667e-14	8.98882e-08	0	0	0	0
3135	0	-0.00068111	0	2.89148e-14	9.088e-08	0	5.94178e-05	-0.000122741	0.000182165
3136	0	-0.000689166	0	3.4175e-14	9.18658e-08	0	0	0	0
3137	0	-0.000697222	0	3.41436e-14	9.28451e-08	0	5.86104e-05	-0.000121149	0.000179765
3138	0	-0.000705278	0	2.97169e-14	9.38178e-08	0	0	0	0
3139	0	-0.000713333	0	3.3293e-14	9.47837e-08	0	5.77458e-05	-0.000119441	0.000177192
3140	0	-0.00072139	0	3.64554e-14	9.57425e-08	0	0	0	0
3141	0	-0.000729447	0	3.67387e-14	9.6694e-08	0	5.68198e-05	-0.000117612	0.000174438
3142	0	-0.000737503	0	3.32013e-14	9.76378e-08	0	0	0	0
3143	0	-0.000745559	0	3.41423e-14	9.85737e-08	0	5.58299e-05	-0.000115653	0.000171489
3144	0	-0.000753613	0	4.41955e-14	9.95012e-08	0	0	0	0
3145	0	-0.000761667	0	3.95957e-14	1.0042e-07	0	5.47716e-05	-0.000113559	0.000168338
3146	0	-0.000769723	0	3.87784e-14	1.01331e-07	0	0	0	0
3147	0	-0.00077778	0	3.75258e-14	1.02233e-07	0	5.36417e-05	-0.00011132	0.00016497
3148	0	-0.000785834	0	5.29414e-14	1.03125e-07	0	0	0	0
3149	0	-0.000793888	0	4.13767e-14	1.04007e-07	0	5.24361e-05	-0.000108932	0.000161377
3150	0	-0.000801944	0	4.6836e-14	1.0488e-07	0	0	0	0
5980	0	-0.002704	0	1.66323e-10	2.17663e-07	0	-5.72258e-06	-1.04311e-05	2.1641e-05
5981	0	-0.00270067	0	-6.4363e-11	2.17802e-07	0	0	0	0
6136	0	0.001814	0	1.26976e-11	-1.89722e-07	0	1.82277e-05	-3.57984e-05	5.41739e-05
6202	0	0.00180233	0	-3.56758e-11	-1.89313e-07	0	0	0	0
28731	0	-0.00202	0	-4.3303e-11	4.24623e-08	0	0.000198092	-0.00038722	0.000586225
28732	0	-0.00203545	0	2.58022e-11	4.86719e-08	0	0	0	0
28733	0	-0.00205091	0	-8.70506e-11	5.55631e-08	0	0.00022367	-0.000434541	0.000659514
28734	0	-0.00206637	0	7.19724e-11	6.21198e-08	0	0	0	0
28735	0	-0.00208182	0	-1.48914e-10	6.99561e-08	0	0.000242831	-0.000469004	0.000713483
28736	0	-0.00209728	0	8.92271e-11	7.66186e-08	0	0	0	0
28737	0	-0.00211273	0	-2.20386e-10	8.54939e-08	0	0.000255058	-0.000489466	0.000746581
28738	0	-0.00212818	0	1.45592e-10	9.17435e-08	0	0	0	0
28739	0	-0.00214364	0	-3.1152e-10	1.01459e-07	0	0.000259434	-0.000493927	0.000755293
28740	0	-0.00215909	0	1.74144e-10	1.06976e-07	0	0	0	0
28741	0	-0.00217455	0	-3.8715e-10	1.17542e-07	0	0.000255234	-0.000484338	0.00074193
28742	0	-0.00219	0	2.27797e-10	1.21922e-07	0	0	0	0
28743	0	-0.00220545	0	-4.63825e-10	1.33149e-07	0	0.000243788	-0.000460556	0.000706338
28744	0	-0.00222091	0	2.44787e-10	1.36118e-07	0	0	0	0
28745	0	-0.00223636	0	-5.09291e-10	1.47848e-07	0	0.000225999	-0.000426346	0.000653736
28746	0	-0.00225182	0	2.66115e-10	1.49236e-07	0	0	0	0
28747	0	-0.00226727	0	-5.0392e-10	1.61107e-07	0	0.000201684	-0.00038435	0.000587326
28748	0	-0.00228272	0	2.42477e-10	1.61069e-07	0	0	0	0
28749	0	-0.00229818	0	-4.5906e-10	1.72832e-07	0	0.000174214	-0.000337146	0.000511965
28750	0	-0.00231363	0	2.19948e-10	1.7146e-07	0	0	0	0
28751	0	-0.00232909	0	-3.88866e-10	1.82612e-07	0	0.000145763	-0.000287879	0.000433822
28752	0	-0.00234454	0	1.62305e-10	1.8032e-07	0	0	0	0
28753	0	0.00122	0	-1.12868e-13	-1.42527e-07	0	4.32773e-05	-8.65626e-05	0.00012984
28754	0	0.00123611	0	2.46745e-14	-1.43915e-07	0	0	0	0
28755	0	0.00125222	0	-6.50688e-15	-1.45292e-07	0	4.25538e-05	-8.5143e-05	0.000127697
28756	0	0.00126833	0	-1.85486e-13	-1.46659e-07	0	0	0	0
28757	0	0.00128444	0	-1.48689e-13	-1.48015e-07	0	4.18977e-05	-8.38187e-05	0.000125716
28758	0	0.00130055	0	5.20971e-14	-1.4936e-07	0	0	0	0
28759	0	0.00131667	0	-3.78649e-15	-1.50696e-07	0	4.1288e-05	-8.26329e-05	0.000123921
28760	0	0.00133278	0	-2.5376e-13	-1.52023e-07	0	0	0	0
28761	0	0.00134889	0	-1.97457e-13	-1.53341e-07	0	4.07596e-05	-8.15555e-05	0.000122315
28762	0	0.001365	0	8.12625e-14	-1.54651e-07	0	0	0	0
28763	0	0.00138111	0	8.76462e-16	-1.55953e-07	0	4.02831e-05	-8.06487e-05	0.000120932
28764	0	0.00139722	0	-3.47081e-13	-1.5725e-07	0	0	0	0
28765	0	0.00141333	0	-2.79497e-13	-1.5854e-07	0	3.99092e-05	-7.9867e-05	0.000119776
28766	0	0.00142945	0	1.20809e-13	-1.59824e-07	0	0	0	0
28767	0	0.00144556	0	1.22601e-14	-1.61103e-07	0	3.95937e-05	-7.93016e-05	0.000118895
28768	0	0.00146167	0	-4.97806e-13	-1.62379e-07	0	0	0	0
28769	0	0.00147778	0	-4.01338e-13	-1.63652e-07	0	3.94113e-05	-7.88832e-05	0.000118295
28770	0	0.00149389	0	1.81947e-13	-1.64921e-07	0	0	0	0
28873	0	-0.00270133	0	-2.9627e-11	2.1775e-07	0	1.66295e-05	-2.9548e-05	4.72233e-05
28874	0	-0.002702	0	-3.26343e-11	2.17847e-07	0	0	0	0
28875	0	0.00180467	0	-2.61508e-11	-1.89416e-07	0	2.588e-05	-4.61861e-05	7.20772e-05
28876	0	0.001807	0	-3.8908e-11	-1.89527e-07	0	0	0	0
28877	0	0.000495	0	-1.19293e-15	-6.53461e-08	0	5.94038e-05	-0.000122063	0.000181467
28878	0	0.000486946	0	2.74545e-15	-6.43621e-08	0	0	0	0
28879	0	0.000478892	0	-2.39269e-16	-6.33759e-08	0	5.96777e-05	-0.00012261	0.000182289
28880	0	0.000470836	0	2.4065e-15	-6.23872e-08	0	0	0	0
28881	0	0.00046278	0	3.2903e-16	-6.13963e-08	0	5.99494e-05	-0.000123153	0.000183103
28882	0	0.000454723	0	1.18836e-15	-6.04032e-08	0	0	0	0
28883	0	0.000446667	0	2.15727e-16	-5.9408e-08	0	6.02193e-05	-0.000123692	0.000183912
28884	0	0.000438611	0	2.8981e-15	-5.84106e-08	0	0	0	0
28885	0	0.000430555	0	2.06154e-15	-5.74111e-08	0	6.04865e-05	-0.000124227	0.000184714
28886	0	0.000422499	0	3.07528e-15	-5.64094e-08	0	0	0	0
28887	0	0.000414442	0	2.38425e-15	-5.54055e-08	0	6.07511e-05	-0.000124756	0.000185508
28888	0	0.000406388	0	1.64308e-15	-5.43998e-08	0	0	0	0
28889	0	0.000398333	0	2.0469e-15	-5.33919e-08	0	6.10133e-05	-0.00012528	0.000186294
28890	0	0.000390278	0	4.5165e-15	-5.23818e-08	0	0	0	0
28891	0	0.000382222	0	5.12426e-15	-5.13696e-08	0	6.12723e-05	-0.000125799	0.000187073
28892	0	0.000374168	0	5.87112e-15	-5.03555e-08	0	0	0	0
28893	0	0.000366114	0	5.04616e-15	-4.93393e-08	0	6.15285e-05	-0.000126312	0.000187842
28894	0	0.000358057	0	3.21978e-15	-4.83207e-08	0	0	0	0
28895	0	0.00035	0	2.25252e-15	-4.73001e-08	0	6.17823e-05	-0.000126819	0.000188602
28896	0	0.000341947	0	4.55413e-15	-4.62779e-08	0	0	0	0
28897	0	0.000333893	0	5.25015e-15	-4.52537e-08	0	6.2032e-05	-0.00012732	0.000189354
28898	0	0.000325837	0	4.43869e-15	-4.42271e-08	0	0	0	0
28899	0	0.000317781	0	2.92501e-15	-4.31985e-08	0	6.2279e-05	-0.000127814	0.000190094
28900	0	0.000309724	0	1.73368e-15	-4.21678e-08	0	0	0	0
28901	0	0.000301667	0	1.10787e-15	-4.11351e-08	0	6.25228e-05	-0.000128303	0.000190826
28902	0	0.000293611	0	1.56032e-15	-4.01007e-08	0	0	0	0
28903	0	0.000285556	0	1.94013e-15	-3.90644e-08	0	6.27626e-05	-0.000128784	0.000191547
28904	0	0.0002775	0	4.4028e-16	-3.8026e-08	0	0	0	0
28905	0	0.000269444	0	7.15878e-17	-3.69858e-08	0	6.29992e-05	-0.000129258	0.000192257
28906	0	0.000261389	0	1.51985e-16	-3.59437e-08	0	0	0	0
28907	0	0.000253333	0	5.42897e-16	-3.48998e-08	0	6.32315e-05	-0.000129724	0.000192956
28908	0	0.000245276	0	-9.85193e-17	-3.38538e-08	0	0	0	0
28909	0	0.000237219	0	-3.91958e-16	-3.28059e-08	0	6.34598e-05	-0.000130183	0.000193642
28910	0	0.000229163	0	-5.99639e-16	-3.17563e-08	0	0	0	0
28911	0	0.000221107	0	-5.88225e-16	-3.07049e-08	0	6.36837e-05	-0.000130633	0.000194316
28912	0	0.000213053	0	-1.1455e-16	-2.96521e-08	0	0	0	0
28913	0	0.000205	0	-3.78538e-17	-2.85975e-08	0	6.39031e-05	-0.000131074	0.000194977
28914	0	0.000196945	0	3.04135e-16	-2.7541e-08	0	0	0	0
28915	0	0.00018889	0	-2.33786e-16	-2.64827e-08	0	6.41182e-05	-0.000131507	0.000195625
28916	0	0.000180839	0	1.44853e-16	-2.5423e-08	0	0	0	0
28917	0	0.000172787	0	-2.2087e-16	-2.43617e-08	0	6.43286e-05	-0.00013193	0.000196259
28918	0	0.000164727	0	4.15393e-16	-2.32976e-08	0	0	0	0
28919	0	0.000156667	0	2.39098e-16	-2.22318e-08	0	6.45343e-05	-0.000132345	0.000196879
28920	0	0.000148617	0	7.74742e-16	-2.11657e-08	0	0	0	0
28921	0	-0.00081	0	3.61019e-14	1.05742e-07	0	5.11515e-05	-0.000106382	0.000157542
28922	0	-0.000818054	0	5.92495e-14	1.06594e-07	0	0	0	0
28923	0	-0.000826108	0	3.82308e-14	1.07435e-07	0	4.97829e-05	-0.000103666	0.000153459
28924	0	-0.000834164	0	5.25415e-14	1.08264e-07	0	0	0	0
28925	0	-0.00084222	0	4.16311e-14	1.09083e-07	0	4.8325e-05	-0.000100772	0.000149108
28926	0	-0.000850277	0	8.39408e-14	1.09888e-07	0	0	0	0
28927	0	-0.000858333	0	6.70158e-14	1.10683e-07	0	4.67718e-05	-9.76903e-05	0.000144477
28928	0	-0.000866389	0	6.5455e-14	1.11463e-07	0	0	0	0
28929	0	-0.000874445	0	6.96836e-14	1.12231e-07	0	4.51233e-05	-9.4412e-05	0.000139549
28930	0	-0.000882501	0	8.54756e-14	1.12985e-07	0	0	0	0
28931	0	-0.000890558	0	1.02402e-13	1.13725e-07	0	4.33708e-05	-9.0934e-05	0.000134321
28932	0	-0.000898612	0	5.95059e-14	1.1445e-07	0	0	0	0
28933	0	-0.000906667	0	1.11248e-13	1.15162e-07	0	4.1512e-05	-8.72357e-05	0.000128764
28934	0	-0.000914722	0	8.77675e-14	1.15856e-07	0	0	0	0
28935	0	-0.000922778	0	1.43133e-13	1.16536e-07	0	3.95388e-05	-8.33157e-05	0.000122873
28936	0	-0.000930832	0	6.74957e-14	1.17199e-07	0	0	0	0
28937	0	-0.000938886	0	1.40889e-13	1.17846e-07	0	3.74502e-05	-7.91547e-05	0.000116624
28938	0	-0.000946943	0	1.02539e-13	1.18475e-07	0	0	0	0
28939	0	-0.000955	0	1.50296e-13	1.19087e-07	0	3.52377e-05	-7.47488e-05	0.000110007
28940	0	-0.000963053	0	7.53126e-14	1.1968e-07	0	0	0	0
28941	0	-0.000971107	0	1.45984e-13	1.20255e-07	0	3.28965e-05	-7.00809e-05	0.000103
28942	0	-0.000979163	0	1.39803e-13	1.2081e-07	0	0	0	0
28943	0	-0.000987219	0	1.63369e-13	1.21346e-07	0	3.04202e-05	-6.51455e-05	9.55918e-05
28944	0	-0.000995276	0	9.85245e-14	1.21861e-07	0	0	0	0
28945	0	-0.00100333	0	1.34523e-13	1.22355e-07	0	2.78068e-05	-5.9924e-05	8.77549e-05
28946	0	-0.00101139	0	1.49377e-13	1.22827e-07	0	0	0	0
28947	0	-0.00101944	0	1.5807e-13	1.23277e-07	0	2.50439e-05	-5.44131e-05	7.94854e-05
28948	0	-0.0010275	0	1.15456e-13	1.23705e-07	0	0	0	0
28949	0	-0.00103556	0	1.47513e-13	1.24109e-07	0	2.21318e-05	-4.85943e-05	7.07564e-05
28950	0	-0.00104361	0	1.76726e-13	1.24488e-07	0	0	0	0
28951	0	-0.00105167	0	1.465e-13	1.24844e-07	0	1.9063e-05	-4.24609e-05	6.15564e-05
28952	0	-0.00105972	0	1.13264e-13	1.25173e-07	0	0	0	0
28953	0	-0.00106778	0	1.10523e-13	1.25478e-07	0	1.58318e-05	-3.59924e-05	5.1858e-05
28954	0	-0.00107584	0	1.95685e-13	1.25754e-07	0	0	0	0
28955	0	-0.00108389	0	7.69276e-14	1.26005e-07	0	1.24336e-05	-2.91855e-05	4.16611e-05
28956	0	-0.00109195	0	1.71203e-13	1.26226e-07	0	0	0	0
28957	0	-0.0011	0	2.85867e-14	1.2642e-07	0	8.86167e-06	-2.20241e-05	3.09409e-05
28958	0	-0.00110805	0	3.06039e-13	1.26581e-07	0	0	0	0
28959	0	-0.00111611	0	3.06e-14	1.26716e-07	0	5.10859e-06	-1.45039e-05	1.97098e-05
28960	0	-0.00112416	0	2.67349e-13	1.26816e-07	0	0	0	0
28961	0	-0.00113221	0	2.94694e-14	1.2689e-07	0	1.17474e-06	-6.61562e-06	8.05581e-06
28962	0	-0.00114027	0	3.21279e-13	1.26924e-07	0	0	0	0
28963	0	-0.00114833	0	9.00194e-14	1.26933e-07	0	-2.94711e-06	1.63994e-06	5.11131e-06
28964	0	-0.00115638	0	1.50757e-13	1.26898e-07	0	0	0	0
28965	0	0.000140566	0	3.65262e-16	-2.0098e-08	0	6.47349e-05	-0.000132749	0.000197485
28966	0	0.000132508	0	8.21826e-16	-1.90275e-08	0	0	0	0
28967	0	0.00012445	0	4.78643e-16	-1.79555e-08	0	6.49305e-05	-0.000133144	0.000198075
28968	0	0.000116391	0	8.63469e-16	-1.68819e-08	0	0	0	0
28969	0	0.000108333	0	6.43497e-16	-1.58068e-08	0	6.51208e-05	-0.000133529	0.00019865
28970	0	0.000100277	0	1.08101e-15	-1.47303e-08	0	0	0	0
28971	0	9.22204e-05	0	8.28864e-16	-1.36524e-08	0	6.53056e-05	-0.000133902	0.000199208
28972	0	8.41643e-05	0	1.01797e-15	-1.2573e-08	0	0	0	0
28973	0	7.61081e-05	0	1.07289e-15	-1.14922e-08	0	6.54847e-05	-0.000134265	0.00019975
28974	0	6.8054e-05	0	1.15154e-15	-1.04102e-08	0	0	0	0
28975	0	-0.00116443	0	1.88638e-13	1.26841e-07	0	-7.25807e-06	1.02648e-05	1.76774e-05
28976	0	-0.00117249	0	1.53759e-13	1.26734e-07	0	0	0	0
28977	0	-0.00118055	0	3.72062e-13	1.26605e-07	0	-1.17684e-05	1.92703e-05	3.11406e-05
28978	0	-0.00118861	0	-1.33406e-14	1.26425e-07	0	0	0	0
28979	0	-0.00119667	0	4.73018e-13	1.2622e-07	0	-1.64689e-05	2.86769e-05	4.52196e-05
28980	0	-0.00120472	0	3.8692e-15	1.25964e-07	0	0	0	0
28981	0	-0.00121278	0	5.06767e-13	1.2568e-07	0	-2.13527e-05	3.84619e-05	5.98787e-05
28982	0	-0.00122084	0	-1.47496e-13	1.25346e-07	0	0	0	0
28983	0	-0.00122889	0	4.52469e-13	1.24979e-07	0	-2.64228e-05	4.86506e-05	7.5125e-05
28984	0	-0.00123695	0	3.36671e-14	1.24563e-07	0	0	0	0
67495	0	-0.001245	0	4.48758e-13	1.2411e-07	0	-3.16881e-05	5.92232e-05	9.09605e-05
67496	0	-0.00125306	0	-8.34487e-14	1.23609e-07	0	0	0	0
67497	0	-0.00126111	0	3.10295e-13	1.23068e-07	0	-3.71211e-05	7.017e-05	0.000107334
67498	0	-0.00126917	0	8.42481e-14	1.22479e-07	0	0	0	0
67499	0	-0.00127722	0	2.71477e-13	1.21846e-07	0	-4.2732e-05	8.1465e-05	0.000124239
67500	0	-0.00128528	0	-4.69632e-14	1.21167e-07	0	0	0	0
67501	0	-0.00129333	0	1.33811e-13	1.2044e-07	0	-4.8508e-05	9.31219e-05	0.000141667
67502	0	-0.00130139	0	7.78871e-14	1.19666e-07	0	0	0	0
67503	0	-0.00130944	0	-9.3971e-15	1.18843e-07	0	-5.44318e-05	0.000105085	0.000159554
67506	0	-0.0013175	0	-2.26787e-14	1.17972e-07	0	0	0	0
67507	0	6e-05	0	1.73907e-15	-9.32677e-09	0	6.56579e-05	-0.000134616	0.000200275
67508	0	5.19438e-05	0	2.60985e-15	-8.24169e-09	0	0	0	0
67509	0	4.38876e-05	0	3.15615e-15	-7.15522e-09	0	6.58248e-05	-0.000134955	0.000200781
67510	0	3.58336e-05	0	3.49709e-15	-6.06772e-09	0	0	0	0
67511	0	2.77796e-05	0	3.16705e-15	-4.97889e-09	0	6.59856e-05	-0.000135282	0.000201269
67512	0	1.97231e-05	0	2.37397e-15	-3.88845e-09	0	0	0	0
67513	0	1.16667e-05	0	2.09585e-15	-2.79673e-09	0	6.61402e-05	-0.000135597	0.000201737
67514	0	3.61288e-06	0	1.74514e-15	-1.70414e-09	0	0	0	0
67515	0	-4.4409e-06	0	2.50469e-15	-6.1033e-10	0	6.62878e-05	-0.000135898	0.000202186
67516	0	-1.24971e-05	0	1.85047e-15	4.84984e-10	0	0	0	0
67517	0	-0.00132555	0	-1.26578e-13	1.17051e-07	0	-6.05116e-05	0.00011737	0.000177914
67518	0	-0.00133361	0	2.45308e-13	1.16079e-07	0	0	0	0
67519	0	-0.00134167	0	-1.87466e-13	1.15057e-07	0	-6.67306e-05	0.000129911	0.000196675
67520	0	-0.00134972	0	3.03938e-14	1.13983e-07	0	0	0	0
67521	0	-0.00135778	0	-2.76017e-13	1.1286e-07	0	-7.30469e-05	0.000142693	0.00021577
67522	0	-0.00136583	0	2.6486e-13	1.11681e-07	0	0	0	0
67523	0	-0.00137389	0	-8.88954e-14	1.10454e-07	0	-7.94935e-05	0.000155645	0.000235168
67524	0	-0.00138195	0	-4.81622e-14	1.0917e-07	0	0	0	0
67525	0	-0.00139	0	-1.19113e-13	1.07838e-07	0	-8.59618e-05	0.000168757	0.000254745
67526	0	-0.00139806	0	2.69638e-13	1.06447e-07	0	0	0	0
67527	0	-0.00140611	0	2.50138e-13	1.05008e-07	0	-9.24908e-05	0.000181858	0.000274378
67528	0	-0.00141416	0	-2.56989e-13	1.03513e-07	0	0	0	0
67529	0	-0.00142222	0	-1.62223e-14	1.01968e-07	0	-9.89129e-05	0.000195014	0.000293969
67530	0	-0.00143028	0	2.44743e-13	1.00366e-07	0	0	0	0
67531	0	-0.00143833	0	5.28316e-13	9.87127e-08	0	-0.000105406	0.000208007	0.000313441
67532	0	-0.00144639	0	-4.14415e-13	9.7009e-08	0	0	0	0
67533	0	-0.00145444	0	-1.72745e-14	9.52522e-08	0	-0.000111653	0.000220947	0.00033264
67534	0	-0.0014625	0	4.84831e-13	9.3443e-08	0	0	0	0
67535	0	-0.00147055	0	8.16504e-13	9.15814e-08	0	-0.000117944	0.000233453	0.000351425
67536	0	-0.00147861	0	-5.67192e-13	8.96745e-08	0	0	0	0
67537	0	-0.00148667	0	-5.21464e-13	8.77146e-08	0	-0.000123747	0.000245789	0.000369586
67538	0	-0.00149472	0	1.15453e-12	8.57063e-08	0	0	0	0
67539	0	-0.00150278	0	1.01653e-12	8.36509e-08	0	-0.000129678	0.000257313	0.000387019
67540	0	-0.00151083	0	-8.16451e-13	8.15538e-08	0	0	0	0
67541	0	-0.00151889	0	-1.5157e-12	7.94111e-08	0	-0.000134746	0.000268574	0.000403407
67542	0	-0.00152694	0	2.57964e-12	7.72174e-08	0	0	0	0
67543	0	-0.001535	0	3.05509e-12	7.49873e-08	0	-0.000140254	0.000278506	0.000418796
67544	0	-0.00154306	0	-7.01961e-13	7.27238e-08	0	0	0	0
67545	0	-0.00155111	0	-1.98467e-12	7.0423e-08	0	-0.000144111	0.000288048	0.00043219
67546	0	-0.00155917	0	4.53014e-12	6.80717e-08	0	0	0	0
67547	0	-0.00156723	0	6.34405e-12	6.56932e-08	0	-0.000148836	0.000295827	0.000444715
67548	0	-0.00157528	0	-8.1251e-13	6.33024e-08	0	0	0	0
67549	0	-0.00158333	0	-4.93935e-12	6.08837e-08	0	-0.000151022	0.000303164	0.000454362
67550	0	-0.00159139	0	6.38136e-12	5.84064e-08	0	0	0	0
67551	0	-0.00159945	0	9.59295e-12	5.592e-08	0	-0.000154859	0.000308116	0.00046304
67552	0	-0.0016075	0	7.7013e-14	5.34442e-08	0	0	0	0
67553	0	-0.00161555	0	-6.47169e-12	5.09556e-08	0	-0.000155297	0.000312613	0.00046818
67554	0	-0.00162361	0	4.21017e-12	4.83999e-08	0	0	0	0
67555	0	-0.00163167	0	1.1269e-11	4.58487e-08	0	-0.00015757	0.000314061	0.000471694
67556	0	-0.00163972	0	-1.06689e-12	4.3351e-08	0	0	0	0
67557	0	-0.00164778	0	-2.48499e-12	4.08329e-08	0	-0.000156748	0.000315898	0.000472807
67558	0	-0.00165583	0	-2.81649e-12	3.82673e-08	0	0	0	0
67559	0	-0.00166389	0	-3.79441e-12	3.56817e-08	0	-0.000157631	0.000317177	0.000474841
67560	0	-0.00167194	0	-7.53907e-12	3.31491e-08	0	0	0	0
67561	0	-2.05533e-05	0	2.51754e-15	1.58147e-09	0	6.64284e-05	-0.000136185	0.000202614
67562	0	-2.861e-05	0	1.62992e-15	2.67914e-09	0	0	0	0
67563	0	-3.66667e-05	0	1.54747e-15	3.77792e-09	0	6.65619e-05	-0.000136458	0.000203021
67564	0	-4.47224e-05	0	1.54008e-15	4.87764e-09	0	0	0	0
67565	0	-5.27781e-05	0	1.71486e-15	5.9784e-09	0	6.66879e-05	-0.000136717	0.000203406
67566	0	-6.08343e-05	0	1.54556e-15	7.08024e-09	0	0	0	0
67567	0	-6.88905e-05	0	1.70976e-15	8.18306e-09	0	6.6806e-05	-0.000136961	0.000203767
67568	0	-7.69453e-05	0	1.7329e-15	9.28663e-09	0	0	0	0
67569	0	-8.5e-05	0	1.20921e-15	1.03911e-08	0	6.69161e-05	-0.000137188	0.000204105
67570	0	-9.30555e-05	0	1.37195e-15	1.14966e-08	0	0	0	0
67571	0	-0.000101111	0	1.07025e-15	1.26029e-08	0	6.70177e-05	-0.000137399	0.000204417
67572	0	-0.000109165	0	1.19489e-15	1.37098e-08	0	0	0	0
67573	0	-0.000117219	0	1.65192e-15	1.48176e-08	0	6.71105e-05	-0.000137593	0.000204704
67574	0	-0.000125276	0	1.56549e-15	1.59264e-08	0	0	0	0
67575	0	-0.000133333	0	2.17528e-15	1.70361e-08	0	6.7194e-05	-0.000137768	0.000204963
67576	0	-0.000141386	0	1.76319e-15	1.81458e-08	0	0	0	0
67577	0	-0.000149439	0	1.81143e-15	1.92561e-08	0	6.72679e-05	-0.000137925	0.000205193
67578	0	-0.000157496	0	1.67689e-15	2.03674e-08	0	0	0	0
67579	0	-0.000165552	0	2.25685e-15	2.14794e-08	0	6.73318e-05	-0.000138062	0.000205394
67580	0	-0.000173609	0	1.82474e-15	2.2592e-08	0	0	0	0
67581	0	-0.000181667	0	2.74553e-15	2.3705e-08	0	6.73851e-05	-0.000138179	0.000205564
67582	0	-0.000189722	0	1.87373e-15	2.48182e-08	0	0	0	0
67583	0	-0.000197777	0	1.6424e-15	2.59317e-08	0	6.74277e-05	-0.000138273	0.000205702
67584	0	-0.000205833	0	1.87487e-15	2.70457e-08	0	0	0	0
67587	0	-0.000213889	0	2.2561e-15	2.81601e-08	0	6.74587e-05	-0.000138346	0.000205805
67588	0	-0.000221945	0	2.59671e-15	2.92746e-08	0	0	0	0
67589	0	-0.00023	0	3.46465e-15	3.03892e-08	0	6.74776e-05	-0.000138395	0.000205873
67590	0	-0.000238057	0	3.52818e-15	3.15043e-08	0	0	0	0
67591	0	-0.000246114	0	3.52161e-15	3.26194e-08	0	6.7484e-05	-0.000138419	0.000205903
67592	0	-0.00025417	0	3.82035e-15	3.37344e-08	0	0	0	0
67593	0	-0.000262226	0	3.60495e-15	3.48495e-08	0	6.74773e-05	-0.000138417	0.000205895
67594	0	-0.00027028	0	4.30902e-15	3.59641e-08	0	0	0	0
67595	0	-0.000278333	0	3.95852e-15	3.70787e-08	0	6.74567e-05	-0.000138387	0.000205845
67596	0	-0.00028639	0	4.58526e-15	3.81934e-08	0	0	0	0
67597	0	-0.000294447	0	3.89211e-15	3.9308e-08	0	6.74217e-05	-0.00013833	0.000205752
67598	0	-0.000302501	0	4.91678e-15	4.04219e-08	0	0	0	0
67599	0	-0.000310555	0	4.82148e-15	4.15354e-08	0	6.73714e-05	-0.000138242	0.000205614
67600	0	-0.000318611	0	5.19093e-15	4.26488e-08	0	0	0	0
67601	0	-0.000326667	0	6.059e-15	4.37617e-08	0	6.73049e-05	-0.000138122	0.000205428
67602	0	-0.000334721	0	5.73107e-15	4.48738e-08	0	0	0	0
67603	0	-0.000342775	0	6.55235e-15	4.59854e-08	0	6.72217e-05	-0.000137969	0.000205192
67604	0	-0.000350831	0	6.24461e-15	4.70964e-08	0	0	0	0
67605	0	-0.000358888	0	7.36643e-15	4.82068e-08	0	6.71207e-05	-0.000137781	0.000204903
67606	0	-0.000366944	0	6.60712e-15	4.93163e-08	0	0	0	0
67637	0	-0.00270267	0	-3.4525e-11	2.1794e-07	0	1.07786e-05	-1.34739e-05	2.46928e-05
67638	0	-0.00270333	0	6.59973e-11	2.178e-07	0	0	0	0
67656	0	0.00180933	0	-4.96697e-11	-1.89628e-07	0	2.41141e-05	-3.86985e-05	6.2814e-05
67659	0	0.00181167	0	-1.88445e-11	-1.89676e-07	0	0	0	0
67741	0	-0.00236	0	-2.86569e-10	1.90532e-07	0	0.000117082	-0.000240433	0.000357642
67742	0	-0.00237545	0	1.21528e-10	1.87737e-07	0	0	0	0
67743	0	-0.00239091	0	-2.03523e-10	1.96661e-07	0	9.10575e-05	-0.000193673	0.000284859
67744	0	-0.00240636	0	7.49936e-11	1.93713e-07	0	0	0	0
67745	0	-0.00242182	0	-1.25653e-10	2.01262e-07	0	6.88194e-05	-0.000152964	0.000221811
67746	0	-0.00243727	0	4.4205e-11	1.98439e-07	0	0	0	0
67747	0	-0.00245272	0	-7.52644e-11	2.04557e-07	0	5.13478e-05	-0.000117722	0.000169081
67748	0	-0.00246818	0	1.85685e-11	2.02069e-07	0	0	0	0
67749	0	-0.00248363	0	-4.0553e-11	2.06893e-07	0	3.79843e-05	-8.98358e-05	0.000127823
67750	0	-0.00249909	0	9.67288e-12	2.04842e-07	0	0	0	0
67751	0	-0.00251455	0	-2.30319e-11	2.08614e-07	0	2.90018e-05	-7.00342e-05	9.90885e-05
67752	0	-0.00253	0	3.81831e-12	2.07015e-07	0	0	0	0
67753	0	-0.00254545	0	-1.97693e-11	2.09985e-07	0	2.46805e-05	-5.82618e-05	8.32112e-05
67754	0	-0.00256091	0	3.94048e-12	2.08819e-07	0	0	0	0
67755	0	-0.00257636	0	-2.12387e-11	2.11225e-07	0	2.40837e-05	-5.43983e-05	7.88348e-05
67756	0	-0.00259182	0	4.42437e-12	2.10507e-07	0	0	0	0
67757	0	-0.00260727	0	-1.47454e-11	2.12608e-07	0	2.62649e-05	-5.71393e-05	8.40095e-05
67758	0	-0.00262273	0	-4.04577e-12	2.12282e-07	0	0	0	0
67759	0	-0.00263818	0	-2.79337e-11	2.14279e-07	0	3.20606e-05	-6.70372e-05	9.98352e-05
67760	0	-0.00265364	0	1.58949e-11	2.1436e-07	0	0	0	0
67761	0	-0.00266909	0	4.87334e-11	2.16206e-07	0	3.25826e-05	-7.37891e-05	0.000106904
67762	0	-0.00268455	0	-8.81151e-11	2.16575e-07	0	0	0	0
67763	0	0.00151	0	2.89612e-14	-1.66189e-07	0	3.92951e-05	-7.87459e-05	0.000118041
67764	0	0.00152611	0	-7.38217e-13	-1.67459e-07	0	0	0	0
67765	0	0.00154222	0	-6.09033e-13	-1.68729e-07	0	3.93528e-05	-7.87775e-05	0.000118132
67766	0	0.00155834	0	2.68133e-13	-1.69998e-07	0	0	0	0
67767	0	0.00157445	0	7.95217e-14	-1.7127e-07	0	3.94736e-05	-7.91691e-05	0.000118644
67768	0	0.00159056	0	-1.13782e-12	-1.7255e-07	0	0	0	0
67769	0	0.00160667	0	-9.80528e-13	-1.73833e-07	0	3.98162e-05	-7.97126e-05	0.000119533
67770	0	0.00162278	0	4.09434e-13	-1.75118e-07	0	0	0	0
67771	0	0.00163889	0	1.93581e-13	-1.76413e-07	0	4.01657e-05	-8.06632e-05	0.000120832
67772	0	0.001655	0	-1.85537e-12	-1.7772e-07	0	0	0	0
67773	0	0.00167111	0	-1.50235e-12	-1.79033e-07	0	4.07217e-05	-8.15493e-05	0.000122284
67774	0	0.00168722	0	6.73539e-13	-1.80348e-07	0	0	0	0
67775	0	0.00170333	0	1.02831e-12	-1.81673e-07	0	4.09651e-05	-8.25146e-05	0.000123528
67776	0	0.00171944	0	-3.22632e-12	-1.8301e-07	0	0	0	0
67777	0	0.00173556	0	-1.31909e-12	-1.84342e-07	0	4.08517e-05	-8.19878e-05	0.000122899
67778	0	0.00175167	0	3.01274e-12	-1.85654e-07	0	0	0	0
67779	0	0.00176778	0	4.25481e-12	-1.86934e-07	0	3.82114e-05	-7.80662e-05	0.000116946
67780	0	0.00178389	0	-5.75071e-12	-1.88163e-07	0	0	0	0
