# Supplementary material for: Optical coherence tomography quantifies gradient refractive index and mechanical stiffness gradient across the human lens
Source: Commun Med (Lond). 2024 Aug 12;4:162. doi: 10.1038/s43856-024-00578-9 (PMC11319654; doi:10.1038/s43856-024-00578-9)
Supplement: Supplementary file 3 — Supplementary Data 1 [file 43856_2024_578_MOESM3_ESM.zip › supplementary data 1/FEM_data/52.5y.xlsx]

## Sheet: profile0
NODE NR	X LOC	Y LOC	Z LOC	DX (UX)	DY (UY)	DZ (UZ)	tot mech strain X (EPTO)	tot mech strain Y (EPTO)	tot mech strain Z (EPTO)
1	0	0.0018	0	1.10754e-12	1.29574e-08	0	7.04427e-07	-1.72751e-06	2.55056e-06
144	0	-0.0027	0	-4.98437e-11	-2.16955e-08	0	-2.87455e-05	6.47607e-05	0.000102836
218	0	-0.00168	0	1.59526e-12	-3.87035e-08	0	-8.07048e-05	0.000165504	0.000246244
219	0	-0.00169545	0	-3.22089e-12	-4.12072e-08	0	0	0	0
220	0	-0.00171091	0	4.66025e-13	-4.36763e-08	0	-7.79284e-05	0.000157404	0.000235567
221	0	-0.00172636	0	-3.47653e-12	-4.60636e-08	0	0	0	0
222	0	-0.00174182	0	-2.93183e-12	-4.83749e-08	0	-7.19586e-05	0.000146161	0.000218435
223	0	-0.00175727	0	-1.7044e-12	-5.0572e-08	0	0	0	0
224	0	-0.00177273	0	-4.04988e-13	-5.26518e-08	0	-6.35798e-05	0.000129261	0.000193038
225	0	-0.00178818	0	-4.60698e-12	-5.45542e-08	0	0	0	0
226	0	-0.00180364	0	-2.66654e-12	-5.63095e-08	0	-5.22598e-05	0.000107387	0.000159982
227	0	-0.00181909	0	-1.70326e-12	-5.78609e-08	0	0	0	0
228	0	-0.00183455	0	-1.27842e-13	-5.92288e-08	0	-3.87602e-05	8.0292e-05	0.000119269
229	0	-0.00185	0	-5.13566e-12	-6.03269e-08	0	0	0	0
230	0	-0.00186545	0	-7.92049e-13	-6.12211e-08	0	-2.28764e-05	4.90949e-05	7.23022e-05
231	0	-0.00188091	0	-1.39041e-12	-6.18294e-08	0	0	0	0
232	0	-0.00189636	0	2.31009e-12	-6.22203e-08	0	-5.59558e-06	1.44371e-05	2.0426e-05
233	0	-0.00191182	0	-5.03572e-12	-6.22582e-08	0	0	0	0
234	0	-0.00192727	0	1.92157e-12	-6.20862e-08	0	1.28865e-05	-2.19611e-05	3.53637e-05
235	0	-0.00194273	0	1.07914e-13	-6.15614e-08	0	0	0	0
236	0	-0.00195818	0	1.0494e-12	-6.08374e-08	0	3.14214e-05	-5.86981e-05	9.02683e-05
237	0	-0.00197363	0	-1.02005e-12	-5.97297e-08	0	0	0	0
238	0	-0.00198909	0	-3.64791e-12	-5.84267e-08	0	4.93616e-05	-9.37346e-05	0.000143367
239	0	-0.00200454	0	7.42429e-12	-5.68172e-08	0	0	0	0
240	0	0.00093	0	4.23631e-14	1.56352e-08	0	1.99205e-06	-4.97614e-06	6.97083e-06
380	0	0.000946111	0	-7.83135e-14	1.55666e-08	0	0	0	0
381	0	0.000962222	0	-6.17652e-14	1.5499e-08	0	1.94077e-06	-4.16461e-06	6.10557e-06
382	0	0.000978333	0	-3.89343e-14	1.54323e-08	0	0	0	0
383	0	0.000994444	0	1.24177e-14	1.53666e-08	0	1.87991e-06	-4.05212e-06	5.9322e-06
384	0	0.00101056	0	1.18913e-14	1.53018e-08	0	0	0	0
385	0	0.00102667	0	-8.77519e-15	1.52378e-08	0	1.8282e-06	-3.94438e-06	5.77277e-06
386	0	0.00104278	0	-8.88198e-15	1.51747e-08	0	0	0	0
387	0	0.00105889	0	-1.3105e-15	1.51124e-08	0	1.77658e-06	-3.83974e-06	5.61649e-06
388	0	0.001075	0	2.30163e-15	1.50509e-08	0	0	0	0
389	0	0.00109111	0	-1.31269e-15	1.49903e-08	0	1.72629e-06	-3.7373e-06	5.46376e-06
390	0	0.00110722	0	-6.57268e-15	1.49305e-08	0	0	0	0
391	0	0.00112333	0	-3.41534e-15	1.48715e-08	0	1.67724e-06	-3.63683e-06	5.31422e-06
392	0	0.00113944	0	2.00203e-15	1.48133e-08	0	0	0	0
393	0	0.00115555	0	3.84435e-16	1.47559e-08	0	1.6289e-06	-3.5389e-06	5.16796e-06
394	0	0.00117166	0	-6.74125e-15	1.46993e-08	0	0	0	0
395	0	0.00118778	0	-5.56857e-15	1.46434e-08	0	1.58211e-06	-3.44267e-06	5.02493e-06
396	0	0.00120389	0	3.08226e-15	1.45883e-08	0	0	0	0
3044	0	-0.000375	0	3.00793e-15	2.69496e-08	0	3.74817e-06	-1.05082e-05	1.42569e-05
3045	0	0.000921944	0	6.35985e-14	1.56811e-08	0	0	0	0
3046	0	0.000913889	0	1.13701e-13	1.57271e-08	0	2.01342e-06	-5.7338e-06	7.75829e-06
3047	0	0.000905833	0	4.82305e-14	1.57735e-08	0	0	0	0
3048	0	0.000897778	0	-2.05624e-14	1.582e-08	0	2.04866e-06	-5.79561e-06	7.8444e-06
3049	0	0.000889722	0	-1.06924e-14	1.58668e-08	0	0	0	0
3050	0	0.000881667	0	1.17575e-14	1.59139e-08	0	2.07622e-06	-5.86275e-06	7.94022e-06
3051	0	0.000873615	0	1.29099e-14	1.59612e-08	0	0	0	0
3052	0	0.000865563	0	1.03445e-14	1.60088e-08	0	2.1055e-06	-5.92871e-06	8.03616e-06
3053	0	0.000857507	0	1.48343e-14	1.60567e-08	0	0	0	0
3054	0	0.000849451	0	2.07737e-14	1.61048e-08	0	2.13468e-06	-5.99692e-06	8.13442e-06
3055	0	0.000841392	0	1.87358e-14	1.61533e-08	0	0	0	0
3056	0	0.000833333	0	1.92485e-14	1.6202e-08	0	2.16493e-06	-6.06556e-06	8.23339e-06
3057	0	0.00082528	0	1.81383e-14	1.6251e-08	0	0	0	0
3058	0	0.000817226	0	1.9917e-14	1.63002e-08	0	2.1953e-06	-6.13474e-06	8.33304e-06
3059	0	0.00080917	0	1.74822e-14	1.63497e-08	0	0	0	0
3060	0	0.000801114	0	1.61353e-14	1.63995e-08	0	2.22635e-06	-6.20499e-06	8.43411e-06
3061	0	0.000793057	0	1.51499e-14	1.64496e-08	0	0	0	0
3062	0	0.000785	0	1.40564e-14	1.65e-08	0	2.2577e-06	-6.27584e-06	8.5361e-06
3063	0	0.000776945	0	1.28643e-14	1.65507e-08	0	0	0	0
3064	0	0.000768889	0	1.14381e-14	1.66017e-08	0	2.28948e-06	-6.34785e-06	8.63949e-06
3065	0	0.000760833	0	8.40135e-15	1.66529e-08	0	0	0	0
3066	0	0.000752777	0	6.69288e-15	1.67044e-08	0	2.3217e-06	-6.4203e-06	8.74332e-06
3067	0	0.000744722	0	3.5488e-15	1.67563e-08	0	0	0	0
3068	0	0.000736667	0	6.14119e-16	1.68084e-08	0	2.35445e-06	-6.49353e-06	8.84838e-06
3069	0	0.000728609	0	1.17711e-15	1.68608e-08	0	0	0	0
3070	0	0.000720552	0	6.84302e-16	1.69136e-08	0	2.3869e-06	-6.56745e-06	8.95467e-06
3071	0	0.000712496	0	1.08763e-15	1.69666e-08	0	0	0	0
3072	0	0.000704439	0	9.57326e-16	1.70199e-08	0	2.41952e-06	-6.64209e-06	9.06193e-06
3073	0	0.000696386	0	8.4416e-16	1.70735e-08	0	0	0	0
3074	0	0.000688333	0	4.91058e-16	1.71274e-08	0	2.45252e-06	-6.71731e-06	9.17007e-06
3075	0	0.000680276	0	5.44738e-16	1.71817e-08	0	0	0	0
3076	0	0.000672219	0	3.96422e-16	1.72362e-08	0	2.4857e-06	-6.79314e-06	9.27905e-06
3077	0	0.000664165	0	3.45784e-16	1.72911e-08	0	0	0	0
3078	0	0.000656111	0	5.03003e-16	1.73462e-08	0	2.51901e-06	-6.86965e-06	9.38883e-06
3079	0	0.000648055	0	-1.04324e-17	1.74017e-08	0	0	0	0
3080	0	0.00064	0	-3.97072e-16	1.74574e-08	0	2.55275e-06	-6.94677e-06	9.49961e-06
3081	0	0.000631945	0	2.46826e-16	1.75135e-08	0	0	0	0
3082	0	0.000623891	0	2.43374e-17	1.75699e-08	0	2.58664e-06	-7.02458e-06	9.61138e-06
3083	0	0.000615834	0	2.69047e-16	1.76266e-08	0	0	0	0
3084	0	0.000607778	0	1.95281e-16	1.76837e-08	0	2.62072e-06	-7.1031e-06	9.72395e-06
3085	0	0.000599722	0	-1.7329e-16	1.7741e-08	0	0	0	0
3086	0	0.000591667	0	-6.19987e-16	1.77987e-08	0	2.6552e-06	-7.18221e-06	9.83748e-06
3087	0	0.00058361	0	-4.82131e-16	1.78567e-08	0	0	0	0
3088	0	0.000575553	0	-6.22227e-16	1.7915e-08	0	2.68984e-06	-7.26199e-06	9.9519e-06
3089	0	0.000567497	0	-6.46365e-16	1.79737e-08	0	0	0	0
3090	0	0.000559441	0	-3.96838e-16	1.80326e-08	0	2.72461e-06	-7.34244e-06	1.00671e-05
3091	0	0.000551387	0	-6.34273e-16	1.80919e-08	0	0	0	0
3092	0	0.000543333	0	-5.51373e-16	1.81515e-08	0	2.75965e-06	-7.42337e-06	1.01831e-05
3093	0	0.000535277	0	-5.18131e-16	1.82114e-08	0	0	0	0
3094	0	0.00052722	0	-6.36161e-16	1.82717e-08	0	2.79487e-06	-7.50485e-06	1.02998e-05
3095	0	0.000519166	0	-6.21875e-16	1.83323e-08	0	0	0	0
3096	0	0.000511112	0	-4.78316e-16	1.83932e-08	0	2.83018e-06	-7.58693e-06	1.04172e-05
3097	0	0.000503056	0	-6.79071e-16	1.84545e-08	0	0	0	0
3098	0	-0.000383056	0	2.89587e-15	2.70341e-08	0	0	0	0
3099	0	-0.000391111	0	3.11343e-15	2.71182e-08	0	3.68584e-06	-1.0415e-05	1.41015e-05
3100	0	-0.000399167	0	3.36358e-15	2.72019e-08	0	0	0	0
3101	0	-0.000407222	0	3.02932e-15	2.72852e-08	0	3.61606e-06	-1.03075e-05	1.39243e-05
3102	0	-0.000415278	0	3.51411e-15	2.7368e-08	0	0	0	0
3103	0	-0.000423333	0	3.33724e-15	2.74503e-08	0	3.53827e-06	-1.01846e-05	1.37235e-05
3104	0	-0.000431385	0	3.7453e-15	2.75321e-08	0	0	0	0
3105	0	-0.000439437	0	3.82063e-15	2.76132e-08	0	3.45198e-06	-1.00451e-05	1.34979e-05
3106	0	-0.000447493	0	3.89821e-15	2.76939e-08	0	0	0	0
3107	0	-0.000455549	0	4.23974e-15	2.77739e-08	0	3.3566e-06	-9.888e-06	1.32454e-05
3108	0	-0.000463608	0	4.27056e-15	2.78533e-08	0	0	0	0
3109	0	-0.000471667	0	4.49829e-15	2.79319e-08	0	3.25159e-06	-9.71217e-06	1.29646e-05
3110	0	-0.00047972	0	4.49661e-15	2.80098e-08	0	0	0	0
3111	0	-0.000487774	0	4.83845e-15	2.80868e-08	0	3.13641e-06	-9.51644e-06	1.26537e-05
3112	0	-0.00049583	0	4.96685e-15	2.81631e-08	0	0	0	0
3113	0	-0.000503886	0	5.49966e-15	2.82385e-08	0	3.01031e-06	-9.29949e-06	1.23108e-05
3114	0	-0.000511943	0	5.20747e-15	2.8313e-08	0	0	0	0
3115	0	-0.00052	0	5.89989e-15	2.83865e-08	0	2.87269e-06	-9.05987e-06	1.19336e-05
3116	0	-0.000528055	0	5.79924e-15	2.8459e-08	0	0	0	0
3117	0	-0.000536111	0	5.67568e-15	2.85304e-08	0	2.72293e-06	-8.79618e-06	1.15202e-05
3118	0	-0.000544167	0	6.09153e-15	2.86007e-08	0	0	0	0
3119	0	-0.000552223	0	5.87097e-15	2.86699e-08	0	2.56014e-06	-8.50729e-06	1.10685e-05
3120	0	-0.000560278	0	6.18627e-15	2.87378e-08	0	0	0	0
3121	0	-0.000568333	0	6.33926e-15	2.88045e-08	0	2.38347e-06	-8.19101e-06	1.05757e-05
3122	0	-0.000576391	0	7.22955e-15	2.88699e-08	0	0	0	0
3123	0	-0.000584448	0	7.21208e-15	2.89338e-08	0	2.19201e-06	-7.84552e-06	1.00389e-05
3124	0	-0.000592504	0	7.6868e-15	2.89963e-08	0	0	0	0
3125	0	-0.000600561	0	8.35527e-15	2.90573e-08	0	1.98497e-06	-7.46939e-06	9.45588e-06
3126	0	-0.000608614	0	8.0796e-15	2.91167e-08	0	0	0	0
3127	0	-0.000616667	0	8.86751e-15	2.91744e-08	0	1.76154e-06	-7.06065e-06	8.82384e-06
3128	0	-0.000624724	0	9.32967e-15	2.92305e-08	0	0	0	0
3129	0	-0.000632781	0	9.725e-15	2.92848e-08	0	1.5205e-06	-6.61727e-06	8.13964e-06
3130	0	-0.000640835	0	1.05023e-14	2.93372e-08	0	0	0	0
3131	0	-0.000648889	0	1.07034e-14	2.93876e-08	0	1.26099e-06	-6.13701e-06	7.40006e-06
3132	0	-0.000656945	0	1.11167e-14	2.94361e-08	0	0	0	0
3133	0	-0.000665	0	1.1284e-14	2.94825e-08	0	9.81917e-07	-5.61804e-06	6.60213e-06
3134	0	-0.000673055	0	1.1687e-14	2.95267e-08	0	0	0	0
3135	0	-0.00068111	0	1.2315e-14	2.95687e-08	0	6.82016e-07	-5.05766e-06	5.74206e-06
3136	0	-0.000689166	0	1.28036e-14	2.96083e-08	0	0	0	0
3137	0	-0.000697222	0	1.34451e-14	2.96455e-08	0	3.60083e-07	-4.45325e-06	4.81598e-06
3138	0	-0.000705278	0	1.32255e-14	2.96801e-08	0	0	0	0
3139	0	-0.000713333	0	1.43079e-14	2.97122e-08	0	1.502e-08	-3.80275e-06	3.82068e-06
3140	0	-0.00072139	0	1.36397e-14	2.97415e-08	0	0	0	0
3141	0	-0.000729447	0	1.46904e-14	2.9768e-08	0	-3.54484e-07	-3.10336e-06	2.75229e-06
3142	0	-0.000737503	0	1.5013e-14	2.97916e-08	0	0	0	0
3143	0	-0.000745559	0	1.51851e-14	2.98122e-08	0	-7.49871e-07	-2.35219e-06	1.60697e-06
3144	0	-0.000753613	0	1.61972e-14	2.98297e-08	0	0	0	0
3145	0	-0.000761667	0	1.63484e-14	2.98438e-08	0	-1.17263e-06	-1.54628e-06	3.94471e-07
3146	0	-0.000769723	0	1.72705e-14	2.98547e-08	0	0	0	0
3147	0	-0.00077778	0	1.78955e-14	2.98621e-08	0	-1.62444e-06	-6.82221e-07	9.5262e-07
3148	0	-0.000785834	0	1.85032e-14	2.98658e-08	0	0	0	0
3149	0	-0.000793888	0	1.88655e-14	2.98659e-08	0	-2.10659e-06	2.42991e-07	2.35471e-06
3150	0	-0.000801944	0	1.99428e-14	2.98621e-08	0	0	0	0
5980	0	-0.002704	0	5.374e-11	-2.18742e-08	0	-1.36621e-05	2.1922e-05	3.56406e-05
5981	0	-0.00270067	0	-3.33648e-11	-2.17636e-08	0	0	0	0
6136	0	0.001814	0	-5.85428e-12	1.29347e-08	0	8.58928e-07	-8.56186e-07	1.75789e-06
6202	0	0.00180233	0	-4.83534e-13	1.29536e-08	0	0	0	0
28731	0	-0.00202	0	-1.14642e-11	-5.49847e-08	0	6.55325e-05	-0.000125245	0.000191144
28732	0	-0.00203545	0	8.93934e-12	-5.29345e-08	0	0	0	0
28733	0	-0.00205091	0	-2.17247e-11	-5.05866e-08	0	7.91306e-05	-0.000151503	0.000231134
28734	0	-0.00206637	0	1.97657e-11	-4.82433e-08	0	0	0	0
28735	0	-0.00208182	0	-3.60658e-11	-4.54739e-08	0	8.92637e-05	-0.000170858	0.000260729
28736	0	-0.00209728	0	2.44966e-11	-4.29592e-08	0	0	0	0
28737	0	-0.00211273	0	-5.34215e-11	-3.98193e-08	0	9.54891e-05	-0.000182365	0.000278573
28738	0	-0.00212818	0	3.77357e-11	-3.73236e-08	0	0	0	0
28739	0	-0.00214364	0	-7.72952e-11	-3.39305e-08	0	9.74865e-05	-0.000185166	0.000283327
28740	0	-0.00215909	0	4.63281e-11	-3.16114e-08	0	0	0	0
28741	0	-0.00217455	0	-9.90877e-11	-2.80321e-08	0	9.50542e-05	-0.000179817	0.000275638
28742	0	-0.00219	0	6.03895e-11	-2.6065e-08	0	0	0	0
28743	0	-0.00220545	0	-1.22045e-10	-2.23986e-08	0	8.87365e-05	-0.000166756	0.000256143
28744	0	-0.00222091	0	6.67283e-11	-2.09283e-08	0	0	0	0
28745	0	-0.00223636	0	-1.37122e-10	-1.72637e-08	0	7.90486e-05	-0.000147644	0.000227156
28746	0	-0.00225182	0	7.24798e-11	-1.63892e-08	0	0	0	0
28747	0	-0.00226727	0	-1.37402e-10	-1.28519e-08	0	6.63751e-05	-0.000124153	0.000190942
28748	0	-0.00228272	0	6.69208e-11	-1.2573e-08	0	0	0	0
28749	0	-0.00229818	0	-1.26095e-10	-9.25785e-09	0	5.20914e-05	-9.78648e-05	0.000150142
28750	0	-0.00231363	0	5.96941e-11	-9.5647e-09	0	0	0	0
28751	0	-0.00232909	0	-1.05748e-10	-6.61758e-09	0	3.72423e-05	-7.06644e-05	0.000108001
28752	0	-0.00234454	0	4.34552e-11	-7.39763e-09	0	0	0	0
28753	0	0.00122	0	8.19e-16	1.4534e-08	0	1.53599e-06	-3.34977e-06	4.88593e-06
28754	0	0.00123611	0	-1.0291e-14	1.44804e-08	0	0	0	0
28755	0	0.00125222	0	-8.39139e-15	1.44275e-08	0	1.49192e-06	-3.25844e-06	4.75048e-06
28756	0	0.00126833	0	4.73531e-15	1.43754e-08	0	0	0	0
28757	0	0.00128444	0	2.3133e-15	1.43239e-08	0	1.44821e-06	-3.17113e-06	4.6195e-06
28758	0	0.00130055	0	-1.36001e-14	1.42732e-08	0	0	0	0
28759	0	0.00131667	0	-1.09616e-14	1.42231e-08	0	1.40702e-06	-3.08512e-06	4.49225e-06
28760	0	0.00133278	0	8.55114e-15	1.41737e-08	0	0	0	0
28761	0	0.00134889	0	4.7471e-15	1.4125e-08	0	1.36598e-06	-3.00419e-06	4.37032e-06
28762	0	0.001365	0	-1.95698e-14	1.40769e-08	0	0	0	0
28763	0	0.00138111	0	-1.52121e-14	1.40294e-08	0	1.32837e-06	-2.9242e-06	4.25265e-06
28764	0	0.00139722	0	1.42537e-14	1.39827e-08	0	0	0	0
28765	0	0.00141333	0	9.72475e-15	1.39365e-08	0	1.29029e-06	-2.851e-06	4.14165e-06
28766	0	0.00142945	0	-2.79756e-14	1.38908e-08	0	0	0	0
28767	0	0.00144556	0	-2.26144e-14	1.38457e-08	0	1.25711e-06	-2.778e-06	4.03516e-06
28768	0	0.00146167	0	2.33155e-14	1.38013e-08	0	0	0	0
28769	0	0.00147778	0	1.64026e-14	1.37574e-08	0	1.22261e-06	-2.71463e-06	3.93785e-06
28770	0	0.00149389	0	-4.26115e-14	1.37138e-08	0	0	0	0
28873	0	-0.00270133	0	-1.87036e-11	-2.18278e-08	0	-1.95194e-05	4.32277e-05	6.74311e-05
28874	0	-0.002702	0	1.69429e-11	-2.18304e-08	0	0	0	0
28875	0	0.00180467	0	-1.78108e-12	1.29501e-08	0	7.42237e-07	-1.14103e-06	1.8944e-06
28876	0	0.001807	0	-6.3029e-14	1.29492e-08	0	0	0	0
28877	0	0.000495	0	-2.90164e-16	1.85161e-08	0	2.8657e-06	-7.66951e-06	1.05353e-05
28878	0	0.000486946	0	2.87707e-17	1.8578e-08	0	0	0	0
28879	0	0.000478892	0	5.73218e-17	1.86402e-08	0	2.90133e-06	-7.75244e-06	1.06539e-05
28880	0	0.000470836	0	1.61676e-16	1.87028e-08	0	0	0	0
28881	0	0.00046278	0	4.82839e-17	1.87658e-08	0	2.93706e-06	-7.83597e-06	1.07731e-05
28882	0	0.000454723	0	-2.32864e-16	1.88291e-08	0	0	0	0
28883	0	0.000446667	0	-1.29898e-16	1.88927e-08	0	2.97303e-06	-7.91994e-06	1.08931e-05
28884	0	0.000438611	0	1.78004e-16	1.89566e-08	0	0	0	0
28885	0	0.000430555	0	4.68794e-16	1.90209e-08	0	3.00901e-06	-8.00426e-06	1.10135e-05
28886	0	0.000422499	0	3.73091e-16	1.90856e-08	0	0	0	0
28887	0	0.000414442	0	4.02256e-16	1.91506e-08	0	3.04505e-06	-8.08905e-06	1.11343e-05
28888	0	0.000406388	0	1.12311e-16	1.92159e-08	0	0	0	0
28889	0	0.000398333	0	7.12349e-17	1.92815e-08	0	3.08126e-06	-8.17416e-06	1.12556e-05
28890	0	0.000390278	0	8.2751e-16	1.93475e-08	0	0	0	0
28891	0	0.000382222	0	1.3739e-15	1.94139e-08	0	3.11735e-06	-8.25955e-06	1.13773e-05
28892	0	0.000374168	0	1.31336e-15	1.94806e-08	0	0	0	0
28893	0	0.000366114	0	1.37044e-15	1.95476e-08	0	3.15351e-06	-8.34531e-06	1.14992e-05
28894	0	0.000358057	0	6.16706e-16	1.9615e-08	0	0	0	0
28895	0	0.00035	0	1.11826e-16	1.96827e-08	0	3.18991e-06	-8.43121e-06	1.16213e-05
28896	0	0.000341947	0	1.03328e-15	1.97508e-08	0	0	0	0
28897	0	0.000333893	0	1.3272e-15	1.98192e-08	0	3.22598e-06	-8.51732e-06	1.17437e-05
28898	0	0.000325837	0	9.50696e-16	1.9888e-08	0	0	0	0
28899	0	0.000317781	0	4.38849e-16	1.99571e-08	0	3.26216e-06	-8.60366e-06	1.18661e-05
28900	0	0.000309724	0	2.44569e-16	2.00266e-08	0	0	0	0
28901	0	0.000301667	0	-5.13791e-16	2.00964e-08	0	3.29841e-06	-8.68999e-06	1.19885e-05
28902	0	0.000293611	0	6.23713e-17	2.01666e-08	0	0	0	0
28903	0	0.000285556	0	-7.61355e-17	2.02371e-08	0	3.33431e-06	-8.77653e-06	1.21109e-05
28904	0	0.0002775	0	-3.95127e-16	2.0308e-08	0	0	0	0
28905	0	0.000269444	0	-6.06688e-16	2.03792e-08	0	3.37028e-06	-8.86305e-06	1.22334e-05
28906	0	0.000261389	0	-6.26054e-16	2.04508e-08	0	0	0	0
28907	0	0.000253333	0	-3.70532e-16	2.05227e-08	0	3.4059e-06	-8.94939e-06	1.23554e-05
28908	0	0.000245276	0	-6.86406e-16	2.0595e-08	0	0	0	0
28909	0	0.000237219	0	-7.65177e-16	2.06676e-08	0	3.44132e-06	-9.03552e-06	1.24769e-05
28910	0	0.000229163	0	-8.02141e-16	2.07405e-08	0	0	0	0
28911	0	0.000221107	0	-8.90658e-16	2.08138e-08	0	3.47641e-06	-9.12135e-06	1.25978e-05
28912	0	0.000213053	0	-7.2735e-16	2.08875e-08	0	0	0	0
28913	0	0.000205	0	-5.88861e-16	2.09614e-08	0	3.51114e-06	-9.2068e-06	1.2718e-05
28914	0	0.000196945	0	-5.58067e-16	2.10358e-08	0	0	0	0
28915	0	0.00018889	0	-6.30993e-16	2.11104e-08	0	3.54554e-06	-9.29182e-06	1.28374e-05
28916	0	0.000180839	0	-6.97419e-16	2.11854e-08	0	0	0	0
28917	0	0.000172787	0	-5.89454e-16	2.12607e-08	0	3.5795e-06	-9.37629e-06	1.29559e-05
28918	0	0.000164727	0	-5.60743e-16	2.13365e-08	0	0	0	0
28919	0	0.000156667	0	-4.54516e-16	2.14125e-08	0	3.61297e-06	-9.46014e-06	1.30732e-05
28920	0	0.000148617	0	-4.04736e-16	2.14888e-08	0	0	0	0
28921	0	-0.00081	0	2.03727e-14	2.98543e-08	0	-2.62094e-06	1.23287e-06	3.85761e-06
28922	0	-0.000818054	0	1.9065e-14	2.98424e-08	0	0	0	0
28923	0	-0.000826108	0	2.03134e-14	2.98262e-08	0	-3.16888e-06	2.29059e-06	5.46269e-06
28924	0	-0.000834164	0	2.18061e-14	2.98056e-08	0	0	0	0
28925	0	-0.00084222	0	2.42933e-14	2.97805e-08	0	-3.7532e-06	3.42059e-06	7.17669e-06
28926	0	-0.000850277	0	2.77989e-14	2.97507e-08	0	0	0	0
28927	0	-0.000858333	0	2.97133e-14	2.9716e-08	0	-4.37552e-06	4.62732e-06	9.00564e-06
28928	0	-0.000866389	0	2.94745e-14	2.96763e-08	0	0	0	0
28929	0	-0.000874445	0	3.01545e-14	2.96315e-08	0	-5.03658e-06	5.91381e-06	1.09532e-05
28930	0	-0.000882501	0	3.1798e-14	2.95813e-08	0	0	0	0
28931	0	-0.000890558	0	3.35478e-14	2.95256e-08	0	-5.73909e-06	7.28292e-06	1.30248e-05
28932	0	-0.000898612	0	3.41285e-14	2.94642e-08	0	0	0	0
28933	0	-0.000906667	0	3.58829e-14	2.9397e-08	0	-6.48499e-06	8.74088e-06	1.52287e-05
28934	0	-0.000914722	0	3.72684e-14	2.93237e-08	0	0	0	0
28935	0	-0.000922778	0	3.9908e-14	2.92441e-08	0	-7.27648e-06	1.02905e-05	1.757e-05
28936	0	-0.000930832	0	4.23301e-14	2.91582e-08	0	0	0	0
28937	0	-0.000938886	0	4.36473e-14	2.90656e-08	0	-8.11534e-06	1.19372e-05	2.00556e-05
28938	0	-0.000946943	0	4.29248e-14	2.89662e-08	0	0	0	0
28939	0	-0.000955	0	4.28509e-14	2.88597e-08	0	-9.00355e-06	1.36851e-05	2.26918e-05
28940	0	-0.000963053	0	4.57515e-14	2.8746e-08	0	0	0	0
28941	0	-0.000971107	0	5.06431e-14	2.86249e-08	0	-9.94451e-06	1.55385e-05	2.54863e-05
28942	0	-0.000979163	0	5.32548e-14	2.84961e-08	0	0	0	0
28943	0	-0.000987219	0	5.43846e-14	2.83593e-08	0	-1.09392e-05	1.75029e-05	2.84456e-05
28944	0	-0.000995276	0	5.35176e-14	2.82144e-08	0	0	0	0
28945	0	-0.00100333	0	5.21526e-14	2.80611e-08	0	-1.19897e-05	1.95829e-05	3.15763e-05
28946	0	-0.00101139	0	5.31782e-14	2.78992e-08	0	0	0	0
28947	0	-0.00101944	0	5.70843e-14	2.77285e-08	0	-1.30996e-05	2.1783e-05	3.48865e-05
28948	0	-0.0010275	0	5.99324e-14	2.75486e-08	0	0	0	0
28949	0	-0.00103556	0	6.01153e-14	2.73594e-08	0	-1.42701e-05	2.41078e-05	3.8382e-05
28950	0	-0.00104361	0	6.12446e-14	2.71606e-08	0	0	0	0
28951	0	-0.00105167	0	5.79862e-14	2.69519e-08	0	-1.55031e-05	2.65628e-05	4.20701e-05
28952	0	-0.00105972	0	5.68478e-14	2.6733e-08	0	0	0	0
28953	0	-0.00106778	0	5.83246e-14	2.65036e-08	0	-1.68019e-05	2.91528e-05	4.59592e-05
28954	0	-0.00107584	0	5.65484e-14	2.62636e-08	0	0	0	0
28955	0	-0.00108389	0	5.97561e-14	2.60126e-08	0	-1.81681e-05	3.18816e-05	5.00543e-05
28956	0	-0.00109195	0	6.31966e-14	2.57504e-08	0	0	0	0
28957	0	-0.0011	0	6.74714e-14	2.54766e-08	0	-1.96042e-05	3.47538e-05	5.43629e-05
28958	0	-0.00110805	0	7.64828e-14	2.5191e-08	0	0	0	0
28959	0	-0.00111611	0	8.23322e-14	2.48931e-08	0	-2.11127e-05	3.77743e-05	5.88921e-05
28960	0	-0.00112416	0	8.69676e-14	2.4583e-08	0	0	0	0
28961	0	-0.00113221	0	8.66488e-14	2.426e-08	0	-2.26924e-05	4.09464e-05	6.36442e-05
28962	0	-0.00114027	0	8.35816e-14	2.39237e-08	0	0	0	0
28963	0	-0.00114833	0	7.59712e-14	2.35739e-08	0	-2.43446e-05	4.42732e-05	6.86235e-05
28964	0	-0.00115638	0	7.06076e-14	2.32109e-08	0	0	0	0
28965	0	0.000140566	0	-4.03355e-16	2.15655e-08	0	3.6459e-06	-9.54317e-06	1.31891e-05
28966	0	0.000132508	0	-4.09789e-16	2.16426e-08	0	0	0	0
28967	0	0.00012445	0	-3.79252e-16	2.172e-08	0	3.67824e-06	-9.62537e-06	1.33037e-05
28968	0	0.000116391	0	-3.33399e-16	2.17977e-08	0	0	0	0
28969	0	0.000108333	0	-3.41977e-16	2.18757e-08	0	3.70991e-06	-9.70654e-06	1.34165e-05
28970	0	0.000100277	0	-2.5292e-16	2.19541e-08	0	0	0	0
28971	0	9.22204e-05	0	-2.65494e-16	2.20328e-08	0	3.74083e-06	-9.78655e-06	1.35275e-05
28972	0	8.41643e-05	0	-2.66537e-16	2.21118e-08	0	0	0	0
28973	0	7.61081e-05	0	-1.19819e-16	2.21911e-08	0	3.77091e-06	-9.86528e-06	1.36363e-05
28974	0	6.8054e-05	0	-2.36782e-16	2.22707e-08	0	0	0	0
28975	0	-0.00116443	0	6.71639e-14	2.28339e-08	0	-2.60704e-05	4.77542e-05	7.38306e-05
28976	0	-0.00117249	0	6.76331e-14	2.24422e-08	0	0	0	0
28977	0	-0.00118055	0	6.90359e-14	2.20358e-08	0	-2.78739e-05	5.13953e-05	7.92754e-05
28978	0	-0.00118861	0	7.09512e-14	2.16143e-08	0	0	0	0
28979	0	-0.00119667	0	6.76705e-14	2.11776e-08	0	-2.97533e-05	5.51982e-05	8.4958e-05
28980	0	-0.00120472	0	5.39992e-14	2.07253e-08	0	0	0	0
28981	0	-0.00121278	0	4.76382e-14	2.0257e-08	0	-3.17048e-05	5.91578e-05	9.08692e-05
28982	0	-0.00122084	0	4.01801e-14	1.97725e-08	0	0	0	0
28983	0	-0.00122889	0	4.1847e-14	1.92714e-08	0	-3.37322e-05	6.3277e-05	9.70159e-05
28984	0	-0.00123695	0	5.56613e-14	1.87535e-08	0	0	0	0
67495	0	-0.001245	0	5.65272e-14	1.82183e-08	0	-3.58368e-05	6.75561e-05	0.0001034
67496	0	-0.00125306	0	4.64341e-14	1.76654e-08	0	0	0	0
67497	0	-0.00126111	0	3.95175e-14	1.70946e-08	0	-3.80075e-05	7.1986e-05	0.000110001
67498	0	-0.00126917	0	4.14109e-14	1.65058e-08	0	0	0	0
67499	0	-0.00127722	0	4.33015e-14	1.58985e-08	0	-4.02463e-05	7.65623e-05	0.000116816
67500	0	-0.00128528	0	3.65165e-14	1.52722e-08	0	0	0	0
67501	0	-0.00129333	0	2.99146e-14	1.46269e-08	0	-4.25508e-05	8.12854e-05	0.000123843
67502	0	-0.00130139	0	4.01691e-15	1.39624e-08	0	0	0	0
67503	0	-0.00130944	0	2.64358e-15	1.32783e-08	0	-4.49097e-05	8.61376e-05	0.000131057
67506	0	-0.0013175	0	9.94524e-15	1.25742e-08	0	0	0	0
67507	0	6e-05	0	2.2452e-16	2.23506e-08	0	3.80007e-06	-9.94253e-06	1.37427e-05
67508	0	5.19438e-05	0	4.20859e-16	2.24308e-08	0	0	0	0
67509	0	4.38876e-05	0	7.84465e-16	2.25114e-08	0	3.82817e-06	-1.00181e-05	1.38466e-05
67510	0	3.58336e-05	0	9.53904e-16	2.25922e-08	0	0	0	0
67511	0	2.77796e-05	0	6.84748e-16	2.26734e-08	0	3.85526e-06	-1.00919e-05	1.39475e-05
67512	0	1.97231e-05	0	5.30343e-16	2.27548e-08	0	0	0	0
67513	0	1.16667e-05	0	1.6431e-16	2.28365e-08	0	3.8813e-06	-1.01637e-05	1.40452e-05
67514	0	3.61288e-06	0	2.28526e-16	2.29185e-08	0	0	0	0
67515	0	-4.4409e-06	0	4.06067e-16	2.30008e-08	0	3.90594e-06	-1.02334e-05	1.41395e-05
67516	0	-1.24971e-05	0	2.68461e-16	2.30834e-08	0	0	0	0
67517	0	-0.00132555	0	1.85023e-14	1.18499e-08	0	-4.73315e-05	9.11199e-05	0.000138458
67518	0	-0.00133361	0	1.85267e-14	1.11052e-08	0	0	0	0
67519	0	-0.00134167	0	1.33726e-15	1.03398e-08	0	-4.97985e-05	9.62173e-05	0.000146024
67520	0	-0.00134972	0	1.01611e-14	9.55385e-09	0	0	0	0
67521	0	-0.00135778	0	-5.90238e-15	8.74686e-09	0	-5.23058e-05	0.000101414	0.000153728
67522	0	-0.00136583	0	1.65127e-14	7.91861e-09	0	0	0	0
67523	0	-0.00137389	0	-3.76032e-15	7.06917e-09	0	-5.4849e-05	0.000106697	0.000161553
67524	0	-0.00138195	0	2.10355e-14	6.19822e-09	0	0	0	0
67525	0	-0.00139	0	1.21304e-14	5.30594e-09	0	-5.74108e-05	0.000112034	0.000169451
67526	0	-0.00139806	0	3.30977e-14	4.39176e-09	0	0	0	0
67527	0	-0.00140611	0	2.86341e-14	3.45605e-09	0	-5.99709e-05	0.000117393	0.000177371
67528	0	-0.00141416	0	6.7543e-15	2.49881e-09	0	0	0	0
67529	0	-0.00142222	0	7.11994e-15	1.51993e-09	0	-6.25119e-05	0.000122751	0.00018527
67530	0	-0.00143028	0	1.94152e-14	5.18986e-10	0	0	0	0
67531	0	-0.00143833	0	4.37637e-14	-5.03483e-10	0	-6.50377e-05	0.000128083	0.000193127
67532	0	-0.00144639	0	1.71862e-14	-1.54688e-09	0	0	0	0
67533	0	-0.00145444	0	3.28538e-14	-2.61159e-09	0	-6.75119e-05	0.000133353	0.000200871
67534	0	-0.0014625	0	5.57983e-14	-3.69778e-09	0	0	0	0
67535	0	-0.00147055	0	9.8417e-14	-4.80494e-09	0	-6.99257e-05	0.000138511	0.000208443
67536	0	-0.00147861	0	2.86583e-14	-5.93255e-09	0	0	0	0
67537	0	-0.00148667	0	4.40732e-14	-7.08063e-09	0	-7.22351e-05	0.000143527	0.000215768
67538	0	-0.00149472	0	1.24349e-13	-8.24814e-09	0	0	0	0
67539	0	-0.00150278	0	1.45666e-13	-9.43511e-09	0	-7.44489e-05	0.000148329	0.000222785
67540	0	-0.00151083	0	4.61726e-14	-1.0641e-08	0	0	0	0
67541	0	-0.00151889	0	2.84955e-14	-1.18653e-08	0	-7.64938e-05	0.000152895	0.000229395
67542	0	-0.00152694	0	3.94569e-13	-1.31077e-08	0	0	0	0
67543	0	-0.001535	0	6.02385e-13	-1.4367e-08	0	-7.84345e-05	0.000157101	0.000235543
67544	0	-0.00154306	0	3.87508e-13	-1.56421e-08	0	0	0	0
67545	0	-0.00155111	0	3.22878e-13	-1.69332e-08	0	-8.00599e-05	0.000160963	0.000241032
67546	0	-0.00155917	0	9.64793e-13	-1.82393e-08	0	0	0	0
67547	0	-0.00156723	0	1.19182e-12	-1.95589e-08	0	-8.15551e-05	0.000164309	0.000245876
67548	0	-0.00157528	0	5.91219e-13	-2.08891e-08	0	0	0	0
67549	0	-0.00158333	0	2.52339e-13	-2.22309e-08	0	-8.25934e-05	0.000167201	0.000249805
67550	0	-0.00159139	0	1.41632e-12	-2.3586e-08	0	0	0	0
67551	0	-0.00159945	0	1.90716e-12	-2.4949e-08	0	-8.35468e-05	0.000169389	0.00025295
67552	0	-0.0016075	0	6.37461e-13	-2.63162e-08	0	0	0	0
67553	0	-0.00161555	0	-1.05677e-13	-2.76901e-08	0	-8.38319e-05	0.000171052	0.000254894
67554	0	-0.00162361	0	1.15696e-12	-2.90735e-08	0	0	0	0
67555	0	-0.00163167	0	1.98485e-12	-3.04588e-08	0	-8.4013e-05	0.000171698	0.000255724
67556	0	-0.00163972	0	-5.90455e-13	-3.18377e-08	0	0	0	0
67557	0	-0.00164778	0	-1.87945e-12	-3.32188e-08	0	-8.33179e-05	0.000171782	0.000255249
67558	0	-0.00165583	0	-6.64605e-13	-3.46046e-08	0	0	0	0
67559	0	-0.00166389	0	2.93011e-13	-3.59855e-08	0	-8.24729e-05	0.000170447	0.000253005
67560	0	-0.00167194	0	-1.94565e-12	-3.73484e-08	0	0	0	0
67561	0	-2.05533e-05	0	3.99936e-16	2.31662e-08	0	3.92916e-06	-1.03006e-05	1.423e-05
67562	0	-2.861e-05	0	2.50348e-16	2.32493e-08	0	0	0	0
67563	0	-3.66667e-05	0	-1.40878e-16	2.33327e-08	0	3.95098e-06	-1.03652e-05	1.43163e-05
67564	0	-4.47224e-05	0	1.84737e-16	2.34164e-08	0	0	0	0
67565	0	-5.27781e-05	0	5.96962e-17	2.35002e-08	0	3.9711e-06	-1.0427e-05	1.43982e-05
67566	0	-6.08343e-05	0	8.0679e-17	2.35843e-08	0	0	0	0
67567	0	-6.88905e-05	0	1.45702e-16	2.36687e-08	0	3.98944e-06	-1.04857e-05	1.44753e-05
67568	0	-7.69453e-05	0	2.001e-16	2.37533e-08	0	0	0	0
67569	0	-8.5e-05	0	-1.60407e-16	2.38381e-08	0	4.0059e-06	-1.05409e-05	1.45469e-05
67570	0	-9.30555e-05	0	2.59775e-17	2.39231e-08	0	0	0	0
67571	0	-0.000101111	0	-2.26021e-16	2.40083e-08	0	4.02031e-06	-1.05925e-05	1.46129e-05
67572	0	-0.000109165	0	-1.25245e-16	2.40937e-08	0	0	0	0
67573	0	-0.000117219	0	1.03666e-16	2.41793e-08	0	4.03249e-06	-1.06401e-05	1.46727e-05
67574	0	-0.000125276	0	3.93677e-17	2.42651e-08	0	0	0	0
67575	0	-0.000133333	0	3.26564e-16	2.43511e-08	0	4.04222e-06	-1.06834e-05	1.47257e-05
67576	0	-0.000141386	0	1.94319e-16	2.44372e-08	0	0	0	0
67577	0	-0.000149439	0	3.30178e-17	2.45235e-08	0	4.04945e-06	-1.07218e-05	1.47714e-05
67578	0	-0.000157496	0	1.56509e-16	2.461e-08	0	0	0	0
67579	0	-0.000165552	0	2.4948e-16	2.46965e-08	0	4.05386e-06	-1.07553e-05	1.48093e-05
67580	0	-0.000173609	0	1.70086e-16	2.47833e-08	0	0	0	0
67581	0	-0.000181667	0	4.86201e-16	2.48701e-08	0	4.05528e-06	-1.07833e-05	1.48387e-05
67582	0	-0.000189722	0	2.09906e-16	2.4957e-08	0	0	0	0
67583	0	-0.000197777	0	-1.72769e-16	2.5044e-08	0	4.05366e-06	-1.08053e-05	1.48591e-05
67584	0	-0.000205833	0	9.71931e-17	2.51311e-08	0	0	0	0
67587	0	-0.000213889	0	1.90004e-16	2.52182e-08	0	4.04853e-06	-1.08211e-05	1.48697e-05
67588	0	-0.000221945	0	4.13935e-16	2.53054e-08	0	0	0	0
67589	0	-0.00023	0	9.6226e-16	2.53926e-08	0	4.03966e-06	-1.083e-05	1.48699e-05
67590	0	-0.000238057	0	8.55764e-16	2.54799e-08	0	0	0	0
67591	0	-0.000246114	0	9.64562e-16	2.55672e-08	0	4.02696e-06	-1.08316e-05	1.48588e-05
67592	0	-0.00025417	0	1.0041e-15	2.56544e-08	0	0	0	0
67593	0	-0.000262226	0	1.00147e-15	2.57417e-08	0	4.01009e-06	-1.08253e-05	1.48357e-05
67594	0	-0.00027028	0	1.17832e-15	2.58288e-08	0	0	0	0
67595	0	-0.000278333	0	1.14011e-15	2.59159e-08	0	3.98874e-06	-1.08106e-05	1.47996e-05
67596	0	-0.00028639	0	1.32075e-15	2.6003e-08	0	0	0	0
67597	0	-0.000294447	0	1.01816e-15	2.609e-08	0	3.96265e-06	-1.07868e-05	1.47498e-05
67598	0	-0.000302501	0	1.38246e-15	2.61768e-08	0	0	0	0
67599	0	-0.000310555	0	1.38999e-15	2.62635e-08	0	3.93142e-06	-1.07533e-05	1.46851e-05
67600	0	-0.000318611	0	1.60103e-15	2.635e-08	0	0	0	0
67601	0	-0.000326667	0	2.02696e-15	2.64364e-08	0	3.89469e-06	-1.07095e-05	1.46046e-05
67602	0	-0.000334721	0	1.80244e-15	2.65225e-08	0	0	0	0
67603	0	-0.000342775	0	2.07372e-15	2.66085e-08	0	3.8522e-06	-1.06546e-05	1.45072e-05
67604	0	-0.000350831	0	2.14113e-15	2.66942e-08	0	0	0	0
67605	0	-0.000358888	0	2.41652e-15	2.67796e-08	0	3.80351e-06	-1.05877e-05	1.43917e-05
67606	0	-0.000366944	0	2.25412e-15	2.68648e-08	0	0	0	0
67637	0	-0.00270267	0	5.19258e-11	-2.18266e-08	0	-1.85191e-05	2.98092e-05	4.83636e-05
67638	0	-0.00270333	0	5.22915e-11	-2.18524e-08	0	0	0	0
67656	0	0.00180933	0	1.57571e-12	1.29481e-08	0	4.86948e-07	-1.1852e-06	1.69546e-06
67659	0	0.00181167	0	-2.08109e-12	1.29409e-08	0	0	0	0
67741	0	-0.00236	0	-7.68327e-11	-4.91649e-09	0	2.25454e-05	-4.42921e-05	6.69358e-05
67742	0	-0.00237545	0	3.09711e-11	-6.03894e-09	0	0	0	0
67743	0	-0.00239091	0	-5.19507e-11	-4.10831e-09	0	9.06103e-06	-1.92529e-05	2.84666e-05
67744	0	-0.00240636	0	1.74886e-11	-5.45114e-09	0	0	0	0
67745	0	-0.00242182	0	-3.04464e-11	-4.08076e-09	0	-2.546e-06	2.77372e-06	5.92159e-06
67746	0	-0.00243727	0	9.06084e-12	-5.54168e-09	0	0	0	0
67747	0	-0.00245272	0	-1.55524e-11	-4.71861e-09	0	-1.20564e-05	2.14869e-05	3.41111e-05
67748	0	-0.00246818	0	1.82748e-12	-6.21136e-09	0	0	0	0
67749	0	-0.00248363	0	-7.45674e-12	-5.87055e-09	0	-1.9476e-05	3.66769e-05	5.67403e-05
67750	0	-0.00249909	0	7.52168e-13	-7.35007e-09	0	0	0	0
67751	0	-0.00251455	0	-2.08769e-12	-7.39948e-09	0	-2.51641e-05	4.81832e-05	7.37762e-05
67752	0	-0.00253	0	-7.03091e-13	-8.84128e-09	0	0	0	0
67753	0	-0.00254545	0	-2.21805e-12	-9.19502e-09	0	-2.91062e-05	5.69341e-05	8.64597e-05
67754	0	-0.00256091	0	7.88058e-13	-1.06076e-08	0	0	0	0
67755	0	-0.00257636	0	-4.10693e-12	-1.12005e-08	0	-3.22635e-05	6.38097e-05	9.63658e-05
67756	0	-0.00259182	0	5.27518e-12	-1.25912e-08	0	0	0	0
67757	0	-0.00260727	0	7.87034e-13	-1.33791e-08	0	-3.58089e-05	7.05921e-05	0.000106403
67758	0	-0.00262273	0	-9.83424e-13	-1.4792e-08	0	0	0	0
67759	0	-0.00263818	0	-3.89607e-11	-1.57742e-08	0	-3.91581e-05	8.08845e-05	0.00012109
67760	0	-0.00265364	0	4.58032e-11	-1.73635e-08	0	0	0	0
67761	0	-0.00266909	0	-3.07873e-12	-1.86709e-08	0	-4.86863e-05	9.51821e-05	0.000146271
67762	0	-0.00268455	0	-3.514e-11	-2.04123e-08	0	0	0	0
67763	0	0.00151	0	-3.51427e-14	1.36708e-08	0	1.19527e-06	-2.65025e-06	3.84554e-06
67764	0	0.00152611	0	3.89271e-14	1.36284e-08	0	0	0	0
67765	0	0.00154222	0	2.97654e-14	1.35864e-08	0	1.16504e-06	-2.60018e-06	3.76639e-06
67766	0	0.00155834	0	-6.82833e-14	1.35446e-08	0	0	0	0
67767	0	0.00157445	0	-5.981e-14	1.35032e-08	0	1.14598e-06	-2.54631e-06	3.6923e-06
67768	0	0.00159056	0	6.70603e-14	1.34626e-08	0	0	0	0
67769	0	0.00160667	0	5.77995e-14	1.34221e-08	0	1.12042e-06	-2.51503e-06	3.63779e-06
67770	0	0.00162278	0	-1.17956e-13	1.33814e-08	0	0	0	0
67771	0	0.00163889	0	-1.07711e-13	1.33412e-08	0	1.11325e-06	-2.47297e-06	3.58631e-06
67772	0	0.001655	0	1.20108e-13	1.33018e-08	0	0	0	0
67773	0	0.00167111	0	1.1978e-13	1.32623e-08	0	1.09059e-06	-2.46635e-06	3.56174e-06
67774	0	0.00168722	0	-2.21701e-13	1.32221e-08	0	0	0	0
67775	0	0.00170333	0	-1.97798e-13	1.31825e-08	0	1.09684e-06	-2.42653e-06	3.52409e-06
67776	0	0.00171944	0	2.48535e-13	1.3144e-08	0	0	0	0
67777	0	0.00173556	0	3.46851e-13	1.31052e-08	0	1.05718e-06	-2.43141e-06	3.49904e-06
67778	0	0.00175167	0	-5.70782e-13	1.30654e-08	0	0	0	0
67779	0	0.00176778	0	-3.2246e-13	1.30271e-08	0	1.02987e-06	-2.29603e-06	3.35064e-06
67780	0	0.00178389	0	1.38088e-12	1.29905e-08	0	0	0	0

## Sheet: microfluctuations
NODE NR	X LOC	Y LOC	Z LOC	DX (UX)	DY (UY)	DZ (UZ)	tot mech strain X (EPTO)	tot mech strain Y (EPTO)	tot mech strain Z (EPTO)
1	0	0.0018	0	-3.25267e-11	-1.56042e-07	0	3.16067e-05	-5.94839e-05	9.10913e-05
144	0	-0.0027	0	-1.58091e-11	1.76781e-07	0	2.3909e-05	-5.09667e-05	7.52188e-05
218	0	-0.00168	0	6.86223e-14	7.49447e-08	0	-5.0514e-05	0.000104358	0.00015499
219	0	-0.00169545	0	-2.52846e-12	7.33736e-08	0	0	0	0
220	0	-0.00171091	0	2.93704e-13	7.18311e-08	0	-4.82435e-05	9.7729e-05	0.000146175
221	0	-0.00172636	0	-3.47965e-12	7.03611e-08	0	0	0	0
222	0	-0.00174182	0	-2.96961e-12	6.89588e-08	0	-4.28512e-05	8.76738e-05	0.000130838
223	0	-0.00175727	0	-1.63687e-12	6.76603e-08	0	0	0	0
224	0	-0.00177273	0	-4.63496e-13	6.64718e-08	0	-3.50117e-05	7.1861e-05	0.000107072
225	0	-0.00178818	0	-4.69822e-12	6.54523e-08	0	0	0	0
226	0	-0.00180364	0	-2.82609e-12	6.45742e-08	0	-2.41228e-05	5.08775e-05	7.53525e-05
227	0	-0.00181909	0	-1.71136e-12	6.38923e-08	0	0	0	0
228	0	-0.00183455	0	-2.70976e-13	6.33909e-08	0	-1.0921e-05	2.4385e-05	3.55531e-05
229	0	-0.00185	0	-5.3096e-12	6.31545e-08	0	0	0	0
230	0	-0.00186545	0	-1.0166e-12	6.31219e-08	0	4.8507e-06	-6.55794e-06	1.22391e-05
231	0	-0.00188091	0	-1.50996e-12	6.33723e-08	0	0	0	0
232	0	-0.00189636	0	2.18049e-12	6.38434e-08	0	2.22194e-05	-4.13847e-05	6.37182e-05
233	0	-0.00191182	0	-5.36025e-12	6.46694e-08	0	0	0	0
234	0	-0.00192727	0	1.92057e-12	6.57111e-08	0	4.10263e-05	-7.84168e-05	0.000119592
235	0	-0.00194273	0	-2.0601e-13	6.7112e-08	0	0	0	0
236	0	-0.00195818	0	1.1918e-12	6.87197e-08	0	6.01325e-05	-0.000116285	0.000176516
237	0	-0.00197363	0	-1.47816e-12	7.07247e-08	0	0	0	0
238	0	-0.00198909	0	-3.76913e-12	7.2934e-08	0	7.8909e-05	-0.000152933	0.000232084
239	0	-0.00200454	0	7.43491e-12	7.54688e-08	0	0	0	0
240	0	0.00093	0	2.95509e-13	-8.93657e-08	0	4.01052e-05	-8.2503e-05	0.000122618
380	0	0.000946111	0	-1.53275e-13	-9.06679e-08	0	0	0	0
381	0	0.000962222	0	1.18311e-13	-9.19644e-08	0	3.97842e-05	-8.03227e-05	0.000120107
382	0	0.000978333	0	4.88012e-14	-9.3256e-08	0	0	0	0
383	0	0.000994444	0	-3.13706e-14	-9.45428e-08	0	3.94919e-05	-7.97302e-05	0.000119222
384	0	0.00101056	0	-2.72115e-14	-9.5825e-08	0	0	0	0
385	0	0.00102667	0	-5.09931e-16	-9.71026e-08	0	3.92017e-05	-7.91554e-05	0.000118357
386	0	0.00104278	0	4.69453e-15	-9.83755e-08	0	0	0	0
387	0	0.00105889	0	-7.59101e-15	-9.96438e-08	0	3.89183e-05	-7.85901e-05	0.000117509
388	0	0.001075	0	-1.8801e-14	-1.00908e-07	0	0	0	0
389	0	0.00109111	0	-1.53034e-14	-1.02167e-07	0	3.86414e-05	-7.80367e-05	0.000116678
390	0	0.00110722	0	-3.23227e-15	-1.03422e-07	0	0	0	0
391	0	0.00112333	0	-9.05565e-15	-1.04673e-07	0	3.83714e-05	-7.75005e-05	0.000115872
392	0	0.00113944	0	-2.57903e-14	-1.05919e-07	0	0	0	0
393	0	0.00115555	0	-2.57359e-14	-1.07162e-07	0	3.81124e-05	-7.69824e-05	0.000115095
394	0	0.00117166	0	-6.39488e-15	-1.084e-07	0	0	0	0
395	0	0.00118778	0	-1.31744e-14	-1.09634e-07	0	3.78642e-05	-7.64909e-05	0.000114355
396	0	0.00120389	0	-4.15768e-14	-1.10865e-07	0	0	0	0
3044	0	-0.000375	0	4.10172e-15	3.53285e-08	0	4.80437e-05	-0.000100306	0.000148351
3045	0	0.000921944	0	-1.6975e-13	-8.86876e-08	0	0	0	0
3046	0	0.000913889	0	-1.57518e-13	-8.80083e-08	0	4.02899e-05	-8.43951e-05	0.000124685
3047	0	0.000905833	0	-7.7862e-14	-8.73279e-08	0	0	0	0
3048	0	0.000897778	0	1.71749e-14	-8.66461e-08	0	4.04517e-05	-8.47358e-05	0.000125188
3049	0	0.000889722	0	1.96214e-14	-8.59629e-08	0	0	0	0
3050	0	0.000881667	0	3.60938e-15	-8.52783e-08	0	4.06345e-05	-8.50943e-05	0.000125731
3051	0	0.000873615	0	2.85758e-14	-8.45926e-08	0	0	0	0
3052	0	0.000865563	0	5.16321e-14	-8.39054e-08	0	4.08163e-05	-8.54585e-05	0.000126281
3053	0	0.000857507	0	5.33681e-14	-8.32163e-08	0	0	0	0
3054	0	0.000849451	0	4.89441e-14	-8.25259e-08	0	4.10012e-05	-8.58216e-05	0.00012683
3055	0	0.000841392	0	5.17295e-14	-8.18337e-08	0	0	0	0
3056	0	0.000833333	0	5.59144e-14	-8.114e-08	0	4.11855e-05	-8.61856e-05	0.000127379
3057	0	0.00082528	0	5.33174e-14	-8.04454e-08	0	0	0	0
3058	0	0.000817226	0	4.62223e-14	-7.97493e-08	0	4.13704e-05	-8.65479e-05	0.000127926
3059	0	0.00080917	0	4.76041e-14	-7.90515e-08	0	0	0	0
3060	0	0.000801114	0	4.36357e-14	-7.83523e-08	0	4.15548e-05	-8.69103e-05	0.000128472
3061	0	0.000793057	0	4.03009e-14	-7.76515e-08	0	0	0	0
3062	0	0.000785	0	3.6321e-14	-7.69493e-08	0	4.17395e-05	-8.7273e-05	0.000129019
3063	0	0.000776945	0	3.30055e-14	-7.62457e-08	0	0	0	0
3064	0	0.000768889	0	3.07836e-14	-7.55407e-08	0	4.19234e-05	-8.76343e-05	0.000129563
3065	0	0.000760833	0	2.2942e-14	-7.48342e-08	0	0	0	0
3066	0	0.000752777	0	1.71281e-14	-7.41262e-08	0	4.21074e-05	-8.79943e-05	0.000130105
3067	0	0.000744722	0	8.81702e-15	-7.34169e-08	0	0	0	0
3068	0	0.000736667	0	4.83766e-15	-7.27061e-08	0	4.22907e-05	-8.83528e-05	0.000130645
3069	0	0.000728609	0	4.27977e-15	-7.19937e-08	0	0	0	0
3070	0	0.000720552	0	3.74589e-15	-7.12798e-08	0	4.24719e-05	-8.87096e-05	0.000131182
3071	0	0.000712496	0	4.05817e-15	-7.05646e-08	0	0	0	0
3072	0	0.000704439	0	3.83847e-15	-6.9848e-08	0	4.26518e-05	-8.90643e-05	0.000131717
3073	0	0.000696386	0	3.39501e-15	-6.91302e-08	0	0	0	0
3074	0	0.000688333	0	2.54833e-15	-6.84111e-08	0	4.28308e-05	-8.9417e-05	0.000132248
3075	0	0.000680276	0	2.38496e-15	-6.76901e-08	0	0	0	0
3076	0	0.000672219	0	1.54306e-15	-6.69677e-08	0	4.30083e-05	-8.9767e-05	0.000132776
3077	0	0.000664165	0	1.8248e-15	-6.62442e-08	0	0	0	0
3078	0	0.000656111	0	1.88861e-15	-6.55193e-08	0	4.31841e-05	-9.01139e-05	0.000133298
3079	0	0.000648055	0	8.52039e-16	-6.47928e-08	0	0	0	0
3080	0	0.00064	0	1.07799e-15	-6.4065e-08	0	4.33588e-05	-9.04589e-05	0.000133818
3081	0	0.000631945	0	1.62191e-15	-6.33358e-08	0	0	0	0
3082	0	0.000623891	0	1.6112e-15	-6.26053e-08	0	4.35319e-05	-9.08011e-05	0.000134333
3083	0	0.000615834	0	1.81961e-15	-6.18733e-08	0	0	0	0
3084	0	0.000607778	0	1.67971e-15	-6.11399e-08	0	4.37034e-05	-9.11401e-05	0.000134844
3085	0	0.000599722	0	7.66807e-16	-6.04051e-08	0	0	0	0
3086	0	0.000591667	0	6.53622e-16	-5.9669e-08	0	4.38735e-05	-9.14763e-05	0.00013535
3087	0	0.00058361	0	5.47638e-16	-5.89315e-08	0	0	0	0
3088	0	0.000575553	0	2.83154e-16	-5.81927e-08	0	4.40419e-05	-9.18095e-05	0.000135851
3089	0	0.000567497	0	4.38299e-16	-5.74525e-08	0	0	0	0
3090	0	0.000559441	0	4.7523e-16	-5.6711e-08	0	4.42083e-05	-9.2139e-05	0.000136347
3091	0	0.000551387	0	4.23912e-16	-5.59684e-08	0	0	0	0
3092	0	0.000543333	0	4.6611e-16	-5.52245e-08	0	4.43728e-05	-9.24651e-05	0.000136838
3093	0	0.000535277	0	6.93843e-16	-5.4479e-08	0	0	0	0
3094	0	0.00052722	0	2.42477e-16	-5.37323e-08	0	4.45354e-05	-9.27874e-05	0.000137323
3095	0	0.000519166	0	3.47938e-16	-5.29845e-08	0	0	0	0
3096	0	0.000511112	0	3.67398e-16	-5.22353e-08	0	4.46957e-05	-9.31056e-05	0.000137801
3097	0	0.000503056	0	4.95992e-16	-5.14848e-08	0	0	0	0
3098	0	-0.000383056	0	3.9366e-15	3.61362e-08	0	0	0	0
3099	0	-0.000391111	0	4.10167e-15	3.69431e-08	0	4.79403e-05	-0.000100125	0.000148066
3100	0	-0.000399167	0	4.29607e-15	3.77492e-08	0	0	0	0
3101	0	-0.000407222	0	4.07881e-15	3.85546e-08	0	4.78266e-05	-9.99231e-05	0.00014775
3102	0	-0.000415278	0	4.53857e-15	3.9359e-08	0	0	0	0
3103	0	-0.000423333	0	4.40991e-15	4.01626e-08	0	4.77021e-05	-9.97008e-05	0.000147404
3104	0	-0.000431385	0	4.75769e-15	4.09649e-08	0	0	0	0
3105	0	-0.000439437	0	4.79105e-15	4.17662e-08	0	4.75665e-05	-9.94568e-05	0.000147024
3106	0	-0.000447493	0	4.81842e-15	4.25669e-08	0	0	0	0
3107	0	-0.000455549	0	5.13625e-15	4.33665e-08	0	4.7419e-05	-9.91898e-05	0.00014661
3108	0	-0.000463608	0	5.20924e-15	4.41653e-08	0	0	0	0
3109	0	-0.000471667	0	5.50352e-15	4.49629e-08	0	4.72593e-05	-9.88992e-05	0.00014616
3110	0	-0.00047972	0	5.59929e-15	4.57588e-08	0	0	0	0
3111	0	-0.000487774	0	5.93092e-15	4.65534e-08	0	4.70869e-05	-9.85837e-05	0.000145672
3112	0	-0.00049583	0	6.15089e-15	4.73469e-08	0	0	0	0
3113	0	-0.000503886	0	6.53966e-15	4.8139e-08	0	4.6901e-05	-9.8242e-05	0.000145144
3114	0	-0.000511943	0	6.23346e-15	4.89298e-08	0	0	0	0
3115	0	-0.00052	0	6.58992e-15	4.97192e-08	0	4.67012e-05	-9.78728e-05	0.000144575
3116	0	-0.000528055	0	6.05382e-15	5.05068e-08	0	0	0	0
3117	0	-0.000536111	0	5.72293e-15	5.12928e-08	0	4.64868e-05	-9.74749e-05	0.000143963
3118	0	-0.000544167	0	5.90129e-15	5.20773e-08	0	0	0	0
3119	0	-0.000552223	0	5.85879e-15	5.286e-08	0	4.62569e-05	-9.70472e-05	0.000143305
3120	0	-0.000560278	0	6.52815e-15	5.36408e-08	0	0	0	0
3121	0	-0.000568333	0	7.09466e-15	5.44197e-08	0	4.60106e-05	-9.65874e-05	0.000142599
3122	0	-0.000576391	0	8.28962e-15	5.5197e-08	0	0	0	0
3123	0	-0.000584448	0	8.50629e-15	5.59723e-08	0	4.57471e-05	-9.60938e-05	0.000141843
3124	0	-0.000592504	0	8.98619e-15	5.67454e-08	0	0	0	0
3125	0	-0.000600561	0	9.52666e-15	5.75164e-08	0	4.54659e-05	-9.55651e-05	0.000141033
3126	0	-0.000608614	0	9.16004e-15	5.82849e-08	0	0	0	0
3127	0	-0.000616667	0	9.91135e-15	5.90511e-08	0	4.5166e-05	-9.49995e-05	0.000140167
3128	0	-0.000624724	0	1.05856e-14	5.98154e-08	0	0	0	0
3129	0	-0.000632781	0	1.11442e-14	6.05772e-08	0	4.48462e-05	-9.4395e-05	0.000139243
3130	0	-0.000640835	0	1.1985e-14	6.13362e-08	0	0	0	0
3131	0	-0.000648889	0	1.21416e-14	6.20926e-08	0	4.45057e-05	-9.37494e-05	0.000138257
3132	0	-0.000656945	0	1.22898e-14	6.28465e-08	0	0	0	0
3133	0	-0.000665	0	1.22548e-14	6.35976e-08	0	4.41437e-05	-9.30609e-05	0.000137207
3134	0	-0.000673055	0	1.2691e-14	6.43458e-08	0	0	0	0
3135	0	-0.00068111	0	1.33191e-14	6.5091e-08	0	4.37586e-05	-9.2327e-05	0.000136088
3136	0	-0.000689166	0	1.3831e-14	6.58333e-08	0	0	0	0
3137	0	-0.000697222	0	1.44377e-14	6.65725e-08	0	4.33493e-05	-9.15451e-05	0.000134897
3138	0	-0.000705278	0	1.40686e-14	6.73084e-08	0	0	0	0
3139	0	-0.000713333	0	1.49606e-14	6.80409e-08	0	4.2915e-05	-9.07132e-05	0.000133631
3140	0	-0.00072139	0	1.42519e-14	6.877e-08	0	0	0	0
3141	0	-0.000729447	0	1.52593e-14	6.94956e-08	0	4.24542e-05	-8.98286e-05	0.000132285
3142	0	-0.000737503	0	1.55784e-14	7.02175e-08	0	0	0	0
3143	0	-0.000745559	0	1.57926e-14	7.09356e-08	0	4.19655e-05	-8.88885e-05	0.000130857
3144	0	-0.000753613	0	1.679e-14	7.16496e-08	0	0	0	0
3145	0	-0.000761667	0	1.69817e-14	7.23596e-08	0	4.14474e-05	-8.78899e-05	0.00012934
3146	0	-0.000769723	0	1.79209e-14	7.30657e-08	0	0	0	0
3147	0	-0.00077778	0	1.85637e-14	7.37675e-08	0	4.08984e-05	-8.68294e-05	0.000127731
3148	0	-0.000785834	0	1.91827e-14	7.44646e-08	0	0	0	0
3149	0	-0.000793888	0	1.95111e-14	7.51573e-08	0	4.03171e-05	-8.57042e-05	0.000126025
3150	0	-0.000801944	0	2.05575e-14	7.58455e-08	0	0	0	0
5980	0	-0.002704	0	2.96675e-12	1.76755e-07	0	6.19266e-06	-1.30668e-05	1.99551e-05
5981	0	-0.00270067	0	-1.95802e-11	1.76764e-07	0	0	0	0
6136	0	0.001814	0	-1.67766e-11	-1.56634e-07	0	2.17677e-05	-3.86877e-05	6.04892e-05
6202	0	0.00180233	0	-3.47525e-11	-1.5616e-07	0	0	0	0
28731	0	-0.00202	0	-1.31607e-11	7.82397e-08	0	9.61872e-05	-0.000186469	0.000283031
28732	0	-0.00203545	0	1.00563e-11	8.12461e-08	0	0	0	0
28733	0	-0.00205091	0	-2.68879e-11	8.45803e-08	0	0.00011114	-0.000215098	0.000326778
28734	0	-0.00206637	0	2.33047e-11	8.7905e-08	0	0	0	0
28735	0	-0.00208182	0	-4.68823e-11	9.17282e-08	0	0.000122827	-0.00023709	0.000360597
28736	0	-0.00209728	0	3.13422e-11	9.52379e-08	0	0	0	0
28737	0	-0.00211273	0	-7.11087e-11	9.95235e-08	0	0.000130719	-0.000251476	0.00038302
28738	0	-0.00212818	0	4.82915e-11	1.03011e-07	0	0	0	0
28739	0	-0.00214364	0	-1.0247e-10	1.0766e-07	0	0.00013442	-0.000257285	0.000392485
28740	0	-0.00215909	0	6.04782e-11	1.10951e-07	0	0	0	0
28741	0	-0.00217455	0	-1.29583e-10	1.1591e-07	0	0.000133568	-0.000255079	0.000389557
28742	0	-0.00219	0	7.70184e-11	1.18825e-07	0	0	0	0
28743	0	-0.00220545	0	-1.5644e-10	1.23997e-07	0	0.000128755	-0.00024511	0.000374633
28744	0	-0.00222091	0	8.47485e-11	1.26384e-07	0	0	0	0
28745	0	-0.00223636	0	-1.72316e-10	1.31666e-07	0	0.000120417	-0.000229014	0.000349964
28746	0	-0.00225182	0	8.96168e-11	1.33437e-07	0	0	0	0
28747	0	-0.00226727	0	-1.69197e-10	1.38681e-07	0	0.000108852	-0.000208375	0.000317684
28748	0	-0.00228272	0	8.19777e-11	1.39857e-07	0	0	0	0
28749	0	-0.00229818	0	-1.51822e-10	1.44939e-07	0	9.55009e-05	-0.000184662	0.000280353
28750	0	-0.00231363	0	7.09282e-11	1.45549e-07	0	0	0	0
28751	0	-0.00232909	0	-1.24728e-10	1.50287e-07	0	8.15325e-05	-0.000159715	0.000241291
28752	0	-0.00234454	0	5.09947e-11	1.5047e-07	0	0	0	0
28753	0	0.00122	0	-3.90369e-14	-1.12091e-07	0	3.7633e-05	-7.60275e-05	0.00011366
28754	0	0.00123611	0	-1.35356e-14	-1.13314e-07	0	0	0	0
28755	0	0.00125222	0	-2.07109e-14	-1.14534e-07	0	3.74177e-05	-7.56037e-05	0.000113021
28756	0	0.00126833	0	-6.04239e-14	-1.1575e-07	0	0	0	0
28757	0	0.00128444	0	-5.74311e-14	-1.16964e-07	0	3.72261e-05	-7.52191e-05	0.000112445
28758	0	0.00130055	0	-1.64046e-14	-1.18174e-07	0	0	0	0
28759	0	0.00131667	0	-2.92634e-14	-1.19382e-07	0	3.70562e-05	-7.4889e-05	0.000111945
28760	0	0.00133278	0	-8.75726e-14	-1.20587e-07	0	0	0	0
28761	0	0.00134889	0	-8.18752e-14	-1.21791e-07	0	3.69195e-05	-7.46129e-05	0.000111532
28762	0	0.001365	0	-2.26056e-14	-1.22992e-07	0	0	0	0
28763	0	0.00138111	0	-4.05461e-14	-1.24191e-07	0	3.68124e-05	-7.4413e-05	0.000111225
28764	0	0.00139722	0	-1.26778e-13	-1.2539e-07	0	0	0	0
28765	0	0.00141333	0	-1.21898e-13	-1.26587e-07	0	3.67517e-05	-7.42867e-05	0.000111038
28766	0	0.00142945	0	-3.34927e-14	-1.27783e-07	0	0	0	0
28767	0	0.00144556	0	-5.92969e-14	-1.2898e-07	0	3.6731e-05	-7.42672e-05	0.000110998
28768	0	0.00146167	0	-1.90659e-13	-1.30177e-07	0	0	0	0
28769	0	0.00147778	0	-1.83147e-13	-1.31374e-07	0	3.67755e-05	-7.43486e-05	0.000111124
28770	0	0.00149389	0	-5.09443e-14	-1.32572e-07	0	0	0	0
28873	0	-0.00270133	0	-2.19526e-11	1.76743e-07	0	1.64199e-05	-3.00733e-05	4.67852e-05
28874	0	-0.002702	0	-2.80184e-11	1.76802e-07	0	0	0	0
28875	0	0.00180467	0	-3.25379e-11	-1.5627e-07	0	2.74955e-05	-4.82128e-05	7.57087e-05
28876	0	0.001807	0	-3.68279e-11	-1.56378e-07	0	0	0	0
28877	0	0.000495	0	8.03893e-16	-5.07329e-08	0	4.4854e-05	-9.342e-05	0.000138274
28878	0	0.000486946	0	1.76964e-15	-4.998e-08	0	0	0	0
28879	0	0.000478892	0	1.34671e-15	-4.92258e-08	0	4.50099e-05	-9.37301e-05	0.00013874
28880	0	0.000470836	0	1.69607e-15	-4.84702e-08	0	0	0	0
28881	0	0.00046278	0	1.40945e-15	-4.77133e-08	0	4.51635e-05	-9.40355e-05	0.000139199
28882	0	0.000454723	0	1.04605e-15	-4.69552e-08	0	0	0	0
28883	0	0.000446667	0	1.21892e-15	-4.61959e-08	0	4.5315e-05	-9.4337e-05	0.000139652
28884	0	0.000438611	0	2.10217e-15	-4.54355e-08	0	0	0	0
28885	0	0.000430555	0	2.02535e-15	-4.46738e-08	0	4.54639e-05	-9.4634e-05	0.000140098
28886	0	0.000422499	0	2.20913e-15	-4.39109e-08	0	0	0	0
28887	0	0.000414442	0	2.0623e-15	-4.31468e-08	0	4.56102e-05	-9.49259e-05	0.000140537
28888	0	0.000406388	0	1.4978e-15	-4.23817e-08	0	0	0	0
28889	0	0.000398333	0	1.80634e-15	-4.16155e-08	0	4.57542e-05	-9.52134e-05	0.000140968
28890	0	0.000390278	0	2.98818e-15	-4.0848e-08	0	0	0	0
28891	0	0.000382222	0	3.45732e-15	-4.00794e-08	0	4.58954e-05	-9.54959e-05	0.000141392
28892	0	0.000374168	0	3.70492e-15	-3.93097e-08	0	0	0	0
28893	0	0.000366114	0	3.30224e-15	-3.8539e-08	0	4.60339e-05	-9.57732e-05	0.000141808
28894	0	0.000358057	0	2.25275e-15	-3.77669e-08	0	0	0	0
28895	0	0.00035	0	1.82034e-15	-3.69937e-08	0	4.61701e-05	-9.60456e-05	0.000142216
28896	0	0.000341947	0	2.92661e-15	-3.62197e-08	0	0	0	0
28897	0	0.000333893	0	3.33491e-15	-3.54447e-08	0	4.6303e-05	-9.63127e-05	0.000142616
28898	0	0.000325837	0	2.84029e-15	-3.46683e-08	0	0	0	0
28899	0	0.000317781	0	2.06202e-15	-3.38909e-08	0	4.64333e-05	-9.65743e-05	0.000143008
28900	0	0.000309724	0	1.43762e-15	-3.31123e-08	0	0	0	0
28901	0	0.000301667	0	1.06263e-15	-3.23327e-08	0	4.65608e-05	-9.68307e-05	0.000143392
28902	0	0.000293611	0	1.35868e-15	-3.15522e-08	0	0	0	0
28903	0	0.000285556	0	1.45192e-15	-3.07708e-08	0	4.66852e-05	-9.70814e-05	0.000143767
28904	0	0.0002775	0	8.05841e-16	-2.99882e-08	0	0	0	0
28905	0	0.000269444	0	4.87902e-16	-2.92047e-08	0	4.68067e-05	-9.73266e-05	0.000144133
28906	0	0.000261389	0	6.56745e-16	-2.84203e-08	0	0	0	0
28907	0	0.000253333	0	7.54502e-16	-2.76349e-08	0	4.69249e-05	-9.75658e-05	0.000144491
28908	0	0.000245276	0	5.254e-16	-2.68484e-08	0	0	0	0
28909	0	0.000237219	0	3.30117e-16	-2.60609e-08	0	4.70399e-05	-9.77987e-05	0.000144839
28910	0	0.000229163	0	2.4853e-16	-2.52726e-08	0	0	0	0
28911	0	0.000221107	0	3.18049e-16	-2.44834e-08	0	4.71515e-05	-9.80254e-05	0.000145177
28912	0	0.000213053	0	4.82263e-16	-2.36936e-08	0	0	0	0
28913	0	0.000205	0	6.49015e-16	-2.29029e-08	0	4.72596e-05	-9.82458e-05	0.000145506
28914	0	0.000196945	0	6.67228e-16	-2.21112e-08	0	0	0	0
28915	0	0.00018889	0	6.02413e-16	-2.13186e-08	0	4.73644e-05	-9.84597e-05	0.000145824
28916	0	0.000180839	0	5.92948e-16	-2.05254e-08	0	0	0	0
28917	0	0.000172787	0	6.30205e-16	-1.97315e-08	0	4.74656e-05	-9.8667e-05	0.000146133
28918	0	0.000164727	0	7.23428e-16	-1.89358e-08	0	0	0	0
28919	0	0.000156667	0	8.57641e-16	-1.81394e-08	0	4.75632e-05	-9.88676e-05	0.000146431
28920	0	0.000148617	0	9.09365e-16	-1.73432e-08	0	0	0	0
28921	0	-0.00081	0	2.09382e-14	7.65289e-08	0	3.97017e-05	-8.45107e-05	0.000124216
28922	0	-0.000818054	0	1.93318e-14	7.72071e-08	0	0	0	0
28923	0	-0.000826108	0	2.05134e-14	7.78803e-08	0	3.90508e-05	-8.32457e-05	0.0001223
28924	0	-0.000834164	0	2.2336e-14	7.85484e-08	0	0	0	0
28925	0	-0.00084222	0	2.52627e-14	7.92111e-08	0	3.83615e-05	-8.19049e-05	0.000120271
28926	0	-0.000850277	0	2.93116e-14	7.98682e-08	0	0	0	0
28927	0	-0.000858333	0	3.14563e-14	8.05197e-08	0	3.76322e-05	-8.04835e-05	0.000118121
28928	0	-0.000866389	0	3.09236e-14	8.11652e-08	0	0	0	0
28929	0	-0.000874445	0	3.14085e-14	8.18047e-08	0	3.68623e-05	-7.89788e-05	0.000115847
28930	0	-0.000882501	0	3.31576e-14	8.2438e-08	0	0	0	0
28931	0	-0.000890558	0	3.50055e-14	8.30648e-08	0	3.60491e-05	-7.7388e-05	0.000113444
28932	0	-0.000898612	0	3.55756e-14	8.3685e-08	0	0	0	0
28933	0	-0.000906667	0	3.7263e-14	8.42984e-08	0	3.51906e-05	-7.57046e-05	0.000110902
28934	0	-0.000914722	0	3.87623e-14	8.49049e-08	0	0	0	0
28935	0	-0.000922778	0	4.15833e-14	8.55042e-08	0	3.42845e-05	-7.39259e-05	0.000108218
28936	0	-0.000930832	0	4.41549e-14	8.60961e-08	0	0	0	0
28937	0	-0.000938886	0	4.54712e-14	8.66804e-08	0	3.33289e-05	-7.20464e-05	0.000105384
28938	0	-0.000946943	0	4.43912e-14	8.72572e-08	0	0	0	0
28939	0	-0.000955	0	4.40843e-14	8.78259e-08	0	3.23221e-05	-7.00618e-05	0.000102392
28940	0	-0.000963053	0	4.72801e-14	8.83862e-08	0	0	0	0
28941	0	-0.000971107	0	5.25684e-14	8.89381e-08	0	3.12602e-05	-6.79676e-05	9.92372e-05
28942	0	-0.000979163	0	5.53217e-14	8.94815e-08	0	0	0	0
28943	0	-0.000987219	0	5.6398e-14	9.0016e-08	0	3.01425e-05	-6.57584e-05	9.5911e-05
28944	0	-0.000995276	0	5.52014e-14	9.05415e-08	0	0	0	0
28945	0	-0.00100333	0	5.34729e-14	9.10575e-08	0	2.89667e-05	-6.34291e-05	9.24053e-05
28946	0	-0.00101139	0	5.45356e-14	9.15638e-08	0	0	0	0
28947	0	-0.00101944	0	5.8732e-14	9.20603e-08	0	2.7729e-05	-6.09753e-05	8.87146e-05
28948	0	-0.0010275	0	6.16937e-14	9.25466e-08	0	0	0	0
28949	0	-0.00103556	0	6.18803e-14	9.30226e-08	0	2.64283e-05	-5.8392e-05	8.48314e-05
28950	0	-0.00104361	0	6.28337e-14	9.34878e-08	0	0	0	0
28951	0	-0.00105167	0	5.9196e-14	9.39421e-08	0	2.50625e-05	-5.56736e-05	8.07465e-05
28952	0	-0.00105972	0	5.78566e-14	9.43852e-08	0	0	0	0
28953	0	-0.00106778	0	5.93307e-14	9.48169e-08	0	2.36279e-05	-5.28148e-05	7.64527e-05
28954	0	-0.00107584	0	5.74782e-14	9.52367e-08	0	0	0	0
28955	0	-0.00108389	0	6.08785e-14	9.56444e-08	0	2.21231e-05	-4.98116e-05	7.19454e-05
28956	0	-0.00109195	0	6.45504e-14	9.60395e-08	0	0	0	0
28957	0	-0.0011	0	6.92191e-14	9.6422e-08	0	2.0545e-05	-4.66589e-05	6.72171e-05
28958	0	-0.00110805	0	7.88902e-14	9.67915e-08	0	0	0	0
28959	0	-0.00111611	0	8.51369e-14	9.71478e-08	0	1.88912e-05	-4.33516e-05	6.22593e-05
28960	0	-0.00112416	0	9.00627e-14	9.74903e-08	0	0	0	0
28961	0	-0.00113221	0	8.9604e-14	9.78188e-08	0	1.71627e-05	-3.98857e-05	5.7066e-05
28962	0	-0.00114027	0	8.62094e-14	9.81334e-08	0	0	0	0
28963	0	-0.00114833	0	7.80878e-14	9.84334e-08	0	1.53579e-05	-3.62577e-05	5.16314e-05
28964	0	-0.00115638	0	7.22219e-14	9.87181e-08	0	0	0	0
28965	0	0.000140566	0	9.06384e-16	-1.65461e-08	0	4.76572e-05	-9.90612e-05	0.000146719
28966	0	0.000132508	0	9.44777e-16	-1.57475e-08	0	0	0	0
28967	0	0.00012445	0	9.38608e-16	-1.49482e-08	0	4.77475e-05	-9.92479e-05	0.000146996
28968	0	0.000116391	0	9.77949e-16	-1.41481e-08	0	0	0	0
28969	0	0.000108333	0	1.00824e-15	-1.33473e-08	0	4.78339e-05	-9.94274e-05	0.000147261
28970	0	0.000100277	0	1.08086e-15	-1.2546e-08	0	0	0	0
28971	0	9.22204e-05	0	1.08276e-15	-1.1744e-08	0	4.79163e-05	-9.95994e-05	0.000147516
28972	0	8.41643e-05	0	1.06556e-15	-1.09413e-08	0	0	0	0
28973	0	7.61081e-05	0	1.17143e-15	-1.0138e-08	0	4.79948e-05	-9.9764e-05	0.000147759
28974	0	6.8054e-05	0	1.13455e-15	-9.33419e-09	0	0	0	0
28975	0	-0.00116443	0	6.86179e-14	9.89875e-08	0	1.34756e-05	-3.24681e-05	4.59582e-05
28976	0	-0.00117249	0	6.92347e-14	9.92416e-08	0	0	0	0
28977	0	-0.00118055	0	7.07905e-14	9.94798e-08	0	1.1511e-05	-2.85098e-05	4.0037e-05
28978	0	-0.00118861	0	7.28782e-14	9.97016e-08	0	0	0	0
28979	0	-0.00119667	0	6.94865e-14	9.99069e-08	0	9.4659e-06	-2.43805e-05	3.38648e-05
28980	0	-0.00120472	0	5.48846e-14	1.00095e-07	0	0	0	0
28981	0	-0.00121278	0	4.82212e-14	1.00266e-07	0	7.34396e-06	-2.00852e-05	2.74541e-05
28982	0	-0.00122084	0	4.06114e-14	1.00419e-07	0	0	0	0
28983	0	-0.00122889	0	4.25609e-14	1.00554e-07	0	5.14061e-06	-1.56201e-05	2.0796e-05
28984	0	-0.00123695	0	5.72168e-14	1.00671e-07	0	0	0	0
67495	0	-0.001245	0	5.86181e-14	1.00769e-07	0	2.85427e-06	-1.09836e-05	1.38957e-05
67496	0	-0.00125306	0	4.7637e-14	1.00848e-07	0	0	0	0
67497	0	-0.00126111	0	4.06788e-14	1.00908e-07	0	4.95908e-07	-6.1848e-06	6.81055e-06
67498	0	-0.00126917	0	4.28215e-14	1.00948e-07	0	0	0	0
67499	0	-0.00127722	0	4.5061e-14	1.00968e-07	0	-1.93687e-06	-1.22736e-06	1.54335e-06
67500	0	-0.00128528	0	3.78063e-14	1.00968e-07	0	0	0	0
67501	0	-0.00129333	0	3.09005e-14	1.00947e-07	0	-4.44231e-06	3.89108e-06	8.45393e-06
67502	0	-0.00130139	0	3.80957e-15	1.00905e-07	0	0	0	0
67503	0	-0.00130944	0	2.16987e-15	1.00842e-07	0	-7.00922e-06	9.15233e-06	1.6227e-05
67506	0	-0.0013175	0	1.04673e-14	1.00757e-07	0	0	0	0
67507	0	6e-05	0	1.45754e-15	-8.52979e-09	0	4.80691e-05	-9.99208e-05	0.00014799
67508	0	5.19438e-05	0	1.78247e-15	-7.72455e-09	0	0	0	0
67509	0	4.38876e-05	0	2.03422e-15	-6.91871e-09	0	4.81392e-05	-0.00010007	0.000148209
67510	0	3.58336e-05	0	2.168e-15	-6.11251e-09	0	0	0	0
67511	0	2.77796e-05	0	1.94944e-15	-5.30574e-09	0	4.82051e-05	-0.000100211	0.000148416
67512	0	1.97231e-05	0	1.69246e-15	-4.49817e-09	0	0	0	0
67513	0	1.16667e-05	0	1.41532e-15	-3.69007e-09	0	4.82667e-05	-0.000100343	0.00014861
67514	0	3.61288e-06	0	1.43346e-15	-2.88172e-09	0	0	0	0
67515	0	-4.4409e-06	0	1.54934e-15	-2.07287e-09	0	4.83236e-05	-0.000100467	0.000148791
67516	0	-1.24971e-05	0	1.47869e-15	-1.26329e-09	0	0	0	0
67517	0	-0.00132555	0	1.94868e-14	1.0065e-07	0	-9.64744e-06	1.45596e-05	2.42526e-05
67518	0	-0.00133361	0	1.97528e-14	1.00522e-07	0	0	0	0
67519	0	-0.00134167	0	1.54308e-15	1.00371e-07	0	-1.23391e-05	2.00987e-05	3.24734e-05
67520	0	-0.00134972	0	1.13685e-14	1.00197e-07	0	0	0	0
67521	0	-0.00135778	0	-5.78147e-15	1e-07	0	-1.50799e-05	2.57543e-05	4.08632e-05
67522	0	-0.00136583	0	1.84956e-14	9.97806e-08	0	0	0	0
67523	0	-0.00137389	0	-2.63641e-15	9.95378e-08	0	-1.78664e-05	3.15153e-05	4.94066e-05
67524	0	-0.00138195	0	2.33736e-14	9.92714e-08	0	0	0	0
67525	0	-0.00139	0	1.49472e-14	9.89817e-08	0	-2.06812e-05	3.735e-05	5.80535e-05
67526	0	-0.00139806	0	3.61344e-14	9.86681e-08	0	0	0	0
67527	0	-0.00140611	0	3.20758e-14	9.83308e-08	0	-2.35039e-05	4.32258e-05	6.67505e-05
67528	0	-0.00141416	0	9.02855e-15	9.79698e-08	0	0	0	0
67529	0	-0.00142222	0	9.27259e-15	9.7585e-08	0	-2.63174e-05	4.91211e-05	7.54574e-05
67530	0	-0.00143028	0	2.26828e-14	9.71762e-08	0	0	0	0
67531	0	-0.00143833	0	4.82232e-14	9.67435e-08	0	-2.91276e-05	5.50127e-05	8.41578e-05
67532	0	-0.00144639	0	2.12541e-14	9.62873e-08	0	0	0	0
67533	0	-0.00145444	0	3.78343e-14	9.58075e-08	0	-3.18971e-05	6.08652e-05	9.27787e-05
67534	0	-0.0014625	0	6.20131e-14	9.5304e-08	0	0	0	0
67535	0	-0.00147055	0	1.06138e-13	9.4777e-08	0	-3.46181e-05	6.66283e-05	0.000101262
67536	0	-0.00147861	0	3.62073e-14	9.42272e-08	0	0	0	0
67537	0	-0.00148667	0	5.13692e-14	9.36544e-08	0	-3.72462e-05	7.22741e-05	0.000109535
67538	0	-0.00149472	0	1.36828e-13	9.30594e-08	0	0	0	0
67539	0	-0.00150278	0	1.59828e-13	9.24423e-08	0	-3.97915e-05	7.77305e-05	0.000117537
67540	0	-0.00151083	0	5.76718e-14	9.18037e-08	0	0	0	0
67541	0	-0.00151889	0	4.47496e-14	9.1144e-08	0	-4.21795e-05	8.29748e-05	0.000125169
67542	0	-0.00152694	0	4.25893e-13	9.04632e-08	0	0	0	0
67543	0	-0.001535	0	6.50503e-13	8.97626e-08	0	-4.4478e-05	8.78813e-05	0.000132377
67544	0	-0.00154306	0	4.41156e-13	8.90436e-08	0	0	0	0
67545	0	-0.00155111	0	3.81001e-13	8.83056e-08	0	-4.64686e-05	9.24683e-05	0.000138956
67546	0	-0.00155917	0	1.04741e-12	8.75495e-08	0	0	0	0
67547	0	-0.00156723	0	1.28941e-12	8.67769e-08	0	-4.83425e-05	9.65578e-05	0.000144924
67548	0	-0.00157528	0	6.90928e-13	8.59906e-08	0	0	0	0
67549	0	-0.00158333	0	3.58966e-13	8.51895e-08	0	-4.9766e-05	0.000100217	0.000150006
67550	0	-0.00159139	0	1.56746e-12	8.4372e-08	0	0	0	0
67551	0	-0.00159945	0	2.08698e-12	8.35435e-08	0	-5.11227e-05	0.000103195	0.000154346
67552	0	-0.0016075	0	8.1492e-13	8.27075e-08	0	0	0	0
67553	0	-0.00161555	0	8.02325e-14	8.18615e-08	0	-5.18147e-05	0.000105672	0.000157508
67554	0	-0.00162361	0	1.37255e-12	8.10026e-08	0	0	0	0
67555	0	-0.00163167	0	2.20797e-12	8.01386e-08	0	-5.24196e-05	0.000107155	0.000159602
67556	0	-0.00163972	0	-3.62674e-13	7.92775e-08	0	0	0	0
67557	0	-0.00164778	0	-1.65857e-12	7.84107e-08	0	-5.21617e-05	0.000108114	0.000160402
67558	0	-0.00165583	0	-5.75165e-13	7.75356e-08	0	0	0	0
67559	0	-0.00166389	0	1.25271e-13	7.66617e-08	0	-5.17731e-05	0.000107731	0.000159594
67560	0	-0.00167194	0	-2.06333e-12	7.58016e-08	0	0	0	0
67561	0	-2.05533e-05	0	1.5346e-15	-4.53245e-10	0	4.8376e-05	-0.000100583	0.000148959
67562	0	-2.861e-05	0	1.38025e-15	3.57295e-10	0	0	0	0
67563	0	-3.66667e-05	0	1.15385e-15	1.16826e-09	0	4.84238e-05	-0.000100689	0.000149113
67564	0	-4.47224e-05	0	1.32547e-15	1.97955e-09	0	0	0	0
67565	0	-5.27781e-05	0	1.27351e-15	2.79123e-09	0	4.84666e-05	-0.000100787	0.000149254
67566	0	-6.08343e-05	0	1.29722e-15	3.60333e-09	0	0	0	0
67567	0	-6.88905e-05	0	1.32215e-15	4.41578e-09	0	4.85045e-05	-0.000100875	0.00014938
67568	0	-7.69453e-05	0	1.36301e-15	5.22843e-09	0	0	0	0
67569	0	-8.5e-05	0	1.13932e-15	6.04139e-09	0	4.85374e-05	-0.000100954	0.000149491
67570	0	-9.30555e-05	0	1.23642e-15	6.85472e-09	0	0	0	0
67571	0	-0.000101111	0	1.1074e-15	7.66833e-09	0	4.85649e-05	-0.000101022	0.000149587
67572	0	-0.000109165	0	1.17224e-15	8.48205e-09	0	0	0	0
67573	0	-0.000117219	0	1.35089e-15	9.296e-09	0	4.85871e-05	-0.000101081	0.000149668
67574	0	-0.000125276	0	1.33731e-15	1.01105e-08	0	0	0	0
67575	0	-0.000133333	0	1.52146e-15	1.09252e-08	0	4.86037e-05	-0.000101129	0.000149733
67576	0	-0.000141386	0	1.45515e-15	1.17396e-08	0	0	0	0
67577	0	-0.000149439	0	1.35557e-15	1.25542e-08	0	4.86145e-05	-0.000101166	0.00014978
67578	0	-0.000157496	0	1.46224e-15	1.33692e-08	0	0	0	0
67579	0	-0.000165552	0	1.55014e-15	1.41843e-08	0	4.86195e-05	-0.000101191	0.000149811
67580	0	-0.000173609	0	1.51671e-15	1.49997e-08	0	0	0	0
67581	0	-0.000181667	0	1.75319e-15	1.58151e-08	0	4.86183e-05	-0.000101206	0.000149824
67582	0	-0.000189722	0	1.5918e-15	1.66303e-08	0	0	0	0
67583	0	-0.000197777	0	1.40697e-15	1.74455e-08	0	4.8611e-05	-0.000101208	0.000149819
67584	0	-0.000205833	0	1.61986e-15	1.82608e-08	0	0	0	0
67587	0	-0.000213889	0	1.71449e-15	1.9076e-08	0	4.8597e-05	-0.000101198	0.000149795
67588	0	-0.000221945	0	1.86343e-15	1.98911e-08	0	0	0	0
67589	0	-0.00023	0	2.22415e-15	2.07062e-08	0	4.85763e-05	-0.000101175	0.000149752
67590	0	-0.000238057	0	2.17363e-15	2.15212e-08	0	0	0	0
67591	0	-0.000246114	0	2.27946e-15	2.23362e-08	0	4.85487e-05	-0.000101139	0.000149688
67592	0	-0.00025417	0	2.33059e-15	2.31508e-08	0	0	0	0
67593	0	-0.000262226	0	2.35808e-15	2.39653e-08	0	4.85139e-05	-0.000101089	0.000149604
67594	0	-0.00027028	0	2.48956e-15	2.47793e-08	0	0	0	0
67595	0	-0.000278333	0	2.4756e-15	2.5593e-08	0	4.84716e-05	-0.000101025	0.000149497
67596	0	-0.00028639	0	2.69173e-15	2.64067e-08	0	0	0	0
67597	0	-0.000294447	0	2.52209e-15	2.72202e-08	0	4.84215e-05	-0.000100946	0.000149368
67598	0	-0.000302501	0	2.83094e-15	2.8033e-08	0	0	0	0
67599	0	-0.000310555	0	2.85541e-15	2.88454e-08	0	4.83634e-05	-0.000100852	0.000149216
67600	0	-0.000318611	0	2.9828e-15	2.96576e-08	0	0	0	0
67601	0	-0.000326667	0	3.28592e-15	3.04694e-08	0	4.82969e-05	-0.000100741	0.000149039
67602	0	-0.000334721	0	3.18158e-15	3.12805e-08	0	0	0	0
67603	0	-0.000342775	0	3.42325e-15	3.20911e-08	0	4.82217e-05	-0.000100614	0.000148836
67604	0	-0.000350831	0	3.52616e-15	3.29014e-08	0	0	0	0
67605	0	-0.000358888	0	3.75894e-15	3.37111e-08	0	4.81374e-05	-0.000100469	0.000148607
67606	0	-0.000366944	0	3.56069e-15	3.45201e-08	0	0	0	0
67637	0	-0.00270267	0	-3.34416e-11	1.76857e-07	0	1.23358e-05	-1.92265e-05	3.16342e-05
67638	0	-0.00270333	0	-1.49409e-11	1.76807e-07	0	0	0	0
67656	0	0.00180933	0	-3.96261e-11	-1.56479e-07	0	2.51461e-05	-4.22706e-05	6.74169e-05
67659	0	0.00181167	0	-2.82625e-11	-1.56559e-07	0	0	0	0
67741	0	-0.00236	0	-8.75947e-11	1.54733e-07	0	6.7538e-05	-0.000135405	0.000202978
67742	0	-0.00237545	0	3.43955e-11	1.54647e-07	0	0	0	0
67743	0	-0.00239091	0	-5.75229e-11	1.58329e-07	0	5.48351e-05	-0.00011203	0.000166886
67744	0	-0.00240636	0	1.91251e-11	1.58104e-07	0	0	0	0
67745	0	-0.00242182	0	-3.12053e-11	1.61186e-07	0	4.4e-05	-9.17156e-05	0.000135719
67746	0	-0.00243727	0	7.81846e-12	1.60937e-07	0	0	0	0
67747	0	-0.00245272	0	-1.49982e-11	1.63436e-07	0	3.5534e-05	-7.47366e-05	0.000110271
67748	0	-0.00246818	0	7.63507e-13	1.63244e-07	0	0	0	0
67749	0	-0.00248363	0	-5.36997e-12	1.65235e-07	0	2.9276e-05	-6.18178e-05	9.11052e-05
67750	0	-0.00249909	0	-2.04906e-12	1.65154e-07	0	0	0	0
67751	0	-0.00251455	0	-9.36225e-13	1.66758e-07	0	2.53097e-05	-5.33568e-05	7.87189e-05
67752	0	-0.00253	0	-2.75169e-12	1.66807e-07	0	0	0	0
67753	0	-0.00254545	0	-1.97652e-12	1.68138e-07	0	2.37197e-05	-4.91766e-05	7.30177e-05
67754	0	-0.00256091	0	-2.0921e-12	1.6833e-07	0	0	0	0
67755	0	-0.00257636	0	-1.67591e-12	1.69502e-07	0	2.40421e-05	-4.93624e-05	7.35861e-05
67756	0	-0.00259182	0	-3.48911e-12	1.69863e-07	0	0	0	0
67757	0	-0.00260727	0	-2.97142e-12	1.70985e-07	0	2.63074e-05	-5.31961e-05	7.98024e-05
67758	0	-0.00262273	0	-1.67318e-12	1.71519e-07	0	0	0	0
67759	0	-0.00263818	0	9.68637e-12	1.72685e-07	0	2.9993e-05	-6.18439e-05	9.22941e-05
67760	0	-0.00265364	0	-1.67981e-11	1.7346e-07	0	0	0	0
67761	0	-0.00266909	0	1.73826e-11	1.74718e-07	0	3.44694e-05	-7.1126e-05	0.000107496
67762	0	-0.00268455	0	1.01562e-13	1.75702e-07	0	0	0	0
67763	0	0.00151	0	-9.33376e-14	-1.33773e-07	0	3.68747e-05	-7.45803e-05	0.000111455
67764	0	0.00152611	0	-2.9909e-13	-1.34976e-07	0	0	0	0
67765	0	0.00154222	0	-2.86933e-13	-1.36182e-07	0	3.70649e-05	-7.49507e-05	0.000112016
67766	0	0.00155834	0	-9.20544e-14	-1.37391e-07	0	0	0	0
67767	0	0.00157445	0	-1.4873e-13	-1.38605e-07	0	3.73268e-05	-7.55286e-05	0.000112856
67768	0	0.00159056	0	-4.821e-13	-1.39825e-07	0	0	0	0
67769	0	0.00160667	0	-4.63831e-13	-1.41051e-07	0	3.77105e-05	-7.62823e-05	0.000113995
67770	0	0.00162278	0	-1.9569e-13	-1.42284e-07	0	0	0	0
67771	0	0.00163889	0	-2.54664e-13	-1.43525e-07	0	3.81679e-05	-7.72881e-05	0.000115459
67772	0	0.001655	0	-8.30141e-13	-1.44775e-07	0	0	0	0
67773	0	0.00167111	0	-6.38851e-13	-1.46035e-07	0	3.87335e-05	-7.84218e-05	0.000117161
67774	0	0.00168722	0	-4.68314e-13	-1.47304e-07	0	0	0	0
67775	0	0.00170333	0	-6.79382e-16	-1.48582e-07	0	3.92286e-05	-7.95943e-05	0.000118832
67776	0	0.00171944	0	-1.4476e-12	-1.49871e-07	0	0	0	0
67777	0	0.00173556	0	5.27226e-13	-1.51163e-07	0	3.93744e-05	-8.00526e-05	0.000119506
67778	0	0.00175167	0	-4.42496e-13	-1.52453e-07	0	0	0	0
67779	0	0.00176778	0	1.86152e-12	-1.53723e-07	0	3.78002e-05	-7.77451e-05	0.000116211
67780	0	0.00178389	0	1.53969e-12	-1.5496e-07	0	0	0	0

## Sheet: goggle
NODE NR	X LOC	Y LOC	Z LOC	DX (UX)	DY (UY)	DZ (UZ)	tot mech strain X (EPTO)	tot mech strain Y (EPTO)	tot mech strain Z (EPTO)
1	0	0.0018	0	-2.80973e-11	-1.24335e-07	0	2.69971e-05	-5.07405e-05	7.77383e-05
144	0	-0.0027	0	-1.87347e-11	1.46178e-07	0	1.70261e-05	-3.58271e-05	5.3079e-05
218	0	-0.00168	0	3.49369e-13	5.66815e-08	0	-5.59679e-05	0.000115475	0.000171545
219	0	-0.00169545	0	-2.64395e-12	5.4941e-08	0	0	0	0
220	0	-0.00171091	0	3.35059e-13	5.3229e-08	0	-5.36832e-05	0.000108683	0.000162574
221	0	-0.00172636	0	-3.47781e-12	5.159e-08	0	0	0	0
222	0	-0.00174182	0	-2.98075e-12	5.00191e-08	0	-4.82553e-05	9.8555e-05	0.000147124
223	0	-0.00175727	0	-1.64223e-12	4.85529e-08	0	0	0	0
224	0	-0.00177273	0	-4.60894e-13	4.71971e-08	0	-4.03754e-05	8.26586e-05	0.000123234
225	0	-0.00178818	0	-4.69639e-12	4.60111e-08	0	0	0	0
226	0	-0.00180364	0	-2.82723e-12	4.49671e-08	0	-2.94454e-05	6.15924e-05	9.13872e-05
227	0	-0.00181909	0	-1.71101e-12	4.41199e-08	0	0	0	0
228	0	-0.00183455	0	-2.68699e-13	4.34538e-08	0	-1.62043e-05	3.502e-05	5.14618e-05
229	0	-0.00185	0	-5.30795e-12	4.30534e-08	0	0	0	0
230	0	-0.00186545	0	-1.01438e-12	4.28573e-08	0	-3.95645e-07	4.00252e-06	6.26302e-06
231	0	-0.00188091	0	-1.50603e-12	4.29449e-08	0	0	0	0
232	0	-0.00189636	0	2.18518e-12	4.32535e-08	0	1.70066e-05	-3.08928e-05	4.80528e-05
233	0	-0.00191182	0	-5.35709e-12	4.39176e-08	0	0	0	0
234	0	-0.00192727	0	1.92378e-12	4.47979e-08	0	3.58437e-05	-6.79858e-05	0.000104003
235	0	-0.00194273	0	-2.00497e-13	4.60378e-08	0	0	0	0
236	0	-0.00195818	0	1.19769e-12	4.74851e-08	0	5.49757e-05	-0.000105907	0.000160985
237	0	-0.00197363	0	-1.47369e-12	4.93299e-08	0	0	0	0
238	0	-0.00198909	0	-3.7648e-12	5.13794e-08	0	7.37735e-05	-0.000142598	0.000216617
239	0	-0.00200454	0	7.44333e-12	5.37545e-08	0	0	0	0
240	0	0.00093	0	2.45354e-13	-6.80263e-08	0	3.35326e-05	-6.89831e-05	0.000102523
380	0	0.000946111	0	-1.2885e-13	-6.91152e-08	0	0	0	0
381	0	0.000962222	0	9.80432e-14	-7.01997e-08	0	3.32844e-05	-6.71986e-05	0.000100483
382	0	0.000978333	0	4.056e-14	-7.12804e-08	0	0	0	0
383	0	0.000994444	0	-2.6369e-14	-7.23575e-08	0	3.30616e-05	-6.67457e-05	9.98073e-05
384	0	0.00101056	0	-2.36766e-14	-7.34311e-08	0	0	0	0
385	0	0.00102667	0	-1.23648e-15	-7.45011e-08	0	3.28412e-05	-6.63082e-05	9.91495e-05
386	0	0.00104278	0	3.81791e-15	-7.55676e-08	0	0	0	0
387	0	0.00105889	0	-6.48811e-15	-7.66306e-08	0	3.26268e-05	-6.58797e-05	9.85065e-05
388	0	0.001075	0	-1.67614e-14	-7.76903e-08	0	0	0	0
389	0	0.00109111	0	-1.37184e-14	-7.87466e-08	0	3.24181e-05	-6.54617e-05	9.78798e-05
390	0	0.00110722	0	-2.63151e-15	-7.97996e-08	0	0	0	0
391	0	0.00112333	0	-7.281e-15	-8.08494e-08	0	3.22156e-05	-6.50589e-05	9.72745e-05
392	0	0.00113944	0	-2.31058e-14	-8.18959e-08	0	0	0	0
393	0	0.00115555	0	-2.27219e-14	-8.29393e-08	0	3.20227e-05	-6.46717e-05	9.66944e-05
394	0	0.00117166	0	-4.7691e-15	-8.39796e-08	0	0	0	0
395	0	0.00118778	0	-1.1026e-14	-8.50171e-08	0	3.18389e-05	-6.43076e-05	9.61466e-05
396	0	0.00120389	0	-3.65065e-14	-8.60519e-08	0	0	0	0
3044	0	-0.000375	0	3.75932e-15	3.58179e-08	0	3.98783e-05	-8.35909e-05	0.00012347
3045	0	0.000921944	0	-1.43003e-13	-6.74593e-08	0	0	0	0
3046	0	0.000913889	0	-1.32887e-13	-6.68915e-08	0	3.36751e-05	-7.05448e-05	0.00010422
3047	0	0.000905833	0	-6.61676e-14	-6.63228e-08	0	0	0	0
3048	0	0.000897778	0	1.35435e-14	-6.5753e-08	0	3.37997e-05	-7.08116e-05	0.000104611
3049	0	0.000889722	0	1.5263e-14	-6.51821e-08	0	0	0	0
3050	0	0.000881667	0	1.68849e-15	-6.46101e-08	0	3.39421e-05	-7.10935e-05	0.000105037
3051	0	0.000873615	0	2.31194e-14	-6.40372e-08	0	0	0	0
3052	0	0.000865563	0	4.31115e-14	-6.34631e-08	0	3.40836e-05	-7.13805e-05	0.000105469
3053	0	0.000857507	0	4.46311e-14	-6.28876e-08	0	0	0	0
3054	0	0.000849451	0	4.10793e-14	-6.2311e-08	0	3.4228e-05	-7.1667e-05	0.000105901
3055	0	0.000841392	0	4.32955e-14	-6.1733e-08	0	0	0	0
3056	0	0.000833333	0	4.77334e-14	-6.11538e-08	0	3.43721e-05	-7.19547e-05	0.000106334
3057	0	0.00082528	0	4.50819e-14	-6.05739e-08	0	0	0	0
3058	0	0.000817226	0	3.96418e-14	-5.99928e-08	0	3.4517e-05	-7.22412e-05	0.000106764
3059	0	0.00080917	0	4.01754e-14	-5.94104e-08	0	0	0	0
3060	0	0.000801114	0	3.7259e-14	-5.88268e-08	0	3.46615e-05	-7.25282e-05	0.000107196
3061	0	0.000793057	0	3.43895e-14	-5.82421e-08	0	0	0	0
3062	0	0.000785	0	3.08343e-14	-5.76561e-08	0	3.48064e-05	-7.28156e-05	0.000107627
3063	0	0.000776945	0	2.81191e-14	-5.70691e-08	0	0	0	0
3064	0	0.000768889	0	2.61945e-14	-5.6481e-08	0	3.49509e-05	-7.31024e-05	0.000108058
3065	0	0.000760833	0	1.94886e-14	-5.58916e-08	0	0	0	0
3066	0	0.000752777	0	1.45869e-14	-5.53011e-08	0	3.50956e-05	-7.33883e-05	0.000108487
3067	0	0.000744722	0	7.58557e-15	-5.47096e-08	0	0	0	0
3068	0	0.000736667	0	3.8248e-15	-5.41169e-08	0	3.52399e-05	-7.36734e-05	0.000108914
3069	0	0.000728609	0	3.5896e-15	-5.35228e-08	0	0	0	0
3070	0	0.000720552	0	3.0048e-15	-5.29276e-08	0	3.53827e-05	-7.39574e-05	0.000109341
3071	0	0.000712496	0	3.36516e-15	-5.23314e-08	0	0	0	0
3072	0	0.000704439	0	3.1908e-15	-5.1734e-08	0	3.55245e-05	-7.42401e-05	0.000109765
3073	0	0.000696386	0	2.82377e-15	-5.11357e-08	0	0	0	0
3074	0	0.000688333	0	2.08354e-15	-5.05363e-08	0	3.56657e-05	-7.45214e-05	0.000110188
3075	0	0.000680276	0	1.97888e-15	-4.99354e-08	0	0	0	0
3076	0	0.000672219	0	1.32991e-15	-4.93335e-08	0	3.5806e-05	-7.48009e-05	0.000110607
3077	0	0.000664165	0	1.51347e-15	-4.87306e-08	0	0	0	0
3078	0	0.000656111	0	1.60416e-15	-4.81266e-08	0	3.5945e-05	-7.50783e-05	0.000111024
3079	0	0.000648055	0	6.92529e-16	-4.75214e-08	0	0	0	0
3080	0	0.00064	0	7.50031e-16	-4.69151e-08	0	3.60833e-05	-7.53544e-05	0.000111438
3081	0	0.000631945	0	1.33874e-15	-4.63077e-08	0	0	0	0
3082	0	0.000623891	0	1.25969e-15	-4.56992e-08	0	3.62204e-05	-7.56286e-05	0.000111849
3083	0	0.000615834	0	1.48277e-15	-4.50895e-08	0	0	0	0
3084	0	0.000607778	0	1.36348e-15	-4.44787e-08	0	3.63564e-05	-7.59006e-05	0.000112257
3085	0	0.000599722	0	5.82837e-16	-4.38668e-08	0	0	0	0
3086	0	0.000591667	0	3.74448e-16	-4.32538e-08	0	3.64915e-05	-7.61707e-05	0.000112662
3087	0	0.00058361	0	3.37635e-16	-4.26397e-08	0	0	0	0
3088	0	0.000575553	0	1.01101e-16	-4.20245e-08	0	3.66253e-05	-7.64386e-05	0.000113064
3089	0	0.000567497	0	2.1071e-16	-4.14083e-08	0	0	0	0
3090	0	0.000559441	0	3.07827e-16	-4.0791e-08	0	3.67577e-05	-7.6704e-05	0.000113462
3091	0	0.000551387	0	2.03764e-16	-4.01728e-08	0	0	0	0
3092	0	0.000543333	0	2.57842e-16	-3.95536e-08	0	3.68888e-05	-7.6967e-05	0.000113856
3093	0	0.000535277	0	4.37354e-16	-3.89331e-08	0	0	0	0
3094	0	0.00052722	0	6.79383e-17	-3.83115e-08	0	3.70184e-05	-7.72272e-05	0.000114246
3095	0	0.000519166	0	1.53478e-16	-3.76891e-08	0	0	0	0
3096	0	0.000511112	0	2.05415e-16	-3.70657e-08	0	3.71464e-05	-7.74845e-05	0.000114631
3097	0	0.000503056	0	2.45764e-16	-3.6441e-08	0	0	0	0
3098	0	-0.000383056	0	3.61109e-15	3.6491e-08	0	0	0	0
3099	0	-0.000391111	0	3.78731e-15	3.71634e-08	0	3.97872e-05	-8.3435e-05	0.000123223
3100	0	-0.000399167	0	3.99209e-15	3.78352e-08	0	0	0	0
3101	0	-0.000407222	0	3.75057e-15	3.85062e-08	0	3.96867e-05	-8.32609e-05	0.000122948
3102	0	-0.000415278	0	4.20855e-15	3.91766e-08	0	0	0	0
3103	0	-0.000423333	0	4.07099e-15	3.98461e-08	0	3.95762e-05	-8.30677e-05	0.000122645
3104	0	-0.000431385	0	4.42827e-15	4.05145e-08	0	0	0	0
3105	0	-0.000439437	0	4.47284e-15	4.11821e-08	0	3.94554e-05	-8.28544e-05	0.000122311
3106	0	-0.000447493	0	4.5131e-15	4.18491e-08	0	0	0	0
3107	0	-0.000455549	0	4.83231e-15	4.25152e-08	0	3.93237e-05	-8.26198e-05	0.000121944
3108	0	-0.000463608	0	4.89452e-15	4.31805e-08	0	0	0	0
3109	0	-0.000471667	0	5.16802e-15	4.38448e-08	0	3.91804e-05	-8.2363e-05	0.000121544
3110	0	-0.00047972	0	5.23885e-15	4.45075e-08	0	0	0	0
3111	0	-0.000487774	0	5.56851e-15	4.51692e-08	0	3.90253e-05	-8.20828e-05	0.000121109
3112	0	-0.00049583	0	5.76354e-15	4.58299e-08	0	0	0	0
3113	0	-0.000503886	0	6.18344e-15	4.64893e-08	0	3.88574e-05	-8.17781e-05	0.000120637
3114	0	-0.000511943	0	5.88739e-15	4.71476e-08	0	0	0	0
3115	0	-0.00052	0	6.3244e-15	4.78045e-08	0	3.86764e-05	-8.14474e-05	0.000120125
3116	0	-0.000528055	0	5.908e-15	4.84599e-08	0	0	0	0
3117	0	-0.000536111	0	5.63661e-15	4.91138e-08	0	3.84816e-05	-8.10894e-05	0.000119572
3118	0	-0.000544167	0	5.87337e-15	4.97663e-08	0	0	0	0
3119	0	-0.000552223	0	5.78782e-15	5.04173e-08	0	3.8272e-05	-8.0703e-05	0.000118976
3120	0	-0.000560278	0	6.35983e-15	5.10666e-08	0	0	0	0
3121	0	-0.000568333	0	6.81396e-15	5.17141e-08	0	3.80468e-05	-8.02861e-05	0.000118334
3122	0	-0.000576391	0	7.91741e-15	5.23602e-08	0	0	0	0
3123	0	-0.000584448	0	8.07364e-15	5.30044e-08	0	3.78053e-05	-7.98369e-05	0.000117644
3124	0	-0.000592504	0	8.5478e-15	5.36466e-08	0	0	0	0
3125	0	-0.000600561	0	9.11616e-15	5.4287e-08	0	3.75466e-05	-7.9354e-05	0.000116902
3126	0	-0.000608614	0	8.77916e-15	5.4925e-08	0	0	0	0
3127	0	-0.000616667	0	9.53299e-15	5.5561e-08	0	3.727e-05	-7.88357e-05	0.000116107
3128	0	-0.000624724	0	1.01472e-14	5.61951e-08	0	0	0	0
3129	0	-0.000632781	0	1.06596e-14	5.6827e-08	0	3.69743e-05	-7.82797e-05	0.000115256
3130	0	-0.000640835	0	1.14767e-14	5.74563e-08	0	0	0	0
3131	0	-0.000648889	0	1.16459e-14	5.80832e-08	0	3.66586e-05	-7.76841e-05	0.000114345
3132	0	-0.000656945	0	1.18631e-14	5.87078e-08	0	0	0	0
3133	0	-0.000665	0	1.1884e-14	5.93298e-08	0	3.6322e-05	-7.7047e-05	0.000113371
3134	0	-0.000673055	0	1.23099e-14	5.99491e-08	0	0	0	0
3135	0	-0.00068111	0	1.29338e-14	6.05656e-08	0	3.5963e-05	-7.63658e-05	0.000112331
3136	0	-0.000689166	0	1.34378e-14	6.11795e-08	0	0	0	0
3137	0	-0.000697222	0	1.4051e-14	6.17904e-08	0	3.55806e-05	-7.56379e-05	0.000111221
3138	0	-0.000705278	0	1.37277e-14	6.23982e-08	0	0	0	0
3139	0	-0.000713333	0	1.46641e-14	6.3003e-08	0	3.51737e-05	-7.48613e-05	0.000110037
3140	0	-0.00072139	0	1.39761e-14	6.36045e-08	0	0	0	0
3141	0	-0.000729447	0	1.49893e-14	6.42028e-08	0	3.47409e-05	-7.40332e-05	0.000108777
3142	0	-0.000737503	0	1.53101e-14	6.47975e-08	0	0	0	0
3143	0	-0.000745559	0	1.55162e-14	6.53887e-08	0	3.4281e-05	-7.31509e-05	0.000107435
3144	0	-0.000753613	0	1.65117e-14	6.59761e-08	0	0	0	0
3145	0	-0.000761667	0	1.66965e-14	6.65597e-08	0	3.37923e-05	-7.22113e-05	0.000106007
3146	0	-0.000769723	0	1.76268e-14	6.71395e-08	0	0	0	0
3147	0	-0.00077778	0	1.8265e-14	6.77154e-08	0	3.32732e-05	-7.1211e-05	0.000104488
3148	0	-0.000785834	0	1.88804e-14	6.82869e-08	0	0	0	0
3149	0	-0.000793888	0	1.92195e-14	6.88542e-08	0	3.27225e-05	-7.01472e-05	0.000102873
3150	0	-0.000801944	0	2.02726e-14	6.94171e-08	0	0	0	0
5980	0	-0.002704	0	1.80441e-11	1.46127e-07	0	3.08569e-06	-8.71202e-06	1.28719e-05
5981	0	-0.00270067	0	-1.86625e-11	1.46153e-07	0	0	0	0
6136	0	0.001814	0	-1.34044e-11	-1.24839e-07	0	1.85391e-05	-3.3064e-05	5.16346e-05
6202	0	0.00180233	0	-2.97366e-11	-1.24435e-07	0	0	0	0
28731	0	-0.00202	0	-1.31525e-11	5.63662e-08	0	9.10675e-05	-0.000176167	0.000267612
28732	0	-0.00203545	0	1.00608e-11	5.92135e-08	0	0	0	0
28733	0	-0.00205091	0	-2.68826e-11	6.23888e-08	0	0.000106031	-0.000204818	0.00031139
28734	0	-0.00206637	0	2.33151e-11	6.55547e-08	0	0	0	0
28735	0	-0.00208182	0	-4.68715e-11	6.92191e-08	0	0.000117721	-0.000226819	0.000345221
28736	0	-0.00209728	0	3.13476e-11	7.25701e-08	0	0	0	0
28737	0	-0.00211273	0	-7.11025e-11	7.6697e-08	0	0.00012561	-0.000241198	0.000367635
28738	0	-0.00212818	0	4.83045e-11	8.00253e-08	0	0	0	0
28739	0	-0.00214364	0	-1.02457e-10	8.45157e-08	0	0.000129299	-0.000246986	0.000377066
28740	0	-0.00215909	0	6.04835e-11	8.76477e-08	0	0	0	0
28741	0	-0.00217455	0	-1.29577e-10	9.2447e-08	0	0.000128427	-0.00024474	0.000374078
28742	0	-0.00219	0	7.70354e-11	9.52014e-08	0	0	0	0
28743	0	-0.00220545	0	-1.56423e-10	1.00214e-07	0	0.000123583	-0.000234711	0.000359064
28744	0	-0.00222091	0	8.47528e-11	1.02439e-07	0	0	0	0
28745	0	-0.00223636	0	-1.72309e-10	1.0756e-07	0	0.000115204	-0.000218532	0.000334271
28746	0	-0.00225182	0	8.96404e-11	1.09168e-07	0	0	0	0
28747	0	-0.00226727	0	-1.69175e-10	1.14249e-07	0	0.000103583	-0.000197785	0.000301829
28748	0	-0.00228272	0	8.19831e-11	1.15261e-07	0	0	0	0
28749	0	-0.00229818	0	-1.51813e-10	1.20178e-07	0	9.01637e-05	-0.000173932	0.000264289
28750	0	-0.00231363	0	7.09621e-11	1.20622e-07	0	0	0	0
28751	0	-0.00232909	0	-1.24696e-10	1.25191e-07	0	7.61065e-05	-0.000148813	0.000224967
28752	0	-0.00234454	0	5.10042e-11	1.25205e-07	0	0	0	0
28753	0	0.00122	0	-3.4323e-14	-8.70839e-08	0	3.16698e-05	-6.39674e-05	9.56373e-05
28754	0	0.00123611	0	-1.03887e-14	-8.8113e-08	0	0	0	0
28755	0	0.00125222	0	-1.68219e-14	-8.91397e-08	0	3.15142e-05	-6.36612e-05	9.51753e-05
28756	0	0.00126833	0	-5.31894e-14	-9.01642e-08	0	0	0	0
28757	0	0.00128444	0	-5.01695e-14	-9.11866e-08	0	3.13788e-05	-6.33879e-05	9.47668e-05
28758	0	0.00130055	0	-1.21261e-14	-9.22069e-08	0	0	0	0
28759	0	0.00131667	0	-2.37562e-14	-9.32254e-08	0	3.12618e-05	-6.31613e-05	9.44231e-05
28760	0	0.00133278	0	-7.68596e-14	-9.42422e-08	0	0	0	0
28761	0	0.00134889	0	-7.15381e-14	-9.52575e-08	0	3.1173e-05	-6.29802e-05	9.41532e-05
28762	0	0.001365	0	-1.64681e-14	-9.62716e-08	0	0	0	0
28763	0	0.00138111	0	-3.237e-14	-9.72848e-08	0	3.11091e-05	-6.2864e-05	9.39731e-05
28764	0	0.00139722	0	-1.11615e-13	-9.82973e-08	0	0	0	0
28765	0	0.00141333	0	-1.06336e-13	-9.93095e-08	0	3.10848e-05	-6.28097e-05	9.38946e-05
28766	0	0.00142945	0	-2.42424e-14	-1.00321e-07	0	0	0	0
28767	0	0.00144556	0	-4.7232e-14	-1.01334e-07	0	3.10939e-05	-6.28466e-05	9.39406e-05
28768	0	0.00146167	0	-1.67811e-13	-1.02347e-07	0	0	0	0
28769	0	0.00147778	0	-1.60212e-13	-1.03361e-07	0	3.1159e-05	-6.29681e-05	9.41272e-05
28770	0	0.00149389	0	-3.6647e-14	-1.04376e-07	0	0	0	0
28873	0	-0.00270133	0	-1.7671e-11	1.46127e-07	0	1.15823e-05	-2.08677e-05	3.27809e-05
28874	0	-0.002702	0	-1.97326e-11	1.46179e-07	0	0	0	0
28875	0	0.00180467	0	-2.7616e-11	-1.24529e-07	0	2.34674e-05	-4.1177e-05	6.46449e-05
28876	0	0.001807	0	-3.15938e-11	-1.24622e-07	0	0	0	0
28877	0	0.000495	0	5.80553e-16	-3.58153e-08	0	3.72729e-05	-7.77391e-05	0.000115012
28878	0	0.000486946	0	1.37817e-15	-3.51888e-08	0	0	0	0
28879	0	0.000478892	0	1.07186e-15	-3.45613e-08	0	3.73977e-05	-7.79905e-05	0.000115389
28880	0	0.000470836	0	1.35792e-15	-3.39325e-08	0	0	0	0
28881	0	0.00046278	0	1.1136e-15	-3.33028e-08	0	3.75208e-05	-7.82386e-05	0.00011576
28882	0	0.000454723	0	7.69659e-16	-3.26721e-08	0	0	0	0
28883	0	0.000446667	0	9.23718e-16	-3.20403e-08	0	3.76423e-05	-7.84839e-05	0.000116126
28884	0	0.000438611	0	1.65948e-15	-3.14077e-08	0	0	0	0
28885	0	0.000430555	0	1.67611e-15	-3.0774e-08	0	3.7762e-05	-7.87258e-05	0.000116488
28886	0	0.000422499	0	1.78685e-15	-3.01394e-08	0	0	0	0
28887	0	0.000414442	0	1.68361e-15	-2.95038e-08	0	3.78797e-05	-7.89641e-05	0.000116844
28888	0	0.000406388	0	1.19018e-15	-2.88673e-08	0	0	0	0
28889	0	0.000398333	0	1.40366e-15	-2.823e-08	0	3.79957e-05	-7.91991e-05	0.000117195
28890	0	0.000390278	0	2.47882e-15	-2.75915e-08	0	0	0	0
28891	0	0.000382222	0	2.96395e-15	-2.69522e-08	0	3.81096e-05	-7.94305e-05	0.000117541
28892	0	0.000374168	0	3.12935e-15	-2.63121e-08	0	0	0	0
28893	0	0.000366114	0	2.84474e-15	-2.5671e-08	0	3.82216e-05	-7.9658e-05	0.00011788
28894	0	0.000358057	0	1.87058e-15	-2.50288e-08	0	0	0	0
28895	0	0.00035	0	1.41575e-15	-2.43857e-08	0	3.83318e-05	-7.9882e-05	0.000118214
28896	0	0.000341947	0	2.4752e-15	-2.3742e-08	0	0	0	0
28897	0	0.000333893	0	2.84879e-15	-2.30974e-08	0	3.84395e-05	-8.0102e-05	0.000118542
28898	0	0.000325837	0	2.38405e-15	-2.24517e-08	0	0	0	0
28899	0	0.000317781	0	1.67667e-15	-2.18051e-08	0	3.85453e-05	-8.03179e-05	0.000118864
28900	0	0.000309724	0	1.16172e-15	-2.11576e-08	0	0	0	0
28901	0	0.000301667	0	6.87969e-16	-2.05092e-08	0	3.86491e-05	-8.053e-05	0.000119179
28902	0	0.000293611	0	1.05552e-15	-1.98602e-08	0	0	0	0
28903	0	0.000285556	0	1.08874e-15	-1.92102e-08	0	3.87504e-05	-8.07379e-05	0.000119489
28904	0	0.0002775	0	5.27099e-16	-1.85594e-08	0	0	0	0
28905	0	0.000269444	0	2.38102e-16	-1.79078e-08	0	3.88497e-05	-8.09416e-05	0.000119791
28906	0	0.000261389	0	3.57869e-16	-1.72554e-08	0	0	0	0
28907	0	0.000253333	0	4.9396e-16	-1.66023e-08	0	3.89463e-05	-8.11408e-05	0.000120087
28908	0	0.000245276	0	2.44697e-16	-1.59482e-08	0	0	0	0
28909	0	0.000237219	0	7.92795e-17	-1.52932e-08	0	3.90405e-05	-8.13354e-05	0.000120376
28910	0	0.000229163	0	9.11184e-18	-1.46377e-08	0	0	0	0
28911	0	0.000221107	0	3.84242e-17	-1.39813e-08	0	3.91321e-05	-8.15252e-05	0.000120657
28912	0	0.000213053	0	2.00938e-16	-1.33244e-08	0	0	0	0
28913	0	0.000205	0	3.58895e-16	-1.26668e-08	0	3.92211e-05	-8.17101e-05	0.000120931
28914	0	0.000196945	0	3.80099e-16	-1.20083e-08	0	0	0	0
28915	0	0.00018889	0	3.12926e-16	-1.13491e-08	0	3.93075e-05	-8.18902e-05	0.000121198
28916	0	0.000180839	0	2.88751e-16	-1.06894e-08	0	0	0	0
28917	0	0.000172787	0	3.43672e-16	-1.0029e-08	0	3.93911e-05	-8.20652e-05	0.000121456
28918	0	0.000164727	0	4.18386e-16	-9.36727e-09	0	0	0	0
28919	0	0.000156667	0	5.45115e-16	-8.70482e-09	0	3.9472e-05	-8.22351e-05	0.000121707
28920	0	0.000148617	0	5.94683e-16	-8.04252e-09	0	0	0	0
28921	0	-0.00081	0	2.06684e-14	6.99756e-08	0	3.21382e-05	-6.90161e-05	0.000101158
28922	0	-0.000818054	0	1.91586e-14	7.05291e-08	0	0	0	0
28923	0	-0.000826108	0	2.03546e-14	7.10779e-08	0	3.1519e-05	-6.78148e-05	9.93373e-05
28924	0	-0.000834164	0	2.20841e-14	7.16218e-08	0	0	0	0
28925	0	-0.00084222	0	2.48779e-14	7.21606e-08	0	3.0862e-05	-6.65387e-05	9.74053e-05
28926	0	-0.000850277	0	2.87619e-14	7.26941e-08	0	0	0	0
28927	0	-0.000858333	0	3.08405e-14	7.32222e-08	0	3.01656e-05	-6.51831e-05	9.53544e-05
28928	0	-0.000866389	0	3.03942e-14	7.37446e-08	0	0	0	0
28929	0	-0.000874445	0	3.09399e-14	7.42612e-08	0	2.94291e-05	-6.37453e-05	9.31801e-05
28930	0	-0.000882501	0	3.26595e-14	7.47719e-08	0	0	0	0
28931	0	-0.000890558	0	3.44784e-14	7.52764e-08	0	2.86497e-05	-6.22223e-05	9.08783e-05
28932	0	-0.000898612	0	3.50573e-14	7.57746e-08	0	0	0	0
28933	0	-0.000906667	0	3.67658e-14	7.62662e-08	0	2.78255e-05	-6.06077e-05	8.844e-05
28934	0	-0.000914722	0	3.82346e-14	7.67512e-08	0	0	0	0
28935	0	-0.000922778	0	4.10037e-14	7.72294e-08	0	2.69542e-05	-5.88987e-05	8.58605e-05
28936	0	-0.000930832	0	4.35354e-14	7.77004e-08	0	0	0	0
28937	0	-0.000938886	0	4.48588e-14	7.81641e-08	0	2.6034e-05	-5.70899e-05	8.3132e-05
28938	0	-0.000946943	0	4.38925e-14	7.86205e-08	0	0	0	0
28939	0	-0.000955	0	4.367e-14	7.90692e-08	0	2.50628e-05	-5.51767e-05	8.02475e-05
28940	0	-0.000963053	0	4.67784e-14	7.95097e-08	0	0	0	0
28941	0	-0.000971107	0	5.19537e-14	7.99422e-08	0	2.40372e-05	-5.31549e-05	7.72015e-05
28942	0	-0.000979163	0	5.46741e-14	8.03664e-08	0	0	0	0
28943	0	-0.000987219	0	5.57783e-14	8.0782e-08	0	2.2956e-05	-5.10188e-05	7.39849e-05
28944	0	-0.000995276	0	5.46934e-14	8.11888e-08	0	0	0	0
28945	0	-0.00100333	0	5.30929e-14	8.15866e-08	0	2.18172e-05	-4.87635e-05	7.05902e-05
28946	0	-0.00101139	0	5.41556e-14	8.19749e-08	0	0	0	0
28947	0	-0.00101944	0	5.82801e-14	8.23537e-08	0	2.06168e-05	-4.63844e-05	6.70116e-05
28948	0	-0.0010275	0	6.1221e-14	8.27226e-08	0	0	0	0
28949	0	-0.00103556	0	6.14269e-14	8.30815e-08	0	1.93537e-05	-4.38765e-05	6.32415e-05
28950	0	-0.00104361	0	6.2449e-14	8.34299e-08	0	0	0	0
28951	0	-0.00105167	0	5.89466e-14	8.37677e-08	0	1.80259e-05	-4.12341e-05	5.92708e-05
28952	0	-0.00105972	0	5.76903e-14	8.40947e-08	0	0	0	0
28953	0	-0.00106778	0	5.91832e-14	8.44105e-08	0	1.66297e-05	-3.8452e-05	5.50923e-05
28954	0	-0.00107584	0	5.73785e-14	8.47147e-08	0	0	0	0
28955	0	-0.00108389	0	6.07397e-14	8.50072e-08	0	1.51635e-05	-3.55262e-05	5.07011e-05
28956	0	-0.00109195	0	6.43669e-14	8.52874e-08	0	0	0	0
28957	0	-0.0011	0	6.89383e-14	8.55553e-08	0	1.36244e-05	-3.24515e-05	4.60898e-05
28958	0	-0.00110805	0	7.84435e-14	8.58106e-08	0	0	0	0
28959	0	-0.00111611	0	8.45984e-14	8.60529e-08	0	1.20099e-05	-2.92226e-05	4.12502e-05
28960	0	-0.00112416	0	8.94731e-14	8.62817e-08	0	0	0	0
28961	0	-0.00113221	0	8.90927e-14	8.6497e-08	0	1.03209e-05	-2.58357e-05	3.61759e-05
28962	0	-0.00114027	0	8.58299e-14	8.66985e-08	0	0	0	0
28963	0	-0.00114833	0	7.79057e-14	8.68857e-08	0	8.55579e-06	-2.22872e-05	3.08613e-05
28964	0	-0.00115638	0	7.21946e-14	8.70581e-08	0	0	0	0
28965	0	0.000140566	0	5.92065e-16	-7.37956e-09	0	3.955e-05	-8.23996e-05	0.00012195
28966	0	0.000132508	0	6.18524e-16	-6.71527e-09	0	0	0	0
28967	0	0.00012445	0	6.20314e-16	-6.05033e-09	0	3.96251e-05	-8.25588e-05	0.000122184
28968	0	0.000116391	0	6.60914e-16	-5.38479e-09	0	0	0	0
28969	0	0.000108333	0	6.79785e-16	-4.71862e-09	0	3.96972e-05	-8.27123e-05	0.00012241
28970	0	0.000100277	0	7.56077e-16	-4.05199e-09	0	0	0	0
28971	0	9.22204e-05	0	7.52569e-16	-3.38477e-09	0	3.97663e-05	-8.28601e-05	0.000122627
28972	0	8.41643e-05	0	7.39679e-16	-2.71698e-09	0	0	0	0
28973	0	7.61081e-05	0	8.53474e-16	-2.04862e-09	0	3.98321e-05	-8.3002e-05	0.000122834
28974	0	6.8054e-05	0	7.96729e-16	-1.37987e-09	0	0	0	0
28975	0	-0.00116443	0	6.86798e-14	8.72155e-08	0	6.71328e-06	-1.85774e-05	2.53099e-05
28976	0	-0.00117249	0	6.92932e-14	8.73579e-08	0	0	0	0
28977	0	-0.00118055	0	7.08463e-14	8.74846e-08	0	4.78881e-06	-1.46994e-05	1.95159e-05
28978	0	-0.00118861	0	7.28958e-14	8.75953e-08	0	0	0	0
28979	0	-0.00119667	0	6.95941e-14	8.76897e-08	0	2.78399e-06	-1.06507e-05	1.34793e-05
28980	0	-0.00120472	0	5.52507e-14	8.77674e-08	0	0	0	0
28981	0	-0.00121278	0	4.87031e-14	8.78282e-08	0	7.0241e-07	-6.43619e-06	7.23054e-06
28982	0	-0.00122084	0	4.11667e-14	8.78716e-08	0	0	0	0
28983	0	-0.00122889	0	4.30598e-14	8.78974e-08	0	-1.46043e-06	-2.05215e-06	1.33109e-06
28984	0	-0.00123695	0	5.75117e-14	8.79051e-08	0	0	0	0
67495	0	-0.001245	0	5.88266e-14	8.78945e-08	0	-3.7061e-06	2.5029e-06	6.33282e-06
67496	0	-0.00125306	0	4.80521e-14	8.78651e-08	0	0	0	0
67497	0	-0.00126111	0	4.11607e-14	8.78167e-08	0	-6.02378e-06	7.22024e-06	1.3308e-05
67498	0	-0.00126917	0	4.32507e-14	8.7749e-08	0	0	0	0
67499	0	-0.00127722	0	4.54447e-14	8.76615e-08	0	-8.41583e-06	1.20961e-05	2.05564e-05
67500	0	-0.00128528	0	3.8288e-14	8.7554e-08	0	0	0	0
67501	0	-0.00129333	0	3.14409e-14	8.74262e-08	0	-1.08805e-05	1.71328e-05	2.80484e-05
67502	0	-0.00130139	0	4.69757e-15	8.72778e-08	0	0	0	0
67503	0	-0.00130944	0	3.04203e-15	8.71084e-08	0	-1.34066e-05	2.23124e-05	3.57479e-05
67506	0	-0.0013175	0	1.11728e-14	8.69178e-08	0	0	0	0
67507	0	6e-05	0	1.14965e-15	-7.10586e-10	0	3.98946e-05	-8.31378e-05	0.000123033
67508	0	5.19438e-05	0	1.43867e-15	-4.05817e-11	0	0	0	0
67509	0	4.38876e-05	0	1.71432e-15	6.29945e-10	0	3.99538e-05	-8.32673e-05	0.000123222
67510	0	3.58336e-05	0	1.85427e-15	1.3008e-09	0	0	0	0
67511	0	2.77796e-05	0	1.6248e-15	1.97215e-09	0	4.00096e-05	-8.33904e-05	0.0001234
67512	0	1.97231e-05	0	1.39505e-15	2.64418e-09	0	0	0	0
67513	0	1.16667e-05	0	1.09785e-15	3.31669e-09	0	4.00619e-05	-8.3507e-05	0.000123569
67514	0	3.61288e-06	0	1.12728e-15	3.98943e-09	0	0	0	0
67515	0	-4.4409e-06	0	1.25515e-15	4.66261e-09	0	4.01106e-05	-8.36168e-05	0.000123728
67516	0	-1.24971e-05	0	1.16912e-15	5.33643e-09	0	0	0	0
67517	0	-0.00132555	0	2.00291e-14	8.67056e-08	0	-1.6004e-05	2.76378e-05	4.36664e-05
67518	0	-0.00133361	0	2.03177e-14	8.64717e-08	0	0	0	0
67519	0	-0.00134167	0	2.27237e-15	8.62156e-08	0	-1.86548e-05	3.30951e-05	5.17716e-05
67520	0	-0.00134972	0	1.19435e-14	8.59374e-08	0	0	0	0
67521	0	-0.00135778	0	-5.04972e-15	8.56366e-08	0	-2.13547e-05	3.86687e-05	6.00428e-05
67522	0	-0.00136583	0	1.89495e-14	8.53131e-08	0	0	0	0
67523	0	-0.00137389	0	-2.02856e-15	8.49667e-08	0	-2.41004e-05	4.43479e-05	6.84658e-05
67524	0	-0.00138195	0	2.37061e-14	8.45971e-08	0	0	0	0
67525	0	-0.00139	0	1.52393e-14	8.42046e-08	0	-2.68744e-05	5.01007e-05	7.69915e-05
67526	0	-0.00139806	0	3.63584e-14	8.37884e-08	0	0	0	0
67527	0	-0.00140611	0	3.22963e-14	8.3349e-08	0	-2.96565e-05	5.58951e-05	8.55674e-05
67528	0	-0.00141416	0	9.36725e-15	8.28861e-08	0	0	0	0
67529	0	-0.00142222	0	9.61562e-15	8.23997e-08	0	-3.24295e-05	6.17092e-05	9.41535e-05
67530	0	-0.00143028	0	2.29615e-14	8.18896e-08	0	0	0	0
67531	0	-0.00143833	0	4.82909e-14	8.13561e-08	0	-3.51992e-05	6.75196e-05	0.000102733
67532	0	-0.00144639	0	2.13019e-14	8.07993e-08	0	0	0	0
67533	0	-0.00145444	0	3.77206e-14	8.02193e-08	0	-3.79284e-05	7.32912e-05	0.000111233
67534	0	-0.0014625	0	6.19241e-14	7.96158e-08	0	0	0	0
67535	0	-0.00147055	0	1.05799e-13	7.89893e-08	0	-4.06092e-05	7.89736e-05	0.000119596
67536	0	-0.00147861	0	3.58024e-14	7.83402e-08	0	0	0	0
67537	0	-0.00148667	0	5.07853e-14	7.76684e-08	0	-4.31973e-05	8.4539e-05	0.000127749
67538	0	-0.00149472	0	1.36205e-13	7.69748e-08	0	0	0	0
67539	0	-0.00150278	0	1.58931e-13	7.62594e-08	0	-4.57027e-05	8.99152e-05	0.000135631
67540	0	-0.00151083	0	5.66984e-14	7.55228e-08	0	0	0	0
67541	0	-0.00151889	0	4.29925e-14	7.47654e-08	0	-4.80508e-05	9.50795e-05	0.000143143
67542	0	-0.00152694	0	4.23226e-13	7.39873e-08	0	0	0	0
67543	0	-0.001535	0	6.45943e-13	7.31897e-08	0	-5.03093e-05	9.99065e-05	0.000150231
67544	0	-0.00154306	0	4.35132e-13	7.2374e-08	0	0	0	0
67545	0	-0.00155111	0	3.74133e-13	7.15396e-08	0	-5.22604e-05	0.000104414	0.000156691
67546	0	-0.00155917	0	1.03979e-12	7.06875e-08	0	0	0	0
67547	0	-0.00156723	0	1.28125e-12	6.98192e-08	0	-5.40949e-05	0.000108425	0.000162541
67548	0	-0.00157528	0	6.80246e-13	6.89374e-08	0	0	0	0
67549	0	-0.00158333	0	3.46956e-13	6.80413e-08	0	-5.5479e-05	0.000112006	0.000167504
67550	0	-0.00159139	0	1.55468e-12	6.7129e-08	0	0	0	0
67551	0	-0.00159945	0	2.07392e-12	6.6206e-08	0	-5.67962e-05	0.000114905	0.000171726
67552	0	-0.0016075	0	7.97202e-13	6.52759e-08	0	0	0	0
67553	0	-0.00161555	0	5.9092e-14	6.43361e-08	0	-5.74479e-05	0.000117301	0.000174768
67554	0	-0.00162361	0	1.35662e-12	6.33837e-08	0	0	0	0
67555	0	-0.00163167	0	2.19476e-12	6.24265e-08	0	-5.80127e-05	0.000118703	0.00017674
67556	0	-0.00163972	0	-3.83599e-13	6.14727e-08	0	0	0	0
67557	0	-0.00164778	0	-1.68687e-12	6.05134e-08	0	-5.77111e-05	0.000119577	0.000177416
67558	0	-0.00165583	0	-5.76579e-13	5.95461e-08	0	0	0	0
67559	0	-0.00166389	0	1.62929e-13	5.85805e-08	0	-5.72771e-05	0.000119096	0.000176462
67560	0	-0.00167194	0	-2.03894e-12	5.76291e-08	0	0	0	0
67561	0	-2.05533e-05	0	1.24164e-15	6.01065e-09	0	4.01555e-05	-8.37196e-05	0.000123875
67562	0	-2.861e-05	0	1.08975e-15	6.68532e-09	0	0	0	0
67563	0	-3.66667e-05	0	8.25245e-16	7.36037e-09	0	4.01966e-05	-8.38151e-05	0.000124012
67564	0	-4.47224e-05	0	1.03128e-15	8.03572e-09	0	0	0	0
67565	0	-5.27781e-05	0	9.61649e-16	8.71142e-09	0	4.02337e-05	-8.39033e-05	0.000124137
67566	0	-6.08343e-05	0	9.83988e-16	9.38749e-09	0	0	0	0
67567	0	-6.88905e-05	0	1.01763e-15	1.00639e-08	0	4.02667e-05	-8.39839e-05	0.000124251
67568	0	-7.69453e-05	0	1.06026e-15	1.07405e-08	0	0	0	0
67569	0	-8.5e-05	0	8.06044e-16	1.14174e-08	0	4.02955e-05	-8.40564e-05	0.000124352
67570	0	-9.30555e-05	0	9.21652e-16	1.20946e-08	0	0	0	0
67571	0	-0.000101111	0	7.64454e-16	1.27721e-08	0	4.03199e-05	-8.41208e-05	0.000124441
67572	0	-0.000109165	0	8.36178e-16	1.34497e-08	0	0	0	0
67573	0	-0.000117219	0	1.02382e-15	1.41275e-08	0	4.03398e-05	-8.41767e-05	0.000124517
67574	0	-0.000125276	0	9.98385e-16	1.48058e-08	0	0	0	0
67575	0	-0.000133333	0	1.20388e-15	1.54843e-08	0	4.0355e-05	-8.42237e-05	0.000124579
67576	0	-0.000141386	0	1.12175e-15	1.61626e-08	0	0	0	0
67577	0	-0.000149439	0	1.00773e-15	1.68411e-08	0	4.03653e-05	-8.42615e-05	0.000124627
67578	0	-0.000157496	0	1.11615e-15	1.75199e-08	0	0	0	0
67579	0	-0.000165552	0	1.20327e-15	1.81989e-08	0	4.03706e-05	-8.42899e-05	0.000124661
67580	0	-0.000173609	0	1.15925e-15	1.88781e-08	0	0	0	0
67581	0	-0.000181667	0	1.41037e-15	1.95573e-08	0	4.03707e-05	-8.43085e-05	0.000124679
67582	0	-0.000189722	0	1.2222e-15	2.02364e-08	0	0	0	0
67583	0	-0.000197777	0	9.90818e-16	2.09155e-08	0	4.03654e-05	-8.43167e-05	0.000124682
67584	0	-0.000205833	0	1.2132e-15	2.15948e-08	0	0	0	0
67587	0	-0.000213889	0	1.30587e-15	2.2274e-08	0	4.03544e-05	-8.43142e-05	0.000124669
67588	0	-0.000221945	0	1.47166e-15	2.29532e-08	0	0	0	0
67589	0	-0.00023	0	1.8724e-15	2.36323e-08	0	4.03376e-05	-8.43007e-05	0.000124639
67590	0	-0.000238057	0	1.80921e-15	2.43114e-08	0	0	0	0
67591	0	-0.000246114	0	1.91298e-15	2.49904e-08	0	4.03147e-05	-8.42756e-05	0.000124591
67592	0	-0.00025417	0	1.96026e-15	2.56693e-08	0	0	0	0
67593	0	-0.000262226	0	1.97951e-15	2.6348e-08	0	4.02854e-05	-8.42384e-05	0.000124524
67594	0	-0.00027028	0	2.12002e-15	2.70263e-08	0	0	0	0
67595	0	-0.000278333	0	2.10014e-15	2.77044e-08	0	4.02496e-05	-8.41886e-05	0.000124439
67596	0	-0.00028639	0	2.30288e-15	2.83825e-08	0	0	0	0
67597	0	-0.000294447	0	2.10286e-15	2.90604e-08	0	4.02068e-05	-8.41257e-05	0.000124333
67598	0	-0.000302501	0	2.41971e-15	2.97378e-08	0	0	0	0
67599	0	-0.000310555	0	2.43962e-15	3.04149e-08	0	4.01569e-05	-8.40489e-05	0.000124206
67600	0	-0.000318611	0	2.58642e-15	3.10918e-08	0	0	0	0
67601	0	-0.000326667	0	2.91447e-15	3.17683e-08	0	4.00994e-05	-8.39578e-05	0.000124058
67602	0	-0.000334721	0	2.78253e-15	3.24443e-08	0	0	0	0
67603	0	-0.000342775	0	3.02683e-15	3.31199e-08	0	4.0034e-05	-8.38516e-05	0.000123886
67604	0	-0.000350831	0	3.1193e-15	3.37952e-08	0	0	0	0
67605	0	-0.000358888	0	3.35916e-15	3.447e-08	0	3.99605e-05	-8.37295e-05	0.000123691
67606	0	-0.000366944	0	3.174e-15	3.51442e-08	0	0	0	0
67637	0	-0.00270267	0	-2.13097e-11	1.46229e-07	0	8.28343e-06	-1.28455e-05	2.12392e-05
67638	0	-0.00270333	0	-1.44709e-12	1.46178e-07	0	0	0	0
67656	0	0.00180933	0	-3.42781e-11	-1.24708e-07	0	2.14989e-05	-3.6077e-05	5.7576e-05
67659	0	0.00181167	0	-2.39036e-11	-1.24776e-07	0	0	0	0
67741	0	-0.00236	0	-8.75797e-11	1.29297e-07	0	6.20053e-05	-0.000124284	0.000186329
67742	0	-0.00237545	0	3.44479e-11	1.29038e-07	0	0	0	0
67743	0	-0.00239091	0	-5.74733e-11	1.32545e-07	0	4.91666e-05	-0.000100644	0.000149836
67744	0	-0.00240636	0	1.91455e-11	1.32144e-07	0	0	0	0
67745	0	-0.00242182	0	-3.1173e-11	1.35046e-07	0	3.81685e-05	-7.99965e-05	0.00011817
67746	0	-0.00243727	0	7.9027e-12	1.34614e-07	0	0	0	0
67747	0	-0.00245272	0	-1.49178e-11	1.36926e-07	0	2.94944e-05	-6.26078e-05	9.21024e-05
67748	0	-0.00246818	0	8.35199e-13	1.36545e-07	0	0	0	0
67749	0	-0.00248363	0	-5.27017e-12	1.38343e-07	0	2.298e-05	-4.91698e-05	7.21607e-05
67750	0	-0.00249909	0	-1.91874e-12	1.38064e-07	0	0	0	0
67751	0	-0.00251455	0	-8.52713e-13	1.39465e-07	0	1.86845e-05	-4.00428e-05	5.87845e-05
67752	0	-0.00253	0	-2.49382e-12	1.39304e-07	0	0	0	0
67753	0	-0.00254545	0	-1.65533e-12	1.40419e-07	0	1.66541e-05	-3.50017e-05	5.17963e-05
67754	0	-0.00256091	0	-1.95558e-12	1.40388e-07	0	0	0	0
67755	0	-0.00257636	0	-1.99349e-12	1.41326e-07	0	1.6417e-05	-3.39746e-05	5.05963e-05
67756	0	-0.00259182	0	-2.19267e-12	1.41443e-07	0	0	0	0
67757	0	-0.00260727	0	-2.13813e-12	1.42306e-07	0	1.77868e-05	-3.62017e-05	5.4298e-05
67758	0	-0.00262273	0	-1.92975e-12	1.42569e-07	0	0	0	0
67759	0	-0.00263818	0	3.14057e-12	1.43442e-07	0	2.05092e-05	-4.21719e-05	6.31056e-05
67760	0	-0.00265364	0	-8.19167e-12	1.43889e-07	0	0	0	0
67761	0	-0.00266909	0	1.55319e-11	1.44798e-07	0	2.31768e-05	-4.84778e-05	7.29429e-05
67762	0	-0.00268455	0	-6.68696e-12	1.45411e-07	0	0	0	0
67763	0	0.00151	0	-7.42156e-14	-1.05393e-07	0	3.12696e-05	-6.32183e-05	9.4488e-05
67764	0	0.00152611	0	-2.63452e-13	-1.06413e-07	0	0	0	0
67765	0	0.00154222	0	-2.51461e-13	-1.07436e-07	0	3.14584e-05	-6.35844e-05	9.50434e-05
67766	0	0.00155834	0	-6.75301e-14	-1.08462e-07	0	0	0	0
67767	0	0.00157445	0	-1.17564e-13	-1.09493e-07	0	3.17065e-05	-6.41286e-05	9.58358e-05
67768	0	0.00159056	0	-4.25277e-13	-1.10529e-07	0	0	0	0
67769	0	0.00160667	0	-4.07984e-13	-1.11571e-07	0	3.206e-05	-6.48192e-05	9.68808e-05
67770	0	0.00162278	0	-1.47934e-13	-1.12618e-07	0	0	0	0
67771	0	0.00163889	0	-2.00265e-13	-1.13673e-07	0	3.24731e-05	-6.57272e-05	9.82024e-05
67772	0	0.001655	0	-7.32953e-13	-1.14737e-07	0	0	0	0
67773	0	0.00167111	0	-5.68859e-13	-1.15809e-07	0	3.29813e-05	-6.6738e-05	9.97247e-05
67774	0	0.00168722	0	-3.64202e-13	-1.16888e-07	0	0	0	0
67775	0	0.00170333	0	3.29565e-14	-1.17977e-07	0	3.34235e-05	-6.77869e-05	0.000101218
67776	0	0.00171944	0	-1.28497e-12	-1.19074e-07	0	0	0	0
67777	0	0.00173556	0	3.93483e-13	-1.20176e-07	0	3.35732e-05	-6.82139e-05	0.000101854
67778	0	0.00175167	0	-2.82566e-13	-1.21275e-07	0	0	0	0
67779	0	0.00176778	0	1.65496e-12	-1.22358e-07	0	3.22435e-05	-6.62891e-05	9.90996e-05
67780	0	0.00178389	0	1.08508e-12	-1.23412e-07	0	0	0	0
