# Supplementary material for: Optical coherence tomography quantifies gradient refractive index and mechanical stiffness gradient across the human lens
Source: Commun Med (Lond). 2024 Aug 12;4:162. doi: 10.1038/s43856-024-00578-9 (PMC11319654; doi:10.1038/s43856-024-00578-9)
Supplement: Supplementary file 3 — Supplementary Data 1 [file 43856_2024_578_MOESM3_ESM.zip › supplementary data 1/FEM_data/42.5y.xlsx]

## Sheet: profile0
NODE NR	X LOC	Y LOC	Z LOC	DX (UX)	DY (UY)	DZ (UZ)	tot mech strain X (EPTO)	tot mech strain Y (EPTO)	tot mech strain Z (EPTO)
1	0	0.0018	0	1.07558e-12	1.67792e-08	0	8.50766e-07	-2.03318e-06	3.00283e-06
144	0	-0.0027	0	-5.77151e-11	-1.34924e-08	0	-3.74117e-05	7.99864e-05	0.000129793
218	0	-0.00168	0	-1.19313e-10	-8.01656e-08	0	-0.000176663	0.000356527	0.000539067
219	0	-0.00169545	0	4.79961e-11	-8.54223e-08	0	0	0	0
220	0	-0.00171091	0	-2.18602e-11	-9.00479e-08	0	-0.000143386	0.000284752	0.000428151
221	0	-0.00172636	0	-1.36155e-11	-9.41942e-08	0	0	0	0
222	0	-0.00174182	0	4.25169e-12	-9.79527e-08	0	-0.000116416	0.000231558	0.000347978
223	0	-0.00175727	0	4.6412e-12	-1.01324e-07	0	0	0	0
224	0	-0.00177273	0	2.14756e-12	-1.04336e-07	0	-9.06122e-05	0.000180509	0.000271121
225	0	-0.00178818	0	-8.51052e-12	-1.06877e-07	0	0	0	0
226	0	-0.00180364	0	-1.83029e-12	-1.09077e-07	0	-6.40071e-05	0.000128873	0.000193232
227	0	-0.00181909	0	7.91537e-13	-1.10839e-07	0	0	0	0
228	0	-0.00183455	0	3.6582e-12	-1.12248e-07	0	-3.70997e-05	7.46304e-05	0.000111816
229	0	-0.00185	0	-9.70183e-12	-1.1312e-07	0	0	0	0
230	0	-0.00186545	0	5.12698e-13	-1.13652e-07	0	-8.45717e-06	1.86945e-05	2.78027e-05
231	0	-0.00188091	0	-1.54788e-13	-1.13675e-07	0	0	0	0
232	0	-0.00189636	0	7.5746e-12	-1.13371e-07	0	2.03418e-05	-3.94347e-05	5.98501e-05
233	0	-0.00191182	0	-1.1205e-11	-1.12428e-07	0	0	0	0
234	0	-0.00192727	0	4.96542e-12	-1.11208e-07	0	5.00488e-05	-9.75366e-05	0.000147792
235	0	-0.00194273	0	1.72175e-12	-1.09385e-07	0	0	0	0
236	0	-0.00195818	0	2.88512e-12	-1.07322e-07	0	7.88055e-05	-0.000154588	0.000233623
237	0	-0.00197363	0	-4.11592e-12	-1.04579e-07	0	0	0	0
238	0	-0.00198909	0	-9.21394e-12	-1.01605e-07	0	0.000106389	-0.000207814	0.000314607
239	0	-0.00200454	0	1.6364e-11	-9.81316e-08	0	0	0	0
240	0	0.00093	0	-2.72573e-13	2.02963e-08	0	2.67465e-06	-6.62055e-06	9.29593e-06
380	0	0.000946111	0	3.2281e-14	2.02055e-08	0	0	0	0
381	0	0.000962222	0	-1.88865e-13	2.01154e-08	0	2.62992e-06	-5.56002e-06	8.19029e-06
382	0	0.000978333	0	-9.52848e-14	2.00263e-08	0	0	0	0
383	0	0.000994444	0	4.28616e-14	1.99383e-08	0	2.55069e-06	-5.42254e-06	7.97468e-06
384	0	0.00101056	0	3.18815e-14	1.98516e-08	0	0	0	0
385	0	0.00102667	0	-1.97321e-14	1.97659e-08	0	2.4843e-06	-5.28055e-06	7.76512e-06
386	0	0.00104278	0	-1.89712e-14	1.96814e-08	0	0	0	0
387	0	0.00105889	0	1.67252e-15	1.9598e-08	0	2.41462e-06	-5.14144e-06	7.55628e-06
388	0	0.001075	0	6.09009e-15	1.95157e-08	0	0	0	0
389	0	0.00109111	0	-2.74565e-15	1.94346e-08	0	2.3466e-06	-5.00315e-06	7.35e-06
390	0	0.00110722	0	-1.1056e-14	1.93545e-08	0	0	0	0
391	0	0.00112333	0	-4.28424e-15	1.92755e-08	0	2.27946e-06	-4.86664e-06	7.14631e-06
392	0	0.00113944	0	4.28227e-15	1.91977e-08	0	0	0	0
393	0	0.00115555	0	7.70263e-16	1.91209e-08	0	2.21281e-06	-4.73243e-06	6.94548e-06
394	0	0.00117166	0	-1.06702e-14	1.90452e-08	0	0	0	0
395	0	0.00118778	0	-7.63006e-15	1.89705e-08	0	2.14777e-06	-4.59948e-06	6.74745e-06
396	0	0.00120389	0	5.61104e-15	1.8897e-08	0	0	0	0
3044	0	-0.000375	0	5.76672e-15	4.53585e-08	0	1.22898e-05	-2.73463e-05	3.96372e-05
3045	0	0.000921944	0	4.52232e-13	2.03576e-08	0	0	0	0
3046	0	0.000913889	0	5.92188e-13	2.04203e-08	0	2.80512e-06	-7.89486e-06	1.0767e-05
3047	0	0.000905833	0	2.75112e-13	2.04846e-08	0	0	0	0
3048	0	0.000897778	0	-6.0589e-14	2.05501e-08	0	3.00702e-06	-8.21642e-06	1.12275e-05
3049	0	0.000889722	0	-3.58702e-14	2.0617e-08	0	0	0	0
3050	0	0.000881667	0	5.48051e-14	2.06851e-08	0	3.15751e-06	-8.53066e-06	1.16934e-05
3051	0	0.000873615	0	4.31126e-14	2.07542e-08	0	0	0	0
3052	0	0.000865563	0	2.03817e-14	2.08246e-08	0	3.31057e-06	-8.82984e-06	1.21455e-05
3053	0	0.000857507	0	3.34351e-14	2.08963e-08	0	0	0	0
3054	0	0.000849451	0	5.36168e-14	2.09692e-08	0	3.4595e-06	-9.13228e-06	1.25991e-05
3055	0	0.000841392	0	4.63694e-14	2.10432e-08	0	0	0	0
3056	0	0.000833333	0	3.90398e-14	2.11185e-08	0	3.61101e-06	-9.43283e-06	1.30505e-05
3057	0	0.00082528	0	4.05386e-14	2.11949e-08	0	0	0	0
3058	0	0.000817226	0	4.49078e-14	2.12726e-08	0	3.76083e-06	-9.73312e-06	1.35012e-05
3059	0	0.00080917	0	4.24774e-14	2.13515e-08	0	0	0	0
3060	0	0.000801114	0	3.43331e-14	2.14316e-08	0	3.91215e-06	-1.00338e-05	1.39524e-05
3061	0	0.000793057	0	3.3138e-14	2.15129e-08	0	0	0	0
3062	0	0.000785	0	3.39243e-14	2.15954e-08	0	4.06312e-06	-1.03362e-05	1.44055e-05
3063	0	0.000776945	0	2.93936e-14	2.16792e-08	0	0	0	0
3064	0	0.000768889	0	2.67143e-14	2.17641e-08	0	4.21477e-06	-1.06386e-05	1.48584e-05
3065	0	0.000760833	0	1.88281e-14	2.18503e-08	0	0	0	0
3066	0	0.000752777	0	1.61626e-14	2.19377e-08	0	4.3668e-06	-1.09413e-05	1.53112e-05
3067	0	0.000744722	0	7.26632e-15	2.20263e-08	0	0	0	0
3068	0	0.000736667	0	2.20651e-15	2.21161e-08	0	4.51946e-06	-1.12441e-05	1.57646e-05
3069	0	0.000728609	0	2.30296e-15	2.22072e-08	0	0	0	0
3070	0	0.000720552	0	1.68289e-15	2.22995e-08	0	4.67087e-06	-1.15474e-05	1.6219e-05
3071	0	0.000712496	0	2.54123e-15	2.2393e-08	0	0	0	0
3072	0	0.000704439	0	1.59536e-15	2.24877e-08	0	4.82215e-06	-1.18506e-05	1.66735e-05
3073	0	0.000696386	0	1.62699e-15	2.25836e-08	0	0	0	0
3074	0	0.000688333	0	8.62777e-16	2.26808e-08	0	4.97354e-06	-1.2154e-05	1.71281e-05
3075	0	0.000680276	0	7.99926e-16	2.27792e-08	0	0	0	0
3076	0	0.000672219	0	9.46947e-17	2.28788e-08	0	5.12475e-06	-1.24572e-05	1.75823e-05
3077	0	0.000664165	0	2.07905e-16	2.29796e-08	0	0	0	0
3078	0	0.000656111	0	6.14004e-16	2.30817e-08	0	5.27552e-06	-1.276e-05	1.80358e-05
3079	0	0.000648055	0	-7.6402e-16	2.3185e-08	0	0	0	0
3080	0	0.00064	0	-6.58216e-16	2.32895e-08	0	5.42658e-06	-1.30632e-05	1.849e-05
3081	0	0.000631945	0	1.39138e-17	2.33952e-08	0	0	0	0
3082	0	0.000623891	0	-6.00647e-17	2.35021e-08	0	5.57742e-06	-1.33664e-05	1.89442e-05
3083	0	0.000615834	0	2.56604e-16	2.36103e-08	0	0	0	0
3084	0	0.000607778	0	9.44353e-17	2.37197e-08	0	5.72807e-06	-1.36695e-05	1.93978e-05
3085	0	0.000599722	0	-8.16928e-16	2.38303e-08	0	0	0	0
3086	0	0.000591667	0	-1.37216e-15	2.39422e-08	0	5.87892e-06	-1.39726e-05	1.98517e-05
3087	0	0.00058361	0	-1.26474e-15	2.40553e-08	0	0	0	0
3088	0	0.000575553	0	-1.73211e-15	2.41696e-08	0	6.02957e-06	-1.42758e-05	2.03055e-05
3089	0	0.000567497	0	-1.4297e-15	2.42851e-08	0	0	0	0
3090	0	0.000559441	0	-1.56764e-15	2.44018e-08	0	6.17988e-06	-1.45786e-05	2.07587e-05
3091	0	0.000551387	0	-1.38868e-15	2.45198e-08	0	0	0	0
3092	0	0.000543333	0	-1.86478e-15	2.46389e-08	0	6.33008e-06	-1.48813e-05	2.12116e-05
3093	0	0.000535277	0	-1.05476e-15	2.47593e-08	0	0	0	0
3094	0	0.00052722	0	-2.2492e-15	2.48809e-08	0	6.48007e-06	-1.51836e-05	2.16639e-05
3095	0	0.000519166	0	-1.3775e-15	2.50037e-08	0	0	0	0
3096	0	0.000511112	0	-2.11246e-15	2.51278e-08	0	6.6296e-06	-1.54854e-05	2.21152e-05
3097	0	0.000503056	0	-1.29005e-15	2.52531e-08	0	0	0	0
3098	0	-0.000383056	0	4.83091e-15	4.55786e-08	0	0	0	0
3099	0	-0.000391111	0	6.03466e-15	4.57983e-08	0	1.22327e-05	-2.72516e-05	3.94856e-05
3100	0	-0.000399167	0	5.94149e-15	4.60176e-08	0	0	0	0
3101	0	-0.000407222	0	5.88267e-15	4.62365e-08	0	1.21607e-05	-2.71277e-05	3.92897e-05
3102	0	-0.000415278	0	5.99149e-15	4.64547e-08	0	0	0	0
3103	0	-0.000423333	0	6.39323e-15	4.66723e-08	0	1.20727e-05	-2.69721e-05	3.90461e-05
3104	0	-0.000431385	0	6.58647e-15	4.68892e-08	0	0	0	0
3105	0	-0.000439437	0	7.5841e-15	4.71052e-08	0	1.19676e-05	-2.67829e-05	3.8752e-05
3106	0	-0.000447493	0	6.74232e-15	4.73206e-08	0	0	0	0
3107	0	-0.000455549	0	8.36264e-15	4.75351e-08	0	1.18443e-05	-2.65575e-05	3.84034e-05
3108	0	-0.000463608	0	7.679e-15	4.77486e-08	0	0	0	0
3109	0	-0.000471667	0	8.9505e-15	4.79611e-08	0	1.17015e-05	-2.6294e-05	3.79972e-05
3110	0	-0.00047972	0	7.64916e-15	4.81723e-08	0	0	0	0
3111	0	-0.000487774	0	9.36045e-15	4.83823e-08	0	1.15383e-05	-2.59896e-05	3.75296e-05
3112	0	-0.00049583	0	8.8577e-15	4.8591e-08	0	0	0	0
3113	0	-0.000503886	0	1.08997e-14	4.87983e-08	0	1.13529e-05	-2.56418e-05	3.69966e-05
3114	0	-0.000511943	0	9.07493e-15	4.90042e-08	0	0	0	0
3115	0	-0.00052	0	1.16885e-14	4.92085e-08	0	1.11442e-05	-2.52475e-05	3.63939e-05
3116	0	-0.000528055	0	1.14921e-14	4.94111e-08	0	0	0	0
3117	0	-0.000536111	0	1.19137e-14	4.96118e-08	0	1.09108e-05	-2.48039e-05	3.5717e-05
3118	0	-0.000544167	0	1.20189e-14	4.98107e-08	0	0	0	0
3119	0	-0.000552223	0	1.19381e-14	5.00077e-08	0	1.06509e-05	-2.43084e-05	3.49618e-05
3120	0	-0.000560278	0	1.24171e-14	5.02024e-08	0	0	0	0
3121	0	-0.000568333	0	1.22348e-14	5.0395e-08	0	1.0363e-05	-2.37569e-05	3.41223e-05
3122	0	-0.000576391	0	1.33038e-14	5.05853e-08	0	0	0	0
3123	0	-0.000584448	0	1.28372e-14	5.07731e-08	0	1.00449e-05	-2.31453e-05	3.31928e-05
3124	0	-0.000592504	0	1.49094e-14	5.09583e-08	0	0	0	0
3125	0	-0.000600561	0	1.56859e-14	5.11408e-08	0	9.69486e-06	-2.24709e-05	3.21687e-05
3126	0	-0.000608614	0	1.48494e-14	5.13204e-08	0	0	0	0
3127	0	-0.000616667	0	1.61971e-14	5.1497e-08	0	9.31133e-06	-2.17291e-05	3.10436e-05
3128	0	-0.000624724	0	1.85015e-14	5.16705e-08	0	0	0	0
3129	0	-0.000632781	0	1.80735e-14	5.18408e-08	0	8.89168e-06	-2.09162e-05	2.98115e-05
3130	0	-0.000640835	0	1.93383e-14	5.20076e-08	0	0	0	0
3131	0	-0.000648889	0	1.92362e-14	5.21709e-08	0	8.43416e-06	-2.00271e-05	2.84652e-05
3132	0	-0.000656945	0	2.23858e-14	5.23304e-08	0	0	0	0
3133	0	-0.000665	0	2.17966e-14	5.2486e-08	0	7.93621e-06	-1.90585e-05	2.69988e-05
3134	0	-0.000673055	0	2.18586e-14	5.26376e-08	0	0	0	0
3135	0	-0.00068111	0	2.3003e-14	5.27849e-08	0	7.39552e-06	-1.8004e-05	2.5404e-05
3136	0	-0.000689166	0	2.61218e-14	5.29278e-08	0	0	0	0
3137	0	-0.000697222	0	2.66364e-14	5.30661e-08	0	6.80922e-06	-1.6859e-05	2.36731e-05
3138	0	-0.000705278	0	2.45814e-14	5.31996e-08	0	0	0	0
3139	0	-0.000713333	0	2.77271e-14	5.33281e-08	0	6.17518e-06	-1.56183e-05	2.17985e-05
3140	0	-0.00072139	0	2.83924e-14	5.34515e-08	0	0	0	0
3141	0	-0.000729447	0	2.97045e-14	5.35694e-08	0	5.49035e-06	-1.42767e-05	1.97726e-05
3142	0	-0.000737503	0	2.84289e-14	5.36817e-08	0	0	0	0
3143	0	-0.000745559	0	2.8591e-14	5.37882e-08	0	4.75204e-06	-1.28275e-05	1.75854e-05
3144	0	-0.000753613	0	3.46827e-14	5.38886e-08	0	0	0	0
3145	0	-0.000761667	0	3.22541e-14	5.39828e-08	0	3.95661e-06	-1.12652e-05	1.52285e-05
3146	0	-0.000769723	0	3.29424e-14	5.40704e-08	0	0	0	0
3147	0	-0.00077778	0	3.25953e-14	5.41512e-08	0	3.10103e-06	-9.58175e-06	1.26902e-05
3148	0	-0.000785834	0	4.07737e-14	5.4225e-08	0	0	0	0
3149	0	-0.000793888	0	3.52355e-14	5.42916e-08	0	2.18187e-06	-7.77181e-06	9.96241e-06
3150	0	-0.000801944	0	3.94886e-14	5.43505e-08	0	0	0	0
5980	0	-0.002704	0	6.27726e-11	-1.37139e-08	0	-1.37865e-05	2.14793e-05	3.52871e-05
5981	0	-0.00270067	0	-3.86548e-11	-1.35826e-08	0	0	0	0
6136	0	0.001814	0	-6.20256e-12	1.67536e-08	0	9.50618e-07	-9.82125e-07	1.97439e-06
6202	0	0.00180233	0	-6.15446e-13	1.67747e-08	0	0	0	0
28731	0	-0.00202	0	-2.76663e-11	-9.43482e-08	0	0.000130884	-0.000255079	0.0003866
28732	0	-0.00203545	0	1.74156e-11	-9.02297e-08	0	0	0	0
28733	0	-0.00205091	0	-5.31005e-11	-8.55998e-08	0	0.000151505	-0.000294038	0.000446435
28734	0	-0.00206637	0	4.47105e-11	-8.11282e-08	0	0	0	0
28735	0	-0.00208182	0	-8.84482e-11	-7.57993e-08	0	0.000166783	-0.000322396	0.000490294
28736	0	-0.00209728	0	5.43091e-11	-7.11598e-08	0	0	0	0
28737	0	-0.00211273	0	-1.30011e-10	-6.51342e-08	0	0.000176239	-0.000338969	0.000516575
28738	0	-0.00212818	0	8.77243e-11	-6.06846e-08	0	0	0	0
28739	0	-0.00214364	0	-1.85132e-10	-5.41396e-08	0	0.000179242	-0.000342282	0.000522821
28740	0	-0.00215909	0	1.05522e-10	-5.01272e-08	0	0	0	0
28741	0	-0.00217455	0	-2.33495e-10	-4.31058e-08	0	0.000175371	-0.000333498	0.000510413
28742	0	-0.00219	0	1.39441e-10	-3.98376e-08	0	0	0	0
28743	0	-0.00220545	0	-2.8396e-10	-3.24936e-08	0	0.000165497	-0.000312864	0.000479689
28744	0	-0.00222091	0	1.51756e-10	-3.01974e-08	0	0	0	0
28745	0	-0.00223636	0	-3.16471e-10	-2.26549e-08	0	0.000150381	-0.000283111	0.000434437
28746	0	-0.00225182	0	1.66845e-10	-2.14905e-08	0	0	0	0
28747	0	-0.00226727	0	-3.1665e-10	-1.39939e-08	0	0.000130126	-0.000246579	0.000377605
28748	0	-0.00228272	0	1.53435e-10	-1.39056e-08	0	0	0	0
28749	0	-0.00229818	0	-2.91865e-10	-6.62569e-09	0	0.000107193	-0.000205411	0.000313036
28750	0	-0.00231363	0	1.40319e-10	-7.58341e-09	0	0	0	0
28751	0	-0.00232909	0	-2.48231e-10	-8.44482e-10	0	8.31298e-05	-0.000162361	0.000245677
28752	0	-0.00234454	0	1.03758e-10	-2.59542e-09	0	0	0	0
28753	0	0.00122	0	1.54232e-15	1.88244e-08	0	2.08309e-06	-4.47008e-06	6.55341e-06
28754	0	0.00123611	0	-1.54902e-14	1.87529e-08	0	0	0	0
28755	0	0.00125222	0	-1.15821e-14	1.86824e-08	0	2.02075e-06	-4.34173e-06	6.36267e-06
28756	0	0.00126833	0	7.92239e-15	1.8613e-08	0	0	0	0
28757	0	0.00128444	0	3.32572e-15	1.85446e-08	0	1.9584e-06	-4.21798e-06	6.17661e-06
28758	0	0.00130055	0	-2.0083e-14	1.84771e-08	0	0	0	0
28759	0	0.00131667	0	-1.48376e-14	1.84105e-08	0	1.89905e-06	-4.09503e-06	5.99423e-06
28760	0	0.00133278	0	1.29346e-14	1.83451e-08	0	0	0	0
28761	0	0.00134889	0	6.08442e-15	1.82806e-08	0	1.83949e-06	-3.97814e-06	5.81785e-06
28762	0	0.001365	0	-2.80638e-14	1.82169e-08	0	0	0	0
28763	0	0.00138111	0	-2.01363e-14	1.81541e-08	0	1.78414e-06	-3.86181e-06	5.64607e-06
28764	0	0.00139722	0	2.01503e-14	1.80924e-08	0	0	0	0
28765	0	0.00141333	0	1.17756e-14	1.80316e-08	0	1.72796e-06	-3.75383e-06	5.48223e-06
28766	0	0.00142945	0	-3.88653e-14	1.79714e-08	0	0	0	0
28767	0	0.00144556	0	-2.90842e-14	1.79122e-08	0	1.67788e-06	-3.6458e-06	5.32374e-06
28768	0	0.00146167	0	3.10841e-14	1.7854e-08	0	0	0	0
28769	0	0.00147778	0	1.88579e-14	1.77965e-08	0	1.62614e-06	-3.54976e-06	5.17659e-06
28770	0	0.00149389	0	-5.70154e-14	1.77395e-08	0	0	0	0
28873	0	-0.00270133	0	-2.19764e-11	-1.36665e-08	0	-2.32119e-05	5.1484e-05	8.05012e-05
28874	0	-0.002702	0	2.05733e-11	-1.36629e-08	0	0	0	0
28875	0	0.00180467	0	-1.9821e-12	1.67708e-08	0	8.62771e-07	-1.34229e-06	2.21568e-06
28876	0	0.001807	0	-1.65743e-13	1.67695e-08	0	0	0	0
28877	0	0.000495	0	-1.74223e-15	2.53795e-08	0	6.77897e-06	-1.57871e-05	2.25663e-05
28878	0	0.000486946	0	3.00326e-16	2.55072e-08	0	0	0	0
28879	0	0.000478892	0	-9.00601e-16	2.56361e-08	0	6.92793e-06	-1.60881e-05	2.30163e-05
28880	0	0.000470836	0	2.80525e-16	2.57663e-08	0	0	0	0
28881	0	0.00046278	0	-5.72352e-16	2.58976e-08	0	7.07647e-06	-1.63885e-05	2.34652e-05
28882	0	0.000454723	0	-7.02621e-16	2.60302e-08	0	0	0	0
28883	0	0.000446667	0	-7.13742e-16	2.6164e-08	0	7.22495e-06	-1.66888e-05	2.3914e-05
28884	0	0.000438611	0	4.13188e-16	2.62989e-08	0	0	0	0
28885	0	0.000430555	0	5.99216e-16	2.64351e-08	0	7.37289e-06	-1.69885e-05	2.43619e-05
28886	0	0.000422499	0	7.07973e-16	2.65725e-08	0	0	0	0
28887	0	0.000414442	0	6.40179e-16	2.67112e-08	0	7.52039e-06	-1.72875e-05	2.48082e-05
28888	0	0.000406388	0	-7.45252e-17	2.68509e-08	0	0	0	0
28889	0	0.000398333	0	8.01582e-17	2.69919e-08	0	7.66773e-06	-1.7586e-05	2.52541e-05
28890	0	0.000390278	0	1.84325e-15	2.71342e-08	0	0	0	0
28891	0	0.000382222	0	2.70952e-15	2.72776e-08	0	7.81427e-06	-1.78838e-05	2.5699e-05
28892	0	0.000374168	0	3.02143e-15	2.74222e-08	0	0	0	0
28893	0	0.000366114	0	2.72869e-15	2.7568e-08	0	7.96048e-06	-1.81808e-05	2.61422e-05
28894	0	0.000358057	0	1.18081e-15	2.7715e-08	0	0	0	0
28895	0	0.00035	0	2.45823e-16	2.78632e-08	0	8.10669e-06	-1.84772e-05	2.65844e-05
28896	0	0.000341947	0	2.23617e-15	2.80126e-08	0	0	0	0
28897	0	0.000333893	0	2.8432e-15	2.81632e-08	0	8.25171e-06	-1.87726e-05	2.70253e-05
28898	0	0.000325837	0	2.1248e-15	2.8315e-08	0	0	0	0
28899	0	0.000317781	0	9.38571e-16	2.8468e-08	0	8.39655e-06	-1.90671e-05	2.74642e-05
28900	0	0.000309724	0	2.51141e-16	2.86221e-08	0	0	0	0
28901	0	0.000301667	0	-8.76401e-16	2.87775e-08	0	8.54111e-06	-1.93609e-05	2.79021e-05
28902	0	0.000293611	0	-6.09866e-17	2.8934e-08	0	0	0	0
28903	0	0.000285556	0	-4.29272e-18	2.90917e-08	0	8.68457e-06	-1.96537e-05	2.83384e-05
28904	0	0.0002775	0	-1.05229e-15	2.92506e-08	0	0	0	0
28905	0	0.000269444	0	-1.40527e-15	2.94107e-08	0	8.82782e-06	-1.99455e-05	2.87735e-05
28906	0	0.000261389	0	-1.4803e-15	2.95719e-08	0	0	0	0
28907	0	0.000253333	0	-9.26433e-16	2.97343e-08	0	8.96994e-06	-2.02358e-05	2.92059e-05
28908	0	0.000245276	0	-1.67785e-15	2.98979e-08	0	0	0	0
28909	0	0.000237219	0	-1.81557e-15	3.00627e-08	0	9.11127e-06	-2.05245e-05	2.96359e-05
28910	0	0.000229163	0	-2.03714e-15	3.02286e-08	0	0	0	0
28911	0	0.000221107	0	-2.09526e-15	3.03957e-08	0	9.25155e-06	-2.08115e-05	3.00632e-05
28912	0	0.000213053	0	-1.78451e-15	3.05638e-08	0	0	0	0
28913	0	0.000205	0	-1.53321e-15	3.07331e-08	0	9.39072e-06	-2.10967e-05	3.04876e-05
28914	0	0.000196945	0	-1.41463e-15	3.09036e-08	0	0	0	0
28915	0	0.00018889	0	-1.71157e-15	3.10752e-08	0	9.52894e-06	-2.13801e-05	3.09092e-05
28916	0	0.000180839	0	-1.67242e-15	3.12479e-08	0	0	0	0
28917	0	0.000172787	0	-1.70223e-15	3.14217e-08	0	9.66595e-06	-2.16614e-05	3.13275e-05
28918	0	0.000164727	0	-1.39877e-15	3.15969e-08	0	0	0	0
28919	0	0.000156667	0	-1.37006e-15	3.17731e-08	0	9.80171e-06	-2.19405e-05	3.17424e-05
28920	0	0.000148617	0	-1.07937e-15	3.19503e-08	0	0	0	0
28921	0	-0.00081	0	3.39983e-14	5.44018e-08	0	1.19583e-06	-5.82678e-06	7.03274e-06
28922	0	-0.000818054	0	4.50524e-14	5.44447e-08	0	0	0	0
28923	0	-0.000826108	0	3.55353e-14	5.44795e-08	0	1.3905e-07	-3.74141e-06	3.89503e-06
28924	0	-0.000834164	0	4.42472e-14	5.45053e-08	0	0	0	0
28925	0	-0.00084222	0	3.89688e-14	5.45225e-08	0	-9.93318e-07	-1.50487e-06	6.28501e-07
28926	0	-0.000850277	0	6.33384e-14	5.45299e-08	0	0	0	0
28927	0	-0.000858333	0	5.52875e-14	5.45282e-08	0	-2.206e-06	8.90216e-07	3.12346e-06
28928	0	-0.000866389	0	5.54275e-14	5.4516e-08	0	0	0	0
28929	0	-0.000874445	0	5.82461e-14	5.4494e-08	0	-3.50013e-06	3.45226e-06	6.96701e-06
28930	0	-0.000882501	0	6.74101e-14	5.44608e-08	0	0	0	0
28931	0	-0.000890558	0	7.79175e-14	5.44173e-08	0	-4.88232e-06	6.18508e-06	1.10789e-05
28932	0	-0.000898612	0	5.59984e-14	5.43617e-08	0	0	0	0
28933	0	-0.000906667	0	8.50647e-14	5.4295e-08	0	-6.35546e-06	9.10469e-06	1.54698e-05
28934	0	-0.000914722	0	7.23999e-14	5.42155e-08	0	0	0	0
28935	0	-0.000922778	0	1.04539e-13	5.41242e-08	0	-7.92569e-06	1.22145e-05	2.01495e-05
28936	0	-0.000930832	0	6.63174e-14	5.40194e-08	0	0	0	0
28937	0	-0.000938886	0	1.06192e-13	5.39018e-08	0	-9.59527e-06	1.5529e-05	2.51329e-05
28938	0	-0.000946943	0	8.48841e-14	5.37698e-08	0	0	0	0
28939	0	-0.000955	0	1.11705e-13	5.36241e-08	0	-1.13706e-05	1.90538e-05	3.04332e-05
28940	0	-0.000963053	0	7.37802e-14	5.34635e-08	0	0	0	0
28941	0	-0.000971107	0	1.14096e-13	5.32882e-08	0	-1.32565e-05	2.28019e-05	3.60669e-05
28942	0	-0.000979163	0	1.12427e-13	5.30969e-08	0	0	0	0
28943	0	-0.000987219	0	1.2606e-13	5.28898e-08	0	-1.5258e-05	2.67805e-05	4.20475e-05
28944	0	-0.000995276	0	9.25606e-14	5.2666e-08	0	0	0	0
28945	0	-0.00100333	0	1.10206e-13	5.24255e-08	0	-1.73779e-05	3.10036e-05	4.83903e-05
28946	0	-0.00101139	0	1.18868e-13	5.21672e-08	0	0	0	0
28947	0	-0.00101944	0	1.2644e-13	5.18911e-08	0	-1.96256e-05	3.54766e-05	5.51117e-05
28948	0	-0.0010275	0	1.0692e-13	5.15964e-08	0	0	0	0
28949	0	-0.00103556	0	1.22872e-13	5.12827e-08	0	-2.20021e-05	4.02135e-05	6.2225e-05
28950	0	-0.00104361	0	1.40012e-13	5.09492e-08	0	0	0	0
28951	0	-0.00105167	0	1.2195e-13	5.05958e-08	0	-2.45136e-05	4.52223e-05	6.9746e-05
28952	0	-0.00105972	0	1.05167e-13	5.02213e-08	0	0	0	0
28953	0	-0.00106778	0	1.02372e-13	4.98259e-08	0	-2.71656e-05	5.05182e-05	7.76938e-05
28954	0	-0.00107584	0	1.49102e-13	4.94081e-08	0	0	0	0
28955	0	-0.00108389	0	8.34306e-14	4.89683e-08	0	-2.9962e-05	5.61064e-05	8.6079e-05
28956	0	-0.00109195	0	1.43715e-13	4.85051e-08	0	0	0	0
28957	0	-0.0011	0	5.84832e-14	4.80192e-08	0	-3.29086e-05	6.19996e-05	9.49188e-05
28958	0	-0.00110805	0	2.25615e-13	4.75072e-08	0	0	0	0
28959	0	-0.00111611	0	6.73045e-14	4.69724e-08	0	-3.60119e-05	6.82039e-05	0.000104227
28960	0	-0.00112416	0	2.14056e-13	4.64095e-08	0	0	0	0
28961	0	-0.00113221	0	6.9648e-14	4.5824e-08	0	-3.92713e-05	7.47272e-05	0.00011401
28962	0	-0.00114027	0	2.39623e-13	4.52063e-08	0	0	0	0
28963	0	-0.00114833	0	1.0122e-13	4.45664e-08	0	-4.26928e-05	8.15716e-05	0.000124277
28964	0	-0.00115638	0	1.37309e-13	4.38932e-08	0	0	0	0
28965	0	0.000140566	0	-1.26393e-15	3.21286e-08	0	9.93611e-06	-2.2217e-05	3.21533e-05
28966	0	0.000132508	0	-1.0883e-15	3.23081e-08	0	0	0	0
28967	0	0.00012445	0	-1.19072e-15	3.24888e-08	0	1.00691e-05	-2.24911e-05	3.25604e-05
28968	0	0.000116391	0	-9.95046e-16	3.26706e-08	0	0	0	0
28969	0	0.000108333	0	-1.09924e-15	3.28534e-08	0	1.02005e-05	-2.27622e-05	3.29629e-05
28970	0	0.000100277	0	-8.05201e-16	3.30373e-08	0	0	0	0
28971	0	9.22204e-05	0	-9.44649e-16	3.32223e-08	0	1.03302e-05	-2.30302e-05	3.33605e-05
28972	0	8.41643e-05	0	-8.70119e-16	3.34084e-08	0	0	0	0
28973	0	7.61081e-05	0	-6.78885e-16	3.35955e-08	0	1.0458e-05	-2.32948e-05	3.37529e-05
28974	0	6.8054e-05	0	-7.73582e-16	3.37836e-08	0	0	0	0
28975	0	-0.00116443	0	1.55937e-13	4.31978e-08	0	-4.62773e-05	8.87385e-05	0.000135029
28976	0	-0.00117249	0	1.32077e-13	4.24647e-08	0	0	0	0
28977	0	-0.00118055	0	2.66605e-13	4.17088e-08	0	-5.00341e-05	9.62387e-05	0.000146287
28978	0	-0.00118861	0	4.04384e-14	4.09146e-08	0	0	0	0
28979	0	-0.00119667	0	3.25998e-13	4.00961e-08	0	-5.39569e-05	0.000104086	0.000158057
28980	0	-0.00120472	0	3.58426e-14	3.92382e-08	0	0	0	0
28981	0	-0.00121278	0	3.34252e-13	3.83538e-08	0	-5.80402e-05	0.000112265	0.00017032
28982	0	-0.00122084	0	-5.43436e-14	3.74302e-08	0	0	0	0
28983	0	-0.00122889	0	2.97243e-13	3.64772e-08	0	-6.2288e-05	0.000120792	0.000183094
28984	0	-0.00123695	0	5.5615e-14	3.54849e-08	0	0	0	0
67495	0	-0.001245	0	3.02239e-13	3.44604e-08	0	-6.67068e-05	0.000129657	0.000196379
67496	0	-0.00125306	0	-1.27084e-14	3.33966e-08	0	0	0	0
67497	0	-0.00126111	0	2.11901e-13	3.22978e-08	0	-7.12747e-05	0.000138848	0.000210138
67498	0	-0.00126917	0	7.6064e-14	3.11599e-08	0	0	0	0
67499	0	-0.00127722	0	1.92466e-13	2.99845e-08	0	-7.59989e-05	0.000148348	0.000224363
67500	0	-0.00128528	0	1.71257e-15	2.87697e-08	0	0	0	0
67501	0	-0.00129333	0	1.04152e-13	2.75152e-08	0	-8.08708e-05	0.000158167	0.000239053
67502	0	-0.00130139	0	4.9256e-14	2.62209e-08	0	0	0	0
67503	0	-0.00130944	0	1.30612e-15	2.48854e-08	0	-8.58739e-05	0.000168261	0.000254153
67506	0	-0.0013175	0	2.25457e-15	2.3509e-08	0	0	0	0
67507	0	6e-05	0	1.82329e-17	3.39728e-08	0	1.05837e-05	-2.35556e-05	3.41396e-05
67508	0	5.19438e-05	0	7.50996e-16	3.41631e-08	0	0	0	0
67509	0	4.38876e-05	0	1.38401e-15	3.43544e-08	0	1.07072e-05	-2.38123e-05	3.45202e-05
67510	0	3.58336e-05	0	1.87928e-15	3.45466e-08	0	0	0	0
67511	0	2.77796e-05	0	1.32155e-15	3.47399e-08	0	1.08285e-05	-2.40648e-05	3.48939e-05
67512	0	1.97231e-05	0	7.91909e-16	3.49343e-08	0	0	0	0
67513	0	1.16667e-05	0	1.89073e-16	3.51297e-08	0	1.09476e-05	-2.43126e-05	3.52605e-05
67514	0	3.61288e-06	0	8.27208e-17	3.53259e-08	0	0	0	0
67515	0	-4.4409e-06	0	7.20894e-16	3.55232e-08	0	1.10637e-05	-2.45554e-05	3.56195e-05
67516	0	-1.24971e-05	0	1.6714e-16	3.57215e-08	0	0	0	0
67517	0	-0.00132555	0	-6.24859e-14	2.20902e-08	0	-9.10184e-05	0.00017864	0.000269673
67518	0	-0.00133361	0	1.58815e-13	2.06288e-08	0	0	0	0
67519	0	-0.00134167	0	-1.14684e-13	1.91248e-08	0	-9.62843e-05	0.000189257	0.000285557
67520	0	-0.00134972	0	3.74881e-14	1.7577e-08	0	0	0	0
67521	0	-0.00135778	0	-1.70702e-13	1.59871e-08	0	-0.000101645	0.000200093	0.000301755
67522	0	-0.00136583	0	1.69541e-13	1.43503e-08	0	0	0	0
67523	0	-0.00137389	0	-5.90636e-14	1.2672e-08	0	-0.000107117	0.000211099	0.000318231
67524	0	-0.00138195	0	-5.38199e-15	1.09462e-08	0	0	0	0
67525	0	-0.00139	0	-5.71507e-14	9.17879e-09	0	-0.000112628	0.00022225	0.000334892
67526	0	-0.00139806	0	1.72782e-13	7.36222e-09	0	0	0	0
67527	0	-0.00140611	0	1.69026e-13	5.50352e-09	0	-0.000118185	0.000233427	0.000351628
67528	0	-0.00141416	0	-1.42238e-13	3.59791e-09	0	0	0	0
67529	0	-0.00142222	0	1.06639e-14	1.6487e-09	0	-0.000123684	0.000244654	0.000368364
67530	0	-0.00143028	0	1.42742e-13	-3.48551e-10	0	0	0	0
67531	0	-0.00143833	0	3.48504e-13	-2.38994e-09	0	-0.000129228	0.00025579	0.000385034
67532	0	-0.00144639	0	-2.32448e-13	-4.4746e-09	0	0	0	0
67533	0	-0.00145444	0	3.82281e-14	-6.60471e-09	0	-0.000134615	0.000266876	0.000401512
67534	0	-0.0014625	0	2.94567e-13	-8.77978e-09	0	0	0	0
67535	0	-0.00147055	0	5.56633e-13	-1.09998e-08	0	-0.000140003	0.000277662	0.00041768
67536	0	-0.00147861	0	-3.1743e-13	-1.326e-08	0	0	0	0
67537	0	-0.00148667	0	-2.36957e-13	-1.55655e-08	0	-0.000145063	0.000288281	0.000433366
67538	0	-0.00149472	0	7.16353e-13	-1.79119e-08	0	0	0	0
67539	0	-0.00150278	0	6.95106e-13	-2.02997e-08	0	-0.000150153	0.000298323	0.000448491
67540	0	-0.00151083	0	-4.43654e-13	-2.27247e-08	0	0	0	0
67541	0	-0.00151889	0	-8.10747e-13	-2.51896e-08	0	-0.000154664	0.000308086	0.000462783
67542	0	-0.00152694	0	1.6922e-12	-2.76964e-08	0	0	0	0
67543	0	-0.001535	0	2.10806e-12	-3.0237e-08	0	-0.000159375	0.000316894	0.000476289
67544	0	-0.00154306	0	-1.32317e-13	-3.28086e-08	0	0	0	0
67545	0	-0.00155111	0	-8.75524e-13	-3.54137e-08	0	-0.000162982	0.000325286	0.000488283
67546	0	-0.00155917	0	3.12759e-12	-3.8059e-08	0	0	0	0
67547	0	-0.00156723	0	4.24693e-12	-4.07307e-08	0	-0.00016701	0.000332402	0.000499441
67548	0	-0.00157528	0	-7.99523e-16	-4.34186e-08	0	0	0	0
67549	0	-0.00158333	0	-2.49859e-12	-4.6132e-08	0	-0.000169383	0.000339022	0.000508421
67550	0	-0.00159139	0	4.37758e-12	-4.88899e-08	0	0	0	0
67551	0	-0.00159945	0	6.30507e-12	-5.16607e-08	0	-0.000172646	0.000343979	0.00051666
67552	0	-0.0016075	0	7.92662e-13	-5.44325e-08	0	0	0	0
67553	0	-0.00161555	0	-2.8752e-12	-5.72184e-08	0	-0.000173771	0.000348439	0.000522241
67554	0	-0.00162361	0	2.79289e-12	-6.00517e-08	0	0	0	0
67555	0	-0.00163167	0	7.26374e-12	-6.28885e-08	0	-0.000175878	0.000350918	0.000526825
67556	0	-0.00163972	0	1.71319e-13	-6.56985e-08	0	0	0	0
67557	0	-0.00164778	0	1.02795e-12	-6.85299e-08	0	-0.000176382	0.000353807	0.000530192
67558	0	-0.00165583	0	-2.03312e-12	-7.13931e-08	0	0	0	0
67559	0	-0.00166389	0	-5.1785e-12	-7.42861e-08	0	-0.00017841	0.000358301	0.000536722
67560	0	-0.00167194	0	-4.28653e-12	-7.71755e-08	0	0	0	0
67561	0	-2.05533e-05	0	7.41009e-16	3.59208e-08	0	1.1177e-05	-2.47928e-05	3.59701e-05
67562	0	-2.861e-05	0	1.28915e-17	3.6121e-08	0	0	0	0
67563	0	-3.66667e-05	0	-4.73898e-16	3.63221e-08	0	1.12874e-05	-2.50242e-05	3.63117e-05
67564	0	-4.47224e-05	0	-1.36035e-16	3.65241e-08	0	0	0	0
67565	0	-5.27781e-05	0	-1.9034e-16	3.67271e-08	0	1.13943e-05	-2.52495e-05	3.66441e-05
67566	0	-6.08343e-05	0	-2.65323e-16	3.69309e-08	0	0	0	0
67567	0	-6.88905e-05	0	-1.41079e-16	3.71357e-08	0	1.14977e-05	-2.5468e-05	3.6966e-05
67568	0	-7.69453e-05	0	-4.95145e-17	3.73412e-08	0	0	0	0
67569	0	-8.5e-05	0	-8.35961e-16	3.75476e-08	0	1.15973e-05	-2.56791e-05	3.72766e-05
67570	0	-9.30555e-05	0	-5.34124e-16	3.77549e-08	0	0	0	0
67571	0	-0.000101111	0	-1.03483e-15	3.7963e-08	0	1.16928e-05	-2.58825e-05	3.75755e-05
67572	0	-0.000109165	0	-8.93619e-16	3.81718e-08	0	0	0	0
67573	0	-0.000117219	0	-3.42987e-16	3.83815e-08	0	1.17839e-05	-2.60774e-05	3.78614e-05
67574	0	-0.000125276	0	-5.46711e-16	3.85919e-08	0	0	0	0
67575	0	-0.000133333	0	2.73897e-16	3.88032e-08	0	1.18701e-05	-2.6263e-05	3.81333e-05
67576	0	-0.000141386	0	-3.63007e-16	3.9015e-08	0	0	0	0
67577	0	-0.000149439	0	-3.23391e-16	3.92276e-08	0	1.19513e-05	-2.64386e-05	3.839e-05
67578	0	-0.000157496	0	-5.55394e-16	3.94409e-08	0	0	0	0
67579	0	-0.000165552	0	1.32048e-16	3.96549e-08	0	1.20268e-05	-2.66038e-05	3.86308e-05
67580	0	-0.000173609	0	-5.28257e-16	3.98695e-08	0	0	0	0
67581	0	-0.000181667	0	6.39233e-16	4.00848e-08	0	1.20965e-05	-2.67576e-05	3.88543e-05
67582	0	-0.000189722	0	-5.91568e-16	4.03007e-08	0	0	0	0
67583	0	-0.000197777	0	-1.00631e-15	4.0517e-08	0	1.21602e-05	-2.6899e-05	3.90593e-05
67584	0	-0.000205833	0	-9.03556e-16	4.0734e-08	0	0	0	0
67587	0	-0.000213889	0	-3.92385e-16	4.09515e-08	0	1.22169e-05	-2.70274e-05	3.92444e-05
67588	0	-0.000221945	0	-5.54609e-17	4.11694e-08	0	0	0	0
67589	0	-0.00023	0	1.18876e-15	4.13878e-08	0	1.22662e-05	-2.71418e-05	3.94083e-05
67590	0	-0.000238057	0	1.01638e-15	4.16067e-08	0	0	0	0
67591	0	-0.000246114	0	1.07197e-15	4.1826e-08	0	1.23079e-05	-2.7241e-05	3.95493e-05
67592	0	-0.00025417	0	1.26423e-15	4.20456e-08	0	0	0	0
67593	0	-0.000262226	0	1.04483e-15	4.22656e-08	0	1.23414e-05	-2.7324e-05	3.96658e-05
67594	0	-0.00027028	0	1.67479e-15	4.24858e-08	0	0	0	0
67595	0	-0.000278333	0	1.31923e-15	4.27063e-08	0	1.23659e-05	-2.73897e-05	3.97561e-05
67596	0	-0.00028639	0	1.83393e-15	4.2927e-08	0	0	0	0
67597	0	-0.000294447	0	8.97593e-16	4.3148e-08	0	1.23811e-05	-2.74369e-05	3.98184e-05
67598	0	-0.000302501	0	1.8876e-15	4.3369e-08	0	0	0	0
67599	0	-0.000310555	0	1.73861e-15	4.35902e-08	0	1.23861e-05	-2.74642e-05	3.98508e-05
67600	0	-0.000318611	0	2.28591e-15	4.38115e-08	0	0	0	0
67601	0	-0.000326667	0	3.27199e-15	4.40328e-08	0	1.23801e-05	-2.74705e-05	3.98513e-05
67602	0	-0.000334721	0	2.6601e-15	4.4254e-08	0	0	0	0
67603	0	-0.000342775	0	3.43945e-15	4.44752e-08	0	1.23626e-05	-2.74539e-05	3.98173e-05
67604	0	-0.000350831	0	3.1613e-15	4.46963e-08	0	0	0	0
67605	0	-0.000358888	0	4.21895e-15	4.49173e-08	0	1.23329e-05	-2.7413e-05	3.97467e-05
67606	0	-0.000366944	0	3.44784e-15	4.5138e-08	0	0	0	0
67637	0	-0.00270267	0	6.21991e-11	-1.36506e-08	0	-2.0694e-05	3.296e-05	5.36911e-05
67638	0	-0.00270333	0	6.19004e-11	-1.36851e-08	0	0	0	0
67656	0	0.00180933	0	1.57182e-12	1.67681e-08	0	5.75295e-07	-1.35469e-06	1.94185e-06
67659	0	0.00181167	0	-2.25372e-12	1.67603e-08	0	0	0	0
67741	0	-0.00236	0	-1.84702e-10	3.38501e-09	0	5.88852e-05	-0.00012018	0.000179227
67742	0	-0.00237545	0	7.83768e-11	1.10268e-09	0	0	0	0
67743	0	-0.00239091	0	-1.30203e-10	6.10092e-09	0	3.62798e-05	-7.88387e-05	0.000115338
67744	0	-0.00240636	0	4.73281e-11	3.5275e-09	0	0	0	0
67745	0	-0.00242182	0	-8.13285e-11	7.48722e-09	0	1.64734e-05	-4.15915e-05	5.81755e-05
67746	0	-0.00243727	0	2.90625e-11	4.80538e-09	0	0	0	0
67747	0	-0.00245272	0	-4.66109e-11	7.69225e-09	0	-2.46632e-07	-8.55825e-06	8.83437e-06
67748	0	-0.00246818	0	1.07418e-11	5.05845e-09	0	0	0	0
67749	0	-0.00248363	0	-2.60882e-11	6.96434e-09	0	-1.38836e-05	1.97234e-05	3.48017e-05
67750	0	-0.00249909	0	7.92063e-12	4.43801e-09	0	0	0	0
67751	0	-0.00251455	0	-1.20547e-11	5.51126e-09	0	-2.5064e-05	4.26273e-05	6.85547e-05
67752	0	-0.00253	0	2.12108e-12	3.11666e-09	0	0	0	0
67753	0	-0.00254545	0	-1.14755e-11	3.51204e-09	0	-3.33376e-05	6.1541e-05	9.57798e-05
67754	0	-0.00256091	0	5.98163e-12	1.20042e-09	0	0	0	0
67755	0	-0.00257636	0	-1.23312e-11	1.03364e-09	0	-4.05098e-05	7.72529e-05	0.000118375
67756	0	-0.00259182	0	9.87854e-12	-1.20803e-09	0	0	0	0
67757	0	-0.00260727	0	-4.97298e-12	-1.82406e-09	0	-4.79254e-05	9.26055e-05	0.000140576
67758	0	-0.00262273	0	2.21867e-12	-4.10455e-09	0	0	0	0
67759	0	-0.00263818	0	-6.13912e-11	-5.14106e-09	0	-5.47007e-05	0.000111417	0.000167994
67760	0	-0.00265364	0	6.77968e-11	-7.65756e-09	0	0	0	0
67761	0	-0.00266909	0	2.07262e-12	-9.27966e-09	0	-6.9659e-05	0.000134203	0.000207741
67762	0	-0.00268455	0	-5.60436e-11	-1.1946e-08	0	0	0	0
67763	0	0.00151	0	-4.37327e-14	1.76834e-08	0	1.58325e-06	-3.45264e-06	5.03591e-06
67764	0	0.00152611	0	4.92565e-14	1.76283e-08	0	0	0	0
67765	0	0.00154222	0	3.3151e-14	1.75738e-08	0	1.53713e-06	-3.37317e-06	4.91158e-06
67766	0	0.00155834	0	-8.76869e-14	1.75195e-08	0	0	0	0
67767	0	0.00157445	0	-7.19117e-14	1.74661e-08	0	1.50449e-06	-3.28974e-06	4.79423e-06
67768	0	0.00159056	0	8.08684e-14	1.74136e-08	0	0	0	0
67769	0	0.00160667	0	6.30313e-14	1.73614e-08	0	1.46462e-06	-3.23323e-06	4.70037e-06
67770	0	0.00162278	0	-1.44863e-13	1.73093e-08	0	0	0	0
67771	0	0.00163889	0	-1.2444e-13	1.72578e-08	0	1.44586e-06	-3.16452e-06	4.61049e-06
67772	0	0.001655	0	1.38106e-13	1.72074e-08	0	0	0	0
67773	0	0.00167111	0	1.27786e-13	1.7157e-08	0	1.40926e-06	-3.13469e-06	4.54911e-06
67774	0	0.00168722	0	-2.5802e-13	1.71062e-08	0	0	0	0
67775	0	0.00170333	0	-2.14975e-13	1.70561e-08	0	1.40218e-06	-3.06363e-06	4.46667e-06
67776	0	0.00171944	0	2.71145e-13	1.70075e-08	0	0	0	0
67777	0	0.00173556	0	3.63269e-13	1.69589e-08	0	1.33936e-06	-3.02836e-06	4.37923e-06
67778	0	0.00175167	0	-6.11959e-13	1.69096e-08	0	0	0	0
67779	0	0.00176778	0	-3.02018e-13	1.68625e-08	0	1.26817e-06	-2.80684e-06	4.10812e-06
67780	0	0.00178389	0	1.52867e-12	1.68182e-08	0	0	0	0

## Sheet: microfluctuations
NODE NR	X LOC	Y LOC	Z LOC	DX (UX)	DY (UY)	DZ (UZ)	tot mech strain X (EPTO)	tot mech strain Y (EPTO)	tot mech strain Z (EPTO)
1	0	0.0018	0	-4.48671e-11	-2.43649e-07	0	3.44046e-05	-6.2817e-05	9.72242e-05
144	0	-0.0027	0	-9.56971e-11	2.50837e-07	0	3.4402e-05	-6.48044e-05	9.92116e-05
218	0	-0.00168	0	-8.07429e-11	7.20457e-08	0	-0.000117253	0.000237293	0.000358618
219	0	-0.00169545	0	3.23639e-11	6.85882e-08	0	0	0	0
220	0	-0.00171091	0	-1.37841e-11	6.5642e-08	0	-8.93751e-05	0.000177557	0.000266947
221	0	-0.00172636	0	-1.08972e-11	6.31272e-08	0	0	0	0
222	0	-0.00174182	0	1.83829e-12	6.09621e-08	0	-6.46284e-05	0.000129097	0.000193757
223	0	-0.00175727	0	3.42587e-12	5.91619e-08	0	0	0	0
224	0	-0.00177273	0	2.60634e-12	5.77003e-08	0	-4.04564e-05	8.09193e-05	0.000121376
225	0	-0.00178818	0	-8.20643e-12	5.66863e-08	0	0	0	0
226	0	-0.00180364	0	-2.30367e-12	5.59974e-08	0	-1.49645e-05	3.16202e-05	4.70044e-05
227	0	-0.00181909	0	6.52339e-13	5.57295e-08	0	0	0	0
228	0	-0.00183455	0	3.75364e-12	5.5803e-08	0	1.09829e-05	-2.07872e-05	3.1789e-05
229	0	-0.00185	0	-9.77879e-12	5.63983e-08	0	0	0	0
230	0	-0.00186545	0	4.08248e-13	5.73218e-08	0	3.88597e-05	-7.51613e-05	0.000114158
231	0	-0.00188091	0	-2.45236e-13	5.87431e-08	0	0	0	0
232	0	-0.00189636	0	7.78527e-12	6.04818e-08	0	6.6997e-05	-0.000132013	0.000199028
233	0	-0.00191182	0	-1.14989e-11	6.2851e-08	0	0	0	0
234	0	-0.00192727	0	5.32773e-12	6.54875e-08	0	9.61678e-05	-0.000189049	0.000285318
235	0	-0.00194273	0	1.44249e-12	6.8722e-08	0	0	0	0
236	0	-0.00195818	0	3.40662e-12	7.21847e-08	0	0.000124486	-0.000245239	0.000369943
237	0	-0.00197363	0	-4.51973e-12	7.63295e-08	0	0	0	0
238	0	-0.00198909	0	-9.2456e-12	8.06914e-08	0	0.00015175	-0.000297759	0.00044991
239	0	-0.00200454	0	1.66482e-11	8.55571e-08	0	0	0	0
240	0	0.00093	0	-6.49094e-12	-1.5826e-07	0	6.18834e-05	-0.000125754	0.000187638
380	0	0.000946111	0	3.29686e-12	-1.60243e-07	0	0	0	0
381	0	0.000962222	0	-1.2206e-12	-1.62217e-07	0	6.10643e-05	-0.000121917	0.000183109
382	0	0.000978333	0	-4.25886e-13	-1.64171e-07	0	0	0	0
383	0	0.000994444	0	3.16895e-13	-1.66104e-07	0	5.96899e-05	-0.000119203	0.000178911
384	0	0.00101056	0	7.0478e-14	-1.68013e-07	0	0	0	0
385	0	0.00102667	0	-1.40827e-13	-1.69899e-07	0	5.8312e-05	-0.0001164	0.000174713
386	0	0.00104278	0	-1.00334e-13	-1.71763e-07	0	0	0	0
387	0	0.00105889	0	2.52091e-14	-1.73606e-07	0	5.6947e-05	-0.000113712	0.000170659
388	0	0.001075	0	-5.92372e-14	-1.75427e-07	0	0	0	0
389	0	0.00109111	0	-9.57573e-14	-1.77227e-07	0	5.56484e-05	-0.000111113	0.000166761
390	0	0.00110722	0	-2.6334e-14	-1.79007e-07	0	0	0	0
391	0	0.00112333	0	-1.79022e-14	-1.80767e-07	0	5.43948e-05	-0.000108635	0.00016303
392	0	0.00113944	0	-8.86469e-14	-1.82508e-07	0	0	0	0
393	0	0.00115555	0	-9.42714e-14	-1.84229e-07	0	5.32031e-05	-0.000106256	0.000159459
394	0	0.00117166	0	-2.3041e-15	-1.85931e-07	0	0	0	0
395	0	0.00118778	0	-1.09973e-14	-1.87616e-07	0	5.20587e-05	-0.000103995	0.000156054
396	0	0.00120389	0	-1.32099e-13	-1.89283e-07	0	0	0	0
3044	0	-0.000375	0	8.23758e-15	3.9765e-08	0	7.90686e-05	-0.00016242	0.00024149
3045	0	0.000921944	0	1.33365e-12	-1.57228e-07	0	0	0	0
3046	0	0.000913889	0	2.11679e-13	-1.56187e-07	0	6.26709e-05	-0.000129678	0.00019249
3047	0	0.000905833	0	2.54774e-13	-1.55139e-07	0	0	0	0
3048	0	0.000897778	0	4.0962e-13	-1.54087e-07	0	6.31965e-05	-0.00013074	0.000193984
3049	0	0.000889722	0	1.58516e-13	-1.53032e-07	0	0	0	0
3050	0	0.000881667	0	2.40973e-14	-1.51975e-07	0	6.35969e-05	-0.000131462	0.000195072
3051	0	0.000873615	0	3.28738e-14	-1.50915e-07	0	0	0	0
3052	0	0.000865563	0	1.43372e-13	-1.49852e-07	0	6.39295e-05	-0.000132136	0.000196083
3053	0	0.000857507	0	9.17189e-14	-1.48787e-07	0	0	0	0
3054	0	0.000849451	0	3.62586e-14	-1.47719e-07	0	6.42626e-05	-0.000132775	0.000197048
3055	0	0.000841392	0	5.26604e-14	-1.46648e-07	0	0	0	0
3056	0	0.000833333	0	9.58906e-14	-1.45574e-07	0	6.45807e-05	-0.000133414	0.000198009
3057	0	0.00082528	0	7.87298e-14	-1.44499e-07	0	0	0	0
3058	0	0.000817226	0	4.51953e-14	-1.43421e-07	0	6.49044e-05	-0.000134045	0.00019896
3059	0	0.00080917	0	5.96756e-14	-1.4234e-07	0	0	0	0
3060	0	0.000801114	0	6.87309e-14	-1.41257e-07	0	6.52241e-05	-0.000134682	0.000199918
3061	0	0.000793057	0	6.01102e-14	-1.40171e-07	0	0	0	0
3062	0	0.000785	0	4.60714e-14	-1.39082e-07	0	6.55492e-05	-0.000135323	0.000200881
3063	0	0.000776945	0	4.3049e-14	-1.37991e-07	0	0	0	0
3064	0	0.000768889	0	5.10937e-14	-1.36897e-07	0	6.58733e-05	-0.000135967	0.000201849
3065	0	0.000760833	0	3.49056e-14	-1.35801e-07	0	0	0	0
3066	0	0.000752777	0	2.30694e-14	-1.34702e-07	0	6.6202e-05	-0.000136613	0.00020282
3067	0	0.000744722	0	9.46327e-15	-1.33601e-07	0	0	0	0
3068	0	0.000736667	0	7.93994e-15	-1.32497e-07	0	6.65309e-05	-0.000137263	0.000203795
3069	0	0.000728609	0	6.20558e-15	-1.3139e-07	0	0	0	0
3070	0	0.000720552	0	2.30983e-15	-1.3028e-07	0	6.68601e-05	-0.000137914	0.000204775
3071	0	0.000712496	0	4.22315e-15	-1.29168e-07	0	0	0	0
3072	0	0.000704439	0	5.07886e-15	-1.28054e-07	0	6.7189e-05	-0.000138567	0.000205757
3073	0	0.000696386	0	4.50879e-15	-1.26937e-07	0	0	0	0
3074	0	0.000688333	0	2.12526e-15	-1.25817e-07	0	6.75189e-05	-0.000139221	0.000206741
3075	0	0.000680276	0	1.78081e-15	-1.24695e-07	0	0	0	0
3076	0	0.000672219	0	1.92723e-15	-1.23569e-07	0	6.78484e-05	-0.000139875	0.000207724
3077	0	0.000664165	0	1.58033e-15	-1.22442e-07	0	0	0	0
3078	0	0.000656111	0	1.98333e-15	-1.21312e-07	0	6.81773e-05	-0.000140527	0.000208705
3079	0	0.000648055	0	-4.8989e-16	-1.20179e-07	0	0	0	0
3080	0	0.00064	0	1.63838e-15	-1.19043e-07	0	6.8506e-05	-0.00014118	0.000209686
3081	0	0.000631945	0	1.48024e-15	-1.17905e-07	0	0	0	0
3082	0	0.000623891	0	1.85703e-15	-1.16764e-07	0	6.88341e-05	-0.000141831	0.000210666
3083	0	0.000615834	0	1.85272e-15	-1.1562e-07	0	0	0	0
3084	0	0.000607778	0	2.11707e-15	-1.14474e-07	0	6.91609e-05	-0.00014248	0.000211641
3085	0	0.000599722	0	2.55662e-16	-1.13325e-07	0	0	0	0
3086	0	0.000591667	0	3.31972e-16	-1.12174e-07	0	6.9487e-05	-0.000143127	0.000212614
3087	0	0.00058361	0	2.02726e-16	-1.1102e-07	0	0	0	0
3088	0	0.000575553	0	-5.93677e-16	-1.09863e-07	0	6.98115e-05	-0.000143771	0.000213583
3089	0	0.000567497	0	2.12488e-16	-1.08704e-07	0	0	0	0
3090	0	0.000559441	0	-5.62472e-16	-1.07542e-07	0	7.01339e-05	-0.000144412	0.000214546
3091	0	0.000551387	0	3.78825e-16	-1.06378e-07	0	0	0	0
3092	0	0.000543333	0	-6.95539e-16	-1.05211e-07	0	7.04544e-05	-0.000145048	0.000215503
3093	0	0.000535277	0	9.65456e-16	-1.04042e-07	0	0	0	0
3094	0	0.00052722	0	-1.24257e-15	-1.0287e-07	0	7.07725e-05	-0.00014568	0.000216453
3095	0	0.000519166	0	4.71171e-16	-1.01695e-07	0	0	0	0
3096	0	0.000511112	0	-1.3127e-15	-1.00519e-07	0	7.10879e-05	-0.000146307	0.000217395
3097	0	0.000503056	0	9.05119e-16	-9.93389e-08	0	0	0	0
3098	0	-0.000383056	0	7.45957e-15	4.10727e-08	0	0	0	0
3099	0	-0.000391111	0	8.28847e-15	4.23792e-08	0	7.8907e-05	-0.000162109	0.000241018
3100	0	-0.000399167	0	8.26413e-15	4.36843e-08	0	0	0	0
3101	0	-0.000407222	0	8.42714e-15	4.49881e-08	0	7.87255e-05	-0.000161759	0.000240486
3102	0	-0.000415278	0	8.61363e-15	4.62903e-08	0	0	0	0
3103	0	-0.000423333	0	9.04695e-15	4.7591e-08	0	7.8523e-05	-0.000161368	0.000239892
3104	0	-0.000431385	0	9.23407e-15	4.88893e-08	0	0	0	0
3105	0	-0.000439437	0	9.96907e-15	5.01859e-08	0	7.82985e-05	-0.000160933	0.000239233
3106	0	-0.000447493	0	9.20492e-15	5.14814e-08	0	0	0	0
3107	0	-0.000455549	0	1.05754e-14	5.2775e-08	0	7.80509e-05	-0.000160452	0.000238505
3108	0	-0.000463608	0	1.02178e-14	5.4067e-08	0	0	0	0
3109	0	-0.000471667	0	1.15022e-14	5.53568e-08	0	7.7779e-05	-0.000159923	0.000237704
3110	0	-0.00047972	0	1.07334e-14	5.66436e-08	0	0	0	0
3111	0	-0.000487774	0	1.21926e-14	5.7928e-08	0	7.74821e-05	-0.000159344	0.000236828
3112	0	-0.00049583	0	1.22039e-14	5.92105e-08	0	0	0	0
3113	0	-0.000503886	0	1.35355e-14	6.04904e-08	0	7.71584e-05	-0.000158713	0.000235873
3114	0	-0.000511943	0	1.21067e-14	6.17677e-08	0	0	0	0
3115	0	-0.00052	0	1.3367e-14	6.30423e-08	0	7.6807e-05	-0.000158026	0.000234835
3116	0	-0.000528055	0	1.23237e-14	6.43138e-08	0	0	0	0
3117	0	-0.000536111	0	1.18749e-14	6.55823e-08	0	7.64267e-05	-0.00015728	0.000233709
3118	0	-0.000544167	0	1.1582e-14	6.68477e-08	0	0	0	0
3119	0	-0.000552223	0	1.17393e-14	6.811e-08	0	7.60154e-05	-0.000156475	0.000232492
3120	0	-0.000560278	0	1.35641e-14	6.93687e-08	0	0	0	0
3121	0	-0.000568333	0	1.43222e-14	7.06238e-08	0	7.55713e-05	-0.000155604	0.000231178
3122	0	-0.000576391	0	1.64812e-14	7.18757e-08	0	0	0	0
3123	0	-0.000584448	0	1.6497e-14	7.31238e-08	0	7.50929e-05	-0.000154665	0.000229762
3124	0	-0.000592504	0	1.89196e-14	7.43679e-08	0	0	0	0
3125	0	-0.000600561	0	1.88977e-14	7.56078e-08	0	7.45788e-05	-0.000153655	0.000228237
3126	0	-0.000608614	0	1.83685e-14	7.68431e-08	0	0	0	0
3127	0	-0.000616667	0	1.9167e-14	7.8074e-08	0	7.40272e-05	-0.00015257	0.000226601
3128	0	-0.000624724	0	2.23931e-14	7.9301e-08	0	0	0	0
3129	0	-0.000632781	0	2.2328e-14	8.05233e-08	0	7.34354e-05	-0.000151405	0.000224845
3130	0	-0.000640835	0	2.39184e-14	8.17403e-08	0	0	0	0
3131	0	-0.000648889	0	2.37031e-14	8.29523e-08	0	7.28022e-05	-0.000150157	0.000222964
3132	0	-0.000656945	0	2.61131e-14	8.41593e-08	0	0	0	0
3133	0	-0.000665	0	2.49645e-14	8.53609e-08	0	7.2125e-05	-0.000148822	0.000220952
3134	0	-0.000673055	0	2.51251e-14	8.65569e-08	0	0	0	0
3135	0	-0.00068111	0	2.64003e-14	8.77471e-08	0	7.14014e-05	-0.000147394	0.000218801
3136	0	-0.000689166	0	2.94494e-14	8.89316e-08	0	0	0	0
3137	0	-0.000697222	0	2.99919e-14	9.011e-08	0	7.06287e-05	-0.000145869	0.000216503
3138	0	-0.000705278	0	2.7534e-14	9.12819e-08	0	0	0	0
3139	0	-0.000713333	0	2.99527e-14	9.24473e-08	0	6.98052e-05	-0.000144241	0.000214051
3140	0	-0.00072139	0	3.07224e-14	9.36061e-08	0	0	0	0
3141	0	-0.000729447	0	3.18572e-14	9.47579e-08	0	6.89277e-05	-0.000142506	0.000211439
3142	0	-0.000737503	0	3.04519e-14	9.59024e-08	0	0	0	0
3143	0	-0.000745559	0	3.10952e-14	9.70395e-08	0	6.79937e-05	-0.000140657	0.000208657
3144	0	-0.000753613	0	3.67576e-14	9.81686e-08	0	0	0	0
3145	0	-0.000761667	0	3.48104e-14	9.92897e-08	0	6.69996e-05	-0.00013869	0.000205696
3146	0	-0.000769723	0	3.53434e-14	1.00403e-07	0	0	0	0
3147	0	-0.00077778	0	3.51661e-14	1.01508e-07	0	6.59426e-05	-0.000136595	0.000202545
3148	0	-0.000785834	0	4.32544e-14	1.02604e-07	0	0	0	0
3149	0	-0.000793888	0	3.783e-14	1.03691e-07	0	6.48195e-05	-0.000134369	0.000199196
3150	0	-0.000801944	0	4.17007e-14	1.04769e-07	0	0	0	0
5980	0	-0.002704	0	1.55564e-10	2.5068e-07	0	-2.73371e-06	-1.50154e-05	2.63694e-05
5981	0	-0.00270067	0	-6.43833e-11	2.50799e-07	0	0	0	0
6136	0	0.001814	0	1.04405e-11	-2.4423e-07	0	2.07278e-05	-4.02113e-05	6.10853e-05
6202	0	0.00180233	0	-3.9122e-11	-2.4377e-07	0	0	0	0
28731	0	-0.00202	0	-3.00749e-11	9.07225e-08	0	0.000176061	-0.000344421	0.000521153
28732	0	-0.00203545	0	1.92665e-11	9.62208e-08	0	0	0	0
28733	0	-0.00205091	0	-6.02588e-11	1.02242e-07	0	0.000196627	-0.000382858	0.000580443
28734	0	-0.00206637	0	4.97116e-11	1.08068e-07	0	0	0	0
28735	0	-0.00208182	0	-1.03237e-10	1.14819e-07	0	0.000211979	-0.00041077	0.000623962
28736	0	-0.00209728	0	6.35983e-11	1.20767e-07	0	0	0	0
28737	0	-0.00211273	0	-1.53523e-10	1.28275e-07	0	0.000221572	-0.000427112	0.000650188
28738	0	-0.00212818	0	1.0153e-10	1.33965e-07	0	0	0	0
28739	0	-0.00214364	0	-2.18174e-10	1.42076e-07	0	0.000224786	-0.000430378	0.000656582
28740	0	-0.00215909	0	1.23826e-10	1.47242e-07	0	0	0	0
28741	0	-0.00217455	0	-2.72702e-10	1.55928e-07	0	0.00022104	-0.000421949	0.000644705
28742	0	-0.00219	0	1.60352e-10	1.60264e-07	0	0	0	0
28743	0	-0.00220545	0	-3.27921e-10	1.6938e-07	0	0.000211407	-0.000401923	0.000614774
28744	0	-0.00222091	0	1.74454e-10	1.72655e-07	0	0	0	0
28745	0	-0.00223636	0	-3.60696e-10	1.82064e-07	0	0.000196551	-0.000373216	0.000570783
28746	0	-0.00225182	0	1.878e-10	1.84145e-07	0	0	0	0
28747	0	-0.00226727	0	-3.56741e-10	1.9358e-07	0	0.000176613	-0.000338071	0.000515595
28748	0	-0.00228272	0	1.72193e-10	1.94557e-07	0	0	0	0
28749	0	-0.00229818	0	-3.23773e-10	2.03822e-07	0	0.000154068	-0.000298687	0.000453178
28750	0	-0.00231363	0	1.5362e-10	2.03764e-07	0	0	0	0
28751	0	-0.00232909	0	-2.72458e-10	2.12501e-07	0	0.000130781	-0.000257669	0.000388562
28752	0	-0.00234454	0	1.13398e-10	2.11699e-07	0	0	0	0
28753	0	0.00122	0	-1.11108e-13	-1.90932e-07	0	5.09801e-05	-0.000101838	0.000152818
28754	0	0.00123611	0	7.68345e-15	-1.92564e-07	0	0	0	0
28755	0	0.00125222	0	-1.55022e-14	-1.9418e-07	0	4.99513e-05	-9.9814e-05	0.000149765
28756	0	0.00126833	0	-1.74186e-13	-1.95781e-07	0	0	0	0
28757	0	0.00128444	0	-1.46156e-13	-1.97366e-07	0	4.89945e-05	-9.78973e-05	0.000146892
28758	0	0.00130055	0	3.3543e-14	-1.98935e-07	0	0	0	0
28759	0	0.00131667	0	-1.0693e-14	-2.00491e-07	0	4.80898e-05	-9.61271e-05	0.000144217
28760	0	0.00133278	0	-2.39744e-13	-2.02033e-07	0	0	0	0
28761	0	0.00134889	0	-1.93114e-13	-2.03562e-07	0	4.72701e-05	-9.4476e-05	0.000141746
28762	0	0.001365	0	6.0511e-14	-2.05078e-07	0	0	0	0
28763	0	0.00138111	0	-7.73375e-15	-2.06581e-07	0	4.65076e-05	-9.30025e-05	0.00013951
28764	0	0.00139722	0	-3.2679e-13	-2.08075e-07	0	0	0	0
28765	0	0.00141333	0	-2.74791e-13	-2.09557e-07	0	4.58503e-05	-9.16636e-05	0.000137514
28766	0	0.00142945	0	9.7855e-14	-2.11028e-07	0	0	0	0
28767	0	0.00144556	0	4.73975e-15	-2.12491e-07	0	4.52563e-05	-9.05464e-05	0.000135803
28768	0	0.00146167	0	-4.74475e-13	-2.13947e-07	0	0	0	0
28769	0	0.00147778	0	-3.95496e-13	-2.15394e-07	0	4.4798e-05	-8.95862e-05	0.000134385
28770	0	0.00149389	0	1.55399e-13	-2.16833e-07	0	0	0	0
28873	0	-0.00270133	0	-3.18845e-11	2.50758e-07	0	2.06325e-05	-3.73158e-05	5.88163e-05
28874	0	-0.002702	0	-4.01997e-11	2.50856e-07	0	0	0	0
28875	0	0.00180467	0	-2.95644e-11	-2.43884e-07	0	2.87479e-05	-5.12089e-05	7.99673e-05
28876	0	0.001807	0	-4.28267e-11	-2.44007e-07	0	0	0	0
28877	0	0.000495	0	-6.93545e-16	-9.81567e-08	0	7.14006e-05	-0.000146928	0.000218329
28878	0	0.000486946	0	3.3482e-15	-9.69724e-08	0	0	0	0
28879	0	0.000478892	0	1.89234e-16	-9.57855e-08	0	7.17101e-05	-0.000147544	0.000219255
28880	0	0.000470836	0	2.97277e-15	-9.45959e-08	0	0	0	0
28881	0	0.00046278	0	6.77667e-16	-9.34038e-08	0	7.20164e-05	-0.000148152	0.000220169
28882	0	0.000454723	0	1.79698e-15	-9.22092e-08	0	0	0	0
28883	0	0.000446667	0	6.30008e-16	-9.10122e-08	0	7.23196e-05	-0.000148755	0.000221076
28884	0	0.000438611	0	3.68092e-15	-8.98129e-08	0	0	0	0
28885	0	0.000430555	0	2.36473e-15	-8.86111e-08	0	7.2619e-05	-0.000149351	0.000221971
28886	0	0.000422499	0	3.68675e-15	-8.74069e-08	0	0	0	0
28887	0	0.000414442	0	2.86012e-15	-8.62003e-08	0	7.29147e-05	-0.000149939	0.000222855
28888	0	0.000406388	0	2.16019e-15	-8.49917e-08	0	0	0	0
28889	0	0.000398333	0	2.72247e-15	-8.37806e-08	0	7.32067e-05	-0.00015052	0.000223728
28890	0	0.000390278	0	5.07192e-15	-8.25671e-08	0	0	0	0
28891	0	0.000382222	0	5.5141e-15	-8.13513e-08	0	7.34943e-05	-0.000151094	0.000224589
28892	0	0.000374168	0	6.38383e-15	-8.01334e-08	0	0	0	0
28893	0	0.000366114	0	5.33975e-15	-7.89132e-08	0	7.37779e-05	-0.000151658	0.000225437
28894	0	0.000358057	0	3.66097e-15	-7.76904e-08	0	0	0	0
28895	0	0.00035	0	2.95083e-15	-7.64653e-08	0	7.40575e-05	-0.000152214	0.000226273
28896	0	0.000341947	0	4.97262e-15	-7.52385e-08	0	0	0	0
28897	0	0.000333893	0	5.60218e-15	-7.40095e-08	0	7.43319e-05	-0.000152761	0.000227095
28898	0	0.000325837	0	4.90372e-15	-7.27779e-08	0	0	0	0
28899	0	0.000317781	0	3.4256e-15	-7.15441e-08	0	7.46022e-05	-0.000153299	0.000227902
28900	0	0.000309724	0	2.1803e-15	-7.0308e-08	0	0	0	0
28901	0	0.000301667	0	1.95412e-15	-6.90698e-08	0	7.48679e-05	-0.000153828	0.000228697
28902	0	0.000293611	0	2.11913e-15	-6.78298e-08	0	0	0	0
28903	0	0.000285556	0	2.5922e-15	-6.65876e-08	0	7.51282e-05	-0.000154347	0.000229476
28904	0	0.0002775	0	1.14745e-15	-6.53433e-08	0	0	0	0
28905	0	0.000269444	0	7.4737e-16	-6.40969e-08	0	7.53839e-05	-0.000154857	0.000230241
28906	0	0.000261389	0	9.73633e-16	-6.28486e-08	0	0	0	0
28907	0	0.000253333	0	1.16219e-15	-6.15983e-08	0	7.56339e-05	-0.000155356	0.00023099
28908	0	0.000245276	0	7.27203e-16	-6.03457e-08	0	0	0	0
28909	0	0.000237219	0	3.7034e-16	-5.90912e-08	0	7.58784e-05	-0.000155844	0.000231722
28910	0	0.000229163	0	1.99295e-16	-5.78348e-08	0	0	0	0
28911	0	0.000221107	0	2.88511e-16	-5.65766e-08	0	7.61171e-05	-0.00015632	0.000232437
28912	0	0.000213053	0	7.37131e-16	-5.53169e-08	0	0	0	0
28913	0	0.000205	0	7.53739e-16	-5.40553e-08	0	7.63499e-05	-0.000156785	0.000233135
28914	0	0.000196945	0	1.09132e-15	-5.27916e-08	0	0	0	0
28915	0	0.00018889	0	5.96432e-16	-5.15262e-08	0	7.65768e-05	-0.000157239	0.000233816
28916	0	0.000180839	0	1.02299e-15	-5.02593e-08	0	0	0	0
28917	0	0.000172787	0	6.01346e-16	-4.89907e-08	0	7.67975e-05	-0.00015768	0.000234478
28918	0	0.000164727	0	1.24193e-15	-4.77191e-08	0	0	0	0
28919	0	0.000156667	0	1.06324e-15	-4.64457e-08	0	7.70119e-05	-0.00015811	0.000235122
28920	0	0.000148617	0	1.5641e-15	-4.51722e-08	0	0	0	0
28921	0	-0.00081	0	3.62731e-14	1.05837e-07	0	6.3627e-05	-0.000132002	0.000195637
28922	0	-0.000818054	0	4.64569e-14	1.06896e-07	0	0	0	0
28923	0	-0.000826108	0	3.66669e-14	1.07944e-07	0	6.23617e-05	-0.000129491	0.00019186
28924	0	-0.000834164	0	4.62102e-14	1.08982e-07	0	0	0	0
28925	0	-0.00084222	0	4.25736e-14	1.1001e-07	0	6.1018e-05	-0.000126824	0.000187852
28926	0	-0.000850277	0	6.81613e-14	1.11026e-07	0	0	0	0
28927	0	-0.000858333	0	6.10095e-14	1.12031e-07	0	5.95919e-05	-0.000123993	0.000183598
28928	0	-0.000866389	0	6.05407e-14	1.13024e-07	0	0	0	0
28929	0	-0.000874445	0	6.23014e-14	1.14006e-07	0	5.8083e-05	-0.000120992	0.000179088
28930	0	-0.000882501	0	7.18595e-14	1.14974e-07	0	0	0	0
28931	0	-0.000890558	0	8.25266e-14	1.1593e-07	0	5.64843e-05	-0.000117817	0.000174315
28932	0	-0.000898612	0	6.09403e-14	1.16873e-07	0	0	0	0
28933	0	-0.000906667	0	8.92168e-14	1.17802e-07	0	5.47931e-05	-0.000114452	0.000169259
28934	0	-0.000914722	0	7.73805e-14	1.18717e-07	0	0	0	0
28935	0	-0.000922778	0	1.09611e-13	1.19618e-07	0	5.30034e-05	-0.000110894	0.000163914
28936	0	-0.000930832	0	7.20692e-14	1.20504e-07	0	0	0	0
28937	0	-0.000938886	0	1.11624e-13	1.21375e-07	0	5.11134e-05	-0.000107129	0.000158259
28938	0	-0.000946943	0	8.9544e-14	1.22231e-07	0	0	0	0
28939	0	-0.000955	0	1.15078e-13	1.2307e-07	0	4.91169e-05	-0.000103152	0.000152285
28940	0	-0.000963053	0	7.85343e-14	1.23893e-07	0	0	0	0
28941	0	-0.000971107	0	1.19731e-13	1.24699e-07	0	4.70086e-05	-9.89493e-05	0.000145977
28942	0	-0.000979163	0	1.18197e-13	1.25488e-07	0	0	0	0
28943	0	-0.000987219	0	1.31914e-13	1.26259e-07	0	4.47844e-05	-9.4515e-05	0.000139321
28944	0	-0.000995276	0	9.71338e-14	1.27011e-07	0	0	0	0
28945	0	-0.00100333	0	1.13827e-13	1.27745e-07	0	4.24418e-05	-8.98354e-05	0.000132297
28946	0	-0.00101139	0	1.22141e-13	1.2846e-07	0	0	0	0
28947	0	-0.00101944	0	1.30825e-13	1.29154e-07	0	3.99707e-05	-8.49053e-05	0.000124899
28948	0	-0.0010275	0	1.11094e-13	1.29828e-07	0	0	0	0
28949	0	-0.00103556	0	1.27293e-13	1.30482e-07	0	3.73711e-05	-7.97113e-05	0.000117106
28950	0	-0.00104361	0	1.43234e-13	1.31113e-07	0	0	0	0
28951	0	-0.00105167	0	1.24579e-13	1.31723e-07	0	3.46371e-05	-7.42458e-05	0.000108906
28952	0	-0.00105972	0	1.06501e-13	1.32311e-07	0	0	0	0
28953	0	-0.00106778	0	1.03984e-13	1.32875e-07	0	3.17628e-05	-6.84937e-05	0.00010028
28954	0	-0.00107584	0	1.49691e-13	1.33415e-07	0	0	0	0
28955	0	-0.00108389	0	8.52401e-14	1.33931e-07	0	2.87448e-05	-6.24507e-05	9.12219e-05
28956	0	-0.00109195	0	1.44994e-13	1.34422e-07	0	0	0	0
28957	0	-0.0011	0	6.19939e-14	1.34888e-07	0	2.55775e-05	-5.61044e-05	8.1714e-05
28958	0	-0.00110805	0	2.29314e-13	1.35327e-07	0	0	0	0
28959	0	-0.00111611	0	7.34753e-14	1.3574e-07	0	2.22545e-05	-4.94491e-05	7.1745e-05
28960	0	-0.00112416	0	2.1936e-13	1.36124e-07	0	0	0	0
28961	0	-0.00113221	0	7.51583e-14	1.36483e-07	0	1.87772e-05	-4.24774e-05	6.12993e-05
28962	0	-0.00114027	0	2.43087e-13	1.36809e-07	0	0	0	0
28963	0	-0.00114833	0	1.02893e-13	1.37111e-07	0	1.51401e-05	-3.51879e-05	5.03727e-05
28964	0	-0.00115638	0	1.38028e-13	1.37377e-07	0	0	0	0
28965	0	0.000140566	0	1.17964e-15	-4.3897e-08	0	7.72199e-05	-0.000158526	0.000235746
28966	0	0.000132508	0	1.63723e-15	-4.26188e-08	0	0	0	0
28967	0	0.00012445	0	1.29582e-15	-4.1339e-08	0	7.74213e-05	-0.00015893	0.000236352
28968	0	0.000116391	0	1.64382e-15	-4.00577e-08	0	0	0	0
28969	0	0.000108333	0	1.47015e-15	-3.87748e-08	0	7.76159e-05	-0.00015932	0.000236937
28970	0	0.000100277	0	1.84227e-15	-3.74906e-08	0	0	0	0
28971	0	9.22204e-05	0	1.63802e-15	-3.62048e-08	0	7.78036e-05	-0.000159697	0.000237501
28972	0	8.41643e-05	0	1.79831e-15	-3.49177e-08	0	0	0	0
28973	0	7.61081e-05	0	1.80716e-15	-3.36291e-08	0	7.7984e-05	-0.00016006	0.000238044
28974	0	6.8054e-05	0	1.94128e-15	-3.23394e-08	0	0	0	0
28975	0	-0.00116443	0	1.54687e-13	1.37619e-07	0	1.13421e-05	-2.75801e-05	3.89769e-05
28976	0	-0.00117249	0	1.31962e-13	1.37823e-07	0	0	0	0
28977	0	-0.00118055	0	2.64426e-13	1.38002e-07	0	7.37393e-06	-1.96432e-05	2.71068e-05
28978	0	-0.00118861	0	4.14476e-14	1.3814e-07	0	0	0	0
28979	0	-0.00119667	0	3.22589e-13	1.38253e-07	0	3.24248e-06	-1.13641e-05	1.47837e-05
28980	0	-0.00120472	0	3.38013e-14	1.38325e-07	0	0	0	0
28981	0	-0.00121278	0	3.2792e-13	1.38368e-07	0	-1.04592e-06	-2.76012e-06	2.96707e-06
28982	0	-0.00122084	0	-5.89792e-14	1.3837e-07	0	0	0	0
28983	0	-0.00122889	0	2.90249e-13	1.38341e-07	0	-5.49547e-06	6.18598e-06	1.19377e-05
28984	0	-0.00123695	0	5.40196e-14	1.38271e-07	0	0	0	0
67495	0	-0.001245	0	2.98365e-13	1.38167e-07	0	-1.0113e-05	1.54623e-05	2.57084e-05
67496	0	-0.00125306	0	-1.55544e-14	1.38023e-07	0	0	0	0
67497	0	-0.00126111	0	2.0578e-13	1.37842e-07	0	-1.48745e-05	2.50568e-05	4.00212e-05
67498	0	-0.00126917	0	7.27934e-14	1.37619e-07	0	0	0	0
67499	0	-0.00127722	0	1.88136e-13	1.37358e-07	0	-1.97876e-05	3.49513e-05	5.48117e-05
67500	0	-0.00128528	0	-2.64277e-15	1.37056e-07	0	0	0	0
67501	0	-0.00129333	0	1.00136e-13	1.36713e-07	0	-2.48436e-05	4.5154e-05	7.00567e-05
67502	0	-0.00130139	0	4.06546e-14	1.36328e-07	0	0	0	0
67503	0	-0.00130944	0	-4.65518e-15	1.35901e-07	0	-3.00242e-05	5.5621e-05	8.56976e-05
67506	0	-0.0013175	0	-5.22366e-15	1.35431e-07	0	0	0	0
67507	0	6e-05	0	2.33419e-15	-3.10482e-08	0	7.81571e-05	-0.000160408	0.000238566
67508	0	5.19438e-05	0	3.14158e-15	-2.97554e-08	0	0	0	0
67509	0	4.38876e-05	0	3.54555e-15	-2.84612e-08	0	7.83225e-05	-0.000160741	0.000239065
67510	0	3.58336e-05	0	3.76766e-15	-2.71661e-08	0	0	0	0
67511	0	2.77796e-05	0	3.58343e-15	-2.58697e-08	0	7.84802e-05	-0.000161059	0.000239541
67512	0	1.97231e-05	0	2.8094e-15	-2.45716e-08	0	0	0	0
67513	0	1.16667e-05	0	2.69431e-15	-2.32723e-08	0	7.86303e-05	-0.000161362	0.000239993
67514	0	3.61288e-06	0	2.3312e-15	-2.19723e-08	0	0	0	0
67515	0	-4.4409e-06	0	2.95656e-15	-2.06711e-08	0	7.87721e-05	-0.000161649	0.000240422
67516	0	-1.24971e-05	0	2.43668e-15	-1.93683e-08	0	0	0	0
67517	0	-0.00132555	0	-6.62399e-14	1.34918e-07	0	-3.5341e-05	6.6362e-05	0.000101747
67518	0	-0.00133361	0	1.54401e-13	1.3436e-07	0	0	0	0
67519	0	-0.00134167	0	-1.20065e-13	1.33759e-07	0	-4.07721e-05	7.73283e-05	0.000118142
67520	0	-0.00134972	0	3.19326e-14	1.33112e-07	0	0	0	0
67521	0	-0.00135778	0	-1.77219e-13	1.32422e-07	0	-4.62905e-05	8.84991e-05	0.000134825
67522	0	-0.00136583	0	1.66332e-13	1.31684e-07	0	0	0	0
67523	0	-0.00137389	0	-6.48573e-14	1.30903e-07	0	-5.19126e-05	9.9825e-05	0.000151772
67524	0	-0.00138195	0	-7.90758e-15	1.30073e-07	0	0	0	0
67525	0	-0.00139	0	-6.23333e-14	1.292e-07	0	-5.75639e-05	0.000111277	0.000168872
67526	0	-0.00139806	0	1.75024e-13	1.28277e-07	0	0	0	0
67527	0	-0.00140611	0	1.68197e-13	1.2731e-07	0	-6.32518e-05	0.000122736	0.00018602
67528	0	-0.00141416	0	-1.44996e-13	1.26296e-07	0	0	0	0
67529	0	-0.00142222	0	6.77038e-15	1.25237e-07	0	-6.88688e-05	0.000134223	0.000203125
67530	0	-0.00143028	0	1.44855e-13	1.24129e-07	0	0	0	0
67531	0	-0.00143833	0	3.50604e-13	1.22976e-07	0	-7.45202e-05	0.000145595	0.000220144
67532	0	-0.00144639	0	-2.32368e-13	1.21778e-07	0	0	0	0
67533	0	-0.00145444	0	3.59783e-14	1.20534e-07	0	-7.99988e-05	0.00015689	0.000236916
67534	0	-0.0014625	0	3.04475e-13	1.19245e-07	0	0	0	0
67535	0	-0.00147055	0	5.67138e-13	1.1791e-07	0	-8.54646e-05	0.000167855	0.000253347
67536	0	-0.00147861	0	-3.16297e-13	1.16534e-07	0	0	0	0
67537	0	-0.00148667	0	-2.3668e-13	1.15113e-07	0	-9.05822e-05	0.000178619	0.000269228
67538	0	-0.00149472	0	7.36388e-13	1.1365e-07	0	0	0	0
67539	0	-0.00150278	0	7.1099e-13	1.12145e-07	0	-9.57121e-05	0.000188766	0.000284506
67540	0	-0.00151083	0	-4.38192e-13	1.10603e-07	0	0	0	0
67541	0	-0.00151889	0	-8.20176e-13	1.0902e-07	0	-0.000100236	0.000198591	0.000298863
67542	0	-0.00152694	0	1.75248e-12	1.07395e-07	0	0	0	0
67543	0	-0.001535	0	2.1836e-12	1.05737e-07	0	-0.000104942	0.000207401	0.000312378
67544	0	-0.00154306	0	-9.04534e-14	1.04048e-07	0	0	0	0
67545	0	-0.00155111	0	-8.5502e-13	1.02325e-07	0	-0.000108495	0.00021574	0.000324261
67546	0	-0.00155917	0	3.27079e-12	1.00563e-07	0	0	0	0
67547	0	-0.00156723	0	4.41333e-12	9.87748e-08	0	-0.000112449	0.000222715	0.000335211
67548	0	-0.00157528	0	6.69124e-14	9.6971e-08	0	0	0	0
67549	0	-0.00158333	0	-2.50625e-12	9.51428e-08	0	-0.000114665	0.000229107	0.000343798
67550	0	-0.00159139	0	4.60078e-12	9.32711e-08	0	0	0	0
67551	0	-0.00159945	0	6.58464e-12	9.13882e-08	0	-0.000117742	0.000233681	0.00035148
67552	0	-0.0016075	0	8.06608e-13	8.95064e-08	0	0	0	0
67553	0	-0.00161555	0	-3.11113e-12	8.76125e-08	0	-0.00011852	0.000237608	0.000356187
67554	0	-0.00162361	0	3.00979e-12	8.56733e-08	0	0	0	0
67555	0	-0.00163167	0	7.43895e-12	8.37343e-08	0	-0.00012019	0.000239205	0.000359447
67556	0	-0.00163972	0	-4.33963e-13	8.18274e-08	0	0	0	0
67557	0	-0.00164778	0	-7.50909e-13	7.99045e-08	0	-0.000119824	0.00024077	0.000360622
67558	0	-0.00165583	0	-2.35955e-12	7.79539e-08	0	0	0	0
67559	0	-0.00166389	0	-4.28447e-12	7.59874e-08	0	-0.000120407	0.000242103	0.000362535
67560	0	-0.00167194	0	-5.62989e-12	7.40478e-08	0	0	0	0
67561	0	-2.05533e-05	0	2.9527e-15	-1.80645e-08	0	7.89054e-05	-0.000161919	0.000240826
67562	0	-2.861e-05	0	2.21101e-15	-1.67596e-08	0	0	0	0
67563	0	-3.66667e-05	0	2.27618e-15	-1.54536e-08	0	7.90304e-05	-0.000162173	0.000241204
67564	0	-4.47224e-05	0	2.15376e-15	-1.41468e-08	0	0	0	0
67565	0	-5.27781e-05	0	2.36291e-15	-1.28391e-08	0	7.91464e-05	-0.000162409	0.000241556
67566	0	-6.08343e-05	0	2.2222e-15	-1.15303e-08	0	0	0	0
67567	0	-6.88905e-05	0	2.34742e-15	-1.02207e-08	0	7.92533e-05	-0.000162628	0.000241882
67568	0	-7.69453e-05	0	2.34486e-15	-8.9105e-09	0	0	0	0
67569	0	-8.5e-05	0	2.0315e-15	-7.59946e-09	0	7.93509e-05	-0.000162828	0.000242179
67570	0	-9.30555e-05	0	2.10223e-15	-6.28754e-09	0	0	0	0
67571	0	-0.000101111	0	1.94856e-15	-4.97488e-09	0	7.94388e-05	-0.000163009	0.000242448
67572	0	-0.000109165	0	2.02827e-15	-3.66178e-09	0	0	0	0
67573	0	-0.000117219	0	2.37003e-15	-2.34802e-09	0	7.95167e-05	-0.000163171	0.000242688
67574	0	-0.000125276	0	2.35928e-15	-1.03314e-09	0	0	0	0
67575	0	-0.000133333	0	2.7578e-15	2.82308e-10	0	7.95842e-05	-0.000163312	0.000242897
67576	0	-0.000141386	0	2.5163e-15	1.59761e-09	0	0	0	0
67577	0	-0.000149439	0	2.5409e-15	2.9134e-09	0	7.96411e-05	-0.000163432	0.000243074
67578	0	-0.000157496	0	2.51084e-15	4.23014e-09	0	0	0	0
67579	0	-0.000165552	0	2.90992e-15	5.54729e-09	0	7.96869e-05	-0.000163531	0.000243218
67580	0	-0.000173609	0	2.66416e-15	6.86498e-09	0	0	0	0
67581	0	-0.000181667	0	3.29943e-15	8.18298e-09	0	7.97213e-05	-0.000163607	0.000243329
67582	0	-0.000189722	0	2.76622e-15	9.50084e-09	0	0	0	0
67583	0	-0.000197777	0	2.65704e-15	1.08189e-08	0	7.97441e-05	-0.00016366	0.000243404
67584	0	-0.000205833	0	2.87535e-15	1.21374e-08	0	0	0	0
67587	0	-0.000213889	0	3.15426e-15	1.34559e-08	0	7.97544e-05	-0.000163688	0.000243443
67588	0	-0.000221945	0	3.43101e-15	1.47744e-08	0	0	0	0
67589	0	-0.00023	0	4.01135e-15	1.6093e-08	0	7.9752e-05	-0.000163692	0.000243445
67590	0	-0.000238057	0	4.085e-15	1.74117e-08	0	0	0	0
67591	0	-0.000246114	0	4.1177e-15	1.87303e-08	0	7.97365e-05	-0.00016367	0.000243407
67592	0	-0.00025417	0	4.38058e-15	2.00487e-08	0	0	0	0
67593	0	-0.000262226	0	4.26101e-15	2.13669e-08	0	7.97073e-05	-0.000163621	0.000243329
67594	0	-0.00027028	0	4.75522e-15	2.26844e-08	0	0	0	0
67595	0	-0.000278333	0	4.52912e-15	2.40015e-08	0	7.96639e-05	-0.000163543	0.000243208
67596	0	-0.00028639	0	5.10622e-15	2.53189e-08	0	0	0	0
67597	0	-0.000294447	0	4.64016e-15	2.66358e-08	0	7.96056e-05	-0.000163437	0.000243044
67598	0	-0.000302501	0	5.43099e-15	2.79517e-08	0	0	0	0
67599	0	-0.000310555	0	5.36083e-15	2.92672e-08	0	7.95318e-05	-0.0001633	0.000242833
67600	0	-0.000318611	0	5.68755e-15	3.05823e-08	0	0	0	0
67601	0	-0.000326667	0	6.25261e-15	3.18968e-08	0	7.94419e-05	-0.000163131	0.000242574
67602	0	-0.000334721	0	6.11077e-15	3.32102e-08	0	0	0	0
67603	0	-0.000342775	0	6.68676e-15	3.45228e-08	0	7.93353e-05	-0.000162929	0.000242266
67604	0	-0.000350831	0	6.67098e-15	3.58349e-08	0	0	0	0
67605	0	-0.000358888	0	7.41021e-15	3.7146e-08	0	7.92111e-05	-0.000162693	0.000241905
67606	0	-0.000366944	0	6.83619e-15	3.8456e-08	0	0	0	0
67637	0	-0.00270267	0	-4.72571e-11	2.50948e-07	0	1.46317e-05	-1.92502e-05	3.4145e-05
67638	0	-0.00270333	0	5.43452e-11	2.50813e-07	0	0	0	0
67656	0	0.00180933	0	-5.39395e-11	-2.44118e-07	0	2.68579e-05	-4.33219e-05	7.01811e-05
67659	0	0.00181167	0	-2.2112e-11	-2.44175e-07	0	0	0	0
67741	0	-0.00236	0	-1.98067e-10	2.19661e-07	0	0.000107372	-0.000218134	0.000325594
67742	0	-0.00237545	0	8.18716e-11	2.18428e-07	0	0	0	0
67743	0	-0.00239091	0	-1.38295e-10	2.25381e-07	0	8.61971e-05	-0.000179567	0.000265835
67744	0	-0.00240636	0	5.00938e-11	2.2397e-07	0	0	0	0
67745	0	-0.00242182	0	-8.22853e-11	2.29854e-07	0	6.80178e-05	-0.000146045	0.000214081
67746	0	-0.00243727	0	2.64138e-11	2.28482e-07	0	0	0	0
67747	0	-0.00245272	0	-4.75889e-11	2.33282e-07	0	5.38142e-05	-0.000117279	0.000171096
67748	0	-0.00246818	0	1.04981e-11	2.321e-07	0	0	0	0
67749	0	-0.00248363	0	-2.30977e-11	2.35928e-07	0	4.29312e-05	-9.4858e-05	0.000137792
67750	0	-0.00249909	0	2.49572e-12	2.3503e-07	0	0	0	0
67751	0	-0.00251455	0	-1.28076e-11	2.38087e-07	0	3.5863e-05	-7.91737e-05	0.000115089
67752	0	-0.00253	0	1.11594e-12	2.37483e-07	0	0	0	0
67753	0	-0.00254545	0	-1.00124e-11	2.3996e-07	0	3.24542e-05	-7.04736e-05	0.000103079
67754	0	-0.00256091	0	-1.21649e-12	2.39666e-07	0	0	0	0
67755	0	-0.00257636	0	-1.30024e-11	2.41762e-07	0	3.24793e-05	-6.8394e-05	0.000101148
67756	0	-0.00259182	0	1.47616e-12	2.41789e-07	0	0	0	0
67757	0	-0.00260727	0	-7.36034e-12	2.43699e-07	0	3.48945e-05	-7.25468e-05	0.000107839
67758	0	-0.00262273	0	-6.96637e-12	2.44046e-07	0	0	0	0
67759	0	-0.00263818	0	-1.13026e-11	2.45944e-07	0	4.06388e-05	-8.31237e-05	0.000124488
67760	0	-0.00265364	0	2.75544e-12	2.46641e-07	0	0	0	0
67761	0	-0.00266909	0	4.00938e-11	2.48522e-07	0	4.33662e-05	-9.25105e-05	0.000137011
67762	0	-0.00268455	0	-6.96332e-11	2.49461e-07	0	0	0	0
67763	0	0.00151	0	2.18152e-14	-2.18267e-07	0	4.44114e-05	-8.8914e-05	0.000133325
67764	0	0.00152611	0	-7.11213e-13	-2.19699e-07	0	0	0	0
67765	0	0.00154222	0	-6.04985e-13	-2.21126e-07	0	4.42025e-05	-8.84233e-05	0.000132627
67766	0	0.00155834	0	2.36209e-13	-2.22548e-07	0	0	0	0
67767	0	0.00157445	0	6.95838e-14	-2.2397e-07	0	4.40649e-05	-8.83051e-05	0.000132371
67768	0	0.00159056	0	-1.11193e-12	-2.25394e-07	0	0	0	0
67769	0	0.00160667	0	-9.82628e-13	-2.26819e-07	0	4.4158e-05	-8.83617e-05	0.000132523
67770	0	0.00162278	0	3.64609e-13	-2.28242e-07	0	0	0	0
67771	0	0.00163889	0	1.75248e-13	-2.2967e-07	0	4.42743e-05	-8.88555e-05	0.000133132
67772	0	0.001655	0	-1.84378e-12	-2.31107e-07	0	0	0	0
67773	0	0.00167111	0	-1.51651e-12	-2.32547e-07	0	4.46196e-05	-8.93362e-05	0.000133967
67774	0	0.00168722	0	5.83223e-13	-2.33986e-07	0	0	0	0
67775	0	0.00170333	0	1.00162e-12	-2.35433e-07	0	4.46886e-05	-8.9969e-05	0.000134702
67776	0	0.00171944	0	-3.26832e-12	-2.36889e-07	0	0	0	0
67777	0	0.00173556	0	-1.23281e-12	-2.38338e-07	0	4.44417e-05	-8.92136e-05	0.000133714
67778	0	0.00175167	0	2.75938e-12	-2.39766e-07	0	0	0	0
67779	0	0.00176778	0	4.26459e-12	-2.41161e-07	0	4.16774e-05	-8.51201e-05	0.000127515
67780	0	0.00178389	0	-5.44215e-12	-2.42504e-07	0	0	0	0

## Sheet: goggle
NODE NR	X LOC	Y LOC	Z LOC	DX (UX)	DY (UY)	DZ (UZ)	tot mech strain X (EPTO)	tot mech strain Y (EPTO)	tot mech strain Z (EPTO)
1	0	0.0018	0	-3.86399e-11	-1.93026e-07	0	2.95558e-05	-5.39439e-05	8.35019e-05
144	0	-0.0027	0	-8.50937e-11	2.07566e-07	0	2.54492e-05	-4.74459e-05	7.28974e-05
218	0	-0.00168	0	-8.72616e-11	4.51682e-08	0	-0.000127271	0.000257565	0.000389212
219	0	-0.00169545	0	3.50185e-11	4.14068e-08	0	0	0	0
220	0	-0.00171091	0	-1.51241e-11	3.81774e-08	0	-9.84534e-05	0.000195618	0.000294086
221	0	-0.00172636	0	-1.13574e-11	3.5388e-08	0	0	0	0
222	0	-0.00174182	0	2.21761e-12	3.29554e-08	0	-7.32905e-05	0.000146285	0.000219584
223	0	-0.00175727	0	3.64159e-12	3.08919e-08	0	0	0	0
224	0	-0.00177273	0	2.53601e-12	2.91714e-08	0	-4.8803e-05	9.75377e-05	0.000146341
225	0	-0.00178818	0	-8.27268e-12	2.79028e-08	0	0	0	0
226	0	-0.00180364	0	-2.2476e-12	2.6963e-08	0	-2.30758e-05	4.77555e-05	7.12293e-05
227	0	-0.00181909	0	6.91432e-13	2.64475e-08	0	0	0	0
228	0	-0.00183455	0	3.74827e-12	2.62764e-08	0	3.08081e-06	-5.06106e-06	8.22298e-06
229	0	-0.00185	0	-9.79176e-12	2.66303e-08	0	0	0	0
230	0	-0.00186545	0	4.20401e-13	2.73152e-08	0	3.11412e-05	-5.98027e-05	9.11194e-05
231	0	-0.00188091	0	-2.21725e-13	2.85006e-08	0	0	0	0
232	0	-0.00189636	0	7.79688e-12	3.00058e-08	0	5.94444e-05	-0.000116985	0.000176451
233	0	-0.00191182	0	-1.15037e-11	3.21442e-08	0	0	0	0
234	0	-0.00192727	0	5.33251e-12	3.4552e-08	0	8.87666e-05	-0.000174321	0.0002632
235	0	-0.00194273	0	1.46515e-12	3.75601e-08	0	0	0	0
236	0	-0.00195818	0	3.42562e-12	4.07985e-08	0	0.000117221	-0.000230786	0.000348227
237	0	-0.00197363	0	-4.52367e-12	4.4721e-08	0	0	0	0
238	0	-0.00198909	0	-9.24268e-12	4.88626e-08	0	0.00014461	-0.000283552	0.000428567
239	0	-0.00200454	0	1.66783e-11	5.35098e-08	0	0	0	0
240	0	0.00093	0	-5.39062e-12	-1.21124e-07	0	5.13696e-05	-0.00010445	0.00015582
380	0	0.000946111	0	2.72902e-12	-1.2277e-07	0	0	0	0
381	0	0.000962222	0	-1.02274e-12	-1.2441e-07	0	5.07193e-05	-0.000101278	0.000152102
382	0	0.000978333	0	-3.58717e-13	-1.26034e-07	0	0	0	0
383	0	0.000994444	0	2.63677e-13	-1.2764e-07	0	4.96111e-05	-9.90908e-05	0.000148716
384	0	0.00101056	0	5.73278e-14	-1.29227e-07	0	0	0	0
385	0	0.00102667	0	-1.20012e-13	-1.30796e-07	0	4.85031e-05	-9.68346e-05	0.000145338
386	0	0.00104278	0	-8.44377e-14	-1.32347e-07	0	0	0	0
387	0	0.00105889	0	2.04475e-14	-1.33881e-07	0	4.74074e-05	-9.46769e-05	0.000142085
388	0	0.001075	0	-5.15194e-14	-1.35398e-07	0	0	0	0
389	0	0.00109111	0	-8.18998e-14	-1.36898e-07	0	4.63686e-05	-9.25964e-05	0.000138965
390	0	0.00110722	0	-2.20853e-14	-1.38381e-07	0	0	0	0
391	0	0.00112333	0	-1.47415e-14	-1.39849e-07	0	4.53685e-05	-9.06202e-05	0.000135989
392	0	0.00113944	0	-7.6859e-14	-1.41301e-07	0	0	0	0
393	0	0.00115555	0	-8.09245e-14	-1.42738e-07	0	4.44212e-05	-8.87278e-05	0.000133149
394	0	0.00117166	0	-1.19295e-15	-1.4416e-07	0	0	0	0
395	0	0.00118778	0	-9.44858e-15	-1.45568e-07	0	4.35141e-05	-8.69367e-05	0.000130451
396	0	0.00120389	0	-1.13318e-13	-1.46962e-07	0	0	0	0
3044	0	-0.000375	0	7.56656e-15	4.30735e-08	0	6.56345e-05	-0.00013508	0.000200716
3045	0	0.000921944	0	1.126e-12	-1.20266e-07	0	0	0	0
3046	0	0.000913889	0	2.04499e-13	-1.19401e-07	0	5.20079e-05	-0.000107724	0.000159852
3047	0	0.000905833	0	2.23533e-13	-1.18531e-07	0	0	0	0
3048	0	0.000897778	0	3.34614e-13	-1.17657e-07	0	5.24347e-05	-0.000108583	0.000161058
3049	0	0.000889722	0	1.27074e-13	-1.16781e-07	0	0	0	0
3050	0	0.000881667	0	1.95581e-14	-1.15903e-07	0	5.27554e-05	-0.000109161	0.000161928
3051	0	0.000873615	0	2.67234e-14	-1.15023e-07	0	0	0	0
3052	0	0.000865563	0	1.18336e-13	-1.14141e-07	0	5.30201e-05	-0.000109699	0.000162734
3053	0	0.000857507	0	7.57197e-14	-1.13256e-07	0	0	0	0
3054	0	0.000849451	0	3.04486e-14	-1.1237e-07	0	5.32856e-05	-0.000110209	0.000163503
3055	0	0.000841392	0	4.36427e-14	-1.11481e-07	0	0	0	0
3056	0	0.000833333	0	8.12223e-14	-1.1059e-07	0	5.35386e-05	-0.000110719	0.000164269
3057	0	0.00082528	0	6.59239e-14	-1.09697e-07	0	0	0	0
3058	0	0.000817226	0	3.91175e-14	-1.08803e-07	0	5.37967e-05	-0.000111223	0.000165028
3059	0	0.00080917	0	4.99925e-14	-1.07906e-07	0	0	0	0
3060	0	0.000801114	0	5.84696e-14	-1.07007e-07	0	5.40516e-05	-0.000111732	0.000165793
3061	0	0.000793057	0	5.0966e-14	-1.06106e-07	0	0	0	0
3062	0	0.000785	0	3.89587e-14	-1.05203e-07	0	5.43113e-05	-0.000112244	0.000166563
3063	0	0.000776945	0	3.65382e-14	-1.04298e-07	0	0	0	0
3064	0	0.000768889	0	4.31846e-14	-1.03391e-07	0	5.45703e-05	-0.00011276	0.000167338
3065	0	0.000760833	0	2.95188e-14	-1.02482e-07	0	0	0	0
3066	0	0.000752777	0	1.94557e-14	-1.01571e-07	0	5.48333e-05	-0.000113278	0.000168115
3067	0	0.000744722	0	8.11379e-15	-1.00658e-07	0	0	0	0
3068	0	0.000736667	0	6.18081e-15	-9.97423e-08	0	5.50968e-05	-0.0001138	0.000168898
3069	0	0.000728609	0	5.15783e-15	-9.88246e-08	0	0	0	0
3070	0	0.000720552	0	1.52845e-15	-9.79048e-08	0	5.53608e-05	-0.000114323	0.000169685
3071	0	0.000712496	0	3.41529e-15	-9.6983e-08	0	0	0	0
3072	0	0.000704439	0	4.03012e-15	-9.60591e-08	0	5.56246e-05	-0.000114848	0.000170474
3073	0	0.000696386	0	3.71626e-15	-9.51335e-08	0	0	0	0
3074	0	0.000688333	0	1.47092e-15	-9.42057e-08	0	5.58897e-05	-0.000115375	0.000171265
3075	0	0.000680276	0	1.41162e-15	-9.32753e-08	0	0	0	0
3076	0	0.000672219	0	1.461e-15	-9.23428e-08	0	5.61547e-05	-0.000115902	0.000172057
3077	0	0.000664165	0	1.26624e-15	-9.14085e-08	0	0	0	0
3078	0	0.000656111	0	1.48273e-15	-9.04721e-08	0	5.64194e-05	-0.000116428	0.000172848
3079	0	0.000648055	0	-5.05683e-16	-8.95335e-08	0	0	0	0
3080	0	0.00064	0	9.72541e-16	-8.85926e-08	0	5.66844e-05	-0.000116955	0.00017364
3081	0	0.000631945	0	1.14915e-15	-8.76498e-08	0	0	0	0
3082	0	0.000623891	0	1.24782e-15	-8.67048e-08	0	5.6949e-05	-0.000117482	0.000174432
3083	0	0.000615834	0	1.41295e-15	-8.57575e-08	0	0	0	0
3084	0	0.000607778	0	1.57356e-15	-8.48081e-08	0	5.7213e-05	-0.000118008	0.000175221
3085	0	0.000599722	0	4.00913e-17	-8.38567e-08	0	0	0	0
3086	0	0.000591667	0	-1.11151e-16	-8.29031e-08	0	5.74767e-05	-0.000118532	0.000176009
3087	0	0.00058361	0	-1.19695e-16	-8.19473e-08	0	0	0	0
3088	0	0.000575553	0	-8.15873e-16	-8.09894e-08	0	5.77394e-05	-0.000119055	0.000176794
3089	0	0.000567497	0	-1.65897e-16	-8.00294e-08	0	0	0	0
3090	0	0.000559441	0	-7.30009e-16	-7.90674e-08	0	5.80007e-05	-0.000119575	0.000177576
3091	0	0.000551387	0	-1.71329e-17	-7.81035e-08	0	0	0	0
3092	0	0.000543333	0	-9.14819e-16	-7.71376e-08	0	5.82608e-05	-0.000120094	0.000178354
3093	0	0.000535277	0	4.81699e-16	-7.61692e-08	0	0	0	0
3094	0	0.00052722	0	-1.38989e-15	-7.51988e-08	0	5.85194e-05	-0.000120608	0.000179128
3095	0	0.000519166	0	7.50018e-17	-7.42266e-08	0	0	0	0
3096	0	0.000511112	0	-1.38728e-15	-7.32523e-08	0	5.87759e-05	-0.00012112	0.000179896
3097	0	0.000503056	0	3.7497e-16	-7.22757e-08	0	0	0	0
3098	0	-0.000383056	0	6.77601e-15	4.41611e-08	0	0	0	0
3099	0	-0.000391111	0	7.6684e-15	4.52477e-08	0	6.54981e-05	-0.000134821	0.00020032
3100	0	-0.000399167	0	7.63682e-15	4.63331e-08	0	0	0	0
3101	0	-0.000407222	0	7.76256e-15	4.74174e-08	0	6.53432e-05	-0.000134525	0.00019987
3102	0	-0.000415278	0	7.92883e-15	4.85003e-08	0	0	0	0
3103	0	-0.000423333	0	8.35861e-15	4.9582e-08	0	6.5169e-05	-0.000134191	0.000199362
3104	0	-0.000431385	0	8.54975e-15	5.06617e-08	0	0	0	0
3105	0	-0.000439437	0	9.32721e-15	5.17399e-08	0	6.49744e-05	-0.000133817	0.000198793
3106	0	-0.000447493	0	8.56955e-15	5.28171e-08	0	0	0	0
3107	0	-0.000455549	0	9.96561e-15	5.38926e-08	0	6.47583e-05	-0.0001334	0.00019816
3108	0	-0.000463608	0	9.56412e-15	5.49667e-08	0	0	0	0
3109	0	-0.000471667	0	1.08251e-14	5.6039e-08	0	6.45195e-05	-0.000132938	0.000197459
3110	0	-0.00047972	0	9.97428e-15	5.71086e-08	0	0	0	0
3111	0	-0.000487774	0	1.14606e-14	5.81762e-08	0	6.42571e-05	-0.000132429	0.000196688
3112	0	-0.00049583	0	1.13867e-14	5.92419e-08	0	0	0	0
3113	0	-0.000503886	0	1.28325e-14	6.03055e-08	0	6.39695e-05	-0.00013187	0.000195842
3114	0	-0.000511943	0	1.13683e-14	6.13667e-08	0	0	0	0
3115	0	-0.00052	0	1.28638e-14	6.24255e-08	0	6.36556e-05	-0.000131259	0.000194917
3116	0	-0.000528055	0	1.20306e-14	6.34816e-08	0	0	0	0
3117	0	-0.000536111	0	1.17546e-14	6.45349e-08	0	6.33142e-05	-0.000130593	0.000193909
3118	0	-0.000544167	0	1.15475e-14	6.55856e-08	0	0	0	0
3119	0	-0.000552223	0	1.16651e-14	6.66334e-08	0	6.29433e-05	-0.000129869	0.000192815
3120	0	-0.000560278	0	1.32096e-14	6.76779e-08	0	0	0	0
3121	0	-0.000568333	0	1.37924e-14	6.87193e-08	0	6.25412e-05	-0.000129083	0.000191627
3122	0	-0.000576391	0	1.56856e-14	6.97577e-08	0	0	0	0
3123	0	-0.000584448	0	1.5643e-14	7.07927e-08	0	6.21061e-05	-0.000128231	0.000190341
3124	0	-0.000592504	0	1.79678e-14	7.1824e-08	0	0	0	0
3125	0	-0.000600561	0	1.81032e-14	7.28515e-08	0	6.16367e-05	-0.000127311	0.000188951
3126	0	-0.000608614	0	1.75395e-14	7.38749e-08	0	0	0	0
3127	0	-0.000616667	0	1.84319e-14	7.48942e-08	0	6.11311e-05	-0.000126319	0.000187454
3128	0	-0.000624724	0	2.14558e-14	7.59099e-08	0	0	0	0
3129	0	-0.000632781	0	2.13439e-14	7.69213e-08	0	6.05867e-05	-0.00012525	0.000185841
3130	0	-0.000640835	0	2.2837e-14	7.79279e-08	0	0	0	0
3131	0	-0.000648889	0	2.26776e-14	7.89298e-08	0	6.00021e-05	-0.0001241	0.000184107
3132	0	-0.000656945	0	2.52149e-14	7.99271e-08	0	0	0	0
3133	0	-0.000665	0	2.42032e-14	8.09194e-08	0	5.93749e-05	-0.000122865	0.000182245
3134	0	-0.000673055	0	2.43313e-14	8.19066e-08	0	0	0	0
3135	0	-0.00068111	0	2.5598e-14	8.28884e-08	0	5.87024e-05	-0.000121541	0.000180248
3136	0	-0.000689166	0	2.86345e-14	8.38648e-08	0	0	0	0
3137	0	-0.000697222	0	2.91877e-14	8.48355e-08	0	5.79822e-05	-0.000120121	0.000178108
3138	0	-0.000705278	0	2.68259e-14	8.58003e-08	0	0	0	0
3139	0	-0.000713333	0	2.93596e-14	8.67589e-08	0	5.72122e-05	-0.000118601	0.000175818
3140	0	-0.00072139	0	3.01509e-14	8.77114e-08	0	0	0	0
3141	0	-0.000729447	0	3.131e-14	8.86573e-08	0	5.63894e-05	-0.000116976	0.000173371
3142	0	-0.000737503	0	2.99146e-14	8.95964e-08	0	0	0	0
3143	0	-0.000745559	0	3.05214e-14	9.05285e-08	0	5.55112e-05	-0.000115239	0.000170756
3144	0	-0.000753613	0	3.61979e-14	9.14531e-08	0	0	0	0
3145	0	-0.000761667	0	3.42241e-14	9.23702e-08	0	5.4574e-05	-0.000113386	0.000167967
3146	0	-0.000769723	0	3.474e-14	9.328e-08	0	0	0	0
3147	0	-0.00077778	0	3.45646e-14	9.41818e-08	0	5.3575e-05	-0.000111408	0.00016499
3148	0	-0.000785834	0	4.26302e-14	9.5075e-08	0	0	0	0
3149	0	-0.000793888	0	3.72362e-14	9.59599e-08	0	5.25108e-05	-0.000109301	0.000161819
3150	0	-0.000801944	0	4.11273e-14	9.68361e-08	0	0	0	0
5980	0	-0.002704	0	1.44804e-10	2.07402e-07	0	-4.18834e-06	-1.06311e-05	2.06314e-05
5981	0	-0.00270067	0	-5.60233e-11	2.07522e-07	0	0	0	0
6136	0	0.001814	0	9.22868e-12	-1.93525e-07	0	1.77997e-05	-3.45651e-05	5.24918e-05
6202	0	0.00180233	0	-3.36287e-11	-1.93129e-07	0	0	0	0
28731	0	-0.00202	0	-3.00479e-11	5.84583e-08	0	0.000169031	-0.000330437	0.000500141
28732	0	-0.00203545	0	1.92582e-11	6.37414e-08	0	0	0	0
28733	0	-0.00205091	0	-6.02585e-11	6.95494e-08	0	0.000189697	-0.000369067	0.000559724
28734	0	-0.00206637	0	4.97497e-11	7.51621e-08	0	0	0	0
28735	0	-0.00208182	0	-1.03202e-10	8.17029e-08	0	0.000205131	-0.00039715	0.000603496
28736	0	-0.00209728	0	6.35861e-11	8.74405e-08	0	0	0	0
28737	0	-0.00211273	0	-1.53525e-10	9.47406e-08	0	0.000214796	-0.00041363	0.000629931
28738	0	-0.00212818	0	1.0158e-10	1.00222e-07	0	0	0	0
28739	0	-0.00214364	0	-2.18131e-10	1.08126e-07	0	0.000218063	-0.000417008	0.000636491
28740	0	-0.00215909	0	1.23804e-10	1.13086e-07	0	0	0	0
28741	0	-0.00217455	0	-2.72712e-10	1.21567e-07	0	0.000214359	-0.000408652	0.000624726
28742	0	-0.00219	0	1.60419e-10	1.25697e-07	0	0	0	0
28743	0	-0.00220545	0	-3.27865e-10	1.34609e-07	0	0.000204742	-0.00038867	0.00059486
28744	0	-0.00222091	0	1.74416e-10	1.37679e-07	0	0	0	0
28745	0	-0.00223636	0	-3.60711e-10	1.46883e-07	0	0.000189891	-0.000359959	0.000550867
28746	0	-0.00225182	0	1.8789e-10	1.48759e-07	0	0	0	0
28747	0	-0.00226727	0	-3.56662e-10	1.57989e-07	0	0.000169925	-0.000324776	0.000495619
28748	0	-0.00228272	0	1.72137e-10	1.58761e-07	0	0	0	0
28749	0	-0.00229818	0	-3.23801e-10	1.67819e-07	0	0.000147341	-0.00028529	0.000433055
28750	0	-0.00231363	0	1.53752e-10	1.67554e-07	0	0	0	0
28751	0	-0.00232909	0	-2.72346e-10	1.76081e-07	0	0.000123968	-0.000244128	0.000368218
28752	0	-0.00234454	0	1.13317e-10	1.7507e-07	0	0	0	0
28753	0	0.00122	0	-9.55003e-14	-1.48342e-07	0	4.26629e-05	-8.52329e-05	0.000127896
28754	0	0.00123611	0	7.89698e-15	-1.49708e-07	0	0	0	0
28755	0	0.00125222	0	-1.23102e-14	-1.51062e-07	0	4.18538e-05	-8.36419e-05	0.000125496
28756	0	0.00126833	0	-1.49741e-13	-1.52404e-07	0	0	0	0
28757	0	0.00128444	0	-1.25301e-13	-1.53733e-07	0	4.11056e-05	-8.21414e-05	0.000123247
28758	0	0.00130055	0	3.03962e-14	-1.55051e-07	0	0	0	0
28759	0	0.00131667	0	-8.19266e-15	-1.56357e-07	0	4.04013e-05	-8.07652e-05	0.000121167
28760	0	0.00133278	0	-2.05853e-13	-1.57653e-07	0	0	0	0
28761	0	0.00134889	0	-1.6575e-13	-1.58939e-07	0	3.9769e-05	-7.94891e-05	0.000119258
28762	0	0.001365	0	5.40282e-14	-1.60215e-07	0	0	0	0
28763	0	0.00138111	0	-4.75418e-15	-1.61482e-07	0	3.91846e-05	-7.83634e-05	0.000117548
28764	0	0.00139722	0	-2.8142e-13	-1.6274e-07	0	0	0	0
28765	0	0.00141333	0	-2.35811e-13	-1.63991e-07	0	3.86895e-05	-7.73507e-05	0.00011604
28766	0	0.00142945	0	8.66341e-14	-1.65233e-07	0	0	0	0
28767	0	0.00144556	0	6.25242e-15	-1.66468e-07	0	3.82473e-05	-7.65262e-05	0.000114774
28768	0	0.00146167	0	-4.08529e-13	-1.67699e-07	0	0	0	0
28769	0	0.00147778	0	-3.4013e-13	-1.68924e-07	0	3.79205e-05	-7.58335e-05	0.000113754
28770	0	0.00149389	0	1.36971e-13	-1.70143e-07	0	0	0	0
28873	0	-0.00270133	0	-2.62275e-11	2.07477e-07	0	1.50857e-05	-2.68264e-05	4.28288e-05
28874	0	-0.002702	0	-2.98553e-11	2.07563e-07	0	0	0	0
28875	0	0.00180467	0	-2.53512e-11	-1.93227e-07	0	2.4696e-05	-4.39994e-05	6.87046e-05
28876	0	0.001807	0	-3.68386e-11	-1.93333e-07	0	0	0	0
28877	0	0.000495	0	-8.33491e-16	-7.12971e-08	0	5.90307e-05	-0.000121628	0.000180659
28878	0	0.000486946	0	2.51722e-15	-7.03167e-08	0	0	0	0
28879	0	0.000478892	0	-4.6983e-19	-6.93342e-08	0	5.92833e-05	-0.000122131	0.000181415
28880	0	0.000470836	0	2.24537e-15	-6.83495e-08	0	0	0	0
28881	0	0.00046278	0	4.372e-16	-6.73628e-08	0	5.95335e-05	-0.00012263	0.000182164
28882	0	0.000454723	0	1.17459e-15	-6.6374e-08	0	0	0	0
28883	0	0.000446667	0	3.55697e-16	-6.53832e-08	0	5.97816e-05	-0.000123125	0.000182907
28884	0	0.000438611	0	2.76628e-15	-6.43905e-08	0	0	0	0
28885	0	0.000430555	0	1.91807e-15	-6.33958e-08	0	6.00271e-05	-0.000123615	0.000183643
28886	0	0.000422499	0	2.85991e-15	-6.23991e-08	0	0	0	0
28887	0	0.000414442	0	2.25857e-15	-6.14004e-08	0	6.02698e-05	-0.000124099	0.00018437
28888	0	0.000406388	0	1.59087e-15	-6.04e-08	0	0	0	0
28889	0	0.000398333	0	2.00836e-15	-5.93977e-08	0	6.051e-05	-0.000124579	0.000185089
28890	0	0.000390278	0	4.12022e-15	-5.83933e-08	0	0	0	0
28891	0	0.000382222	0	4.64283e-15	-5.7387e-08	0	6.07469e-05	-0.000125053	0.000185801
28892	0	0.000374168	0	5.32064e-15	-5.6379e-08	0	0	0	0
28893	0	0.000366114	0	4.53116e-15	-5.53692e-08	0	6.0981e-05	-0.00012552	0.000186502
28894	0	0.000358057	0	2.95324e-15	-5.4357e-08	0	0	0	0
28895	0	0.00035	0	2.19915e-15	-5.33431e-08	0	6.12123e-05	-0.000125982	0.000187195
28896	0	0.000341947	0	4.13231e-15	-5.23277e-08	0	0	0	0
28897	0	0.000333893	0	4.7267e-15	-5.13105e-08	0	6.14397e-05	-0.000126437	0.000187878
28898	0	0.000325837	0	4.04344e-15	-5.02911e-08	0	0	0	0
28899	0	0.000317781	0	2.71825e-15	-4.92699e-08	0	6.16641e-05	-0.000126885	0.00018855
28900	0	0.000309724	0	1.66442e-15	-4.82467e-08	0	0	0	0
28901	0	0.000301667	0	1.21122e-15	-4.72218e-08	0	6.18853e-05	-0.000127327	0.000189213
28902	0	0.000293611	0	1.54251e-15	-4.61954e-08	0	0	0	0
28903	0	0.000285556	0	1.88456e-15	-4.51672e-08	0	6.21024e-05	-0.000127762	0.000189865
28904	0	0.0002775	0	6.06605e-16	-4.41372e-08	0	0	0	0
28905	0	0.000269444	0	2.43366e-16	-4.31054e-08	0	6.23163e-05	-0.00012819	0.000190506
28906	0	0.000261389	0	3.79934e-16	-4.20721e-08	0	0	0	0
28907	0	0.000253333	0	6.51094e-16	-4.1037e-08	0	6.25258e-05	-0.00012861	0.000191136
28908	0	0.000245276	0	1.60551e-16	-4.00001e-08	0	0	0	0
28909	0	0.000237219	0	-1.25156e-16	-3.89614e-08	0	6.27313e-05	-0.000129021	0.000191753
28910	0	0.000229163	0	-2.94866e-16	-3.79213e-08	0	0	0	0
28911	0	0.000221107	0	-2.51952e-16	-3.68795e-08	0	6.29323e-05	-0.000129425	0.000192357
28912	0	0.000213053	0	1.44495e-16	-3.58365e-08	0	0	0	0
28913	0	0.000205	0	2.17862e-16	-3.47919e-08	0	6.3129e-05	-0.00012982	0.000192949
28914	0	0.000196945	0	4.88455e-16	-3.37456e-08	0	0	0	0
28915	0	0.00018889	0	6.55487e-17	-3.26977e-08	0	6.33213e-05	-0.000130206	0.000193527
28916	0	0.000180839	0	3.74544e-16	-3.16486e-08	0	0	0	0
28917	0	0.000172787	0	7.63526e-17	-3.0598e-08	0	6.35089e-05	-0.000130583	0.000194092
28918	0	0.000164727	0	5.97809e-16	-2.95449e-08	0	0	0	0
28919	0	0.000156667	0	4.82463e-16	-2.84902e-08	0	6.36917e-05	-0.000130951	0.000194643
28920	0	0.000148617	0	9.0537e-16	-2.74354e-08	0	0	0	0
28921	0	-0.00081	0	3.5732e-14	9.77035e-08	0	5.13783e-05	-0.000107055	0.000158441
28922	0	-0.000818054	0	4.61023e-14	9.85611e-08	0	0	0	0
28923	0	-0.000826108	0	3.63615e-14	9.94093e-08	0	5.01738e-05	-0.000104666	0.000154847
28924	0	-0.000834164	0	4.57089e-14	1.00248e-07	0	0	0	0
28925	0	-0.00084222	0	4.1779e-14	1.01076e-07	0	4.8892e-05	-0.000102123	0.000151025
28926	0	-0.000850277	0	6.70135e-14	1.01893e-07	0	0	0	0
28927	0	-0.000858333	0	5.97315e-14	1.027e-07	0	4.75286e-05	-9.94187e-05	0.000146959
28928	0	-0.000866389	0	5.94135e-14	1.03496e-07	0	0	0	0
28929	0	-0.000874445	0	6.1355e-14	1.0428e-07	0	4.60832e-05	-9.65454e-05	0.000142641
28930	0	-0.000882501	0	7.08186e-14	1.05052e-07	0	0	0	0
28931	0	-0.000890558	0	8.1451e-14	1.05812e-07	0	4.45487e-05	-9.34995e-05	0.000138062
28932	0	-0.000898612	0	5.9851e-14	1.06558e-07	0	0	0	0
28933	0	-0.000906667	0	8.82116e-14	1.07293e-07	0	4.29225e-05	-9.02651e-05	0.000133201
28934	0	-0.000914722	0	7.62724e-14	1.08013e-07	0	0	0	0
28935	0	-0.000922778	0	1.08405e-13	1.0872e-07	0	4.11985e-05	-8.68392e-05	0.000128054
28936	0	-0.000930832	0	7.07946e-14	1.09413e-07	0	0	0	0
28937	0	-0.000938886	0	1.10339e-13	1.10091e-07	0	3.93748e-05	-8.32075e-05	0.000122599
28938	0	-0.000946943	0	8.85193e-14	1.10754e-07	0	0	0	0
28939	0	-0.000955	0	1.14204e-13	1.11402e-07	0	3.74451e-05	-7.93645e-05	0.000116827
28940	0	-0.000963053	0	7.75236e-14	1.12033e-07	0	0	0	0
28941	0	-0.000971107	0	1.18408e-13	1.12649e-07	0	3.54043e-05	-7.52977e-05	0.000110722
28942	0	-0.000979163	0	1.1689e-13	1.13247e-07	0	0	0	0
28943	0	-0.000987219	0	1.3056e-13	1.13828e-07	0	3.32481e-05	-7.10001e-05	0.00010427
28944	0	-0.000995276	0	9.61395e-14	1.14392e-07	0	0	0	0
28945	0	-0.00100333	0	1.12984e-13	1.14937e-07	0	3.09737e-05	-6.64581e-05	9.7452e-05
28946	0	-0.00101139	0	1.21405e-13	1.15463e-07	0	0	0	0
28947	0	-0.00101944	0	1.29826e-13	1.1597e-07	0	2.85715e-05	-6.16663e-05	9.0261e-05
28948	0	-0.0010275	0	1.10179e-13	1.16458e-07	0	0	0	0
28949	0	-0.00103556	0	1.26319e-13	1.16925e-07	0	2.60409e-05	-5.66113e-05	8.2677e-05
28950	0	-0.00104361	0	1.42486e-13	1.1737e-07	0	0	0	0
28951	0	-0.00105167	0	1.24029e-13	1.17795e-07	0	2.33761e-05	-5.12854e-05	7.46867e-05
28952	0	-0.00105972	0	1.06226e-13	1.18198e-07	0	0	0	0
28953	0	-0.00106778	0	1.03673e-13	1.18578e-07	0	2.05715e-05	-4.56734e-05	6.62704e-05
28954	0	-0.00107584	0	1.49529e-13	1.18934e-07	0	0	0	0
28955	0	-0.00108389	0	8.49516e-14	1.19268e-07	0	1.76232e-05	-3.97709e-05	5.74238e-05
28956	0	-0.00109195	0	1.44683e-13	1.19576e-07	0	0	0	0
28957	0	-0.0011	0	6.14247e-14	1.1986e-07	0	1.45258e-05	-3.35653e-05	4.81279e-05
28958	0	-0.00110805	0	2.28404e-13	1.20118e-07	0	0	0	0
28959	0	-0.00111611	0	7.23802e-14	1.20351e-07	0	1.12727e-05	-2.70509e-05	3.8373e-05
28960	0	-0.00112416	0	2.18156e-13	1.20554e-07	0	0	0	0
28961	0	-0.00113221	0	7.41806e-14	1.20734e-07	0	7.86536e-06	-2.02201e-05	2.81446e-05
28962	0	-0.00114027	0	2.42281e-13	1.20881e-07	0	0	0	0
28963	0	-0.00114833	0	1.0264e-13	1.21004e-07	0	4.29802e-06	-1.30713e-05	1.74772e-05
28964	0	-0.00115638	0	1.37978e-13	1.21093e-07	0	0	0	0
28965	0	0.000140566	0	5.8941e-16	-2.63792e-08	0	6.38697e-05	-0.000131309	0.000195179
28966	0	0.000132508	0	9.55679e-16	-2.53204e-08	0	0	0	0
28967	0	0.00012445	0	6.88204e-16	-2.42603e-08	0	6.40426e-05	-0.000131658	0.000195701
28968	0	0.000116391	0	9.8619e-16	-2.31988e-08	0	0	0	0
28969	0	0.000108333	0	8.33531e-16	-2.21359e-08	0	6.42104e-05	-0.000131996	0.000196207
28970	0	0.000100277	0	1.17318e-15	-2.10719e-08	0	0	0	0
28971	0	9.22204e-05	0	9.90457e-16	-2.00066e-08	0	6.43727e-05	-0.000132324	0.000196697
28972	0	8.41643e-05	0	1.12708e-15	-1.894e-08	0	0	0	0
28973	0	7.61081e-05	0	1.17998e-15	-1.78721e-08	0	6.45295e-05	-0.000132641	0.000197171
28974	0	6.8054e-05	0	1.25033e-15	-1.68033e-08	0	0	0	0
28975	0	-0.00116443	0	1.54944e-13	1.21157e-07	0	5.69528e-07	-5.60389e-06	6.49594e-06
28976	0	-0.00117249	0	1.32098e-13	1.21184e-07	0	0	0	0
28977	0	-0.00118055	0	2.64672e-13	1.21186e-07	0	-3.32928e-06	2.19303e-06	5.92996e-06
28978	0	-0.00118861	0	4.15241e-14	1.2115e-07	0	0	0	0
28979	0	-0.00119667	0	3.22939e-13	1.21087e-07	0	-7.39167e-06	1.03327e-05	1.78652e-05
28980	0	-0.00120472	0	3.45741e-14	1.20984e-07	0	0	0	0
28981	0	-0.00121278	0	3.28934e-13	1.20853e-07	0	-1.16115e-05	1.87982e-05	3.05027e-05
28982	0	-0.00122084	0	-5.76729e-14	1.20682e-07	0	0	0	0
28983	0	-0.00122889	0	2.91366e-13	1.20481e-07	0	-1.5993e-05	2.76066e-05	4.36667e-05
28984	0	-0.00123695	0	5.46575e-14	1.20238e-07	0	0	0	0
67495	0	-0.001245	0	2.98881e-13	1.19963e-07	0	-2.05428e-05	3.67464e-05	5.73469e-05
67496	0	-0.00125306	0	-1.46159e-14	1.19647e-07	0	0	0	0
67497	0	-0.00126111	0	2.06847e-13	1.19295e-07	0	-2.52375e-05	4.62056e-05	7.14919e-05
67498	0	-0.00126917	0	7.37315e-14	1.18903e-07	0	0	0	0
67499	0	-0.00127722	0	1.88959e-13	1.18472e-07	0	-3.00846e-05	5.59664e-05	8.6096e-05
67500	0	-0.00128528	0	-1.51034e-15	1.18001e-07	0	0	0	0
67501	0	-0.00129333	0	1.01084e-13	1.1749e-07	0	-3.50753e-05	6.60371e-05	0.000101152
67502	0	-0.00130139	0	4.26428e-14	1.16937e-07	0	0	0	0
67503	0	-0.00130944	0	-3.06015e-15	1.16342e-07	0	-4.01919e-05	7.63739e-05	0.000116603
67506	0	-0.0013175	0	-3.58357e-15	1.15705e-07	0	0	0	0
67507	0	6e-05	0	1.72347e-15	-1.57333e-08	0	6.46805e-05	-0.000132947	0.000197628
67508	0	5.19438e-05	0	2.46238e-15	-1.46617e-08	0	0	0	0
67509	0	4.38876e-05	0	2.90078e-15	-1.3589e-08	0	6.48255e-05	-0.000133241	0.000198067
67510	0	3.58336e-05	0	3.17606e-15	-1.25153e-08	0	0	0	0
67511	0	2.77796e-05	0	2.90782e-15	-1.14406e-08	0	6.49645e-05	-0.000133523	0.000198489
67512	0	1.97231e-05	0	2.24186e-15	-1.03644e-08	0	0	0	0
67513	0	1.16667e-05	0	2.01109e-15	-9.28712e-09	0	6.50975e-05	-0.000133794	0.000198892
67514	0	3.61288e-06	0	1.73604e-15	-8.20914e-09	0	0	0	0
67515	0	-4.4409e-06	0	2.32744e-15	-7.13011e-09	0	6.52238e-05	-0.000134051	0.000199276
67516	0	-1.24971e-05	0	1.83003e-15	-6.04975e-09	0	0	0	0
67517	0	-0.00132555	0	-6.5196e-14	1.15026e-07	0	-4.54455e-05	8.69867e-05	0.000132465
67518	0	-0.00133361	0	1.55518e-13	1.14302e-07	0	0	0	0
67519	0	-0.00134167	0	-1.1846e-13	1.13535e-07	0	-5.08145e-05	9.7827e-05	0.000148674
67520	0	-0.00134972	0	3.30947e-14	1.12724e-07	0	0	0	0
67521	0	-0.00135778	0	-1.75499e-13	1.11869e-07	0	-5.62723e-05	0.000108874	0.000165175
67522	0	-0.00136583	0	1.67129e-13	1.10967e-07	0	0	0	0
67523	0	-0.00137389	0	-6.31976e-14	1.10022e-07	0	-6.1835e-05	0.00012008	0.000181943
67524	0	-0.00138195	0	-7.39898e-15	1.09029e-07	0	0	0	0
67525	0	-0.00139	0	-6.13078e-14	1.07994e-07	0	-6.74287e-05	0.000131414	0.000198869
67526	0	-0.00139806	0	1.75113e-13	1.06909e-07	0	0	0	0
67527	0	-0.00140611	0	1.68736e-13	1.05781e-07	0	-7.30609e-05	0.000142759	0.000215847
67528	0	-0.00141416	0	-1.44408e-13	1.04606e-07	0	0	0	0
67529	0	-0.00142222	0	7.37802e-15	1.03386e-07	0	-7.86243e-05	0.000154137	0.000232792
67530	0	-0.00143028	0	1.45194e-13	1.02118e-07	0	0	0	0
67531	0	-0.00143833	0	3.50517e-13	1.00805e-07	0	-8.42242e-05	0.000165403	0.000249652
67532	0	-0.00144639	0	-2.32422e-13	9.9448e-08	0	0	0	0
67533	0	-0.00145444	0	3.56491e-14	9.80453e-08	0	-8.96539e-05	0.000176598	0.000266277
67534	0	-0.0014625	0	3.03787e-13	9.65974e-08	0	0	0	0
67535	0	-0.00147055	0	5.65592e-13	9.51043e-08	0	-9.50737e-05	0.000187467	0.000282565
67536	0	-0.00147861	0	-3.16998e-13	9.35709e-08	0	0	0	0
67537	0	-0.00148667	0	-2.38208e-13	9.19919e-08	0	-0.000100148	0.000198143	0.000298316
67538	0	-0.00149472	0	7.34367e-13	9.03717e-08	0	0	0	0
67539	0	-0.00150278	0	7.08465e-13	8.87099e-08	0	-0.000105239	0.000208207	0.00031347
67540	0	-0.00151083	0	-4.40251e-13	8.70111e-08	0	0	0	0
67541	0	-0.00151889	0	-8.22059e-13	8.52725e-08	0	-0.000109727	0.000217958	0.000327721
67542	0	-0.00152694	0	1.74423e-12	8.34918e-08	0	0	0	0
67543	0	-0.001535	0	2.17171e-12	8.16778e-08	0	-0.000114403	0.000226704	0.000341138
67544	0	-0.00154306	0	-1.02014e-13	7.98333e-08	0	0	0	0
67545	0	-0.00155111	0	-8.65092e-13	7.79558e-08	0	-0.000117932	0.000234989	0.000352944
67546	0	-0.00155917	0	3.24802e-12	7.60383e-08	0	0	0	0
67547	0	-0.00156723	0	4.38952e-12	7.40953e-08	0	-0.000121867	0.000241925	0.000363835
67548	0	-0.00157528	0	4.8026e-14	7.21368e-08	0	0	0	0
67549	0	-0.00158333	0	-2.51625e-12	7.0154e-08	0	-0.000124077	0.000248294	0.000372394
67550	0	-0.00159139	0	4.56341e-12	6.81278e-08	0	0	0	0
67551	0	-0.00159945	0	6.54522e-12	6.60903e-08	0	-0.000127155	0.000252869	0.000380076
67552	0	-0.0016075	0	7.93728e-13	6.40539e-08	0	0	0	0
67553	0	-0.00161555	0	-3.0927e-12	6.20052e-08	0	-0.000127958	0.000256826	0.000384839
67554	0	-0.00162361	0	2.97115e-12	5.99112e-08	0	0	0	0
67555	0	-0.00163167	0	7.41102e-12	5.78169e-08	0	-0.000129673	0.00025851	0.000388229
67556	0	-0.00163972	0	-3.30261e-13	5.57541e-08	0	0	0	0
67557	0	-0.00164778	0	-4.62407e-13	5.36748e-08	0	-0.000129421	0.000260236	0.000389662
67558	0	-0.00165583	0	-2.33797e-12	5.15672e-08	0	0	0	0
67559	0	-0.00166389	0	-4.50841e-12	4.94415e-08	0	-0.000130212	0.00026204	0.000392274
67560	0	-0.00167194	0	-5.44554e-12	4.73392e-08	0	0	0	0
67561	0	-2.05533e-05	0	2.33281e-15	-4.9684e-09	0	6.53434e-05	-0.000134296	0.00019964
67562	0	-2.861e-05	0	1.63953e-15	-3.88603e-09	0	0	0	0
67563	0	-3.66667e-05	0	1.56721e-15	-2.80273e-09	0	6.54563e-05	-0.000134527	0.000199983
67564	0	-4.47224e-05	0	1.56796e-15	-1.71865e-09	0	0	0	0
67565	0	-5.27781e-05	0	1.70409e-15	-6.337e-10	0	6.55619e-05	-0.000134744	0.000200306
67566	0	-6.08343e-05	0	1.58575e-15	4.52159e-10	0	0	0	0
67567	0	-6.88905e-05	0	1.71003e-15	1.53884e-09	0	6.56602e-05	-0.000134946	0.000200607
67568	0	-7.69453e-05	0	1.73136e-15	2.62611e-09	0	0	0	0
67569	0	-8.5e-05	0	1.3251e-15	3.71413e-09	0	6.57507e-05	-0.000135134	0.000200885
67570	0	-9.30555e-05	0	1.45489e-15	4.80298e-09	0	0	0	0
67571	0	-0.000101111	0	1.22963e-15	5.89252e-09	0	6.58334e-05	-0.000135306	0.00020114
67572	0	-0.000109165	0	1.32387e-15	6.98252e-09	0	0	0	0
67573	0	-0.000117219	0	1.70051e-15	8.07316e-09	0	6.59077e-05	-0.000135462	0.00020137
67574	0	-0.000125276	0	1.64418e-15	9.16481e-09	0	0	0	0
67575	0	-0.000133333	0	2.12401e-15	1.0257e-08	0	6.59734e-05	-0.000135601	0.000201575
67576	0	-0.000141386	0	1.81149e-15	1.13492e-08	0	0	0	0
67577	0	-0.000149439	0	1.83935e-15	1.24419e-08	0	6.60302e-05	-0.000135722	0.000201753
67578	0	-0.000157496	0	1.77265e-15	1.35354e-08	0	0	0	0
67579	0	-0.000165552	0	2.22044e-15	1.46294e-08	0	6.60776e-05	-0.000135825	0.000201903
67580	0	-0.000173609	0	1.89566e-15	1.57239e-08	0	0	0	0
67581	0	-0.000181667	0	2.6251e-15	1.68187e-08	0	6.61153e-05	-0.000135909	0.000202025
67582	0	-0.000189722	0	1.97404e-15	1.79135e-08	0	0	0	0
67583	0	-0.000197777	0	1.80029e-15	1.90086e-08	0	6.61431e-05	-0.000135973	0.000202117
67584	0	-0.000205833	0	2.0007e-15	2.01041e-08	0	0	0	0
67587	0	-0.000213889	0	2.31624e-15	2.11997e-08	0	6.61602e-05	-0.000136017	0.000202178
67588	0	-0.000221945	0	2.59569e-15	2.22954e-08	0	0	0	0
67589	0	-0.00023	0	3.30007e-15	2.33911e-08	0	6.61662e-05	-0.000136039	0.000202206
67590	0	-0.000238057	0	3.32013e-15	2.44871e-08	0	0	0	0
67591	0	-0.000246114	0	3.3637e-15	2.55831e-08	0	6.61608e-05	-0.000136038	0.0002022
67592	0	-0.00025417	0	3.60607e-15	2.6679e-08	0	0	0	0
67593	0	-0.000262226	0	3.47371e-15	2.77747e-08	0	6.61435e-05	-0.000136014	0.000202158
67594	0	-0.00027028	0	3.98459e-15	2.887e-08	0	0	0	0
67595	0	-0.000278333	0	3.74443e-15	2.9965e-08	0	6.61135e-05	-0.000135965	0.000202079
67596	0	-0.00028639	0	4.29517e-15	3.10602e-08	0	0	0	0
67597	0	-0.000294447	0	3.75614e-15	3.21552e-08	0	6.60705e-05	-0.00013589	0.000201961
67598	0	-0.000302501	0	4.56792e-15	3.32494e-08	0	0	0	0
67599	0	-0.000310555	0	4.49283e-15	3.43432e-08	0	6.60136e-05	-0.000135788	0.000201802
67600	0	-0.000318611	0	4.85138e-15	3.54368e-08	0	0	0	0
67601	0	-0.000326667	0	5.49887e-15	3.65298e-08	0	6.59423e-05	-0.000135657	0.000201601
67602	0	-0.000334721	0	5.26446e-15	3.76221e-08	0	0	0	0
67603	0	-0.000342775	0	5.88198e-15	3.87137e-08	0	6.58559e-05	-0.000135497	0.000201354
67604	0	-0.000350831	0	5.80955e-15	3.98049e-08	0	0	0	0
67605	0	-0.000358888	0	6.60616e-15	4.08953e-08	0	6.57535e-05	-0.000135305	0.00020106
67606	0	-0.000366944	0	6.00923e-15	4.19848e-08	0	0	0	0
67637	0	-0.00270267	0	-3.25013e-11	2.07646e-07	0	1.02448e-05	-1.30018e-05	2.35831e-05
67638	0	-0.00270333	0	5.62552e-11	2.07523e-07	0	0	0	0
67656	0	0.00180933	0	-4.64735e-11	-1.93429e-07	0	2.30859e-05	-3.72204e-05	6.03073e-05
67659	0	0.00181167	0	-1.89368e-11	-1.93478e-07	0	0	0	0
67741	0	-0.00236	0	-1.98109e-10	1.82821e-07	0	0.00010046	-0.000204363	0.000304918
67742	0	-0.00237545	0	8.20683e-11	1.81373e-07	0	0	0	0
67743	0	-0.00239091	0	-1.38124e-10	1.88109e-07	0	7.91206e-05	-0.000165506	0.000244708
67744	0	-0.00240636	0	4.99812e-11	1.8648e-07	0	0	0	0
67745	0	-0.00242182	0	-8.23423e-11	1.92142e-07	0	6.07589e-05	-0.000131565	0.000192347
67746	0	-0.00243727	0	2.67216e-11	1.90544e-07	0	0	0	0
67747	0	-0.00245272	0	-4.73072e-11	1.95114e-07	0	4.62697e-05	-0.000102292	0.000148566
67748	0	-0.00246818	0	1.03797e-11	1.93698e-07	0	0	0	0
67749	0	-0.00248363	0	-2.3136e-11	1.97287e-07	0	3.50694e-05	-7.91575e-05	0.000114229
67750	0	-0.00249909	0	2.98655e-12	1.96142e-07	0	0	0	0
67751	0	-0.00251455	0	-1.23844e-11	1.98945e-07	0	2.75187e-05	-6.2591e-05	9.01587e-05
67752	0	-0.00253	0	1.0953e-12	1.98082e-07	0	0	0	0
67753	0	-0.00254545	0	-9.91861e-12	2.00288e-07	0	2.35384e-05	-5.26515e-05	7.63587e-05
67754	0	-0.00256091	0	-4.4008e-13	1.99711e-07	0	0	0	0
67755	0	-0.00257636	0	-1.2715e-11	2.01511e-07	0	2.27148e-05	-4.89323e-05	7.19308e-05
67756	0	-0.00259182	0	2.38179e-12	2.01229e-07	0	0	0	0
67757	0	-0.00260727	0	-6.94098e-12	2.02809e-07	0	2.39798e-05	-5.07752e-05	7.51617e-05
67758	0	-0.00262273	0	-5.81164e-12	2.02807e-07	0	0	0	0
67759	0	-0.00263818	0	-1.66857e-11	2.04327e-07	0	2.82851e-05	-5.79657e-05	8.68926e-05
67760	0	-0.00265364	0	9.85594e-12	2.04609e-07	0	0	0	0
67761	0	-0.00266909	0	3.60049e-11	2.06049e-07	0	2.91734e-05	-6.39687e-05	9.37162e-05
67762	0	-0.00268455	0	-6.71741e-11	2.06539e-07	0	0	0	0
67763	0	0.00151	0	2.15213e-14	-1.71358e-07	0	3.76535e-05	-7.53855e-05	0.000113039
67764	0	0.00152611	0	-6.13014e-13	-1.72572e-07	0	0	0	0
67765	0	0.00154222	0	-5.20904e-13	-1.73784e-07	0	3.7538e-05	-7.50899e-05	0.000112629
67766	0	0.00155834	0	2.07756e-13	-1.74992e-07	0	0	0	0
67767	0	0.00157445	0	6.37678e-14	-1.76201e-07	0	3.74816e-05	-7.51114e-05	0.000112594
67768	0	0.00159056	0	-9.59058e-13	-1.77413e-07	0	0	0	0
67769	0	0.00160667	0	-8.47078e-13	-1.78626e-07	0	3.76221e-05	-7.52789e-05	0.000112904
67770	0	0.00162278	0	3.20418e-13	-1.79839e-07	0	0	0	0
67771	0	0.00163889	0	1.56632e-13	-1.81057e-07	0	3.778e-05	-7.58194e-05	0.000113602
67772	0	0.001655	0	-1.59116e-12	-1.82284e-07	0	0	0	0
67773	0	0.00167111	0	-1.30922e-12	-1.83514e-07	0	3.81337e-05	-7.6343e-05	0.000114487
67774	0	0.00168722	0	5.13208e-13	-1.84744e-07	0	0	0	0
67775	0	0.00170333	0	8.71289e-13	-1.85982e-07	0	3.82463e-05	-7.6995e-05	0.00011528
67776	0	0.00171944	0	-2.82197e-12	-1.87228e-07	0	0	0	0
67777	0	0.00173556	0	-1.07375e-12	-1.88469e-07	0	3.80867e-05	-7.64463e-05	0.000114583
67778	0	0.00175167	0	2.40019e-12	-1.89693e-07	0	0	0	0
67779	0	0.00176778	0	3.68554e-12	-1.9089e-07	0	3.57583e-05	-7.30264e-05	0.000109401
67780	0	0.00178389	0	-4.74271e-12	-1.92042e-07	0	0	0	0
