# Supplementary material for: Optical coherence tomography quantifies gradient refractive index and mechanical stiffness gradient across the human lens
Source: Commun Med (Lond). 2024 Aug 12;4:162. doi: 10.1038/s43856-024-00578-9 (PMC11319654; doi:10.1038/s43856-024-00578-9)
Supplement: Supplementary file 4 — Supplementary Data 2 [file 43856_2024_578_MOESM4_ESM.zip]

Archive with 6 entries (4 files):
- supplementary data 2 NEW/
- supplementary data 2 NEW/.DS_Store
- __MACOSX/supplementary data 2 NEW/._.DS_Store
- supplementary data 2 NEW/OCT_data/
- supplementary data 2 NEW/OCT_data/OCT_data2.xlsx
- __MACOSX/supplementary data 2 NEW/OCT_data/._OCT_data2.xlsx
