# Supplementary material for: Optical coherence tomography quantifies gradient refractive index and mechanical stiffness gradient across the human lens
Source: Commun Med (Lond). 2024 Aug 12;4:162. doi: 10.1038/s43856-024-00578-9 (PMC11319654; doi:10.1038/s43856-024-00578-9)
Supplement: Supplementary file 4 — Supplementary Data 2 [file 43856_2024_578_MOESM4_ESM.zip › supplementary data 2 NEW/OCT_data/OCT_data2.xlsx]

## Sheet: Fig.2a-d
			reflectivity		refractive index		axial displacement		gradient
	depth (mm)		average	SE	average	SE	average	SE	average
1	-4.1133
2	-4.10656
3	-4.09982
4	-4.09309
5	-4.08635
6	-4.07961
7	-4.07287
8	-4.06613
9	-4.0594
10	-4.05266
11	-4.04592
12	-4.03918
13	-4.03245
14	-4.02571
15	-4.01897
16	-4.01223
17	-4.0055
18	-3.99876
19	-3.99202
20	-3.98528
21	-3.97855
22	-3.97181
23	-3.96507
24	-3.95833
25	-3.9516
26	-3.94486
27	-3.93812
28	-3.93138
29	-3.92465
30	-3.91791
31	-3.91117
32	-3.90443
33	-3.8977
34	-3.89096
35	-3.88422
36	-3.87748
37	-3.87074
38	-3.86401
39	-3.85727
40	-3.85053
41	-3.84379
42	-3.83706
43	-3.83032
44	-3.82358
45	-3.81684
46	-3.81011
47	-3.80337
48	-3.79663
49	-3.78989
50	-3.78316
51	-3.77642
52	-3.76968
53	-3.76294
54	-3.75621
55	-3.74947
56	-3.74273
57	-3.73599
58	-3.72926
59	-3.72252
60	-3.71578
61	-3.70904
62	-3.7023
63	-3.69557
64	-3.68883
65	-3.68209
66	-3.67535
67	-3.66862
68	-3.66188
69	-3.65514
70	-3.6484
71	-3.64167
72	-3.63493
73	-3.62819
74	-3.62145
75	-3.61472
76	-3.60798
77	-3.60124
78	-3.5945
79	-3.58777
80	-3.58103
81	-3.57429
82	-3.56755
83	-3.56082
84	-3.55408
85	-3.54734
86	-3.5406
87	-3.53387
88	-3.52713
89	-3.52039
90	-3.51365
91	-3.50691
92	-3.50018
93	-3.49344
94	-3.4867
95	-3.47996
96	-3.47323
97	-3.46649
98	-3.45975
99	-3.45301
100	-3.44628
101	-3.43954
102	-3.4328
103	-3.42606
104	-3.41933
105	-3.41259
106	-3.40585
107	-3.39911
108	-3.39238
109	-3.38564
110	-3.3789
111	-3.37216
112	-3.36543
113	-3.35869
114	-3.35195
115	-3.34521
116	-3.33848
117	-3.33174
118	-3.325
119	-3.31826
120	-3.31152
121	-3.30479
122	-3.29805
123	-3.29131
124	-3.28457
125	-3.27784
126	-3.2711
127	-3.26436
128	-3.25762
129	-3.25089
130	-3.24415
131	-3.23741
132	-3.23067
133	-3.22394
134	-3.2172
135	-3.21046
136	-3.20372
137	-3.19699
138	-3.19025
139	-3.18351
140	-3.17677
141	-3.17004
142	-3.1633
143	-3.15656
144	-3.14982
145	-3.14309
146	-3.13635
147	-3.12961
148	-3.12287
149	-3.11613
150	-3.1094
151	-3.10266
152	-3.09592
153	-3.08918
154	-3.08245
155	-3.07571
156	-3.06897
157	-3.06223
158	-3.0555
159	-3.04876
160	-3.04202
161	-3.03528
162	-3.02855
163	-3.02181
164	-3.01507
165	-3.00833
166	-3.0016
167	-2.99486
168	-2.98812
169	-2.98138
170	-2.97465
171	-2.96791
172	-2.96117
173	-2.95443
174	-2.9477
175	-2.94096
176	-2.93422
177	-2.92748
178	-2.92074
179	-2.91401
180	-2.90727
181	-2.90053
182	-2.89379
183	-2.88706
184	-2.88032
185	-2.87358
186	-2.86684
187	-2.86011
188	-2.85337
189	-2.84663
190	-2.83989
191	-2.83316
192	-2.82642
193	-2.81968
194	-2.81294
195	-2.80621
196	-2.79947
197	-2.79273
198	-2.78599
199	-2.77926
200	-2.77252
201	-2.76578
202	-2.75904
203	-2.7523
204	-2.74557
205	-2.73883
206	-2.73209
207	-2.72535
208	-2.71862
209	-2.71188
210	-2.70514
211	-2.6984
212	-2.69167
213	-2.68493
214	-2.67819
215	-2.67145
216	-2.66472
217	-2.65798
218	-2.65124
219	-2.6445
220	-2.63777
221	-2.63103
222	-2.62429
223	-2.61755
224	-2.61082
225	-2.60408
226	-2.59734
227	-2.5906
228	-2.58387
229	-2.57713
230	-2.57039
231	-2.56365
232	-2.55691
233	-2.55018
234	-2.54344
235	-2.5367
236	-2.52996
237	-2.52323
238	-2.51649
239	-2.50975
240	-2.50301
241	-2.49628
242	-2.48954
243	-2.4828
244	-2.47606
245	-2.46933
246	-2.46259
247	-2.45585
248	-2.44911
249	-2.44238
250	-2.43564
251	-2.4289
252	-2.42216
253	-2.41543
254	-2.40869
255	-2.40195
256	-2.39521
257	-2.38848
258	-2.38174
259	-2.375
260	-2.36826
261	-2.36152
262	-2.35479
263	-2.34805
264	-2.34131
265	-2.33457
266	-2.32784
267	-2.3211
268	-2.31436
269	-2.30762
270	-2.30089
271	-2.29415
272	-2.28741
273	-2.28067
274	-2.27394
275	-2.2672
276	-2.26046
277	-2.25372
278	-2.24699
279	-2.24025
280	-2.23351
281	-2.22677
282	-2.22004
283	-2.2133
284	-2.20656
285	-2.19982
286	-2.19309
287	-2.18635
288	-2.17961
289	-2.17287
290	-2.16613
291	-2.1594
292	-2.15266
293	-2.14592
294	-2.13918
295	-2.13245
296	-2.12571
297	-2.11897
298	-2.11223
299	-2.1055
300	-2.09876
301	-2.09202
302	-2.08528
303	-2.07855
304	-2.07181
305	-2.06507
306	-2.05833
307	-2.0516
308	-2.04486
309	-2.03812
310	-2.03138
311	-2.02465
312	-2.01791
313	-2.01117
314	-2.00443
315	-1.9977
316	-1.99096
317	-1.98422
318	-1.97748
319	-1.97074
320	-1.96401
321	-1.95727
322	-1.95053
323	-1.94379
324	-1.93706
325	-1.93032
326	-1.92358
327	-1.91684
328	-1.91011		3.12796	0.427296	1.39858	0.00776291	1.84904	0.469006	0.0560805
329	-1.90337		3.25	0.3768	1.39976	0.00774911	1.7567	0.495581	0.0566488
330	-1.89663		3.37039	0.341292	1.40092	0.00773762	1.74693	0.489331	0.0638918
331	-1.88989		3.24391	0.350352	1.39819	0.00755493	2.17767	0.904554	0.0778016
332	-1.88316		3.30894	0.373583	1.39907	0.00768053	2.04373	0.667511	0.087916
333	-1.87642		3.34149	0.375991	1.39985	0.0078508	2.11689	0.528955	0.0911274
334	-1.86968		3.2919	0.36522	1.40046	0.00806258	1.95824	0.427129	0.0940167
335	-1.86294		3.26082	0.353661	1.40115	0.00821473	1.98406	0.365107	0.104734
336	-1.85621		3.24908	0.344362	1.40187	0.00833434	1.94786	0.423899	0.120368
337	-1.84947		3.22127	0.298207	1.39958	0.00792443	2.13648	0.371177	0.130125
338	-1.84273		3.27029	0.300362	1.40061	0.00796119	2.11344	0.307567	0.132347
339	-1.83599		3.32331	0.304673	1.40162	0.0080547	2.08655	0.305118	0.134655
340	-1.82926		3.3457	0.314315	1.40262	0.00817523	2.00704	0.351771	0.142994
341	-1.82252		3.25275	0.297865	1.40107	0.00776557	1.89215	0.423279	0.157769
342	-1.81578		3.39617	0.277362	1.40231	0.00780476	2.05552	0.482831	0.173662
343	-1.80904		3.47974	0.27997	1.40331	0.0078866	1.83203	0.475348	0.18237
344	-1.8023		3.49043	0.269185	1.40418	0.00798631	1.82685	0.422629	0.18751
345	-1.79557		3.53627	0.26871	1.40502	0.00808465	1.99149	0.401629	0.196828
346	-1.78883		3.49249	0.272322	1.40307	0.00784411	2.34633	0.451419	0.207472
347	-1.78209		3.52444	0.258931	1.40409	0.00790741	2.29608	0.42982	0.218341
348	-1.77535		3.4697	0.22624	1.40499	0.00799578	2.28004	0.421685	0.230871
349	-1.76862		3.39496	0.218987	1.40578	0.00808476	2.20852	0.370987	0.24577
350	-1.76188		3.37428	0.229447	1.40652	0.00815097	2.15605	0.354233	0.258975
351	-1.75514		3.39456	0.231709	1.40732	0.00817207	2.01401	0.353951	0.272229
352	-1.7484		3.42736	0.236895	1.40817	0.00817741	2.05458	0.305653	0.288103
353	-1.74167		3.48167	0.230644	1.40903	0.00818688	2.062	0.286902	0.303439
354	-1.73493		3.56654	0.221622	1.40976	0.00822744	2.13697	0.315152	0.315424
355	-1.72819		3.63417	0.219212	1.4104	0.00827963	2.21957	0.314443	0.322546
356	-1.72145		3.66895	0.213839	1.41109	0.00835811	2.25004	0.312584	0.328451
357	-1.71472		3.71129	0.212646	1.4119	0.00845024	2.35084	0.324177	0.338481
358	-1.70798		3.7551	0.218504	1.41274	0.00851842	2.27663	0.342471	0.352318
359	-1.70124		3.79098	0.221259	1.41351	0.00854494	2.19174	0.332094	0.366338
360	-1.6945		3.81235	0.215642	1.41421	0.00856372	2.31959	0.342328	0.381481
361	-1.68777		3.85059	0.210961	1.41482	0.00860548	2.49087	0.317593	0.3966
362	-1.68103		3.86964	0.209538	1.41541	0.00868767	2.42361	0.292476	0.410158
363	-1.67429		3.87472	0.204768	1.41605	0.00879644	2.27947	0.30731	0.421733
364	-1.66755		3.88697	0.199795	1.41678	0.00892489	2.17888	0.298117	0.436498
365	-1.66082		3.89787	0.200132	1.41753	0.00904505	2.27547	0.288216	0.456746
366	-1.65408		3.90624	0.19836	1.41823	0.00912752	2.2247	0.324659	0.477139
367	-1.64734		3.92386	0.19563	1.41884	0.00917929	2.23424	0.361756	0.492969
368	-1.6406		3.94368	0.193172	1.41936	0.00921944	2.19749	0.389629	0.505256
369	-1.63387		3.9346	0.188516	1.41984	0.00928546	2.15614	0.397779	0.519805
370	-1.62713		3.93177	0.180658	1.42036	0.00938654	2.08272	0.384185	0.537475
371	-1.62039		3.958	0.178667	1.42094	0.00950138	2.08201	0.343051	0.55493
372	-1.61365		3.97326	0.175927	1.42156	0.00959983	2.06372	0.325718	0.571945
373	-1.60691		3.64354	0.295464	1.41494	0.0093386	2.03306	0.314041	0.587115
374	-1.60018		3.66327	0.284199	1.41599	0.00927898	1.94858	0.342336	0.600872
375	-1.59344		3.73309	0.256905	1.4169	0.00923985	2.11129	0.357495	0.615889
376	-1.5867		3.81066	0.227344	1.41762	0.00921556	2.41989	0.35474	0.633307
377	-1.57996		3.90011	0.191374	1.41827	0.00921563	2.67366	0.313597	0.653025
378	-1.57323		3.98756	0.160021	1.41896	0.00923191	2.68285	0.289058	0.67169
379	-1.56649		4.05285	0.144061	1.41973	0.00924934	2.52417	0.314823	0.687953
380	-1.55975		4.11251	0.142253	1.42049	0.00926173	2.41031	0.338812	0.70357
381	-1.55301		4.1231	0.147365	1.42127	0.0092675	2.39893	0.372457	0.723483
382	-1.54628		4.1142	0.151647	1.42218	0.00927369	2.36007	0.382472	0.747376
383	-1.53954		4.11367	0.154951	1.42316	0.00929641	2.4004	0.372627	0.767971
384	-1.5328		4.13721	0.162996	1.42416	0.00935107	2.27962	0.324475	0.784342
385	-1.52606		4.17496	0.168754	1.42503	0.0094232	2.23786	0.303363	0.799641
386	-1.51933		4.23402	0.166416	1.42582	0.00949191	2.09247	0.328388	0.816322
387	-1.51259		4.27735	0.15484	1.4266	0.00954845	2.07328	0.348117	0.832778
388	-1.50585		4.3145	0.145628	1.4274	0.00959628	2.14457	0.349811	0.84623
389	-1.49911		4.34481	0.147223	1.42821	0.00964397	2.22218	0.33902	0.862847
390	-1.49238		4.34727	0.150084	1.42903	0.00968452	2.26112	0.341655	0.88622
391	-1.48564		4.33863	0.144428	1.42985	0.00971905	2.22093	0.329558	0.911352
392	-1.4789		4.35461	0.14532	1.43066	0.00974676	2.03798	0.329985	0.933369
393	-1.47216		4.36381	0.150719	1.4314	0.0097691	1.84186	0.349781	0.951187
394	-1.46543		4.35989	0.147541	1.43206	0.00976709	1.76517	0.360327	0.966624
395	-1.45869		4.37788	0.146607	1.43265	0.00974768	1.80255	0.364791	0.981947
396	-1.45195		4.37937	0.146285	1.43317	0.00971891	1.78208	0.381785	0.99905
397	-1.44521		4.39022	0.149714	1.43366	0.00968727	1.66737	0.401927	1.01367
398	-1.43848		4.39982	0.150648	1.43424	0.00964981	1.64789	0.402195	1.02574
399	-1.43174		4.4041	0.14895	1.43495	0.0096399	1.78735	0.370995	1.04034
400	-1.425		4.39218	0.142194	1.43571	0.00967654	1.84739	0.362584	1.06041
401	-1.41826		4.39113	0.138086	1.43655	0.00974937	1.7903	0.367181	1.08352
402	-1.41152		4.40267	0.143587	1.43737	0.00982367	1.68465	0.397232	1.10103
403	-1.40479		4.39992	0.145579	1.43809	0.00988385	1.67987	0.388786	1.11233
404	-1.39805		4.40055	0.14809	1.43871	0.00994204	1.68606	0.349061	1.1244
405	-1.39131		4.38275	0.149999	1.43935	0.0099987	1.73776	0.305987	1.14396
406	-1.38457		4.37327	0.14607	1.44002	0.0100502	1.64593	0.311196	1.1671
407	-1.37784		4.35914	0.143979	1.44066	0.0100926	1.67367	0.329307	1.18881
408	-1.3711		4.3448	0.144998	1.44124	0.0101227	1.70392	0.363452	1.21006
409	-1.36436		4.31586	0.146802	1.44188	0.010168	1.72681	0.414738	1.22856
410	-1.35762		4.28821	0.14613	1.44259	0.0102332	1.81174	0.43485	1.24339
411	-1.35089		4.29414	0.144989	1.44328	0.0103095	1.74722	0.417575	1.25624
412	-1.34415		4.27245	0.141335	1.44389	0.0103902	1.77623	0.356098	1.26753
413	-1.33741		4.23336	0.141118	1.44439	0.0104606	1.76875	0.31818	1.27965
414	-1.33067		4.21078	0.143337	1.44486	0.0105001	1.84372	0.319615	1.29724
415	-1.32394		4.19306	0.142959	1.44532	0.01051	1.87123	0.351982	1.31846
416	-1.3172		4.19572	0.141804	1.44581	0.0105088	1.72911	0.360352	1.33879
417	-1.31046		4.17725	0.147794	1.44628	0.0104986	1.62466	0.352015	1.35654
418	-1.30372		4.1329	0.14531	1.4468	0.0104853	1.62994	0.35304	1.37086
419	-1.29699		4.12001	0.141934	1.44739	0.0104811	1.69331	0.360807	1.38195
420	-1.29025		4.1252	0.144054	1.44797	0.0104937	1.61764	0.378337	1.39004
421	-1.28351		4.12491	0.147236	1.44842	0.0105104	1.44653	0.381008	1.39681
422	-1.27677		4.1188	0.146925	1.44878	0.0105186	1.2966	0.362685	1.40374
423	-1.27004		4.10857	0.146293	1.44916	0.0105208	1.44142	0.338419	1.4129
424	-1.2633		4.09632	0.141841	1.44962	0.0105256	1.54378	0.345352	1.42569
425	-1.25656		4.08524	0.137557	1.45012	0.0105376	1.57344	0.365304	1.44181
426	-1.24982		4.09071	0.139714	1.45063	0.010554	1.52366	0.40716	1.45892
427	-1.24309		4.08711	0.140915	1.45111	0.0105636	1.58338	0.429262	1.47471
428	-1.23635		4.08604	0.134313	1.45152	0.0105632	1.63069	0.413	1.49633
429	-1.22961		4.07183	0.133624	1.45184	0.0105649	1.6707	0.369643	1.51447
430	-1.22287		4.06365	0.135772	1.45211	0.0105639	1.58238	0.340201	1.5241
431	-1.21613		4.01291	0.132033	1.45241	0.0105551	1.47612	0.352072	1.54472
432	-1.2094		3.98738	0.130975	1.45282	0.0105469	1.4827	0.374804	1.55974
433	-1.20266		3.99574	0.131074	1.45331	0.0105661	1.5444	0.38839	1.56442
434	-1.19592		3.98163	0.134377	1.45373	0.0106153	1.54501	0.399292	1.57167
435	-1.18918		3.94248	0.135932	1.45399	0.0106769	1.42699	0.391195	1.57817
436	-1.18245		3.91917	0.139898	1.45421	0.0107265	1.33205	0.397484	1.58405
437	-1.17571		3.90898	0.148748	1.45448	0.0107641	1.36163	0.398976	1.59327
438	-1.16897		3.88054	0.150699	1.4548	0.0107986	1.45498	0.379971	1.60609
439	-1.16223		3.8321	0.149733	1.45506	0.0108318	1.48298	0.365813	1.61795
440	-1.1555		3.79861	0.15243	1.45527	0.0108636	1.41805	0.375064	1.6275
441	-1.14876		3.75651	0.156465	1.4555	0.0108937	1.28629	0.39571	1.62932
442	-1.14202		3.72977	0.159862	1.45577	0.0109132	1.21441	0.386972	1.63509
443	-1.13528		3.69136	0.164584	1.45607	0.0109082	1.27914	0.384183	1.63899
444	-1.12855		3.64763	0.167936	1.4564	0.0108897	1.29558	0.377075	1.63923
445	-1.12181		3.59397	0.163482	1.45679	0.0108648	1.25717	0.383321	1.6479
446	-1.11507		3.55596	0.154374	1.45723	0.0108591	1.24568	0.371624	1.66112
447	-1.10833		3.52906	0.155632	1.45766	0.0108642	1.20806	0.366224	1.66543
448	-1.1016		3.49932	0.160199	1.45808	0.0108768	1.15979	0.372762	1.66117
449	-1.09486		3.43816	0.159516	1.45845	0.0108802	1.05908	0.39089	1.6615
450	-1.08812		3.40124	0.155712	1.45877	0.0108836	1.07367	0.402169	1.66555
451	-1.08138		3.38158	0.152042	1.45904	0.0108841	0.976079	0.395122	1.66895
452	-1.07465		3.3541	0.148372	1.45931	0.0108685	0.917916	0.394072	1.67214
453	-1.06791		3.30982	0.147565	1.45963	0.0108459	0.851433	0.400657	1.67611
454	-1.06117		3.27455	0.143899	1.45996	0.0108302	0.906287	0.394989	1.6783
455	-1.05443		3.25869	0.142091	1.46031	0.0108388	0.995085	0.395712	1.68237
456	-1.0477		3.25463	0.140572	1.46065	0.0108636	1.08625	0.398362	1.68803
457	-1.04096		3.22878	0.138231	1.46103	0.010901	1.04951	0.424585	1.69341
458	-1.03422		3.22235	0.138363	1.4614	0.010944	1.02722	0.444543	1.69382
459	-1.02748		3.20744	0.136083	1.4617	0.0109907	0.991571	0.4435	1.68873
460	-1.02074		3.17489	0.135384	1.46192	0.0110424	0.94428	0.427673	1.68677
461	-1.01401		3.16903	0.132925	1.46217	0.011091	0.916235	0.419255	1.69227
462	-1.00727		3.13637	0.131972	1.46246	0.0111308	0.928404	0.41475	1.6968
463	-1.00053		3.10898	0.128399	1.46281	0.0111625	0.972431	0.409744	1.69231
464	-0.993794		3.09776	0.120512	1.46316	0.0111993	0.881189	0.429138	1.68046
465	-0.987057		3.10228	0.116233	1.46345	0.0112443	0.748836	0.466525	1.6693
466	-0.980319		3.1021	0.114707	1.46367	0.0112893	0.667876	0.492002	1.66427
467	-0.973582		3.08862	0.111903	1.46387	0.0113244	0.706388	0.500802	1.66423
468	-0.966844		3.07918	0.111119	1.46406	0.011348	0.753668	0.492657	1.66634
469	-0.960106		3.07838	0.109463	1.46431	0.0113761	0.715844	0.480212	1.66819
470	-0.953369		3.06823	0.105581	1.46465	0.0114204	0.660955	0.454267	1.66864
471	-0.946631		3.06225	0.106645	1.46503	0.0114743	0.639894	0.45056	1.66542
472	-0.939894		3.06027	0.104082	1.46535	0.0115308	0.609133	0.46127	1.65723
473	-0.933156		3.04544	0.102596	1.46565	0.0115875	0.66088	0.446344	1.64679
474	-0.926418		3.03311	0.102354	1.46605	0.0116457	0.683708	0.427158	1.63879
475	-0.919681		3.02215	0.100253	1.46652	0.0117148	0.692327	0.411282	1.63935
476	-0.912943		3.00667	0.0994919	1.46692	0.0117818	0.631375	0.415926	1.64911
477	-0.906206		2.99586	0.0994164	1.4672	0.0118348	0.562378	0.415204	1.65826
478	-0.899468		2.97468	0.0958116	1.46741	0.0118599	0.549341	0.426062	1.65706
479	-0.89273		2.95908	0.0907134	1.46758	0.0118643	0.574838	0.417124	1.64377
480	-0.885993		2.94413	0.0929134	1.46774	0.011874	0.587855	0.405051	1.62807
481	-0.879255		2.91056	0.0947021	1.46802	0.0119084	0.45639	0.398628	1.6181
482	-0.872518		2.89012	0.0898822	1.46848	0.0119592	0.33014	0.411239	1.61166
483	-0.86578		2.88651	0.0880117	1.469	0.0120131	0.336063	0.426695	1.60884
484	-0.859043		2.87057	0.0864885	1.46947	0.0120502	0.375517	0.427926	1.60458
485	-0.852305		2.83868	0.080618	1.46985	0.0120675	0.421837	0.4206	1.5978
486	-0.845567		2.82007	0.0822559	1.47016	0.0120843	0.406781	0.413902	1.58943
487	-0.83883		2.78716	0.0815192	1.47037	0.0120965	0.461168	0.404521	1.57981
488	-0.832092		2.7559	0.0807038	1.47051	0.012109	0.557866	0.371074	1.57478
489	-0.825355		2.74302	0.0823202	1.47065	0.0121214	0.482549	0.34954	1.57224
490	-0.818617		2.73682	0.0815823	1.47079	0.0121454	0.320039	0.339941	1.56934
491	-0.811879		2.72702	0.0790227	1.47089	0.0121783	0.189077	0.350759	1.56214
492	-0.805142		2.69573	0.0766809	1.47093	0.0122063	0.16014	0.369236	1.54849
493	-0.798404		2.66499	0.0781024	1.47097	0.0122207	0.198072	0.376366	1.529
494	-0.791667		2.63824	0.0756181	1.4711	0.0122294	0.259473	0.362034	1.51091
495	-0.784929		2.64065	0.0760745	1.47124	0.0122322	0.294338	0.363503	1.5004
496	-0.778191		2.6359	0.074703	1.47131	0.0122388	0.277881	0.395052	1.49352
497	-0.771454		2.59748	0.0704473	1.47135	0.0122437	0.405469	0.3927	1.48657
498	-0.764716		2.57841	0.0713344	1.47133	0.0122401	0.477682	0.370816	1.47927
499	-0.757979		2.55973	0.0677709	1.47127	0.012218	0.490264	0.349254	1.47408
500	-0.751241		2.54936	0.0683231	1.47117	0.0121839	0.337902	0.372485	1.46998
501	-0.744504		2.53957	0.0673865	1.47109	0.0121403	0.232209	0.39804	1.46358
502	-0.737766		2.52982	0.0666621	1.47107	0.0120789	0.307613	0.38315	1.45579
503	-0.731028		2.51209	0.0646545	1.47115	0.0120185	0.441466	0.372901	1.44874
504	-0.724291		2.51696	0.0652749	1.4713	0.0119782	0.46721	0.384764	1.44001
505	-0.717553		2.50208	0.0617903	1.47148	0.011956	0.287271	0.393879	1.43244
506	-0.710816		2.49439	0.059397	1.47166	0.0119476	0.170845	0.376512	1.42462
507	-0.704078		2.48907	0.063913	1.47183	0.0119575	0.055638	0.358683	1.41222
508	-0.69734		2.46751	0.0672971	1.47202	0.0119865	-0.0372969	0.350312	1.39923
509	-0.690603		2.43925	0.068779	1.4722	0.0120055	-0.0402616	0.342873	1.38764
510	-0.683865		2.43195	0.0634157	1.47239	0.011993	0.00991626	0.337948	1.37937
511	-0.677128		2.43451	0.0640109	1.47263	0.0119779	0.0735657	0.3367	1.37039
512	-0.67039		2.41973	0.0647746	1.47292	0.0119774	0.170102	0.322799	1.36276
513	-0.663652		2.41437	0.0654843	1.4732	0.0119826	0.181411	0.31601	1.35457
514	-0.656915		2.40734	0.0631692	1.47331	0.0119627	0.0414725	0.314655	1.34763
515	-0.650177		2.4011	0.0573756	1.47332	0.0119182	-0.0966596	0.302216	1.34121
516	-0.64344		2.38821	0.0569348	1.4733	0.0118711	-0.195296	0.297232	1.32612
517	-0.636702		2.37841	0.057527	1.47334	0.0118269	-0.22706	0.288944	1.3082
518	-0.629965		2.36386	0.0593433	1.47345	0.0117976	-0.190843	0.281988	1.29592
519	-0.623227		2.3645	0.0598024	1.47356	0.0117835	-0.105295	0.295584	1.29046
520	-0.616489		2.34006	0.0600679	1.47362	0.0117862	0.0333032	0.281443	1.28357
521	-0.609752		2.34843	0.0579732	1.47359	0.0117973	0.145655	0.239357	1.27057
522	-0.603014		2.34759	0.054092	1.47354	0.0117961	0.250312	0.219542	1.25699
523	-0.596277		2.32672	0.0535441	1.47351	0.0117841	0.246129	0.219722	1.24745
524	-0.589539		2.33035	0.0538262	1.47359	0.0117695	0.183303	0.227225	1.23769
525	-0.582801		2.31495	0.0533033	1.47375	0.0117718	0.0333023	0.227098	1.23072
526	-0.576064		2.30598	0.0549405	1.47394	0.0117781	-0.0716243	0.231299	1.23264
527	-0.569326		2.30988	0.0552546	1.47409	0.0117687	-0.168383	0.244377	1.23342
528	-0.562589		2.30588	0.0510473	1.47418	0.0117347	-0.118733	0.246505	1.22169
529	-0.555851		2.29359	0.0567163	1.47428	0.0116859	-0.165721	0.248937	1.2052
530	-0.549113		2.30098	0.0560868	1.47433	0.011645	-0.18382	0.244678	1.18825
531	-0.542376		2.28396	0.0542813	1.47434	0.01164	-0.221129	0.229044	1.1701
532	-0.535638		2.27561	0.0553153	1.47435	0.0116638	-0.163966	0.211891	1.15066
533	-0.528901		2.26909	0.0560946	1.4744	0.0116928	-0.12595	0.226919	1.14161
534	-0.522163		2.25869	0.0598728	1.47446	0.0117065	-0.207248	0.243682	1.14135
535	-0.515426		2.25752	0.0624716	1.47453	0.0116992	-0.199766	0.240426	1.13324
536	-0.508688		2.25138	0.0627945	1.47458	0.0116814	-0.143893	0.227778	1.11653
537	-0.50195		2.23891	0.0616013	1.47459	0.0116618	-0.1399	0.241132	1.09813
538	-0.495213		2.24448	0.0619345	1.47458	0.0116558	-0.257406	0.262195	1.09217
539	-0.488475		2.2471	0.060368	1.47453	0.01166	-0.417327	0.265296	1.08589
540	-0.481738		2.24736	0.0659475	1.47447	0.0116591	-0.479012	0.247049	1.07757
541	-0.475		2.24095	0.070995	1.47443	0.0116499	-0.410566	0.227217	1.0678
542	-0.468262		2.23099	0.0673988	1.47446	0.0116453	-0.414455	0.194498	1.05483
543	-0.461525		2.22597	0.0678126	1.47453	0.0116529	-0.389377	0.178934	1.04459
544	-0.454787		2.22652	0.0696398	1.47458	0.01167	-0.407227	0.177808	1.02962
545	-0.44805		2.22179	0.075658	1.4746	0.0116755	-0.378928	0.164147	1.00629
546	-0.441312		2.21147	0.0773972	1.47458	0.0116623	-0.28655	0.147847	0.989303
547	-0.434574		2.21963	0.0808739	1.47455	0.0116422	-0.136107	0.167036	0.978771
548	-0.427837		2.21487	0.0791927	1.47454	0.011625	-0.0797459	0.167416	0.964312
549	-0.421099		2.21061	0.0785021	1.47456	0.0116124	-0.153727	0.178505	0.952454
550	-0.414362		2.18778	0.0814386	1.47456	0.0116098	-0.281944	0.194899	0.94255
551	-0.407624		2.18424	0.0819562	1.47446	0.0116028	-0.396308	0.203697	0.929931
552	-0.400887		2.19006	0.0839775	1.47427	0.0115813	-0.424173	0.215991	0.91792
553	-0.394149		2.18724	0.084079	1.4741	0.0115542	-0.42679	0.20712	0.904923
554	-0.387411		2.17752	0.0872391	1.47401	0.0115542	-0.362659	0.192738	0.89245
555	-0.380674		2.15283	0.0885315	1.47396	0.0115859	-0.402249	0.199256	0.881207
556	-0.373936		2.14892	0.0917046	1.47394	0.0116342	-0.470338	0.218699	0.86799
557	-0.367199		2.16591	0.0936022	1.47393	0.0116805	-0.491766	0.218323	0.856673
558	-0.360461		2.1735	0.0955602	1.47393	0.0117107	-0.462482	0.20403	0.853422
559	-0.353723		2.16648	0.0983228	1.47399	0.0117341	-0.444471	0.15896	0.849472
560	-0.346986		2.1594	0.0981145	1.47402	0.0117518	-0.36874	0.149242	0.831235
561	-0.340248		2.15669	0.0995731	1.47395	0.0117625	-0.441676	0.166139	0.81158
562	-0.333511		2.14414	0.0980903	1.4738	0.0117698	-0.533244	0.167549	0.79367
563	-0.326773		2.15032	0.097265	1.47369	0.011782	-0.523399	0.150645	0.781892
564	-0.320035		2.12712	0.101981	1.47366	0.0118217	-0.337911	0.107483	0.768063
565	-0.313298		2.11794	0.101547	1.47369	0.0118682	-0.154143	0.121335	0.751872
566	-0.30656		2.10423	0.101452	1.47373	0.011923	-0.215964	0.119414	0.741933
567	-0.299823		2.10064	0.103858	1.47376	0.0119818	-0.335003	0.135795	0.734047
568	-0.293085		2.10989	0.10599	1.47373	0.0120333	-0.4556	0.113916	0.725783
569	-0.286348		2.10668	0.105692	1.47363	0.0120649	-0.605398	0.125286	0.71299
570	-0.27961		2.08701	0.106364	1.47348	0.0120764	-0.704539	0.177074	0.701856
571	-0.272872		2.06684	0.108089	1.47331	0.0120902	-0.659556	0.20703	0.693276
572	-0.266135		2.07058	0.108065	1.47316	0.0120994	-0.509565	0.18257	0.686269
573	-0.259397		2.04645	0.108844	1.47306	0.0121101	-0.422278	0.144266	0.676225
574	-0.25266		2.04644	0.108834	1.473	0.012125	-0.446587	0.127926	0.666009
575	-0.245922		2.03465	0.107852	1.47295	0.012134	-0.545025	0.125925	0.653923
576	-0.239184		2.01709	0.107541	1.47283	0.0121249	-0.605161	0.123362	0.637498
577	-0.232447		2.02077	0.111961	1.47273	0.012116	-0.625139	0.121149	0.618148
578	-0.225709		2.02824	0.112944	1.47272	0.0121333	-0.56808	0.130599	0.598567
579	-0.218972		2.01741	0.110024	1.47277	0.0121841	-0.486981	0.122473	0.590493
580	-0.212234		2.00771	0.11113	1.47277	0.0122406	-0.445587	0.142881	0.586619
581	-0.205496		1.98838	0.109139	1.4727	0.0122927	-0.462562	0.137231	0.572056
582	-0.198759		1.97067	0.109659	1.47259	0.0123469	-0.50644	0.122042	0.548202
583	-0.192021		1.97102	0.110185	1.4725	0.0124122	-0.62613	0.121882	0.531973
584	-0.185284		1.96226	0.111102	1.47239	0.0124751	-0.679673	0.12784	0.527442
585	-0.178546		1.94712	0.114054	1.47227	0.0125341	-0.761575	0.117157	0.518928
586	-0.171809		1.93911	0.115897	1.47214	0.012583	-0.768269	0.149747	0.505963
587	-0.165071		1.9273	0.119308	1.472	0.0126143	-0.773301	0.128134	0.495437
588	-0.158333		1.90214	0.120965	1.47185	0.0126427	-0.766617	0.122028	0.490447
589	-0.151596		1.88685	0.121075	1.47165	0.0126561	-0.793749	0.144694	0.484948
590	-0.144858		1.87258	0.121584	1.47142	0.0126595	-0.814423	0.158562	0.467965
591	-0.138121		1.84824	0.12473	1.47119	0.0126612	-0.782741	0.192314	0.447515
592	-0.131383		1.82735	0.125366	1.47098	0.0126664	-0.744043	0.191024	0.431418
593	-0.124645		1.82813	0.126447	1.47075	0.0126944	-0.617042	0.224391	0.417677
594	-0.117908		1.81408	0.126479	1.47053	0.0127424	-0.533374	0.195073	0.409224
595	-0.11117		1.7988	0.125876	1.47033	0.0127965	-0.513782	0.176991	0.404172
596	-0.104433		1.78716	0.126656	1.47013	0.0128418	-0.544998	0.157157	0.394929
597	-0.097695		1.7868	0.127831	1.46989	0.0128596	-0.654505	0.158692	0.388174
598	-0.0909574		1.77623	0.129038	1.46963	0.0128764	-0.663946	0.156305	0.384573
599	-0.0842199		1.7497	0.130953	1.46936	0.0129132	-0.631566	0.169102	0.378484
600	-0.0774823		1.74315	0.133961	1.46905	0.0130015	-0.629868	0.166854	0.367362
601	-0.0707447		1.72785	0.131733	1.46866	0.0131126	-0.701917	0.144153	0.350032
602	-0.0640071		1.71973	0.132126	1.46831	0.0132332	-0.796477	0.185614	0.335106
603	-0.0572695		1.70939	0.134463	1.46803	0.0133386	-0.830663	0.217001	0.323057
604	-0.0505319		1.67934	0.131542	1.46781	0.0134292	-0.743288	0.198235	0.310628
605	-0.0437943		1.66186	0.131914	1.46759	0.0134798	-0.790152	0.173071	0.293441
606	-0.0370567		1.66214	0.130113	1.4673	0.0134897	-0.791114	0.192802	0.273968
607	-0.0303191		1.66251	0.130569	1.46697	0.0134737	-0.679894	0.208651	0.259418
608	-0.0235816		1.64642	0.129321	1.46655	0.0134646	-0.55886	0.212638	0.249765
609	-0.016844		1.6357	0.128604	1.46608	0.0134601	-0.517543	0.229057	0.245985
610	-0.0101064		1.63291	0.127231	1.46558	0.0134775	-0.505156	0.210925	0.24222
611	-0.00336879		1.60948	0.128117	1.46511	0.0134926	-0.529593	0.240417	0.236409
612	0.00336879		1.60821	0.127159	1.46473	0.0135068	-0.620763	0.250278	0.231646
613	0.0101064		1.5921	0.126219	1.46439	0.0135126	-0.574545	0.248475	0.230593
614	0.016844		1.58066	0.125414	1.46405	0.0134961	-0.683882	0.26223	0.228091
615	0.0235816		1.56446	0.124283	1.46373	0.0134716	-0.627161	0.230277	0.217411
616	0.0303191		1.56076	0.122805	1.46342	0.0134661	-0.577556	0.239742	0.20199
617	0.0370567		1.54865	0.122014	1.46316	0.0135017	-0.535459	0.252843	0.186788
618	0.0437943		1.53067	0.124198	1.46286	0.0135466	-0.57551	0.247889	0.175336
619	0.0505319		1.5201	0.124764	1.46255	0.0135885	-0.656516	0.265955	0.169165
620	0.0572695		1.51564	0.121507	1.46218	0.0136181	-0.712346	0.222694	0.170004
621	0.0640071		1.50553	0.119193	1.46176	0.0136432	-0.744863	0.211934	0.171408
622	0.0707447		1.48885	0.117837	1.46122	0.0136512	-0.832001	0.212053	0.169818
623	0.0774823		1.47324	0.116079	1.46069	0.0136655	-0.73298	0.202171	0.16572
624	0.0842199		1.46926	0.116609	1.4603	0.0136862	-0.595462	0.209518	0.159837
625	0.0909574		1.47065	0.116698	1.46004	0.0136936	-0.737356	0.25548	0.150496
626	0.097695		1.46513	0.115299	1.45978	0.0137056	-1.09506	0.210181	0.137319
627	0.104433		1.45453	0.114152	1.45946	0.0137314	-1.14303	0.23945	0.123163
628	0.11117		1.44951	0.113539	1.45914	0.0137632	-0.887587	0.19533	0.112459
629	0.117908		1.45403	0.112754	1.45874	0.01379	-0.773793	0.203519	0.104611
630	0.124645		1.4496	0.113444	1.45831	0.0137914	-0.655026	0.223814	0.0989376
631	0.131383		1.44219	0.10995	1.45784	0.0137886	-0.630133	0.232647	0.0991312
632	0.138121		1.44402	0.109151	1.4574	0.0137996	-0.380062	0.252386	0.101102
633	0.144858		1.43437	0.1083	1.45708	0.0138048	-0.647452	0.224014	0.102895
634	0.151596		1.43212	0.111134	1.45678	0.0138308	-0.748136	0.265838	0.103214
635	0.158333		1.42306	0.109918	1.45652	0.01385	-0.842264	0.27009	0.101784
636	0.165071		1.41738	0.105373	1.45622	0.0138666	-0.677853	0.271851	0.101419
637	0.171809		1.42867	0.105076	1.45593	0.0138695	-0.565818	0.29487	0.10314
638	0.178546		1.42701	0.103153	1.45559	0.0138787	-0.750637	0.301941	0.103477
639	0.185284		1.42469	0.102522	1.45524	0.0138945	-0.631508	0.336167	0.0954026
640	0.192021		1.42544	0.103336	1.45494	0.0139307	-0.872023	0.334472	0.0812634
641	0.198759		1.42704	0.101315	1.45471	0.0139615	-0.828662	0.254804	0.0685338
642	0.205496		1.43499	0.099503	1.45449	0.013982	-0.936901	0.264473	0.0593666
643	0.212234		1.42984	0.102524	1.45421	0.013992	-0.813107	0.289219	0.0585707
644	0.218972		1.41598	0.103396	1.45387	0.0139963	-0.645136	0.377288	0.0593633
645	0.225709		1.41834	0.0999012	1.45354	0.0140111	-0.306502	0.417602	0.061876
646	0.232447		1.42502	0.101546	1.45319	0.0140215	-0.453791	0.402739	0.0673518
647	0.239184		1.4227	0.100045	1.45283	0.0140272	-0.389074	0.269537	0.0766708
648	0.245922		1.4196	0.0989025	1.45251	0.0140074	-0.410017	0.241515	0.0855427
649	0.25266		1.42325	0.100681	1.45226	0.0139694	-0.505378	0.239579	0.0836871
650	0.259397		1.42532	0.102314	1.45211	0.0139416	-0.540693	0.277327	0.0745625
651	0.266135		1.42858	0.103077	1.45197	0.0139436	-0.513188	0.28639	0.0631039
652	0.272872		1.43303	0.102943	1.4518	0.0139811	-0.633049	0.26256	0.060243
653	0.27961		1.43425	0.103793	1.45161	0.0140493	-0.532435	0.271121	0.0649036
654	0.286348		1.43647	0.101759	1.45145	0.0141218	-0.570299	0.273459	0.0731292
655	0.293085		1.43099	0.101285	1.45135	0.0141927	-0.388975	0.31267	0.0784883
656	0.299823		1.42396	0.10304	1.4512	0.0142567	-0.334364	0.305905	0.0745113
657	0.30656		1.43185	0.10511	1.45102	0.0143192	-0.37285	0.304562	0.0716549
658	0.313298		1.44428	0.107217	1.45071	0.0143863	-0.752833	0.27643	0.072016
659	0.320035		1.44877	0.107887	1.45035	0.0144658	-0.737251	0.27001	0.0753531
660	0.326773		1.44659	0.107979	1.45	0.0145339	-0.543509	0.287916	0.0790386
661	0.333511		1.44349	0.109244	1.44971	0.0145922	-0.472776	0.269222	0.0780721
662	0.340248		1.44972	0.114035	1.44949	0.0146379	-0.31339	0.327353	0.0721339
663	0.346986		1.47798	0.115105	1.4493	0.0146802	-0.442538	0.301438	0.0726063
664	0.353723		1.49388	0.117386	1.44912	0.0147111	-0.300918	0.324558	0.0814083
665	0.360461		1.49498	0.119209	1.44899	0.0147412	-0.493933	0.305736	0.0912326
666	0.367199		1.48445	0.118732	1.44892	0.0147924	-0.584127	0.27165	0.0982458
667	0.373936		1.47989	0.121103	1.44886	0.0148735	-0.684838	0.280113	0.0965728
668	0.380674		1.50719	0.126736	1.44875	0.0149551	-0.635517	0.289098	0.0933163
669	0.387411		1.52473	0.128266	1.44855	0.0150111	-0.62731	0.284759	0.0899776
670	0.394149		1.52675	0.1278	1.44833	0.0150268	-0.743402	0.306257	0.0844986
671	0.400887		1.53081	0.129495	1.44811	0.0150144	-0.812977	0.306673	0.083586
672	0.407624		1.53493	0.130116	1.44792	0.0150039	-0.958449	0.341893	0.084804
673	0.414362		1.55776	0.134313	1.44765	0.0150135	-0.826865	0.365447	0.0861593
674	0.421099		1.56978	0.137925	1.44736	0.0150324	-0.919376	0.390542	0.0874416
675	0.427837		1.5729	0.137987	1.44717	0.0150527	-0.758933	0.318149	0.0907624
676	0.434574		1.56859	0.139107	1.44704	0.0150795	-0.757342	0.317942	0.0938918
677	0.441312		1.57285	0.142984	1.44691	0.0151037	-0.55469	0.333738	0.095166
678	0.44805		1.58519	0.142635	1.44669	0.0151316	-0.507514	0.348269	0.0937112
679	0.454787		1.60536	0.145665	1.4464	0.015165	-0.697626	0.304614	0.089066
680	0.461525		1.61213	0.14684	1.44622	0.0152181	-0.791151	0.287828	0.0882588
681	0.468262		1.61301	0.147091	1.4461	0.015276	-0.675834	0.282912	0.0912985
682	0.475		1.62394	0.146544	1.44605	0.0153209	-0.512711	0.287898	0.0960455
683	0.481738		1.61499	0.145859	1.44597	0.0153493	-0.586566	0.263582	0.101406
684	0.488475		1.62542	0.147892	1.44584	0.0153799	-0.749315	0.252483	0.103194
685	0.495213		1.64176	0.149119	1.4457	0.0153966	-0.616675	0.285403	0.0983324
686	0.50195		1.64898	0.151812	1.44553	0.0154083	-0.651801	0.334107	0.0954322
687	0.508688		1.64226	0.154222	1.44534	0.0154228	-0.619482	0.332964	0.0944365
688	0.515426		1.64807	0.154487	1.44515	0.0154441	-0.779777	0.309447	0.0966561
689	0.522163		1.65752	0.152495	1.44497	0.0154526	-0.840274	0.312152	0.102244
690	0.528901		1.65181	0.149131	1.4449	0.0154507	-0.7539	0.331429	0.107043
691	0.535638		1.66327	0.152112	1.44495	0.0154419	-0.710015	0.296907	0.107054
692	0.542376		1.65726	0.147676	1.44498	0.0154404	-0.670985	0.274969	0.102353
693	0.549113		1.66177	0.146227	1.44494	0.0154302	-0.5676	0.265285	0.100608
694	0.555851		1.65565	0.147187	1.44487	0.0154269	-0.671402	0.283644	0.105719
695	0.562589		1.64628	0.148287	1.44478	0.015423	-0.712029	0.316879	0.112743
696	0.569326		1.64951	0.145404	1.44475	0.0154223	-0.708891	0.310706	0.115895
697	0.576064		1.64409	0.145505	1.44475	0.0154137	-0.764541	0.30066	0.115726
698	0.582801		1.64781	0.143401	1.44481	0.0154267	-0.80953	0.287023	0.110796
699	0.589539		1.65813	0.14392	1.44485	0.0154476	-0.867849	0.263577	0.0993547
700	0.596277		1.66685	0.143094	1.4448	0.0154544	-0.901526	0.274858	0.0902408
701	0.603014		1.66098	0.142984	1.44468	0.0154404	-0.795431	0.275903	0.0841517
702	0.609752		1.66255	0.145609	1.44453	0.0154093	-0.70857	0.253331	0.0803937
703	0.616489		1.66699	0.144982	1.44434	0.0153849	-0.511551	0.248612	0.0826933
704	0.623227		1.65013	0.140265	1.44416	0.0153802	-0.478892	0.251441	0.0871164
705	0.629965		1.64403	0.139501	1.44395	0.0153895	-0.384776	0.27336	0.0916159
706	0.636702		1.6446	0.13669	1.44376	0.0153992	-0.379668	0.263425	0.0903587
707	0.64344		1.64221	0.137838	1.44354	0.0154131	-0.412939	0.244523	0.0885806
708	0.650177		1.64851	0.135758	1.44331	0.0154278	-0.566963	0.250417	0.0962128
709	0.656915		1.65686	0.133646	1.44315	0.015432	-0.710685	0.270955	0.104169
710	0.663652		1.64878	0.1349	1.44302	0.0154178	-0.711642	0.256089	0.107475
711	0.67039		1.64352	0.133988	1.44294	0.0154121	-0.703753	0.240178	0.104422
712	0.677128		1.6404	0.132641	1.4429	0.0154384	-0.707666	0.230746	0.0991621
713	0.683865		1.63271	0.131288	1.44293	0.0154902	-0.899472	0.260238	0.0956341
714	0.690603		1.64983	0.130787	1.44289	0.0155375	-1.04026	0.24492	0.0900513
715	0.69734		1.63461	0.12954	1.44276	0.015573	-0.998058	0.234476	0.0859027
716	0.704078		1.63104	0.127747	1.44253	0.0156043	-0.881945	0.225701	0.0860758
717	0.710816		1.61748	0.127613	1.44227	0.01564	-0.744406	0.230313	0.0865168
718	0.717553		1.60227	0.124069	1.44199	0.0156815	-0.661817	0.260394	0.081018
719	0.724291		1.61349	0.122167	1.44177	0.015743	-0.63999	0.270257	0.0744912
720	0.731028		1.60856	0.120545	1.44159	0.0157977	-0.757097	0.261154	0.069385
721	0.737766		1.60543	0.121694	1.44148	0.0158295	-0.734117	0.272409	0.0655373
722	0.744504		1.59053	0.120018	1.44132	0.0158315	-0.760979	0.285425	0.0622222
723	0.751241		1.58122	0.11815	1.4412	0.0158281	-0.742512	0.268516	0.0586552
724	0.757979		1.57281	0.116746	1.44104	0.01584	-0.840673	0.254364	0.0607875
725	0.764716		1.57447	0.117684	1.44088	0.0158779	-0.794224	0.277728	0.0601953
726	0.771454		1.5603	0.115045	1.44069	0.0159216	-0.749778	0.252451	0.0468404
727	0.778191		1.53859	0.111196	1.44041	0.0159546	-0.599347	0.24554	0.0370512
728	0.784929		1.53855	0.110144	1.44021	0.015979	-0.551385	0.276292	0.0392204
729	0.791667		1.54912	0.107457	1.44002	0.0159898	-0.474086	0.278101	0.0413884
730	0.798404		1.55146	0.106544	1.43988	0.0160142	-0.574038	0.28413	0.041583
731	0.805142		1.54391	0.104497	1.43972	0.0160381	-0.713243	0.252333	0.0428196
732	0.811879		1.52412	0.106327	1.43948	0.0160572	-0.794499	0.260945	0.0502797
733	0.818617		1.52174	0.107334	1.43918	0.0160737	-0.84034	0.247187	0.0517932
734	0.825355		1.50797	0.104858	1.43889	0.0160831	-0.972984	0.232135	0.0443962
735	0.832092		1.50338	0.103016	1.43858	0.0160695	-0.95441	0.1982	0.0354998
736	0.83883		1.50856	0.099034	1.43832	0.0160509	-0.989101	0.231205	0.0274381
737	0.845567		1.49276	0.101817	1.43803	0.0160371	-1.05201	0.246871	0.0254507
738	0.852305		1.48844	0.101311	1.43763	0.0160123	-1.17374	0.231829	0.0184253
739	0.859043		1.48307	0.0994063	1.43721	0.0159724	-1.00995	0.206423	0.0155037
740	0.86578		1.47549	0.0991242	1.43682	0.0159061	-0.8147	0.224898	0.0146404
741	0.872518		1.46977	0.0990027	1.43652	0.0158582	-0.511538	0.258296	0.0146284
742	0.879255		1.45953	0.0967543	1.43627	0.0158192	-0.433213	0.281825	0.0143075
743	0.885993		1.45919	0.0918457	1.43599	0.0158174	-0.526595	0.271305	0.0130643
744	0.89273		1.45023	0.0897097	1.43561	0.0158258	-0.521051	0.286521	0.0184642
745	0.899468		1.4364	0.0902401	1.43518	0.0158314	-0.672309	0.32988	0.0265068
746	0.906206		1.43796	0.0931212	1.4348	0.0158262	-0.674552	0.316718	0.0270574
747	0.912943		1.42466	0.0907659	1.43436	0.0158282	-0.86408	0.298457	0.025356
748	0.919681		1.41527	0.089979	1.43388	0.0158494	-0.876386	0.283832	0.0307094
749	0.926418		1.41588	0.0881566	1.43333	0.0158481	-0.823732	0.299819	0.0338444
750	0.933156		1.41831	0.0839168	1.43286	0.015845	-0.700101	0.282568	0.0327416
751	0.939894		1.41206	0.0807358	1.43248	0.0158116	-0.582169	0.2843	0.0251479
752	0.946631		1.40389	0.0791017	1.43211	0.0157689	-0.711724	0.306774	0.0113349
753	0.953369		1.40453	0.0828133	1.43171	0.0157225	-0.786364	0.274194	0.00302604
754	0.960106		1.40431	0.0835727	1.43117	0.0156839	-0.959513	0.230503	0.0014482
755	0.966844		1.40207	0.084277	1.4306	0.0156596	-0.934387	0.218581	0.002356
756	0.973582		1.39223	0.0800708	1.43003	0.0156322	-0.836102	0.261589	0.00572872
757	0.980319		1.38525	0.0791735	1.42951	0.0155966	-0.837323	0.275339	0.00352512
758	0.987057		1.3966	0.0814432	1.42901	0.0155634	-0.778734	0.317913	-0.00715235
759	0.993794		1.39709	0.0838714	1.42847	0.0155191	-0.864815	0.302826	-0.0119535
760	1.00053		1.39423	0.0828522	1.42793	0.0154891	-0.779242	0.310079	-0.00700176
761	1.00727		1.38186	0.0802925	1.42741	0.0154744	-0.759802	0.276352	-0.00410582
762	1.01401		1.37607	0.0791409	1.42689	0.0154558	-0.623869	0.288894	9.09007e-05
763	1.02074		1.38176	0.0809007	1.42635	0.0154074	-0.787893	0.303043	0.0039506
764	1.02748		1.37937	0.0799277	1.42576	0.0153348	-0.736266	0.281371	0.00771775
765	1.03422		1.34962	0.0841523	1.42517	0.0152703	-0.789672	0.269178	0.00484652
766	1.04096		1.35716	0.0882098	1.42459	0.0152342	-0.861353	0.26651	-0.00674382
767	1.0477		1.34153	0.0872062	1.42402	0.0151977	-0.829185	0.272857	-0.013623
768	1.05443		1.34311	0.0854284	1.42353	0.0151742	-0.873052	0.316387	-0.0134748
769	1.06117		1.34753	0.0849412	1.42296	0.0151569	-0.847838	0.328216	-0.00852407
770	1.06791		1.33794	0.0877395	1.42242	0.0151293	-0.769764	0.32684	-0.00302758
771	1.07465		1.3343	0.0894488	1.42189	0.015066	-0.75032	0.289156	-0.00296496
772	1.08138		1.33235	0.0895245	1.42136	0.0149733	-0.541009	0.300038	-0.0121964
773	1.08812		1.33076	0.0856719	1.42076	0.0148894	-0.515017	0.323994	-0.0211593
774	1.09486		1.33137	0.0876293	1.42015	0.0148123	-0.487137	0.260717	-0.0210217
775	1.1016		1.32552	0.0899428	1.41951	0.0147559	-0.715591	0.278741	-0.0109595
776	1.10833		1.32891	0.0932818	1.41888	0.0146902	-0.693812	0.259152	-0.000625617
777	1.11507		1.33296	0.0929738	1.4183	0.0146248	-0.759563	0.304605	0.00723138
778	1.12181		1.33237	0.0929544	1.41773	0.0145545	-0.520027	0.298978	0.0163211
779	1.12855		1.32603	0.0910399	1.4171	0.0144868	-0.384275	0.267541	0.0216089
780	1.13528		1.33315	0.0958261	1.41642	0.0144174	-0.347196	0.261729	0.0224733
781	1.14202		1.33381	0.09557	1.41579	0.0143548	-0.474334	0.280001	0.0271965
782	1.14876		1.33658	0.0950097	1.41522	0.0142694	-0.579675	0.328896	0.0430251
783	1.1555		1.34584	0.0981435	1.41468	0.0142021	-0.80915	0.361678	0.0548029
784	1.16223		1.36498	0.100081	1.41413	0.0141018	-0.755045	0.367633	0.0496722
785	1.16897		1.38	0.100211	1.41361	0.0140134	-0.666458	0.325601	0.0482882
786	1.17571		1.37681	0.101125	1.41315	0.0139168	-0.653749	0.346339	0.0530172
787	1.18245		1.37039	0.101215	1.41263	0.013774	-0.57973	0.314572	0.0547051
788	1.18918		1.36907	0.10101	1.4121	0.0135786	-0.696549	0.293373	0.0588083
789	1.19592		1.35963	0.102279	1.41161	0.013352	-0.780699	0.308234	0.0608233
790	1.20266		1.35197	0.100957	1.41115	0.0131406	-0.88098	0.246538	0.0665573
791	1.2094		1.35464	0.102554	1.41072	0.0129508	-0.712388	0.221883	0.0766121
792	1.21613		1.34742	0.106404	1.41027	0.0128048	-0.580072	0.189572	0.0886557
793	1.22287		1.34505	0.10739	1.40985	0.0126832	-0.473427	0.250934	0.0862172
794	1.22961		1.34531	0.108611	1.40937	0.0125636	-0.607254	0.269199	0.0715615
795	1.23635		1.35382	0.107661	1.40887	0.0124327	-0.688326	0.241418	0.0679877
796	1.24309		1.345	0.107261	1.40835	0.0122945	-0.765087	0.247214	0.0723071
797	1.24982		1.33707	0.110856	1.40776	0.0121706	-0.819877	0.338031	0.0759308
798	1.25656		1.32887	0.112957	1.40707	0.0119844	-0.674083	0.348691	0.0771599
799	1.2633		1.33522	0.117045	1.40636	0.0117822	-0.344922	0.291464	0.0784424
800	1.27004		1.33261	0.116932	1.40565	0.0115503	-0.318962	0.251486	0.0800542
801	1.27677		1.33426	0.115343	1.40503	0.0113232	-0.233952	0.245668	0.0853568
802	1.28351		1.35469	0.118423	1.40445	0.0110868	-0.396563	0.243915	0.0931325
803	1.29025		1.36384	0.11867	1.4039	0.0108757	-0.516739	0.285751	0.102569
804	1.29699		1.35668	0.120237	1.40332	0.0106826	-0.588375	0.284002	0.110404
805	1.30372		1.37298	0.127306	1.40266	0.0104955	-0.720495	0.328142	0.115623
806	1.31046		1.36992	0.129351	1.40199	0.0103069	-0.633538	0.302242	0.120023
807	1.3172		1.3584	0.130168	1.40126	0.0101855	-0.606243	0.322626	0.121457
808	1.32394		1.34853	0.129202	1.40058	0.0100615	-0.810463	0.326566	0.11938
809	1.33067		1.33901	0.13254	1.39998	0.00993477	-0.864087	0.278375	0.115053
810	1.33741		1.34305	0.136293	1.39937	0.00978738	-0.972897	0.290514	0.114448
811	1.34415		1.344	0.137114	1.39879	0.00965328	-0.824592	0.259429	0.117321
812	1.35089		1.35592	0.142081	1.39819	0.00951925	-0.941368	0.269543	0.120024
813	1.35762		1.35473	0.144155	1.39763	0.00939767	-0.798217	0.304281	0.118198
814	1.36436		1.34793	0.138697	1.39706	0.00924917	-0.848703	0.295642	0.113476
815	1.3711		1.34357	0.135565	1.39651	0.00907876	-0.759141	0.249868	0.114264
816	1.37784		1.34625	0.137962	1.39595	0.008909	-0.84741	0.199433	0.120778
817	1.38457		1.35588	0.142776	1.39537	0.00875236	-0.789236	0.240466	0.129093
818	1.39131		1.35325	0.144025	1.39482	0.00865063	-0.72271	0.250447	0.136189
819	1.39805		1.35897	0.148968	1.39426	0.00854345	-0.742907	0.306099	0.14029
820	1.40479		1.37166	0.151545	1.39369	0.00842033	-0.745343	0.249894	0.139686
821	1.41152		1.38326	0.149308	1.39303	0.00826449	-0.766695	0.19589	0.139139
822	1.41826		1.387	0.149012	1.39241	0.00809219	-0.814745	0.205089	0.14064
823	1.425		1.38329	0.145437	1.39174	0.00790438	-0.701652	0.200672	0.141931
824	1.43174		1.3867	0.147687	1.3911	0.00770891	-0.788418	0.204829	0.141517
825	1.43848		1.38731	0.154125	1.39048	0.00751112	-0.795072	0.244883	0.141765
826	1.44521		1.41572	0.160442	1.38985	0.00732826	-0.805088	0.2923	0.145197
827	1.45195		1.42636	0.169689	1.38927	0.0071696	-0.837541	0.324597	0.150783
828	1.45869		1.43792	0.177082	1.38871	0.00702499	-0.76357	0.299251	0.156114
829	1.46543		1.44758	0.179005	1.3882	0.00686745	-0.678014	0.285726	0.159423
830	1.47216		1.45776	0.177995	1.38779	0.00670397	-0.674279	0.276089	0.159101
831	1.4789		1.47605	0.178863	1.3874	0.00651425	-0.727587	0.307236	0.153772
832	1.48564		1.48139	0.178162	1.38702	0.00633741	-0.86373	0.320173	0.149117
833	1.49238		1.48845	0.176592	1.3866	0.00618513	-0.939399	0.340311	0.14681
834	1.49911		1.49267	0.171951	1.38615	0.00606942	-1.01201	0.31091	0.143354
835	1.50585		1.49128	0.171322	1.38571	0.00595946	-0.840115	0.307889	0.141546
836	1.51259		1.49257	0.173182	1.38529	0.00584833	-0.704061	0.311795	0.142059
837	1.51933		1.49618	0.173024	1.38491	0.00571533	-0.617592	0.293469	0.140604
838	1.52606		1.49246	0.170047	1.38451	0.0055588	-0.615176	0.252126	0.137147
839	1.5328		1.50456	0.167544	1.38408	0.00539717	-0.687788	0.25475	0.139055
840	1.53954		1.51141	0.168542	1.38358	0.00524618	-0.807147	0.251875	0.148292
841	1.54628		1.51891	0.172344	1.38308	0.00509091	-0.960969	0.266311	0.160436
842	1.55301		1.52772	0.167442	1.38265	0.00492795	-0.921449	0.250771	0.169124
843	1.55975		1.52553	0.157097	1.38231	0.00474456	-0.952665	0.273347	0.167756
844	1.56649		1.51144	0.148837	1.38197	0.00456903	-0.934674	0.278226	0.164644
845	1.57323		1.50027	0.14635	1.38159	0.00440014	-0.89593	0.292283	0.160219
846	1.57996		1.5245	0.147329	1.38121	0.00424685	-0.880829	0.28947	0.155744
847	1.5867		1.57258	0.15578	1.3809	0.00410272	-1.00071	0.341544	0.150463
848	1.59344		1.62199	0.177701	1.38069	0.003972	-1.1374	0.335361	0.145169
849	1.60018		1.64893	0.186331	1.38062	0.00384991	-1.29205	0.329159	0.146056
850	1.60691		1.62253	0.171186	1.38064	0.00371694	-1.24094	0.271591	0.15026
851	1.61365		1.57962	0.15155	1.3807	0.00358122	-0.997608	0.235215	0.15589
852	1.62039		1.54087	0.156981	1.38143	0.00408359	-0.780644	0.269721	0.154761
853	1.62713		1.5568	0.155207	1.38106	0.00394995	-0.71202	0.277422	0.148753
854	1.63387		1.56222	0.154162	1.38075	0.00379582	-0.703897	0.326524	0.141806
855	1.6406		1.58279	0.152937	1.38053	0.0036757	-0.666801	0.340034	0.137718
856	1.64734		1.59804	0.153136	1.38037	0.00361191	-0.681072	0.343513	0.140842
857	1.65408		1.59978	0.153888	1.38021	0.00361586	-0.621584	0.269429	0.143069
858	1.66082		1.60229	0.155615	1.38001	0.00361336	-0.676118	0.233427	0.144124
859	1.66755		1.61832	0.15718	1.37974	0.00357189	-0.77623	0.263379	0.142806
860	1.67429		1.63593	0.159674	1.37938	0.00351877	-0.681811	0.309723	0.142292
861	1.68103		1.65751	0.158049	1.37906	0.00346198	-0.657476	0.313106	0.144594
862	1.68777		1.67303	0.157925	1.37882	0.0034053	-0.660836	0.284645	0.148178
863	1.6945		1.68194	0.156772	1.37864	0.00336807	-0.808321	0.265103	0.146492
864	1.70124		1.67527	0.156865	1.37841	0.00335525	-0.809755	0.249719	0.142562
865	1.70798		1.69817	0.154784	1.3782	0.00333455	-0.730341	0.281599	0.141808
866	1.71472		1.70887	0.157372	1.37802	0.00328251	-0.580933	0.291556	0.137563
867	1.72145		1.71186	0.156075	1.37784	0.00322558	-0.602439	0.292622	0.135929
868	1.72819		1.72215	0.15092	1.37766	0.00322049	-0.605527	0.274169	0.135085
869	1.73493		1.72476	0.146359	1.37753	0.00325077	-0.715469	0.235129	0.134062
870	1.74167		1.72834	0.146002	1.37738	0.00331025	-0.878903	0.229987	0.13668
871	1.7484		1.72138	0.146359	1.3772	0.00338005	-0.812138	0.251086	0.139038
872	1.75514		1.72286	0.141591	1.37699	0.00344849	-0.607098	0.272548	0.145355
873	1.76188		1.72877	0.138652	1.37682	0.00349931	-0.375404	0.310918	0.151621
874	1.76862		1.73601	0.135061	1.37669	0.0035225	-0.513719	0.307559	0.152123
875	1.77535		1.74681	0.130622	1.37659	0.00354856	-0.662666	0.30751	0.144522
876	1.78209		1.75879	0.130158	1.37649	0.00359076	-0.714993	0.268391	0.137029
877	1.78883		1.76281	0.125242	1.37639	0.00364809	-0.722339	0.225782	0.134934
878	1.79557		1.76039	0.122936	1.37626	0.00369471	-0.788678	0.206439	0.140147
879	1.8023		1.75116	0.131283	1.37615	0.00412787	-0.995423	0.225273	0.151906
880	1.80904		1.73657	0.116771	1.3759	0.00414738	-0.979173	0.261078	0.156587
881	1.81578		1.73329	0.110097	1.37567	0.00418493	-1.03565	0.269985	0.152173
882	1.82252		1.72837	0.109136	1.37553	0.00424816	-1.24467	0.240286	0.142942
883	1.82926		1.79395	0.109503	1.37644	0.00473743	-1.30378	0.272094	0.130252
884	1.83599		1.77712	0.107016	1.37653	0.00477242	-1.08655	0.331814	0.123647
885	1.84273		1.77254	0.111678	1.37662	0.00476019	-1.11469	0.355314	0.128697
886	1.84947		1.79113	0.120283	1.37664	0.00471552	-1.03515	0.343922	0.132089
887	1.85621		1.79633	0.120822	1.37652	0.0046729	-1.02704	0.330805	0.134929
888	1.86294		1.75374	0.13049	1.37663	0.00528138	-1.16752	0.383143	0.132714
889	1.86968		1.75126	0.13463	1.37663	0.00519813	-1.14235	0.407652	0.124435
890	1.87642		1.75518	0.142164	1.37672	0.00510383	-1.1912	0.410898	0.116905
891	1.88316		1.74765	0.152294	1.37673	0.00501751	-1.24044	0.423968	0.119807
892	1.88989		1.72438	0.158188	1.37655	0.0049642	-1.41115	0.466981	0.132164
893	1.89663		1.69342	0.170902	1.37665	0.00577199	-0.914638	0.445194	0.141856
894	1.90337		1.6699	0.171469	1.3762	0.00580363	-0.729453	0.483317	0.140013
895	1.91011		1.63862	0.178127	1.37568	0.00589102	-0.753902	0.470956	0.133864
896	1.91684
897	1.92358
898	1.93032
899	1.93706
900	1.94379
901	1.95053
902	1.95727
903	1.96401
904	1.97074
905	1.97748
906	1.98422
907	1.99096
908	1.9977
909	2.00443
910	2.01117
911	2.01791
912	2.02465
913	2.03138
914	2.03812
915	2.04486
916	2.0516
917	2.05833
918	2.06507
919	2.07181
920	2.07855
921	2.08528
922	2.09202
923	2.09876
924	2.1055
925	2.11223
926	2.11897
927	2.12571
928	2.13245
929	2.13918
930	2.14592
931	2.15266
932	2.1594
933	2.16613
934	2.17287
935	2.17961
936	2.18635
937	2.19309
938	2.19982
939	2.20656
940	2.2133
941	2.22004
942	2.22677
943	2.23351
944	2.24025
945	2.24699
946	2.25372
947	2.26046
948	2.2672
949	2.27394
950	2.28067
951	2.28741
952	2.29415
953	2.30089
954	2.30762
955	2.31436
956	2.3211
957	2.32784
958	2.33457
959	2.34131
960	2.34805
961	2.35479
962	2.36152
963	2.36826
964	2.375
965	2.38174
966	2.38848
967	2.39521
968	2.40195
969	2.40869
970	2.41543
971	2.42216
972	2.4289
973	2.43564
974	2.44238
975	2.44911
976	2.45585
977	2.46259
978	2.46933
979	2.47606
980	2.4828
981	2.48954
982	2.49628
983	2.50301
984	2.50975
985	2.51649
986	2.52323
987	2.52996
988	2.5367
989	2.54344
990	2.55018
991	2.55691
992	2.56365
993	2.57039
994	2.57713
995	2.58387
996	2.5906
997	2.59734
998	2.60408
999	2.61082
1000	2.61755
1001	2.62429
1002	2.63103
1003	2.63777
1004	2.6445
1005	2.65124
1006	2.65798
1007	2.66472
1008	2.67145
1009	2.67819
1010	2.68493
1011	2.69167
1012	2.6984
1013	2.70514
1014	2.71188
1015	2.71862
1016	2.72535
1017	2.73209
1018	2.73883
1019	2.74557
1020	2.7523
1021	2.75904
1022	2.76578
1023	2.77252
1024	2.77926
1025	2.78599
1026	2.79273
1027	2.79947
1028	2.80621
1029	2.81294
1030	2.81968
1031	2.82642
1032	2.83316
1033	2.83989
1034	2.84663
1035	2.85337
1036	2.86011
1037	2.86684
1038	2.87358
1039	2.88032
1040	2.88706
1041	2.89379
1042	2.90053
1043	2.90727
1044	2.91401
1045	2.92074
1046	2.92748
1047	2.93422
1048	2.94096
1049	2.9477
1050	2.95443
1051	2.96117
1052	2.96791
1053	2.97465
1054	2.98138
1055	2.98812
1056	2.99486
1057	3.0016
1058	3.00833
1059	3.01507
1060	3.02181
1061	3.02855
1062	3.03528
1063	3.04202
1064	3.04876
1065	3.0555
1066	3.06223
1067	3.06897
1068	3.07571
1069	3.08245
1070	3.08918
1071	3.09592
1072	3.10266
1073	3.1094
1074	3.11613
1075	3.12287
1076	3.12961
1077	3.13635
1078	3.14309
1079	3.14982
1080	3.15656
1081	3.1633
1082	3.17004
1083	3.17677
1084	3.18351
1085	3.19025
1086	3.19699
1087	3.20372
1088	3.21046
1089	3.2172
1090	3.22394
1091	3.23067
1092	3.23741
1093	3.24415
1094	3.25089
1095	3.25762
1096	3.26436
1097	3.2711
1098	3.27784
1099	3.28457
1100	3.29131
1101	3.29805
1102	3.30479
1103	3.31152
1104	3.31826
1105	3.325
1106	3.33174
1107	3.33848
1108	3.34521
1109	3.35195
1110	3.35869
1111	3.36543
1112	3.37216
1113	3.3789
1114	3.38564
1115	3.39238
1116	3.39911
1117	3.40585
1118	3.41259
1119	3.41933
1120	3.42606
1121	3.4328
1122	3.43954
1123	3.44628
1124	3.45301
1125	3.45975
1126	3.46649
1127	3.47323
1128	3.47996
1129	3.4867
1130	3.49344
1131	3.50018
1132	3.50691
1133	3.51365
1134	3.52039
1135	3.52713
1136	3.53387
1137	3.5406
1138	3.54734
1139	3.55408
1140	3.56082
1141	3.56755
1142	3.57429
1143	3.58103
1144	3.58777
1145	3.5945
1146	3.60124
1147	3.60798
1148	3.61472
1149	3.62145
1150	3.62819
1151	3.63493
1152	3.64167
1153	3.6484
1154	3.65514
1155	3.66188
1156	3.66862
1157	3.67535
1158	3.68209
1159	3.68883
1160	3.69557
1161	3.7023
1162	3.70904
1163	3.71578
1164	3.72252
1165	3.72926
1166	3.73599
1167	3.74273
1168	3.74947
1169	3.75621
1170	3.76294
1171	3.76968
1172	3.77642
1173	3.78316
1174	3.78989
1175	3.79663
1176	3.80337
1177	3.81011
1178	3.81684
1179	3.82358
1180	3.83032
1181	3.83706
1182	3.84379
1183	3.85053
1184	3.85727
1185	3.86401
1186	3.87074
1187	3.87748
1188	3.88422
1189	3.89096
1190	3.8977
1191	3.90443
1192	3.91117
1193	3.91791
1194	3.92465
1195	3.93138
1196	3.93812
1197	3.94486
1198	3.9516
1199	3.95833
1200	3.96507
1201	3.97181
1202	3.97855
1203	3.98528
1204	3.99202
1205	3.99876
1206	4.0055
1207	4.01223
1208	4.01897
1209	4.02571
1210	4.03245
1211	4.03918
1212	4.04592
1213	4.05266
1214	4.0594
1215	4.06613
1216	4.07287
1217	4.07961
1218	4.08635
1219	4.09309
1220	4.09982
1221	4.10656
1222	4.1133
1223	4.12004

## Sheet: Fig.4a-f
			average strain profile							individual strain profiles
	depth (mm)		70-75y	50-55y	40-45y	30-35y	25-30y	20-25y		70-75y	70-75y	50-55y	50-55y	40-45y	40-45y	30-35y	30-35y	25-30y	25-30y	20-25y	20-25y
1	-4.1133
2	-4.10656
3	-4.09982
4	-4.09309
5	-4.08635
6	-4.07961
7	-4.07287
8	-4.06613
9	-4.0594
10	-4.05266
11	-4.04592
12	-4.03918
13	-4.03245
14	-4.02571
15	-4.01897
16	-4.01223
17	-4.0055
18	-3.99876
19	-3.99202
20	-3.98528
21	-3.97855
22	-3.97181
23	-3.96507
24	-3.95833
25	-3.9516
26	-3.94486
27	-3.93812
28	-3.93138
29	-3.92465
30	-3.91791
31	-3.91117
32	-3.90443
33	-3.8977
34	-3.89096
35	-3.88422
36	-3.87748
37	-3.87074
38	-3.86401
39	-3.85727
40	-3.85053
41	-3.84379
42	-3.83706
43	-3.83032
44	-3.82358
45	-3.81684
46	-3.81011
47	-3.80337
48	-3.79663
49	-3.78989
50	-3.78316
51	-3.77642
52	-3.76968
53	-3.76294
54	-3.75621
55	-3.74947
56	-3.74273
57	-3.73599
58	-3.72926
59	-3.72252
60	-3.71578
61	-3.70904
62	-3.7023
63	-3.69557
64	-3.68883
65	-3.68209
66	-3.67535
67	-3.66862
68	-3.66188
69	-3.65514
70	-3.6484
71	-3.64167
72	-3.63493
73	-3.62819
74	-3.62145
75	-3.61472
76	-3.60798
77	-3.60124
78	-3.5945
79	-3.58777
80	-3.58103
81	-3.57429
82	-3.56755
83	-3.56082
84	-3.55408
85	-3.54734
86	-3.5406
87	-3.53387
88	-3.52713
89	-3.52039
90	-3.51365
91	-3.50691
92	-3.50018
93	-3.49344
94	-3.4867
95	-3.47996
96	-3.47323
97	-3.46649
98	-3.45975
99	-3.45301
100	-3.44628
101	-3.43954
102	-3.4328
103	-3.42606
104	-3.41933
105	-3.41259
106	-3.40585
107	-3.39911
108	-3.39238
109	-3.38564
110	-3.3789
111	-3.37216
112	-3.36543
113	-3.35869
114	-3.35195
115	-3.34521
116	-3.33848
117	-3.33174
118	-3.325
119	-3.31826
120	-3.31152
121	-3.30479
122	-3.29805
123	-3.29131
124	-3.28457
125	-3.27784
126	-3.2711
127	-3.26436
128	-3.25762
129	-3.25089
130	-3.24415
131	-3.23741
132	-3.23067
133	-3.22394
134	-3.2172
135	-3.21046
136	-3.20372
137	-3.19699
138	-3.19025
139	-3.18351
140	-3.17677
141	-3.17004
142	-3.1633
143	-3.15656
144	-3.14982
145	-3.14309
146	-3.13635
147	-3.12961
148	-3.12287
149	-3.11613
150	-3.1094
151	-3.10266
152	-3.09592
153	-3.08918
154	-3.08245
155	-3.07571
156	-3.06897
157	-3.06223
158	-3.0555
159	-3.04876
160	-3.04202
161	-3.03528
162	-3.02855
163	-3.02181
164	-3.01507
165	-3.00833
166	-3.0016
167	-2.99486
168	-2.98812
169	-2.98138
170	-2.97465
171	-2.96791
172	-2.96117
173	-2.95443
174	-2.9477
175	-2.94096
176	-2.93422
177	-2.92748
178	-2.92074
179	-2.91401
180	-2.90727
181	-2.90053
182	-2.89379
183	-2.88706
184	-2.88032
185	-2.87358
186	-2.86684
187	-2.86011
188	-2.85337
189	-2.84663
190	-2.83989
191	-2.83316
192	-2.82642
193	-2.81968
194	-2.81294
195	-2.80621
196	-2.79947
197	-2.79273
198	-2.78599
199	-2.77926
200	-2.77252
201	-2.76578
202	-2.75904
203	-2.7523
204	-2.74557
205	-2.73883
206	-2.73209
207	-2.72535
208	-2.71862
209	-2.71188
210	-2.70514
211	-2.6984
212	-2.69167
213	-2.68493
214	-2.67819
215	-2.67145
216	-2.66472
217	-2.65798
218	-2.65124
219	-2.6445
220	-2.63777
221	-2.63103
222	-2.62429
223	-2.61755
224	-2.61082
225	-2.60408
226	-2.59734
227	-2.5906
228	-2.58387
229	-2.57713
230	-2.57039
231	-2.56365
232	-2.55691
233	-2.55018
234	-2.54344
235	-2.5367
236	-2.52996
237	-2.52323
238	-2.51649
239	-2.50975
240	-2.50301
241	-2.49628
242	-2.48954
243	-2.4828
244	-2.47606
245	-2.46933
246	-2.46259
247	-2.45585
248	-2.44911
249	-2.44238
250	-2.43564
251	-2.4289
252	-2.42216
253	-2.41543
254	-2.40869
255	-2.40195
256	-2.39521
257	-2.38848
258	-2.38174									-0.00363975
259	-2.375									-0.00381314
260	-2.36826									6.22995e-05
261	-2.36152		0.00527315							0.00632778
262	-2.35479		0.00620776							0.00744931
263	-2.34805		0.00842214							0.0101066
264	-2.34131		0.00937323							0.0112479
265	-2.33457		0.00865798							0.0103896
266	-2.32784		0.00886934							0.0106432
267	-2.3211		0.0104178							0.0125014
268	-2.31436		0.00992086							0.011905
269	-2.30762		0.00947312							0.0113677
270	-2.30089		0.00880503							0.010566
271	-2.29415		0.0102769							0.0123323
272	-2.28741		0.0110162							0.0132194
273	-2.28067		0.0238166							0.035725
274	-2.27394		0.0232509							0.0348763
275	-2.2672		0.0219301							0.0328951
276	-2.26046		0.0244283							0.0366425
277	-2.25372		0.0266952							0.0400428
278	-2.24699		0.0230238							0.0345358
279	-2.24025		0.0205948							0.0308923
280	-2.23351		0.0149127							0.022369
281	-2.22677		0.0164051							0.0246076
282	-2.22004		0.0199463							0.0299195
283	-2.2133		0.0250042							0.0375063
284	-2.20656		0.0277512							0.0416268
285	-2.19982		0.0290583							0.0435875
286	-2.19309		0.0248929							0.0373393
287	-2.18635		0.0203894							0.0305841
288	-2.17961		0.022117							0.0331755
289	-2.17287		0.0252968							0.0379451
290	-2.16613		0.0243641							0.0365461
291	-2.1594		0.0217177							0.0325766
292	-2.15266		0.0222323							0.0333484
293	-2.14592		0.0213495							0.0320242
294	-2.13918		0.0200127							0.030019
295	-2.13245		0.0226677							0.0340016
296	-2.12571		0.0201807							0.0302711
297	-2.11897		0.0205098							0.0307646
298	-2.11223		0.0208337							0.0312506
299	-2.1055		0.0205443							0.0308165
300	-2.09876		0.0259399							0.0389099
301	-2.09202		0.0313503							0.0470254
302	-2.08528		0.0280202							0.0420302
303	-2.07855		0.0256966							0.0385449
304	-2.07181		0.0219561							0.0329342
305	-2.06507		0.0244644							0.0366966
306	-2.05833		0.0249306	0.133621						0.0373959			0.267273
307	-2.0516		0.0270902	0.133833						0.0406353			0.268976
308	-2.04486		0.0322538	0.128409						0.0483807			0.256096
309	-2.03812		0.0312404	0.125585						0.0468606			0.25164
310	-2.03138		0.0339749	0.127818						0.0509624			0.25801
311	-2.02465		0.0333414	0.126927						0.0500121			0.249222
312	-2.01791		0.0349127	0.125839						0.0523691			0.243667
313	-2.01117		0.0384275	0.126373						0.0576412			0.246637
314	-2.00443		0.0376272	0.130739						0.0564408			0.255233
315	-1.9977		0.0355619	0.134229						0.0533428			0.261221
316	-1.99096		0.0389599	0.136922						0.0584399			0.265705
317	-1.98422		0.0362391	0.139546						0.0543586			0.271261
318	-1.97748		0.0354598	0.14099						0.0531896			0.268915
319	-1.97074		0.0377881	0.139009						0.0566822			0.261632
320	-1.96401		0.0419996	0.13512						0.0629995			0.254703
321	-1.95727		0.0439829	0.129939						0.0659743			0.247036
322	-1.95053		0.0433741	0.125666	0.132739					0.0650612			0.243122	0.143249
323	-1.94379		0.0413833	0.119318	0.131366		0.1365			0.062075			0.234275	0.138542					0.20475
324	-1.93706		0.0380265	0.111334	0.127085		0.137042			0.0570397			0.224745	0.132291					0.205563
325	-1.93032		0.0311077	0.109181	0.111674		0.135172			0.0466615			0.227772	0.124856	0.0919013				0.202758
326	-1.92358		0.0269913	0.107744	0.11137		0.13435			0.040487			0.229108	0.122393	0.094835				0.201524
327	-1.91684		0.0223463	0.102377	0.109805		0.135693			0.0335195			0.211428	0.121503	0.0922564				0.203539
328	-1.91011		0.0214132	0.0933897	0.105147		0.139368			0.0321198			0.188039	0.118054	0.0857857				0.209051
329	-1.90337		0.0227562	0.090357	0.102444		0.14338			0.0341343			0.178074	0.113861	0.0853196				0.21507
330	-1.89663		0.01905	0.0901885	0.100852		0.144793			0.028575			0.173684	0.11088	0.0858099				0.217189
331	-1.88989		0.0178722	0.0891022	0.100341		0.147623			0.0268083			0.167252	0.11044	0.0851913				0.221435
332	-1.88316		0.0214785	0.0844097	0.101733		0.14622			0.0322177			0.156474	0.110782	0.0881591				0.21933
333	-1.87642		0.0201215	0.0810979	0.102138		0.147794			0.0301823			0.149469	0.109426	0.0912065				0.221692
334	-1.86968		0.0202993	0.0786974	0.101453		0.151928			0.0304489			0.142009	0.108156	0.0913991				0.227891
335	-1.86294		0.0189506	0.0741036	0.101521		0.154712			0.0284259			0.131502	0.106102	0.0946486				0.232069
336	-1.85621		0.0190951	0.070674	0.103723		0.157092			0.0286426			0.123944	0.107622	0.0978737				0.235637
337	-1.84947		0.0173615	0.0671058	0.104836		0.16018			0.0260423			0.11627	0.109659	0.097601				0.24027
338	-1.84273		0.0165489	0.0684611	0.105391		0.161451			0.0248234			0.119722	0.110618	0.0975516				0.242177
339	-1.83599		0.0217228	0.0689336	0.10654		0.166667			0.0325842			0.121291	0.112788	0.0971673				0.250001
340	-1.82926		0.0239639	0.0680535	0.103825		0.171093			0.0359458			0.121234	0.109286	0.0956325		0.0724211		0.25664
341	-1.82252		0.0268215	0.068302	0.102391		0.172266			0.0402323			0.12955	0.104774	0.0988164		0.0634942		0.258399
342	-1.81578		0.0259821	0.204514	0.103598		0.172411	0.134363		0.0389731		0.30508	0.134439	0.102424	0.10536		0.053036		0.258617	0.161661	0.107065
343	-1.80904		0.0207143	0.202539	0.105158		0.173488	0.134417		0.0310715		0.304643	0.128433	0.101161	0.111153		0.0701164		0.260232	0.158518	0.110316
344	-1.8023		0.0199019	0.197739	0.102633		0.171194	0.139635		0.0298528		0.301572	0.118591	0.0973979	0.110486		0.0845754		0.256791	0.158497	0.120774
345	-1.79557		0.0227946	0.196844	0.100406	0.145498	0.169109	0.135238		0.034192		0.302438	0.116061	0.0933471	0.110993	0.154021	0.09847		0.253663	0.159024	0.111451
346	-1.78883		0.0202872	0.196335	0.0968123	0.154326	0.169882	0.14067		0.0304308		0.302303	0.117492	0.0877832	0.110356	0.148361	0.1232		0.254823	0.164184	0.117155
347	-1.78209		0.0232696	0.197685	0.094706	0.158486	0.170715	0.144948		0.0349044		0.305439	0.119065	0.0849536	0.109335	0.14987	0.129634		0.256073	0.17135	0.118547
348	-1.77535		0.0229105	0.195964	0.0937682	0.151318	0.167655	0.147017		0.0343658		0.300097	0.128414	0.0822389	0.111062	0.150048	0.115077		0.251483	0.173964	0.120071
349	-1.76862		0.0178955	0.19459	0.0923178	0.145667	0.166254	0.149851		0.0268433		0.293062	0.135941	0.0817438	0.108179	0.210411	0.0809238		0.24938	0.179333	0.12037
350	-1.76188		0.0114552	0.197103	0.0905583	0.134128	0.173233	0.153546		0.0171829		0.293379	0.143242	0.0824156	0.102772	0.211282	0.0569733		0.259849	0.18361	0.123481
351	-1.75514		0.00967804	0.199449	0.0893579	0.144415	0.177787	0.15344		0.0145171		0.296928	0.146825	0.0819045	0.100538	0.212533	0.0762975		0.26668	0.180317	0.126564
352	-1.7484		0.00815521	0.195556	0.0902096	0.154344	0.182369	0.153074		0.0122328		0.295101	0.137902	0.0825167	0.101749	0.211739	0.0969499		0.273554	0.179125	0.127023
353	-1.74167		0.00856524	0.193117	0.090139	0.156256	0.182701	0.153643		0.0128479		0.291136	0.136693	0.0824563	0.101663	0.209745	0.102767		0.274051	0.179976	0.127311
354	-1.73493		0.00878368	0.190618	0.0910761	0.162839	0.181546	0.152203		0.0131755		0.290135	0.126369	0.0855029	0.0994359	0.212244	0.113433		0.272319	0.17505	0.129355
355	-1.72819		0.0101846	0.187958	0.0896073	0.166435	0.182847	0.151468		0.0152769		0.293535	0.109534	0.0875045	0.0927616	0.21103	0.121839		0.274271	0.169232	0.133705
356	-1.72145		0.013348	0.18845	0.0865209	0.170358	0.182903	0.152359		0.020022		0.297637	0.102991	0.0879629	0.0843579	0.212605	0.128111		0.274354	0.168696	0.136022
357	-1.71472		0.0143577	0.188624	0.0855172	0.174267	0.179102	0.150899		0.0215366		0.298617	0.105159	0.0879554	0.0818598	0.219734	0.128801		0.268653	0.166678	0.135119
358	-1.70798		0.0136235	0.191065	0.0864061	0.176877	0.17628	0.150752		0.0204353		0.297092	0.115968	0.0878433	0.0842503	0.223919	0.129836		0.264419	0.16544	0.136064
359	-1.70124		0.0120319	0.189885	0.0869905	0.178207	0.172927	0.15128		0.0180479		0.29599	0.112432	0.0904104	0.0818608	0.226649	0.129764		0.259391	0.164368	0.138191
360	-1.6945		0.0128126	0.186635	0.0886359	0.179265	0.173608	0.150552		0.0192189		0.289158	0.108508	0.0926357	0.0826362	0.2301	0.128431		0.260412	0.160701	0.140403
361	-1.68777		0.0113105	0.186639	0.088359	0.176518	0.171447	0.153295		0.0169658		0.287812	0.104215	0.0941514	0.0796704	0.227171	0.125866		0.257171	0.163328	0.143263
362	-1.68103		0.00938768	0.184856	0.0863309	0.174258	0.174813	0.155969		0.0140815		0.284488	0.0997096	0.0939642	0.0748809	0.22588	0.122635		0.26222	0.165363	0.146576
363	-1.67429		0.0104356	0.179861	0.0853811	0.174664	0.178073	0.157998		0.0156534		0.278645	0.0960847	0.0928439	0.0741869	0.228588	0.120739		0.26711	0.166562	0.149434
364	-1.66755		0.0121606	0.175016	0.0833584	0.176897	0.173973	0.159928		0.0182408		0.272209	0.0939026	0.089318	0.074419	0.233715	0.120079		0.260959	0.169816	0.15004
365	-1.66082		0.0132374	0.171937	0.0835475	0.176116	0.173599	0.159593		0.019856		0.265111	0.094398	0.0900728	0.0737595	0.235197	0.117035		0.260398	0.16907	0.150115
366	-1.65408		0.0125067	0.169738	0.0819863	0.174852	0.176825	0.160201		0.01876		0.259415	0.0944109	0.0901417	0.0697532	0.234928	0.114776		0.265237	0.165581	0.154821
367	-1.64734		0.0137938	0.167534	0.080251	0.173331	0.179981	0.161696		0.0206907		0.256521	0.0907249	0.0910139	0.0641068	0.23507	0.111593		0.269971	0.165278	0.158113
368	-1.6406		0.0142265	0.167271	0.0768929	0.169986	0.180128	0.163757		0.0213397		0.253962	0.0952921	0.0881411	0.0600205	0.23316	0.106813		0.270192	0.170321	0.157193
369	-1.63387		0.0129165	0.166261	0.0759218	0.168289	0.178525	0.165364		0.0193747		0.248752	0.101021	0.0857434	0.0611894	0.234299	0.102279		0.267787	0.172166	0.158562
370	-1.62713		0.0122087	0.161428	0.0768203	0.166172	0.181189	0.165215		0.018313		0.240776	0.100563	0.0863305	0.0625549	0.232574	0.0997696		0.271784	0.170825	0.159606
371	-1.62039		0.0122751	0.157229	0.0752622	0.162682	0.167955	0.16778		0.0184126		0.233271	0.0971392	0.0858185	0.0594277	0.225203	0.100161	0.126199	0.272811	0.172345	0.163216
372	-1.61365		0.0128379	0.153506	0.0711094	0.159939	0.166768	0.169761		0.0192568		0.229421	0.0903167	0.0840537	0.051693	0.219158	0.100719	0.133561	0.266755	0.174091	0.165431
373	-1.60691		0.0153824	0.153422	0.06658	0.160207	0.162708	0.167865		0.0230737		0.228123	0.093662	0.0820105	0.0434343	0.218757	0.101658	0.137793	0.256519	0.170949	0.164781
374	-1.60018		0.0167107	0.154495	0.0625715	0.158824	0.159016	0.166664		0.025066		0.229362	0.0990121	0.0802069	0.0361185	0.215234	0.102413	0.137272	0.249396	0.170301	0.163027
375	-1.59344		0.0168497	0.150215	0.0589001	0.159344	0.158288	0.166435		0.0252746		0.222973	0.100713	0.0763567	0.0327153	0.213619	0.105069	0.148206	0.242473	0.171195	0.161675
376	-1.5867		0.016858	0.147207	0.0582205	0.160132	0.158093	0.165859		0.025287		0.218781	0.0978844	0.0748747	0.0332392	0.2145	0.105764	0.157677	0.237348	0.173598	0.15812
377	-1.57996		0.0203516	0.148585	0.0576141	0.16033	0.156862	0.161941		0.0305274		0.220512	0.0963528	0.0740435	0.03297	0.214546	0.106114	0.158773	0.234338	0.170782	0.1531
378	-1.57323		0.0235561	0.147234	0.0561221	0.162066	0.211126	0.159061		0.0353342		0.220416	0.0901801	0.0723446	0.0317884	0.216906	0.107226	0.184427	0.237826	0.168089	0.150032
379	-1.56649		0.0265897	0.142879	0.0538712	0.163183	0.210488	0.158463		0.0398845		0.218314	0.0823641	0.0700779	0.0295611	0.218331	0.108035	0.179821	0.241155	0.168407	0.148519
380	-1.55975		0.0306368	0.138291	0.0503182	0.164169	0.21229	0.156711		0.0459553		0.215802	0.0763217	0.0658405	0.0270347	0.218012	0.110325	0.184426	0.240154	0.168579	0.144844
381	-1.55301		0.0306917	0.136129	0.0484574	0.163947	0.213915	0.155075		0.0460375		0.211715	0.076172	0.0609317	0.0297458	0.216416	0.111478	0.185739	0.242091	0.167482	0.142669
382	-1.54628		0.0312712	0.13589	0.0461688	0.164767	0.209958	0.151382		0.0469069		0.210658	0.0776271	0.0579353	0.028519	0.216131	0.113402	0.172703	0.247213	0.160894	0.141869
383	-1.53954		0.0319599	0.134572	0.0439976	0.163212	0.203875	0.147141		0.0479399		0.210895	0.0734355	0.0547308	0.0278977	0.212234	0.11419	0.155607	0.252143	0.156948	0.137334
384	-1.5328		0.03336	0.136781	0.0404728	0.161199	0.201055	0.146029		0.05004		0.213792	0.076815	0.0485952	0.0282892	0.208594	0.113804	0.155135	0.246975	0.157468	0.134591
385	-1.52606		0.0366184	0.136365	0.0389111	0.161212	0.205925	0.143399		0.0549276		0.212763	0.0795201	0.0458078	0.028566	0.210276	0.112147	0.167132	0.244719	0.157964	0.128833
386	-1.51933		0.0411116	0.131472	0.0399901	0.160565	0.22244	0.137175		0.0616675		0.206859	0.0759148	0.0450823	0.0323519	0.211491	0.109639	0.197531	0.247349	0.153467	0.120883
387	-1.51259		0.0450447	0.127387	0.0401362	0.157408	0.239468	0.135704		0.0675671		0.200897	0.0730175	0.0416892	0.0378066	0.20742	0.107396	0.228254	0.250682	0.152403	0.119005
388	-1.50585		0.0468617	0.122562	0.0416081	0.156423	0.241907	0.133443		0.0702925		0.19578	0.0673432	0.0433585	0.0389825	0.20791	0.104935	0.229466	0.254348	0.148356	0.118529
389	-1.49911		0.046464	0.119495	0.0401386	0.155624	0.24221	0.128137		0.069696		0.193508	0.0620195	0.0421266	0.0371567	0.210927	0.100321	0.23105	0.253371	0.139803	0.116471
390	-1.49238		0.0461331	0.116917	0.0368575	0.153717	0.245633	0.122977		0.0691996		0.191905	0.0600239	0.0397085	0.0325809	0.209563	0.0978701	0.238291	0.252975	0.132901	0.113052
391	-1.48564		0.04613	0.111511	0.0352142	0.1529	0.250716	0.120712		0.069195		0.184582	0.0595367	0.0372094	0.0322214	0.209358	0.0964415	0.244878	0.256554	0.128773	0.112651
392	-1.4789		0.046864	0.109758	0.0356223	0.149838	0.257369	0.119135		0.0702959		0.180463	0.060625	0.0381309	0.0318594	0.205641	0.0940346	0.254413	0.260325	0.125835	0.112436
393	-1.47216		0.0477608	0.10969	0.0351148	0.148021	0.263004	0.118227		0.0716412		0.177676	0.0595491	0.037515	0.0315146	0.203248	0.0927944	0.265788	0.26022	0.122437	0.114017
394	-1.46543		0.0482514	0.108596	0.0381772	0.145381	0.267063	0.118069		0.0723772		0.173904	0.0569756	0.0399444	0.0355263	0.199308	0.0914544	0.271651	0.262474	0.120837	0.1153
395	-1.45869		0.0502865	0.10521	0.0384876	0.14214	0.269149	0.119739		0.0754297		0.172773	0.0470831	0.0414318	0.0340714	0.195927	0.0883523	0.276809	0.261488	0.121838	0.117641
396	-1.45195		0.0528789	0.101833	0.0386173	0.140669	0.275269	0.120125		0.0793183		0.170551	0.0422757	0.0423043	0.0330869	0.193553	0.0877859	0.286035	0.264504	0.122587	0.117663
397	-1.44521		0.053654	0.0999761	0.0396112	0.140451	0.27787	0.118721		0.0804809		0.165099	0.047454	0.0423452	0.0355102	0.194023	0.0868796	0.292237	0.263504	0.118299	0.119143
398	-1.43848		0.0554025	0.0959627	0.0415701	0.139622	0.280038	0.118917		0.0831038		0.158709	0.0452196	0.0443215	0.0374429	0.194305	0.0849389	0.285966	0.274109	0.115099	0.122735
399	-1.43174		0.0539602	0.094303	0.0404118	0.137867	0.281051	0.118865		0.0809403		0.155642	0.04326	0.0426396	0.0370702	0.191667	0.084067	0.281146	0.280957	0.112862	0.124867
400	-1.425		0.0508675	0.0965898	0.0369537	0.137279	0.278566	0.119133		0.0763012		0.157734	0.0443899	0.0375002	0.0361341	0.190967	0.0835919	0.271257	0.285874	0.110288	0.127979
401	-1.41826		0.0494012	0.0970571	0.0347333	0.136292	0.278337	0.119957		0.0741018		0.161088	0.0401398	0.0348426	0.0345695	0.191245	0.0813398	0.26637	0.290303	0.11024	0.129673
402	-1.41152		0.0499791	0.0971048	0.0321409	0.133719	0.284139	0.117742		0.0749686		0.160738	0.0380708	0.0294646	0.0361555	0.189548	0.0778898	0.26867	0.299609	0.107386	0.128097
403	-1.40479		0.0519992	0.0978029	0.0317732	0.130405	0.289695	0.120677		0.0779988		0.158426	0.0409098	0.0261771	0.0401674	0.183884	0.0769252	0.270048	0.309343	0.113062	0.128291
404	-1.39805		0.0527274	0.0962917	0.0328908	0.131017	0.292919	0.123319		0.079091		0.154745	0.0394033	0.0260092	0.0432132	0.185628	0.0764056	0.266931	0.318906	0.114577	0.132062
405	-1.39131		0.0526324	0.09715	0.0330903	0.132273	0.29667	0.1251		0.0789486		0.154427	0.0375387	0.0271846	0.041949	0.189765	0.0747809	0.26718	0.326161	0.114379	0.13582
406	-1.38457		0.0520111	0.0960732	0.0312657	0.13287	0.299526	0.126587		0.0780166		0.154077	0.0331065	0.0261253	0.0389762	0.191826	0.0739135	0.267393	0.33166	0.113954	0.139221
407	-1.37784		0.0510819	0.0931872	0.0311717	0.132658	0.301532	0.127756		0.0766228		0.152437	0.0259651	0.0259626	0.0389853	0.193606	0.0717094	0.264578	0.338487	0.113661	0.14185
408	-1.3711		0.0501399	0.0918742	0.0315685	0.129896	0.301279	0.12744		0.0752099		0.150573	0.0234093	0.0264293	0.0392773	0.192169	0.0676238	0.263517	0.33904	0.112437	0.142442
409	-1.36436		0.0505977	0.0938126	0.0335383	0.129521	0.30416	0.124765		0.0758965		0.148766	0.033361	0.0248294	0.0466015	0.191641	0.0674012	0.263813	0.344506	0.10811	0.141421
410	-1.35762		0.0490604	0.0952048	0.0360785	0.128103	0.304606	0.126418		0.0735906		0.146602	0.037231	0.0236671	0.0546956	0.192914	0.0632923	0.262153	0.347059	0.108194	0.144641
411	-1.35089		0.0496133	0.0946875	0.0370993	0.126804	0.304718	0.130672		0.07442		0.145362	0.0343041	0.0246657	0.0557497	0.192982	0.0606274	0.258911	0.350525	0.112023	0.14932
412	-1.34415		0.0489313	0.0917266	0.0388084	0.125056	0.302848	0.134413		0.0733969		0.139987	0.0315877	0.0250764	0.0594064	0.192598	0.0575144	0.260609	0.345087	0.118574	0.150252
413	-1.33741		0.0509462	0.089052	0.0410716	0.126057	0.297708	0.138634		0.0764193		0.13502	0.0317316	0.0283167	0.060204	0.195758	0.0563555	0.254259	0.341158	0.123636	0.153633
414	-1.33067		0.0508247	0.0857138	0.045707	0.125291	0.298226	0.141389		0.076237		0.128608	0.0325052	0.0335798	0.0638978	0.196526	0.0540572	0.247391	0.349061	0.126536	0.156242
415	-1.32394		0.0470875	0.0848152	0.049569	0.125575	0.295995	0.143501		0.0706312		0.123006	0.0355922	0.0365103	0.0691572	0.198009	0.0531405	0.236557	0.355433	0.12889	0.158112
416	-1.3172		0.040902	0.0855214	0.0508814	0.126768	0.290521	0.150261		0.061353		0.118979	0.044716	0.0368493	0.0719295	0.200873	0.0526641	0.225845	0.355198	0.136946	0.163576
417	-1.31046		0.0350961	0.0855388	0.0540014	0.128459	0.289375	0.152523		0.0526441	0.0482597	0.117747	0.0463215	0.0401008	0.0748524	0.206314	0.0506032	0.221122	0.357628	0.137212	0.167833
418	-1.30372		0.0745656	0.0856465	0.0550671	0.127854	0.28762	0.155706		0.0510306	0.0983865	0.118512	0.0708689	0.0384071	0.080057	0.208327	0.0473807	0.218101	0.357138	0.140911	0.170502
419	-1.29699		0.07561	0.0842555	0.0572778	0.127339	0.287725	0.158127		0.0561953	0.0936611	0.115878	0.0715282	0.0358677	0.0893928	0.209483	0.0451958	0.214654	0.360795	0.143554	0.172701
420	-1.29025		0.0762219	0.084625	0.0612385	0.127161	0.281377	0.163577		0.0596601	0.0912412	0.112133	0.073692	0.036618	0.0981692	0.211445	0.0428768	0.20308	0.359674	0.150756	0.176398
421	-1.28351		0.0753735	0.0866658	0.0640599	0.129014	0.279318	0.167955		0.0606131	0.0839524	0.110567	0.0774793	0.0372216	0.104317	0.21649	0.0415375	0.200568	0.358068	0.156834	0.179075
422	-1.27677		0.070517	0.0853187	0.0644872	0.134631	0.279546	0.169897		0.0594767	0.080838	0.107912	0.0740019	0.0345402	0.109408	0.226624	0.0426375	0.196281	0.362811	0.159936	0.179859
423	-1.27004		0.0669293	0.0825278	0.0649074	0.138167	0.281323	0.173378		0.0569946	0.0733036	0.105804	0.0717049	0.0352525	0.10939	0.234806	0.0415286	0.192684	0.369962	0.164833	0.181923
424	-1.2633		0.0621406	0.0836651	0.0632641	0.138699	0.283439	0.173766		0.0540466	0.0649829	0.107395	0.0696808	0.033212	0.108342	0.237045	0.0403524	0.184726	0.382152	0.166323	0.18121
425	-1.25656		0.0572898	0.0844635	0.062791	0.140042	0.286424	0.174115		0.0509391	0.062692	0.106584	0.0664911	0.0307904	0.110792	0.240815	0.0392698	0.177604	0.395244	0.169626	0.178604
426	-1.24982		0.0525204	0.0863557	0.0622748	0.143144	0.288583	0.174033		0.0469161	0.0492615	0.109307	0.0654065	0.0266631	0.115692	0.248343	0.0379438	0.170199	0.406966	0.169149	0.178918
427	-1.24309		0.0451662	0.0882788	0.0628727	0.143513	0.292329	0.177064		0.0432489	0.0438956	0.112837	0.0543055	0.0232804	0.122261	0.251058	0.0359684	0.166604	0.418053	0.174143	0.179986
428	-1.23635		0.0426974	0.0892839	0.0634606	0.146006	0.294387	0.17782		0.0419384	0.0400109	0.114945	0.0498232	0.0213161	0.126677	0.256656	0.0353559	0.170404	0.41837	0.177649	0.17799
429	-1.22961		0.0422219	0.0897802	0.0662468	0.147349	0.297626	0.179558		0.0477494	0.0351912	0.115218	0.0474579	0.0216296	0.133173	0.260313	0.0343849	0.176383	0.418869	0.18053	0.178587
430	-1.22287		0.0425422	0.0897496	0.0696046	0.148806	0.303503	0.181985		0.0547446	0.0357949	0.117647	0.043957	0.0239696	0.138057	0.263544	0.0340688	0.184497	0.422509	0.185334	0.178637
431	-1.21613		0.045502	0.0882457	0.0705743	0.152249	0.306449	0.183787		0.0594629	0.028239	0.116414	0.049968	0.0235877	0.141054	0.268044	0.0364541	0.185868	0.427031	0.18979	0.177783
432	-1.2094		0.0431258	0.086942	0.0734527	0.157808	0.307974	0.185071		0.0602135	0.0227607	0.112936	0.0483071	0.0274585	0.142444	0.277507	0.038109	0.188583	0.427366	0.192588	0.177554
433	-1.20266		0.0378102	0.0858584	0.075873	0.162914	0.311633	0.185291		0.0533395	0.0182545	0.112153	0.0433377	0.0298438	0.144917	0.288667	0.0371603	0.19063	0.432636	0.19223	0.178352
434	-1.19592		0.0320647	0.0847375	0.0779761	0.164359	0.31745	0.182283		0.0475238	0.0212906	0.110636	0.0382449	0.028054	0.152859	0.292691	0.0360268	0.198618	0.436282	0.18949	0.175076
435	-1.18918		0.031292	0.0852633	0.0790805	0.164612	0.319136	0.181801		0.0442678	0.0211763	0.113361	0.043181	0.026194	0.15841	0.292829	0.0363944	0.202593	0.435679	0.189822	0.17378
436	-1.18245		0.0324729	0.0889248	0.0799006	0.164874	0.319801	0.184358		0.043792	0.0175307	0.116747	0.0493584	0.0263908	0.160165	0.294161	0.0355877	0.202145	0.437456	0.191682	0.177033
437	-1.17571		0.0319577	0.0896826	0.0799974	0.163098	0.320852	0.187475		0.0435142	0.0172918	0.114284	0.0500187	0.0247875	0.162812	0.291528	0.0346685	0.202733	0.438971	0.192892	0.182058
438	-1.16897		0.0320475	0.0885148	0.0819621	0.166524	0.329237	0.192657		0.0439484	0.0223969	0.111556	0.0484586	0.0244499	0.16823	0.296197	0.0368514	0.216181	0.442292	0.196479	0.188836
439	-1.16223		0.0323229	0.0877837	0.0839336	0.169406	0.335244	0.197497		0.042086	0.0274498	0.110357	0.0498177	0.0262237	0.170498	0.302574	0.0362376	0.226605	0.443882	0.200835	0.194159
440	-1.1555		0.0353667	0.0885679	0.0847354	0.172709	0.343034	0.199846		0.0401232	0.036972	0.109268	0.0567904	0.0289409	0.168427	0.307709	0.0377091	0.23637	0.449698	0.205436	0.194256
441	-1.14876		0.0376076	0.0886787	0.0852035	0.175862	0.349572	0.198695		0.0387956	0.0381352	0.108304	0.0655667	0.0292785	0.169091	0.312868	0.0388551	0.243982	0.455162	0.206547	0.190842
442	-1.14202		0.0392678	0.0913349	0.0838404	0.177756	0.357519	0.198919		0.0404478	0.0423739	0.111025	0.0696178	0.0280896	0.167467	0.314728	0.0407842	0.246971	0.468067	0.205117	0.192721
443	-1.13528		0.0386438	0.0925341	0.0822187	0.179358	0.363921	0.20127		0.0343012	0.0456786	0.113076	0.0736254	0.0264551	0.165864	0.316815	0.0419012	0.250323	0.477518	0.207495	0.195045
444	-1.12855		0.0415052	0.0931908	0.0814941	0.182466	0.368557	0.204383		0.0334418	0.0395939	0.112478	0.0757122	0.0245359	0.166931	0.320642	0.0442893	0.253422	0.483693	0.20928	0.199486
445	-1.12181		0.0391013	0.0942786	0.0833273	0.18434	0.372106	0.208931		0.0369065	0.0413103	0.114553	0.0642987	0.0249036	0.170963	0.324299	0.0443803	0.252001	0.492211	0.213585	0.204277
446	-1.11507		0.0413327	0.0954006	0.0837566	0.185348	0.378978	0.209431		0.0416929	0.0457764	0.119147	0.0611141	0.0231759	0.174628	0.325826	0.0448698	0.252566	0.505389	0.214122	0.204739
447	-1.10833		0.0483449	0.0978522	0.0834215	0.18643	0.382179	0.210715		0.050303	0.0432078	0.121551	0.0675324	0.0219262	0.175664	0.325478	0.0473825	0.250799	0.513559	0.217749	0.203681
448	-1.1016		0.0502123	0.0982999	0.0838051	0.188727	0.383942	0.212442		0.058171	0.0386514	0.12203	0.0649521	0.024031	0.173466	0.326778	0.0506767	0.253566	0.514318	0.219635	0.205248
449	-1.09486		0.0487502	0.096257	0.0842594	0.188611	0.38754	0.216963		0.0594033	0.0397929	0.12024	0.059573	0.0258301	0.171903	0.32488	0.0523421	0.258337	0.516743	0.226086	0.207839
450	-1.08812		0.0492036	0.0934416	0.0841628	0.190954	0.396497	0.217573		0.0605315	0.0372316	0.120245	0.0561386	0.0251187	0.172729	0.328477	0.0534323	0.270573	0.52242	0.22815	0.206995
451	-1.08138		0.0481128	0.0940718	0.0839169	0.193123	0.39825	0.217026		0.0621705	0.0354493	0.123405	0.0520642	0.0258944	0.170951	0.331459	0.0547862	0.272879	0.523621	0.229669	0.204383
452	-1.07465		0.0484717	0.0952686	0.0859415	0.194364	0.395111	0.218545		0.0640497	0.0359694	0.12466	0.0526629	0.0286338	0.171903	0.33498	0.0537482	0.267129	0.523093	0.231966	0.205125
453	-1.06791		0.0501846	0.0966787	0.0875558	0.193938	0.395139	0.219191		0.065206	0.0356763	0.12328	0.0579312	0.0284477	0.176218	0.333779	0.0540982	0.26585	0.524429	0.233579	0.204804
454	-1.06117		0.051215	0.0955783	0.0911867	0.197569	0.399086	0.222158		0.0694722	0.0367483	0.120828	0.0591979	0.0299155	0.183093	0.340884	0.0542529	0.272183	0.525989	0.234867	0.209449
455	-1.05443		0.0541335	0.0961888	0.0925314	0.202494	0.401451	0.224429		0.0723873	0.0383083	0.119712	0.0661158	0.0290413	0.187766	0.349073	0.0559154	0.275641	0.527262	0.234394	0.214464
456	-1.0477		0.0557478	0.0949049	0.0960321	0.204348	0.401332	0.226942		0.0729369	0.0375025	0.115927	0.0720384	0.0310201	0.19355	0.351758	0.0569379	0.279573	0.523091	0.237801	0.216083
457	-1.04096		0.0566936	0.0930692	0.096961	0.206606	0.403039	0.227134		0.0769776	0.0357699	0.1141	0.0720178	0.0312303	0.195557	0.354922	0.0582909	0.280314	0.525764	0.237512	0.216756
458	-1.03422		0.0560926	0.0916555	0.0966845	0.207443	0.407108	0.228836		0.0785156	0.0394326	0.112505	0.0711561	0.0320692	0.193607	0.357633	0.0572525	0.28373	0.530485	0.238934	0.218738
459	-1.02748		0.0587525	0.0893758	0.0963197	0.20758	0.4092	0.228657		0.0769715	0.0381114	0.108336	0.0769303	0.032149	0.192576	0.358639	0.0565216	0.284181	0.534219	0.240361	0.216953
460	-1.02074		0.0578424	0.0889218	0.0979485	0.209142	0.403413	0.230595		0.0751008	0.0328692	0.101915	0.078226	0.0319634	0.196926	0.361713	0.0565709	0.27638	0.530446	0.241339	0.219851
461	-1.01401		0.0513075	0.0883053	0.100051	0.211067	0.40727	0.234147		0.0695152	0.0313425	0.0988114	0.0707752	0.0339931	0.199137	0.365562	0.0565726	0.282095	0.532445	0.241744	0.22655
462	-1.00727		0.0472594	0.0888813	0.100563	0.212483	0.41342	0.238711		0.0650366	0.0274039	0.10087	0.0686362	0.0331898	0.201622	0.368088	0.0568777	0.284166	0.542675	0.24566	0.231762
463	-1.00053		0.0468288	0.0899397	0.101406	0.214794	0.417956	0.240164		0.0665458	0.0246846	0.102999	0.0668784	0.0319026	0.205662	0.370978	0.0586104	0.282119	0.553794	0.247721	0.232607
464	-0.993794		0.0480211	0.0924762	0.101911	0.21715	0.418373	0.245811		0.0710458	0.0230765	0.105351	0.066971	0.0328082	0.205566	0.373769	0.0605305	0.277122	0.559625	0.253121	0.238501
465	-0.987057		0.0502153	0.0932127	0.104133	0.218487	0.424217	0.249234		0.0763106	0.0189226	0.104734	0.0660836	0.03172	0.212752	0.376938	0.0600362	0.275932	0.572501	0.25734	0.241129
466	-0.980319		0.0473223	0.092173	0.105932	0.220902	0.434795	0.249159		0.0773619	0.0123687	0.104836	0.0590271	0.0307717	0.218671	0.379899	0.061905	0.284181	0.58541	0.259197	0.23912
467	-0.973582		0.0432156	0.0937056	0.108554	0.227655	0.447878	0.251614		0.07621	0.00531904	0.110749	0.0520764	0.0322285	0.223043	0.388602	0.0667077	0.301032	0.594725	0.265719	0.237509
468	-0.966844		0.0389804	0.0934829	0.109447	0.231856	0.452841	0.256055		0.0745885	-0.00016296	0.115632	0.0430799	0.0314751	0.226405	0.393441	0.0702712	0.306131	0.599551	0.273167	0.238942
469	-0.960106		0.037114	0.0928764	0.111307	0.234934	0.458421	0.258841		0.0753921	-0.000995765	0.117856	0.0373314	0.0326231	0.229333	0.398217	0.0716513	0.313342	0.6035	0.27721	0.240473
470	-0.953369		0.0368593	0.0927687	0.113403	0.238721	0.458028	0.260745		0.0773081	0.00195824	0.12057	0.034734	0.0331608	0.233767	0.404848	0.0725948	0.310586	0.60547	0.275527	0.245964
471	-0.946631		0.040802	0.0928589	0.114846	0.241246	0.458012	0.262569		0.0799163	0.0045024	0.120382	0.0397392	0.0332011	0.237313	0.410603	0.0718887	0.302647	0.613377	0.274003	0.251136
472	-0.939894		0.0428457	0.0903876	0.119083	0.244296	0.453566	0.262495		0.0820636	-0.00151361	0.118501	0.0411612	0.0356911	0.244171	0.418044	0.070548	0.291054	0.616078	0.272512	0.252479
473	-0.933156		0.0419597	0.0902599	0.122073	0.247174	0.458922	0.261457		0.0876374	-0.00699083	0.118094	0.0356778	0.0374809	0.248962	0.422983	0.0713658	0.293198	0.624645	0.26877	0.254144
474	-0.926418		0.0383149	0.0894748	0.123901	0.249324	0.468875	0.262387		0.0884524	-0.00968508	0.118398	0.0328363	0.0406006	0.248851	0.427708	0.0709408	0.304944	0.632806	0.270264	0.254511
475	-0.919681		0.0378435	0.0898795	0.123848	0.251716	0.474755	0.262143		0.0885051	-0.0145658	0.118049	0.036882	0.0399561	0.249686	0.432976	0.070456	0.315959	0.633551	0.273318	0.250968
476	-0.912943		0.0367124	0.0914875	0.122523	0.255506	0.476395	0.26254		0.0879347	-0.017883	0.115927	0.0375895	0.0364466	0.251638	0.439058	0.0719546	0.318939	0.63385	0.272699	0.252382
477	-0.906206		0.0331465	0.090602	0.124267	0.257142	0.481049	0.264259		0.0853987	-0.0159926	0.114028	0.0353738	0.0359268	0.256778	0.444503	0.0697813	0.324194	0.637905	0.272316	0.256203
478	-0.899468		0.0303878	0.0889892	0.127756	0.257511	0.489428	0.265205		0.077676	-0.0178853	0.111073	0.0377006	0.0355535	0.26606	0.446783	0.0682382	0.330541	0.648315	0.275407	0.255002
479	-0.89273		0.0288594	0.0900341	0.129132	0.261722	0.495818	0.267449		0.0743522	-0.0126592	0.110432	0.0383635	0.0352454	0.269962	0.451971	0.0714732	0.336083	0.655553	0.275288	0.259611
480	-0.885993		0.0303872	0.0929152	0.130994	0.264543	0.501569	0.268941		0.0724565	-0.006007	0.111754	0.047347	0.0351305	0.274789	0.45335	0.0757358	0.336421	0.666718	0.274035	0.263848
481	-0.879255		0.034698	0.0925305	0.133361	0.265719	0.507477	0.267415		0.0727064	-0.0057018	0.111282	0.0555894	0.0349188	0.281024	0.455727	0.0757114	0.335032	0.679922	0.267893	0.266938
482	-0.872518		0.035236	0.0940499	0.132653	0.266769	0.508217	0.268628		0.0739686	-0.00939479	0.111098	0.0560164	0.0327351	0.28253	0.457551	0.0759875	0.33265	0.683784	0.267763	0.269493
483	-0.86578		0.0339053	0.0952401	0.132477	0.268575	0.508357	0.273076		0.0754545	-0.0134219	0.113865	0.0495681	0.0322698	0.282788	0.460884	0.0762672	0.326311	0.690402	0.273321	0.272831
484	-0.859043		0.031615	0.0957894	0.129332	0.27121	0.514219	0.276636		0.0741761	-0.0169433	0.114669	0.0426355	0.0294854	0.279101	0.464778	0.077643	0.330681	0.697758	0.28012	0.273153
485	-0.852305		0.0275174	0.0966854	0.131992	0.273547	0.520514	0.282423		0.0720566	-0.0229118	0.116304	0.0361167	0.0320228	0.281946	0.465822	0.0812714	0.343213	0.697815	0.287812	0.277033
486	-0.845567		0.0267183	0.0994379	0.132543	0.275521	0.531118	0.285818		0.0745078	-0.0196914	0.119262	0.0316188	0.0319177	0.283481	0.467013	0.0840286	0.355807	0.706429	0.294511	0.277125
487	-0.83883		0.0279962	0.103021	0.132265	0.277264	0.535385	0.289442		0.0732203	-0.0155873	0.124188	0.0345702	0.0302155	0.285338	0.46912	0.0854081	0.360358	0.710411	0.297939	0.280945
488	-0.832092		0.0296814	0.104652	0.132049	0.279654	0.539668	0.287974		0.072523	-0.0124159	0.127306	0.035686	0.026404	0.290515	0.471469	0.0878392	0.357983	0.721353	0.295368	0.28058
489	-0.825355		0.0293835	0.104305	0.131729	0.283944	0.543827	0.290638		0.0706954	-0.0056749	0.130918	0.0329082	0.0254599	0.291133	0.477281	0.0906078	0.353522	0.734132	0.293967	0.287309
490	-0.818617		0.0327615	0.103192	0.13429	0.285932	0.554308	0.292988		0.0702691	0.00204544	0.132491	0.0378044	0.0293481	0.291703	0.479624	0.0922405	0.362952	0.745664	0.296741	0.289235
491	-0.811879		0.0379082	0.106766	0.135378	0.290424	0.556417	0.294487		0.0729234	0.00905077	0.133667	0.0461414	0.0304754	0.292732	0.483556	0.0972918	0.361142	0.751692	0.301169	0.287805
492	-0.805142		0.0426335	0.108348	0.137084	0.294793	0.550928	0.296801		0.0748395	0.0137157	0.135705	0.0539686	0.0312693	0.295805	0.486385	0.103202	0.355576	0.74628	0.30255	0.291051
493	-0.798404		0.0429099	0.106582	0.142347	0.296531	0.546255	0.301299		0.0724726	0.0122636	0.136067	0.0556276	0.0371794	0.300097	0.485926	0.107135	0.354141	0.738369	0.311056	0.291541
494	-0.791667		0.0411847	0.102612	0.147496	0.298414	0.551222	0.304006		0.070091	0.00822279	0.134379	0.0490125	0.0412616	0.306847	0.488838	0.107989	0.357086	0.745358	0.316493	0.291519
495	-0.784929		0.0375828	0.101915	0.14986	0.301545	0.55758	0.30972		0.0677478	0.0155456	0.133394	0.0431797	0.0438391	0.308891	0.49162	0.111471	0.364033	0.751127	0.32148	0.29796
496	-0.778191		0.0429702	0.101819	0.151677	0.302989	0.559546	0.311295		0.0703411	0.0268182	0.132513	0.051577	0.046727	0.309103	0.492137	0.113841	0.366507	0.752585	0.323061	0.299529
497	-0.771454		0.049577	0.0996286	0.151857	0.304704	0.557399	0.30866		0.0727646	0.0311422	0.126098	0.0629737	0.0487343	0.306541	0.492392	0.117015	0.363245	0.751552	0.320717	0.296603
498	-0.764716		0.0507094	0.101116	0.155556	0.304991	0.561669	0.303811		0.0723877	0.029651	0.121354	0.0730021	0.0505095	0.313125	0.490761	0.119221	0.3587	0.764638	0.318098	0.289524
499	-0.757979		0.050781	0.102776	0.157317	0.304343	0.568122	0.304601		0.0699646	0.0273154	0.120135	0.0758052	0.0511211	0.316611	0.488848	0.119838	0.354872	0.781372	0.319038	0.290164
500	-0.751241		0.0462	0.102001	0.159581	0.304671	0.574963	0.307843		0.0654669	0.0146101	0.119491	0.0690538	0.0520087	0.320939	0.488289	0.121052	0.361682	0.788244	0.323906	0.291781
501	-0.744504		0.0371608	0.100153	0.165458	0.307286	0.586229	0.313201		0.0606341	0.0132814	0.120018	0.0523115	0.0549936	0.331154	0.489958	0.124614	0.380787	0.79167	0.330563	0.29584
502	-0.737766		0.0347851	0.100951	0.169528	0.310773	0.597748	0.317443		0.0572091	0.0108232	0.121102	0.0515031	0.0591995	0.33502	0.490261	0.131284	0.398042	0.797453	0.333465	0.301422
503	-0.731028		0.0322498	0.102756	0.173501	0.312158	0.608068	0.320071		0.0543213	0.0056209	0.121452	0.0535916	0.0613654	0.341704	0.490518	0.133798	0.40645	0.809686	0.341041	0.299102
504	-0.724291		0.0300996	0.10432	0.175649	0.313914	0.608674	0.321439		0.0522497	0.00891437	0.125222	0.0489588	0.0606976	0.348077	0.49322	0.134609	0.405457	0.811891	0.345909	0.296969
505	-0.717553		0.0305586	0.105234	0.177405	0.31579	0.615053	0.323512		0.0511157	0.0071234	0.128853	0.0511857	0.0626543	0.34953	0.495643	0.135936	0.411435	0.81867	0.342387	0.304638
506	-0.710816		0.0285994	0.106511	0.180794	0.317053	0.621651	0.328301		0.0510767	0.010473	0.131215	0.051327	0.0677199	0.350404	0.497197	0.136908	0.416174	0.827128	0.347347	0.309256
507	-0.704078		0.0307937	0.109805	0.182518	0.319335	0.624526	0.331575		0.0517222	0.0119037	0.134532	0.0580343	0.0692909	0.352357	0.499905	0.138765	0.418086	0.830966	0.35375	0.3094
508	-0.69734		0.0346511	0.114183	0.181756	0.322257	0.623844	0.338221		0.0547632	0.0143998	0.139266	0.0644036	0.070635	0.348436	0.505497	0.139017	0.41162	0.836068	0.362097	0.314344
509	-0.690603		0.0346572	0.115755	0.182825	0.325616	0.628508	0.338293		0.0549847	0.00964326	0.141161	0.0663065	0.0722296	0.348719	0.511732	0.139501	0.413261	0.843755	0.364265	0.31232
510	-0.683865		0.0301878	0.115141	0.184354	0.329207	0.624608	0.33893		0.0500052	0.00479399	0.140419	0.0590765	0.0737539	0.350253	0.518295	0.140119	0.410524	0.838691	0.36681	0.31105
511	-0.677128		0.0255024	0.117002	0.18554	0.333007	0.624491	0.344579		0.0457401	0.00776732	0.14277	0.0513289	0.0721817	0.355577	0.523486	0.142528	0.410726	0.838257	0.372461	0.316697
512	-0.67039		0.0267566	0.116419	0.189337	0.337598	0.631816	0.345855		0.0447372	0.00912483	0.146552	0.0484224	0.0784075	0.355731	0.527854	0.147343	0.421369	0.842263	0.370989	0.32072
513	-0.663652		0.0273496	0.116682	0.191186	0.341768	0.636782	0.34147		0.0445547	0.0204479	0.148693	0.0477817	0.0814152	0.355842	0.531484	0.152052	0.429773	0.843792	0.365778	0.317162
514	-0.656915		0.0329906	0.120154	0.192746	0.34421	0.633483	0.340634		0.0459373	0.0288343	0.152647	0.061858	0.0841771	0.3556	0.531812	0.156609	0.422422	0.844544	0.3662	0.315068
515	-0.650177		0.0372856	0.121985	0.191724	0.34356	0.630612	0.339413		0.045889	0.0327721	0.154027	0.0728888	0.085094	0.351668	0.53068	0.156439	0.413953	0.847271	0.366607	0.312219
516	-0.64344		0.038576	0.123305	0.192457	0.341799	0.623707	0.342871		0.0445092	0.0347168	0.156289	0.0773612	0.0860425	0.352079	0.529826	0.153772	0.405167	0.842248	0.370268	0.315474
517	-0.636702		0.041776	0.121829	0.195313	0.343327	0.624306	0.345655		0.0476198	0.0354008	0.154083	0.0781065	0.0894412	0.35412	0.532298	0.154356	0.408964	0.839648	0.375336	0.315975
518	-0.629965		0.0424434	0.12057	0.198138	0.344735	0.624	0.349071		0.0504016	0.0307844	0.151889	0.0788342	0.0935607	0.355005	0.532792	0.156678	0.409657	0.838342	0.379328	0.318813
519	-0.623227		0.0405707	0.122451	0.202436	0.346937	0.628061	0.347766		0.0514363	0.0285664	0.151572	0.0795964	0.0962651	0.361692	0.53632	0.157555	0.410398	0.845724	0.384903	0.310628
520	-0.616489		0.0387688	0.123685	0.202664	0.348508	0.636462	0.346734		0.0497805	0.025084	0.152612	0.0768151	0.0941131	0.36549	0.540219	0.156797	0.418269	0.854654	0.387164	0.306305
521	-0.609752		0.0353549	0.122026	0.2007	0.348163	0.651183	0.347064		0.0454371	0.0193296	0.152583	0.0726707	0.089281	0.367827	0.54101	0.155317	0.435806	0.866561	0.386235	0.307893
522	-0.603014		0.0303234	0.122543	0.201099	0.347107	0.664133	0.348032		0.0429658	0.0238828	0.150737	0.0673317	0.085525	0.37446	0.540415	0.153798	0.449888	0.878378	0.389072	0.306993
523	-0.596277		0.0337925	0.12542	0.198365	0.346776	0.669769	0.350693		0.0461644	0.0203591	0.150707	0.0775379	0.0803703	0.375356	0.540378	0.153174	0.454016	0.885522	0.388446	0.31294
524	-0.589539		0.0335889	0.128767	0.197745	0.349041	0.681127	0.35554		0.048554	0.0187961	0.151428	0.0828199	0.0796142	0.37494	0.541131	0.15695	0.467587	0.894667	0.390927	0.320153
525	-0.582801		0.0323873	0.128206	0.200541	0.350648	0.683839	0.354435		0.0462015	0.0104492	0.151047	0.0842376	0.0819071	0.378491	0.543068	0.158228	0.475162	0.892515	0.394783	0.314086
526	-0.576064		0.0263589	0.127714	0.202528	0.350633	0.676953	0.357607		0.042	0.00515387	0.150743	0.0768337	0.0781752	0.389056	0.547107	0.154158	0.463887	0.890018	0.40092	0.314294
527	-0.569326		0.0207319	0.127856	0.205085	0.349679	0.668914	0.363212		0.0383026	-0.00293189	0.154304	0.0710296	0.0749075	0.400351	0.549151	0.150208	0.450289	0.88754	0.403356	0.323068
528	-0.562589		0.0175039	0.125478	0.204294	0.350383	0.66383	0.368105		0.0363553	-0.00100742	0.15699	0.0608116	0.0744866	0.399005	0.552596	0.148171	0.44395	0.88371	0.409066	0.327145
529	-0.555851		0.0161213	0.123162	0.202919	0.352313	0.658485	0.369886		0.0346544	-0.000888806	0.15707	0.0580222	0.0720087	0.399285	0.554969	0.149657	0.440842	0.876129	0.413404	0.326368
530	-0.549113		0.0174936	0.123757	0.200204	0.356483	0.656806	0.367568		0.0361777	0.00137613	0.157063	0.0607593	0.0686986	0.397462	0.558429	0.154536	0.435478	0.878134	0.410587	0.32455
531	-0.542376		0.0191403	0.126338	0.198198	0.358344	0.656003	0.367224		0.0356758	-0.000801067	0.159312	0.0663985	0.0672547	0.394614	0.560189	0.156498	0.430947	0.88106	0.408858	0.32559
532	-0.535638		0.0163492	0.128843	0.199375	0.359279	0.657733	0.37066		0.0319458	0.00470911	0.163376	0.0631908	0.0660113	0.399421	0.562413	0.156144	0.430483	0.884984	0.414785	0.326536
533	-0.528901		0.018185	0.127498	0.197167	0.36225	0.657865	0.376348		0.0274559	0.0147601	0.166678	0.061409	0.0636496	0.397442	0.565192	0.159309	0.431356	0.884375	0.417517	0.335179
534	-0.522163		0.0205328	0.127661	0.198107	0.365645	0.657837	0.380351		0.0246176	0.012945	0.166048	0.0679104	0.0649189	0.397888	0.56569	0.1656	0.415325	0.900348	0.420773	0.339929
535	-0.515426		0.019431	0.127729	0.20171	0.36746	0.647259	0.384223		0.0244392	0.0157901	0.164626	0.0637745	0.0663072	0.404814	0.566969	0.167951	0.394314	0.900204	0.428863	0.339583
536	-0.508688		0.0208145	0.125515	0.204146	0.36818	0.650778	0.385444		0.0246342	0.0183703	0.165472	0.0588665	0.0695104	0.406099	0.568358	0.168003	0.395952	0.905604	0.432276	0.338612
537	-0.50195		0.0204643	0.123802	0.203281	0.368853	0.654098	0.388553		0.0196361	0.0241595	0.165459	0.0547038	0.0722307	0.399855	0.570837	0.16687	0.402839	0.905357	0.436119	0.340988
538	-0.495213		0.0203181	0.123058	0.203015	0.369593	0.663523	0.385479		0.0157441	0.0238522	0.166228	0.0523968	0.0695726	0.403179	0.571827	0.167358	0.415096	0.91195	0.431449	0.339509
539	-0.488475		0.0203894	0.125298	0.204698	0.36755	0.662493	0.387202		0.0171398	0.0245654	0.170477	0.0504163	0.0689697	0.408291	0.571114	0.163985	0.414627	0.910359	0.432735	0.341669
540	-0.481738		0.0230786	0.127832	0.204199	0.363546	0.669284	0.386431		0.0232083	0.020624	0.172399	0.0541785	0.0697129	0.405928	0.570955	0.156138	0.426166	0.912403	0.429816	0.343046
541	-0.475		0.022325	0.12728	0.205752	0.3624	0.676019	0.384707		0.025537	0.0165554	0.169109	0.053737	0.0739573	0.403444	0.570618	0.154182	0.437362	0.914677	0.432125	0.33729
542	-0.468262		0.0196231	0.128607	0.206124	0.36096	0.68755	0.388448		0.0234697	0.0173916	0.164881	0.0565261	0.0720982	0.407163	0.569712	0.152208	0.443259	0.931841	0.440019	0.336877
543	-0.461525		0.019572	0.132002	0.211235	0.361754	0.697981	0.392045		0.0235891	0.00768768	0.165629	0.0624856	0.0770905	0.412451	0.573698	0.14981	0.440141	0.95582	0.441451	0.342639
544	-0.454787		0.0151803	0.130584	0.216458	0.361631	0.701822	0.398512		0.0224691	0.00776608	0.166863	0.0526897	0.080256	0.420761	0.576164	0.147099	0.440727	0.962916	0.447924	0.3491
545	-0.44805		0.0136183	0.128309	0.219909	0.361507	0.703049	0.403592		0.0206815	0.00766807	0.165514	0.0493405	0.0799973	0.429776	0.57732	0.145694	0.443633	0.962465	0.45774	0.349444
546	-0.441312		0.0115516	0.127253	0.222044	0.363204	0.7155	0.402957		0.0175328	0.00433986	0.162491	0.0492131	0.0794671	0.43591	0.580307	0.146101	0.444253	0.986747	0.458365	0.347549
547	-0.434574		0.00671988	0.12729	0.223084	0.364162	0.720672	0.402455		0.0128603	-0.005681	0.15982	0.0491939	0.0802121	0.437392	0.580969	0.147355	0.434877	1.00647	0.461113	0.343797
548	-0.427837		0.00383183	0.126837	0.223236	0.364635	0.730611	0.403227		0.0133367	-0.00445531	0.160597	0.0402074	0.078005	0.441083	0.583386	0.145883	0.443675	1.01755	0.464983	0.341471
549	-0.421099		0.0060952	0.126537	0.222636	0.363812	0.732393	0.406916		0.0177363	-0.0102669	0.161751	0.0399419	0.076634	0.441638	0.583536	0.144088	0.450764	1.01402	0.468758	0.345073
550	-0.414362		0.00361449	0.126274	0.224695	0.364625	0.722452	0.41314		0.019749	-0.0212578	0.159975	0.039468	0.0769846	0.44626	0.583264	0.145987	0.434238	1.01067	0.479102	0.347179
551	-0.407624		0.00171333	0.125387	0.229876	0.363977	0.709527	0.414054		0.0233315	-0.0183219	0.161937	0.0298824	0.0811235	0.453004	0.582811	0.145144	0.416761	1.00229	0.486575	0.341533
552	-0.400887		0.00300614	0.125221	0.233264	0.363648	0.708044	0.4133		0.0242003	-0.0174062	0.16417	0.0323166	0.0858928	0.454321	0.583927	0.143369	0.409187	1.0069	0.490147	0.336454
553	-0.394149		0.00204375	0.123582	0.235207	0.366244	0.715282	0.414342		0.0195349	-0.00686038	0.163655	0.0324755	0.0870431	0.457453	0.587334	0.145153	0.42073	1.00983	0.493298	0.335387
554	-0.387411		0.00491221	0.122208	0.235285	0.370361	0.711515	0.416898		0.0124846	0.00738856	0.164179	0.0385459	0.0863222	0.45873	0.589904	0.150817	0.418803	1.00423	0.50233	0.331466
555	-0.380674		0.0104482	0.12108	0.232233	0.374911	0.71742	0.421544		0.0110224	0.0188137	0.162444	0.0470344	0.0858346	0.451831	0.5949	0.154921	0.418148	1.01669	0.50457	0.338517
556	-0.373936		0.0156584	0.120918	0.235741	0.37823	0.72419	0.427202		0.0120276	0.0254907	0.161463	0.05503	0.0937029	0.448798	0.595618	0.160842	0.431747	1.01663	0.508709	0.345696
557	-0.367199		0.0223971	0.121208	0.234336	0.379925	0.73902	0.433556		0.0151822	0.03402	0.161215	0.0621448	0.0936401	0.44538	0.596909	0.162941	0.45954	1.0185	0.520177	0.346935
558	-0.360461		0.0246007	0.123717	0.235712	0.380933	0.746528	0.434691		0.0154128	0.0336087	0.162101	0.0689435	0.0981186	0.442103	0.599546	0.162319	0.476024	1.01703	0.517123	0.352258
559	-0.353723		0.0258294	0.124951	0.239989	0.383795	0.746012	0.433838		0.0166699	0.0401427	0.165384	0.070231	0.105313	0.442003	0.601679	0.165911	0.484409	1.00762	0.516222	0.351453
560	-0.346986		0.0289905	0.124469	0.241738	0.3849	0.752495	0.436337		0.0191859	0.0526755	0.165913	0.0774925	0.10928	0.440425	0.602297	0.167503	0.496999	1.00799	0.519895	0.352779
561	-0.340248		0.0388347	0.123851	0.241219	0.384706	0.756062	0.435389		0.0248429	0.054525	0.164556	0.0916929	0.110302	0.437595	0.604619	0.164794	0.494417	1.01771	0.523195	0.347582
562	-0.333511		0.0402755	0.123507	0.237204	0.386751	0.75797	0.439116		0.0265187	0.0448337	0.161338	0.0962703	0.110772	0.426852	0.605547	0.167955	0.491133	1.02481	0.534013	0.34422
563	-0.326773		0.0353974	0.123503	0.239373	0.388298	0.748355	0.443078		0.0244163	0.0552564	0.158495	0.0894051	0.116517	0.423657	0.605933	0.170663	0.478056	1.01865	0.540424	0.345733
564	-0.320035		0.0388798	0.124459	0.238514	0.388369	0.74445	0.44824		0.0218676	0.0619938	0.16016	0.0973181	0.116678	0.421269	0.607637	0.169101	0.49124	0.997661	0.546793	0.349687
565	-0.313298		0.0381954	0.124354	0.238129	0.387991	0.757268	0.447448		0.0188454	0.0494078	0.159291	0.104232	0.11737	0.419268	0.605635	0.170347	0.500723	1.01381	0.547707	0.347189
566	-0.30656		0.033065	0.122945	0.238711	0.388394	0.773728	0.447273		0.018054	0.037733	0.153837	0.0989466	0.117343	0.420765	0.605154	0.171635	0.490798	1.05666	0.549345	0.345201
567	-0.299823		0.0290627	0.12056	0.240737	0.388747	0.780377	0.446031		0.0221251	0.0167977	0.149322	0.0890585	0.119182	0.423068	0.605221	0.172274	0.466389	1.09437	0.551727	0.340336
568	-0.293085		0.0201564	0.118467	0.240959	0.387273	0.769207	0.446506		0.0277888	0.0114154	0.145988	0.0705721	0.121972	0.41944	0.604425	0.170121	0.452491	1.08592	0.554861	0.338152
569	-0.286348		0.0189518	0.11851	0.241516	0.386543	0.772211	0.445952		0.0281517	-0.00205437	0.146062	0.0704667	0.123083	0.419165	0.605167	0.167918	0.458411	1.08601	0.555647	0.336257
570	-0.27961		0.0120114	0.118581	0.241481	0.390578	0.765319	0.451095		0.0258167	-0.00411008	0.149973	0.0583734	0.12125	0.421827	0.607304	0.173853	0.436138	1.0945	0.563058	0.339133
571	-0.272872		0.00917788	0.11739	0.241126	0.394382	0.769766	0.456644		0.0216103	0.00224898	0.151303	0.0531234	0.121366	0.420767	0.608538	0.180225	0.445006	1.09453	0.56956	0.343727
572	-0.266135		0.0104746	0.116538	0.244278	0.394424	0.762393	0.457039		0.0191693	0.00522441	0.153454	0.054697	0.125542	0.422382	0.607424	0.181424	0.428222	1.09656	0.571003	0.343075
573	-0.259397		0.0108454	0.113778	0.239812	0.393246	0.759849	0.463188		0.0178773	-0.00159253	0.149218	0.0543113	0.119124	0.420843	0.603177	0.183315	0.427868	1.09183	0.579489	0.346887
574	-0.25266		0.00872425	0.113229	0.236982	0.389453	0.765156	0.45952		0.0167432	-0.0155394	0.145567	0.0468907	0.115582	0.419082	0.599045	0.179862	0.436009	1.0943	0.580424	0.338616
575	-0.245922		-0.000196848	0.115527	0.235952	0.389176	0.767023	0.458484		0.0150901	-0.00373574	0.147658	0.0322606	0.111783	0.422205	0.59771	0.180643	0.4369	1.09715	0.572596	0.344372
576	-0.239184		0.00408547	0.114483	0.237545	0.387791	0.765386	0.463384		0.0146329	0.00652725	0.149526	0.0396674	0.111576	0.426499	0.598733	0.176849	0.437978	1.09279	0.569665	0.357103
577	-0.232447		0.00966802	0.114885	0.236215	0.386912	0.765752	0.46735		0.0132196	0.0141195	0.149946	0.0517639	0.10921	0.426724	0.602282	0.171542	0.451973	1.07953	0.575377	0.359324
578	-0.225709		0.0117506	0.114069	0.23584	0.385306	0.765287	0.471716		0.00903545	0.0112661	0.147694	0.0618037	0.11238	0.421029	0.601646	0.168965	0.443185	1.08739	0.58311	0.360322
579	-0.218972		0.00920728	0.115965	0.240333	0.384947	0.779087	0.486947		0.00190698	0.0190727	0.1497	0.0579297	0.120374	0.420271	0.602001	0.167892	0.459147	1.09903	0.603496	0.370399
580	-0.212234		0.010846	0.118654	0.241465	0.388102	0.78798	0.489313		-0.00179377	0.0248547	0.156815	0.0570128	0.12489	0.416329	0.606499	0.169705	0.471858	1.1041	0.60244	0.376186
581	-0.205496		0.0102421	0.123643	0.242141	0.389046	0.803204	0.485279		-0.00187882	0.0255615	0.159171	0.0644509	0.126994	0.414861	0.608877	0.169215	0.502959	1.10345	0.596449	0.374109
582	-0.198759		0.0112414	0.12421	0.239732	0.393774	0.793844	0.494459		-0.00218299	0.0270086	0.156853	0.0681029	0.126924	0.408945	0.609078	0.17847	0.504482	1.08321	0.604243	0.384675
583	-0.192021		0.0150198	0.123918	0.235331	0.394727	0.784906	0.497572		-0.000108663	0.0207237	0.155247	0.0666819	0.121474	0.406116	0.609114	0.180341	0.496389	1.07342	0.613814	0.38133
584	-0.185284		0.0075288	0.123043	0.235713	0.388883	0.789272	0.494259		-0.000395531	0.00382646	0.152432	0.0540809	0.120731	0.408187	0.607881	0.169884	0.501622	1.07692	0.605624	0.382893
585	-0.178546		-5.38413e-05	0.125403	0.236386	0.381244	0.767546	0.491198		0.00054898	-0.0112377	0.155414	0.0442096	0.116414	0.416345	0.603377	0.15911	0.472695	1.0624	0.602469	0.379927
586	-0.171809		-0.00427795	0.124531	0.228157	0.381405	0.767171	0.494211		0.0029636	-0.0137139	0.15284	0.0354354	0.103669	0.414888	0.606456	0.156354	0.461919	1.07242	0.603218	0.385205
587	-0.165071		-0.0089218	0.126009	0.226483	0.378585	0.755309	0.490515		-0.00193597	-0.00791796	0.150309	0.0378294	0.102521	0.412425	0.611181	0.145989	0.425461	1.08516	0.598902	0.382128
588	-0.158333		-0.00483076	0.126856	0.230657	0.380641	0.73922	0.494176		-0.00282782	-0.013521	0.149656	0.0479526	0.106079	0.417524	0.61337	0.147911	0.395471	1.08297	0.604823	0.383529
589	-0.151596		-0.00725313	0.128387	0.227666	0.380872	0.734352	0.491918		-0.00123602	-0.0247589	0.149143	0.0426771	0.102178	0.415898	0.617152	0.144593	0.390408	1.0783	0.603101	0.380736
590	-0.144858		-0.00929638	0.128805	0.230619	0.379255	0.73237	0.49849		0.000748486	-0.0303921	0.151354	0.0305515	0.105234	0.418696	0.616342	0.142169	0.377499	1.08724	0.614506	0.382473
591	-0.138121		-0.0146847	0.127899	0.239389	0.378139	0.729416	0.497729		0.00154568	-0.0410863	0.155183	0.0189819	0.111621	0.43104	0.613972	0.142306	0.386429	1.0724	0.614146	0.381313
592	-0.131383		-0.0195808	0.128554	0.242548	0.376379	0.724927	0.493658		0.00360483	-0.0346569	0.156818	0.00840867	0.112167	0.438118	0.614951	0.137806	0.374287	1.07557	0.612364	0.374952
593	-0.124645		-0.0155493	0.128589	0.244119	0.373284	0.727284	0.492348		0.0104371	-0.0532993	0.157191	0.0171706	0.110592	0.444411	0.614704	0.131864	0.374997	1.07957	0.617477	0.367219
594	-0.117908		-0.0228928	0.128654	0.244365	0.367747	0.727298	0.484862		0.0130009	-0.06034	0.154397	0.00940793	0.110222	0.445579	0.61066	0.124833	0.370137	1.08446	0.606385	0.36334
595	-0.11117		-0.0228416	0.125647	0.243535	0.366442	0.718833	0.503125		0.0112682	-0.0446773	0.152166	0.00523084	0.105311	0.450871	0.611489	0.121396	0.373271	1.0644	0.620755	0.385495
596	-0.104433		-0.0173155	0.125173	0.242387	0.360368	0.695217	0.512617		0.00837572	-0.0386014	0.157825	0.0154013	0.0981959	0.458674	0.61112	0.109616	0.37398	1.01645	0.639548	0.385686
597	-0.097695		-0.0176588	0.126979	0.241489	0.360047	0.680974	0.520397		0.00517051	-0.0238155	0.162412	0.0231925	0.093604	0.463318	0.611289	0.108805	0.371811	0.990137	0.642877	0.397918
598	-0.0909574		-0.00889502	0.130637	0.234312	0.362891	0.68022	0.517263		0.00229219	-0.0184146	0.164547	0.0477679	0.087064	0.455184	0.612945	0.112836	0.357032	1.00341	0.648356	0.38617
599	-0.0842199		-0.00825416	0.131468	0.228189	0.367764	0.690611	0.527532		0.000675375	0.000857916	0.163185	0.0519195	0.0797797	0.450804	0.610936	0.124592	0.353293	1.02793	0.676133	0.37893
600	-0.0774823		1.84755e-05	0.131696	0.224939	0.367558	0.703366	0.531701		-0.0013172	0.00216754	0.160925	0.0675701	0.0784099	0.444733	0.604572	0.130545	0.377059	1.02967	0.70196	0.361442
601	-0.0707447		0.00201758	0.131268	0.226733	0.369029	0.700177	0.538153		0.00139737	5.51586e-05	0.161136	0.0656971	0.0743673	0.455283	0.606011	0.132047	0.370197	1.03016	0.710897	0.36541
602	-0.0640071		0.000962943	0.130104	0.22111	0.367315	0.697483	0.542471		0.00518085	-0.00384222	0.159944	0.0616716	0.0667585	0.452637	0.605695	0.128935	0.391355	1.00361	0.714164	0.370777
603	-0.0572695		0.00074332	0.128734	0.226046	0.370155	0.707477	0.545942		0.00386007	0.00684902	0.159516	0.0611311	0.0698535	0.460336	0.609692	0.130617	0.409428	1.00553	0.721775	0.370109
604	-0.0505319		0.00315934	0.131917	0.232276	0.370804	0.722321	0.547432		0.000913213	0.0131672	0.157478	0.0782322	0.0702524	0.475311	0.612512	0.129096	0.430585	1.01406	0.708454	0.38641
605	-0.0437943		0.00804313	0.133449	0.232446	0.37598	0.740784	0.546479		0.00109611	0.00679323	0.153755	0.0861103	0.0737681	0.470462	0.619731	0.132228	0.449742	1.03183	0.703165	0.389792
606	-0.0370567		0.0050482	0.131712	0.231754	0.389086	0.754278	0.549612		0.00130955	-0.00391304	0.151694	0.0740139	0.0752491	0.466512	0.625853	0.152319	0.491986	1.01657	0.711475	0.387748
607	-0.0303191		0.00152231	0.128587	0.230667	0.390664	0.720805	0.574001		0.000334634	0.00572311	0.149634	0.0617738	0.0737534	0.466038	0.624008	0.157321	0.460846	0.980764	0.721001	0.427002
608	-0.0235816		0.00518478	0.126724	0.227807	0.392922	0.709783	0.579259		0.000217564	0.0105542	0.149846	0.0628969	0.065389	0.471434	0.623875	0.161969	0.475111	0.944455	0.7214	0.437118
609	-0.016844		0.00433388	0.12267	0.217929	0.398316	0.725088	0.552597		0.000646117	0.00697764	0.149951	0.0587993	0.0552282	0.46198	0.624158	0.172474	0.48194	0.968237	0.686071	0.419123
610	-0.0101064		0.0031554	0.122286	0.212195	0.413635	0.714576	0.553967		0.000383947	0.0103099	0.146069	0.0578782	0.0492421	0.456624	0.621643	0.205628	0.460055	0.969098	0.682117	0.425818
611	-0.00336879		0.00343424	0.122997	0.208464	0.421969	0.691916	0.555284		-0.00194565	0.0150319	0.145877	0.06516	0.0423359	0.457656	0.619565	0.224372	0.419376	0.964455	0.687848	0.42272
612	0.00336879		0.00663578	0.123545	0.207754	0.415635	0.692582	0.55015		-0.000917021	0.00185231	0.149424	0.0643595	0.0398375	0.459628	0.62081	0.210459	0.381673	1.00349	0.677313	0.422988
613	0.0101064		-0.000263537	0.122511	0.210229	0.412356	0.701921	0.549895		0.000533162	-0.00716684	0.14907	0.0512383	0.0494565	0.451388	0.622999	0.201714	0.373549	1.03029	0.673729	0.426062
614	0.016844		-0.00247397	0.120875	0.215765	0.405944	0.676031	0.562025		0.00314012	5.56476e-05	0.147699	0.047925	0.0582406	0.452052	0.625581	0.186308	0.335237	1.01682	0.677131	0.446919
615	0.0235816		0.00365232	0.118769	0.214675	0.40887	0.695833	0.566053		0.00362744	0.00736639	0.14786	0.0538001	0.0648363	0.439434	0.629399	0.188341	0.339707	1.05196	0.674044	0.458062
616	0.0303191		0.00502399	0.123034	0.218576	0.41081	0.674142	0.570196		-0.000927428	0.0105198	0.155915	0.0570944	0.0755068	0.433179	0.626415	0.195204	0.318997	1.02929	0.679369	0.461024
617	0.0370567		0.00681472	0.120638	0.224917	0.407065	0.677291	0.567586		0.00132674	0.00785041	0.162278	0.0468905	0.0846289	0.435348	0.618926	0.195204	0.336288	1.01829	0.680027	0.455146
618	0.0437943		0.00429958	0.115353	0.212289	0.409711	0.682655	0.575133		0.000266615	0.014332	0.161082	0.0361538	0.0755024	0.417469	0.61139	0.208032	0.341945	1.02336	0.69611	0.454156
619	0.0505319		0.00166744	0.112675	0.208046	0.395569	0.696002	0.586687		-0.0060394	0.0212491	0.158379	0.0401997	0.0702122	0.414798	0.604458	0.18668	0.359771	1.03223	0.703106	0.470269
620	0.0572695		0.004662	0.107825	0.203002	0.397207	0.674077	0.585233		-0.010447	0.0264524	0.154633	0.0482339	0.0640816	0.411382	0.600606	0.193808	0.349492	0.998662	0.707614	0.462853
621	0.0640071		0.0063691	0.104836	0.196939	0.402373	0.673642	0.583095		-0.0153252	0.0444171	0.150444	0.0520878	0.062903	0.397992	0.603749	0.200996	0.332282	1.015	0.716483	0.449706
622	0.0707447		0.0145221	0.100735	0.199879	0.400129	0.701479	0.584764		-0.0139417	0.0446892	0.145726	0.0634484	0.068952	0.39627	0.604783	0.195476	0.371614	1.03134	0.715222	0.454305
623	0.0774823		0.0160791	0.103495	0.195989	0.400867	0.717193	0.576212		-0.0132867	0.04202	0.145903	0.0642491	0.0691336	0.386271	0.603146	0.198589	0.386701	1.04768	0.700255	0.452169
624	0.0842199		0.0163351	0.101905	0.19763	0.39892	0.730181	0.586942		-0.0119314	0.0428604	0.149822	0.0574656	0.0707092	0.388012	0.602363	0.195476	0.396337	1.06403	0.728119	0.445765
625	0.0909574		0.0166421	0.102546	0.188737	0.398321	0.731395	0.578452		-0.00828512	0.0326968	0.149679	0.0550054	0.0736859	0.361312	0.598052	0.198589	0.382423	1.08037	0.721034	0.435871
626	0.097695		0.0138442	0.10516	0.185015	0.385001	0.745805	0.578475		-0.00636598	0.0414497	0.14323	0.0537034	0.0769772	0.347071	0.592378	0.177625	0.394903	1.09671	0.709956	0.446994
627	0.104433		0.0182644	0.110799	0.185864	0.384629	0.773709	0.564923		-0.00662654	0.0462543	0.143344	0.0678921	0.0780082	0.347647	0.59018	0.179079	0.436424	1.11099	0.697642	0.432205
628	0.11117		0.01958	0.109236	0.200024	0.383387	0.777245	0.563921		-0.00695681	0.0404801	0.146087	0.0657459	0.0903318	0.364563	0.588233	0.178541	0.454141	1.10035	0.700634	0.427208
629	0.117908		0.0172439	0.107447	0.209359	0.382778	0.772422	0.545269		-0.00525572	0.0267707	0.141247	0.0603225	0.102483	0.369674	0.587078	0.178478	0.455139	1.08971	0.683315	0.407223
630	0.124645		0.0134798	0.103943	0.215471	0.377442	0.764955	0.549084		-0.000514068	0.0219971	0.130722	0.0503784	0.107777	0.377013	0.582457	0.172427	0.447042	1.08287	0.667053	0.431115
631	0.131383		0.0099735	0.102152	0.216687	0.370898	0.763363	0.542342		-0.000782764	0.0243227	0.12115	0.0542296	0.111553	0.374388	0.577665	0.164132	0.450697	1.07603	0.655305	0.429378
632	0.138121		0.0116345	0.105469	0.227497	0.37348	0.76431	0.53516		-0.00214533	0.0231386	0.121987	0.0639739	0.114927	0.396352	0.575035	0.171926	0.459427	1.06919	0.64689	0.423431
633	0.144858		0.0111955	0.101436	0.226246	0.373747	0.756002	0.530218		-0.00165421	0.0267056	0.123273	0.060952	0.117234	0.389766	0.575568	0.171926	0.44965	1.06235	0.640254	0.420181
634	0.151596		0.0123581	0.103892	0.223718	0.373985	0.747462	0.475001		-0.00015409	0.0257225	0.126539	0.0696913	0.127747	0.367675	0.57731	0.17066	0.439408	1.05552	0.636259	0.627486
635	0.158333		0.0121466	0.103929	0.224774	0.379722	0.734515	0.476936		0.000934402	0.0104033	0.13034	0.0713761	0.12706	0.371345	0.567982	0.191461	0.420351	1.04868	0.643663	0.620418
636	0.165071		0.00519995	0.105687	0.226125	0.375911	0.720809	0.509461		-0.000892554	0.00782785	0.135009	0.0628649	0.125066	0.377713	0.558128	0.193693	0.399777	1.04184	0.636298	0.382623
637	0.171809		0.00111771	0.109652	0.229289	0.374306	0.726026	0.483231		-0.000418627	-0.0050169	0.136525	0.0605231	0.120621	0.392292	0.554083	0.19453	0.41705	1.035	0.620472	0.345989
638	0.178546		-0.00620173	0.113595	0.233505	0.376483	0.71425	0.47326		-0.00156879	-0.017001	0.132837	0.055337	0.121046	0.402195	0.55524	0.197726	0.400334	1.02816	0.614384	0.332136
639	0.185284		-0.00935021	0.112559	0.238353	0.370679	0.697814	0.494657		-0.00342431	-0.00786072	0.128015	0.0474949	0.121217	0.414057	0.549607	0.191752	0.374302	1.02133	0.647609	0.341705
640	0.192021		-0.00615349	0.110537	0.239752	0.370877	0.701043	0.487556		-0.00390134	-0.0171505	0.129009	0.0551497	0.123957	0.413444	0.546806	0.194947	0.387597	1.01449	0.654412	0.3207
641	0.198759		-0.00953584	0.103519	0.2429	0.362718	0.697425	0.499977		-0.00544867	-0.0159741	0.127564	0.0359345	0.134778	0.405084	0.545133	0.180304	0.387198	1.00765	0.66496	0.334994
642	0.205496		-0.0115587	0.105242	0.241613	0.361271	0.711479	0.498631		-0.00884203	-0.00946018	0.125842	0.0417809	0.136399	0.399433	0.543089	0.179453	0.422143	1.00081	0.666217	0.331045
643	0.212234		-0.0104361	0.106147	0.238943	0.357705	0.706404	0.499252		-0.0122433	0.00696675	0.135621	0.0404897	0.129297	0.403412	0.537884	0.177526	0.420846	0.991962	0.661963	0.33654
644	0.218972		-0.00488386	0.108596	0.232464	0.353893	0.709302	0.487647		-0.0156694	0.00113547	0.140913	0.0530886	0.12288	0.396841	0.531112	0.176675	0.43348	0.985124	0.659386	0.315908
645	0.225709		-0.0118992	0.110159	0.222868	0.347193	0.711533	0.483026		-0.0163491	-0.0113564	0.139268	0.0509509	0.110639	0.391212	0.525152	0.169235	0.444781	0.978286	0.666628	0.299425
646	0.232447		-0.0150121	0.106546	0.222544	0.33975	0.720146	0.458732		-0.0120608	-0.0379871	0.132176	0.0456194	0.110785	0.390181	0.52309	0.156409	0.468844	0.971449	0.632043	0.28542
647	0.239184		-0.0252213	0.115185	0.214124	0.334861	0.715566	0.4616		-0.0096649	-0.0519968	0.131534	0.0359256	0.0996233	0.385875	0.520832	0.148889	0.466522	0.964611	0.63078	0.29242
648	0.245922		-0.0289838	0.118393	0.22426	0.333732	0.718745	0.448429		-0.00442387	-0.0626452	0.131667	0.0257018	0.112434	0.392	0.519965	0.1475	0.479718	0.957773	0.612128	0.28473
649	0.25266		-0.029242	0.121376	0.234361	0.333078	0.709243	0.439332		0.0022356	-0.0616338	0.13596	0.0194066	0.127319	0.394925	0.516332	0.149823	0.467551	0.950935	0.601615	0.277049
650	0.259397		-0.0314189	0.12489	0.23572	0.314636	0.713968	0.433015		0.00486604	-0.0763136	0.137336	0.02368	0.12723	0.398455	0.510524	0.118747	0.483838	0.944097	0.58082	0.285211
651	0.266135		-0.0388193	0.122429	0.231905	0.310558	0.714938	0.43411		0.00152686	-0.082175	0.130102	0.0165987	0.119316	0.400789	0.502369	0.118747	0.492617	0.937259	0.565564	0.302656
652	0.272872		-0.0391952	0.123883	0.230021	0.308355	0.698934	0.434083		-0.00368575	-0.065235	0.131994	0.0169208	0.119918	0.395175	0.496244	0.120467	0.467446	0.930422	0.557653	0.310514
653	0.27961		-0.0352716	0.122806	0.231437	0.306943	0.691274	0.437225		-0.00784249	-0.0625849	0.130969	0.0285747	0.124765	0.391443	0.493418	0.120467	0.458963	0.923584	0.558356	0.316094
654	0.286348		-0.0347203	0.120432	0.225794	0.310512	0.681387	0.425745		-0.00610929	-0.059902	0.123192	0.0260383	0.123515	0.379213	0.492423	0.1286	0.446027	0.916746	0.530146	0.321343
655	0.293085		-0.0335036	0.116989	0.233299	0.316383	0.683486	0.411845		-0.00525349	-0.0643031	0.120454	0.0270582	0.124806	0.396038	0.493467	0.139298	0.457064	0.909908	0.513028	0.310662
656	0.299823		-0.0349559	0.117984	0.241931	0.327182	0.679087	0.401071		-0.00599308	-0.0655053	0.12961	0.0160744	0.133857	0.404042	0.495671	0.158694	0.455104	0.90307	0.49986	0.302281
657	0.30656		-0.0363583	0.111055	0.242447	0.310656	0.665672	0.401988		-0.00523178	-0.0738455	0.12195	0.0105161	0.137249	0.400244	0.490148	0.131163	0.435112	0.896232	0.498796	0.30518
658	0.313298		-0.0402447	0.112152	0.235666	0.318277	0.66525	0.399771		-0.00512292	-0.0678777	0.123935	0.00382399	0.130332	0.393667	0.482031	0.154522	0.441106	0.889395	0.482575	0.316967
659	0.320035		-0.0341409	0.11078	0.233391	0.323647	0.657429	0.403917		-0.00807427	-0.0395594	0.12721	0.0076761	0.131484	0.386253	0.479313	0.16798	0.432301	0.882557	0.46951	0.338323
660	0.326773		-0.0246596	0.111327	0.232356	0.328786	0.652917	0.400031		-0.0126713	-0.0324608	0.136894	0.0250182	0.136018	0.376862	0.483443	0.174128	0.430114	0.875719	0.470321	0.329741
661	0.333511		-0.0213974	0.114153	0.226768	0.326146	0.645714	0.397393		-0.0125959	-0.0382775	0.145991	0.0257195	0.134753	0.364791	0.478164	0.174128	0.422547	0.868881	0.472338	0.322447
662	0.340248		-0.0235135	0.116551	0.214515	0.317493	0.633231	0.397395		-0.0127584	-0.0274179	0.151235	0.0176237	0.127875	0.344476	0.473616	0.161369	0.404418	0.862043	0.477965	0.316824
663	0.346986		-0.0198846	0.12345	0.209135	0.31808	0.628006	0.388993		-0.012321	-0.0299046	0.15457	0.0265417	0.120641	0.341875	0.463688	0.172473	0.400807	0.855205	0.467628	0.310357
664	0.353723		-0.0184123	0.117934	0.200693	0.318921	0.618385	0.386721		-0.0118645	-0.00636652	0.149483	0.0124691	0.10634	0.342222	0.45817	0.179672	0.388402	0.848368	0.469492	0.303951
665	0.360461		-0.00488088	0.115309	0.199397	0.319857	0.613404	0.384713		-0.00777372	0.00710529	0.149229	0.0298332	0.107643	0.337028	0.459678	0.180036	0.385278	0.84153	0.459819	0.309607
666	0.367199		0.000344445	0.116383	0.192523	0.316359	0.600149	0.38367		-0.00239442	-0.00615128	0.149273	0.0425574	0.105688	0.322775	0.457266	0.175452	0.365607	0.834692	0.45432	0.31302
667	0.373936		-0.00173298	0.116849	0.187684	0.314777	0.60097	0.379028		0.00183687	-0.0250619	0.155488	0.0323893	0.106592	0.309321	0.454604	0.17495	0.374085	0.827854	0.450226	0.307829
668	0.380674		-0.00953369	0.119147	0.190551	0.314944	0.602787	0.375701		0.00248673	-0.0157527	0.161581	0.0146699	0.115654	0.302897	0.447649	0.182239	0.384557	0.821016	0.444756	0.306646
669	0.387411		-0.00778238	0.120703	0.187571	0.314404	0.598525	0.361052		0.00539752	-0.0322839	0.156822	0.0296003	0.1121	0.300776	0.445868	0.182941	0.382872	0.814178	0.418635	0.303469
670	0.394149		-0.0143171	0.11605	0.184522	0.308003	0.596153	0.360326		0.00722787	-0.0415528	0.148653	0.0171853	0.106512	0.301537	0.442055	0.17395	0.384965	0.807341	0.405911	0.314742
671	0.400887		-0.0158662	0.118805	0.178083	0.305224	0.596202	0.35131		0.00906524	-0.0574348	0.147979	0.0147168	0.0930252	0.305669	0.441237	0.169212	0.391901	0.800503	0.39254	0.310079
672	0.407624		-0.0199787	0.11533	0.18022	0.300925	0.591334	0.350568		0.0126598	-0.0462552	0.144262	-0.00437589	0.0927487	0.311428	0.440934	0.160917	0.389003	0.793665	0.39408	0.307057
673	0.414362		-0.0166474	0.115702	0.181734	0.300827	0.591384	0.343151		0.0155512	-0.0557707	0.134986	0.0113939	0.0945402	0.312525	0.439884	0.16177	0.395941	0.786827	0.387933	0.29837
674	0.421099		-0.0144553	0.115699	0.176476	0.299666	0.59406	0.333787		0.020532	-0.0428776	0.134413	0.00705017	0.0859762	0.312226	0.440318	0.159014	0.408131	0.779989	0.380044	0.287529
675	0.427837		-0.00930813	0.112258	0.185827	0.298963	0.594528	0.33002		0.0193132	-0.0221692	0.129934	0.0116977	0.0936037	0.324163	0.438963	0.158963	0.415905	0.773151	0.370197	0.289843
676	0.434574		-0.00245401	0.108929	0.182093	0.295411	0.596429	0.337602		0.0153807	0.000295764	0.126479	0.0271481	0.0888859	0.321904	0.437634	0.153189	0.426545	0.766314	0.380037	0.295167
677	0.441312		0.00647626	0.103788	0.185369	0.293393	0.596435	0.332326		0.0102249	0.00631725	0.126859	0.0413415	0.0944011	0.321822	0.43734	0.149446	0.433394	0.759476	0.374593	0.29006
678	0.44805		0.0062608	0.106949	0.184202	0.29816	0.591941	0.33156		0.00427879	0.0118913	0.135505	0.047319	0.0871816	0.329734	0.435915	0.160405	0.431245	0.752638	0.375659	0.287462
679	0.454787		0.00460229	0.106461	0.178084	0.302741	0.584557	0.330308		-0.00100883	0.0114127	0.133559	0.0496226	0.0772399	0.32935	0.437018	0.168465	0.423315	0.7458	0.381275	0.27934
680	0.461525		0.00816579	0.107041	0.178286	0.310055	0.574888	0.332443		-0.00253604	0.0256693	0.131346	0.0507204	0.0779276	0.328825	0.44269	0.17742	0.410814	0.738962	0.396358	0.268528
681	0.468262		0.0140524	0.110731	0.179865	0.312659	0.565094	0.330557		0.00234916	0.0386647	0.137111	0.0596914	0.0809799	0.328193	0.444292	0.181026	0.398064	0.732124	0.398455	0.262659
682	0.475		0.0191234	0.110986	0.173301	0.311602	0.562251	0.327505		0.00614403	0.00604779	0.14297	0.0710737	0.067419	0.332125	0.443027	0.180178	0.399215	0.725287	0.399746	0.255265
683	0.481738		0.00731297	0.111706	0.172418	0.306637	0.562201	0.324936		0.00851406	-0.00101201	0.149504	0.0435562	0.0627184	0.336967	0.442392	0.170882	0.401925	0.722476	0.396349	0.253523
684	0.488475		0.00351838	0.112966	0.175764	0.304953	0.563752	0.323823		0.00931275	-0.00229264	0.15193	0.0385653	0.0628253	0.345173	0.440203	0.169704	0.406376	0.721127	0.397606	0.25004
685	0.495213		0.0038584	0.115046	0.174707	0.30915	0.554939	0.319214		0.00816482	0.0170037	0.154253	0.0423557	0.0603292	0.346275	0.438362	0.179938	0.411411	0.698468	0.393143	0.245285
686	0.50195		0.007827	0.113359	0.169015	0.307526	0.539452	0.312407		0.00689074	-0.00909216	0.150009	0.0629861	0.0519763	0.344572	0.435203	0.179849	0.411239	0.667665	0.384555	0.240259
687	0.508688		0.000459908	0.117608	0.164829	0.305201	0.537997	0.309971		0.00657788	0.00273557	0.159837	0.0403336	0.0443495	0.345549	0.433053	0.17735	0.406209	0.669786	0.379403	0.240539
688	0.515426		0.00277089	0.120381	0.160918	0.299049	0.539542	0.311767		0.00498553	0.00137976	0.159837	0.0488087	0.0404729	0.341586	0.43375	0.164349	0.39933	0.679755	0.378402	0.245131
689	0.522163		0.00269759	0.116774	0.157958	0.295596	0.533834	0.311031		0.00758992	-0.0209026	0.153357	0.0500979	0.032625	0.345957	0.430696	0.160495	0.397763	0.669905	0.379209	0.242853
690	0.528901		-0.00772958	0.117852	0.157835	0.293046	0.531628	0.30152		0.00860027	-0.0151521	0.153589	0.0311046	0.0281843	0.352312	0.428706	0.157387	0.394709	0.668547	0.364863	0.238177
691	0.535638		-0.00693351	0.1161	0.15774	0.292633	0.527211	0.296416		0.0105276	-0.00570636	0.151213	0.0381523	0.0285865	0.351469	0.43078	0.154485	0.389662	0.664759	0.358012	0.23482
692	0.542376		-0.000959427	0.110473	0.157937	0.291409	0.514324	0.292515		0.0103887	-0.0162135	0.144357	0.0527774	0.0325203	0.346062	0.43608	0.146738	0.389825	0.638823	0.350638	0.234393
693	0.549113		-0.00253096	0.108596	0.156347	0.294358	0.517075	0.296576		0.00953139	-0.0278297	0.143435	0.0475098	0.0314388	0.34371	0.440038	0.148678	0.387533	0.646618	0.356469	0.236683
694	0.555851		-0.00939379	0.10583	0.158627	0.285414	0.517172	0.297152		0.00850866	-0.0479003	0.144315	0.0309066	0.0332637	0.346673	0.435888	0.13494	0.390136	0.644208	0.355166	0.239139
695	0.562589		-0.0231048	0.104792	0.155894	0.284255	0.526891	0.295715		0.00308125	-0.0327172	0.140255	0.00826115	0.0315488	0.342412	0.431027	0.137482	0.401868	0.651913	0.355233	0.236198
696	0.569326		-0.0173581	0.100412	0.157113	0.285585	0.53205	0.293531		-0.00330137	-0.0164101	0.131972	0.0205119	0.0314662	0.345583	0.431259	0.139912	0.405807	0.658293	0.354773	0.232289
697	0.576064		-0.0122528	0.0967766	0.158713	0.283145	0.541053	0.294817		-0.00823542	0.00443675	0.123615	0.0330079	0.03407	0.345676	0.428159	0.138131	0.406586	0.67552	0.355645	0.233989
698	0.582801		-0.00317127	0.0971596	0.153705	0.278526	0.544609	0.295495		-0.00836182	0.000283486	0.125773	0.0536421	0.0288128	0.341042	0.428069	0.128984	0.402031	0.687187	0.356177	0.234812
699	0.589539		-0.00321025	0.0996216	0.159112	0.272799	0.543391	0.299898		-0.00952798	0.00717145	0.135398	0.0468408	0.0371619	0.342038	0.427211	0.118388	0.402674	0.684107	0.364422	0.235375
700	0.596277		0.000665147	0.102457	0.160589	0.273427	0.543001	0.300353		-0.00967418	0.0290775	0.14361	0.0484568	0.0400908	0.341337	0.430971	0.115883	0.407372	0.67863	0.364144	0.236561
701	0.603014		0.00958842	0.0989467	0.166241	0.276607	0.547936	0.297494		-0.00811823	0.0277846	0.141341	0.0652263	0.0499196	0.340723	0.435255	0.117959	0.415849	0.680023	0.358647	0.236341
702	0.609752		0.00707406	0.0956668	0.169007	0.280047	0.548557	0.296016		-0.00970695	0.00996585	0.141655	0.0631041	0.0529385	0.343109	0.43509	0.125003	0.418263	0.678851	0.357512	0.234519
703	0.616489		5.96128e-05	0.0949601	0.168585	0.281327	0.552697	0.296976		-0.0145584	0.0144097	0.139601	0.0489513	0.0543369	0.339958	0.43713	0.125524	0.412791	0.692603	0.355758	0.238194
704	0.623227		-0.00485797	0.0959887	0.170301	0.28168	0.564702	0.299646		-0.0182183	-0.00072891	0.13624	0.0529355	0.0580138	0.338731	0.436834	0.126526	0.412665	0.716739	0.359952	0.23934
705	0.629965		-0.00582259	0.0982479	0.167945	0.280888	0.566006	0.300376		-0.0179728	-0.00306571	0.140935	0.0432448	0.0559775	0.335895	0.435835	0.125941	0.414371	0.717642	0.3603	0.240451
706	0.636702		-0.00779341	0.100722	0.168311	0.278518	0.561168	0.302283		-0.0151353	-0.00949185	0.14629	0.0336887	0.0531201	0.341096	0.434247	0.12279	0.404408	0.717928	0.368319	0.236247
707	0.64344		-0.00924207	0.0954945	0.166682	0.275463	0.559495	0.296111		-0.00960908	-0.00498118	0.13702	0.0240688	0.0492051	0.342897	0.433787	0.117139	0.400703	0.718286	0.360463	0.231758
708	0.650177		-0.00508784	0.0952449	0.161439	0.275329	0.555658	0.295643		-0.00549254	-0.00453291	0.130579	0.0295227	0.0449341	0.336197	0.435507	0.11515	0.398057	0.713259	0.352283	0.239002
709	0.656915		-0.0031655	0.0957606	0.157251	0.274879	0.548684	0.292623		-0.00512357	-0.00793762	0.131882	0.0306726	0.0406813	0.332105	0.435692	0.114066	0.395577	0.701791	0.344235	0.241011
710	0.663652		-0.0106182	0.0981257	0.159669	0.271187	0.548482	0.288439		-0.00688968	-0.0199999	0.135201	0.0247039	0.0451479	0.33145	0.434888	0.107487	0.398769	0.698194	0.326679	0.250199
711	0.67039		-0.0153293	0.100378	0.158765	0.270381	0.551187	0.289456		-0.0108282	-0.0334492	0.140286	0.0172889	0.0449898	0.329427	0.434854	0.105908	0.413995	0.688379	0.32748	0.251433
712	0.677128		-0.0238897	0.099769	0.164309	0.271078	0.549885	0.289194		-0.0162007	-0.0302675	0.13459	0.0030987	0.0512025	0.33397	0.43505	0.107106	0.407946	0.691823	0.326529	0.251858
713	0.683865		-0.0221944	0.0974325	0.163347	0.272205	0.555583	0.284308		-0.0131493	-0.0191059	0.12816	0.0061516	0.0495884	0.333986	0.433726	0.110685	0.414918	0.696249	0.324379	0.244237
714	0.690603		-0.0160301	0.0987831	0.160374	0.271545	0.553528	0.274955		-0.016077	-0.0176695	0.127132	0.0202078	0.0488567	0.327649	0.434214	0.108876	0.414563	0.692492	0.310188	0.239722
715	0.69734		-0.017741	0.102184	0.156807	0.267193	0.556978	0.273874		-0.0167238	-0.0306676	0.128969	0.0195926	0.045995	0.323024	0.433492	0.100893	0.422204	0.691752	0.310944	0.236804
716	0.704078		-0.0196633	0.103694	0.152571	0.268243	0.557306	0.27822		-0.0160113	-0.0153749	0.130859	0.00734258	0.041152	0.3197	0.435592	0.100893	0.42443	0.690182	0.320024	0.236415
717	0.710816		-0.013264	0.102167	0.153954	0.265745	0.554515	0.281232		-0.0116853	-0.0199721	0.129105	0.0142884	0.0459482	0.315962	0.435111	0.0963786	0.426171	0.682858	0.325307	0.237157
718	0.717553		-0.0130312	0.101092	0.159707	0.267396	0.550117	0.280356		-0.010917	-0.0128035	0.13255	0.00704682	0.0516886	0.321736	0.436456	0.0983361	0.422877	0.677357	0.32696	0.233753
719	0.724291		-0.0159855	0.100796	0.163944	0.269491	0.553154	0.280139		-0.0139222	-0.00970244	0.129937	0.00984611	0.0578059	0.323151	0.438851	0.100131	0.430903	0.675406	0.325045	0.235232
720	0.731028		-0.0119198	0.0981327	0.162991	0.275756	0.550215	0.277404		-0.0155442	-0.0034354	0.12446	0.0180852	0.0584434	0.319812	0.442153	0.109359	0.433152	0.667279	0.31489	0.239918
721	0.737766		-0.00834875	0.100135	0.164544	0.272474	0.54839	0.278099		-0.0196401	-0.00561592	0.129155	0.022451	0.0576052	0.324951	0.44389	0.101059	0.435505	0.661275	0.312644	0.243554
722	0.744504		-0.0092667	0.0991011	0.168694	0.274376	0.546326	0.278297		-0.0175568	0.0107919	0.128613	0.0139595	0.0608495	0.33046	0.440633	0.108119	0.427339	0.665313	0.312315	0.244279
723	0.751241		-0.00287414	0.0963925	0.174153	0.272033	0.539516	0.268343		-0.0151898	0.0192833	0.122734	0.0257445	0.0675449	0.334065	0.437588	0.106478	0.427664	0.651369	0.297422	0.239263
724	0.757979		0.00187517	0.0992195	0.168705	0.275018	0.52891	0.265442		-0.0134735	0.0206119	0.123294	0.0393066	0.0639949	0.32577	0.437219	0.112817	0.411365	0.646455	0.292165	0.238718
725	0.764716		0.00405852	0.0994782	0.165772	0.274354	0.518133	0.266449		-0.0129759	-0.00229362	0.124674	0.0436298	0.0627208	0.320349	0.436294	0.112414	0.403546	0.632721	0.290113	0.242784
726	0.771454		-0.00375289	0.101264	0.162556	0.27162	0.510551	0.267525		-0.00749516	8.42028e-05	0.128454	0.0221998	0.0589972	0.317894	0.435509	0.10773	0.39717	0.623932	0.286722	0.248328
727	0.778191		-0.00359881	0.101215	0.164078	0.272351	0.509719	0.265947		-0.00808894	0.0134135	0.132226	0.0204171	0.064727	0.313104	0.43588	0.108823	0.393617	0.625822	0.279391	0.252504
728	0.784929		0.00360775	0.0950304	0.170862	0.272418	0.514679	0.266971		-0.0104895	0.0267545	0.1306	0.026306	0.0701016	0.322001	0.434177	0.110658	0.40114	0.628218	0.278068	0.255873
729	0.791667		0.0090003	0.0939569	0.16992	0.276846	0.515401	0.262292		-0.011013	0.0308482	0.127981	0.0354657	0.068052	0.322721	0.431719	0.121973	0.398424	0.632377	0.27217	0.252415
730	0.798404		0.0104725	0.092739	0.17373	0.276815	0.527008	0.255937		-0.00874543	0.0393768	0.124254	0.0363393	0.0741114	0.323157	0.428034	0.125596	0.413319	0.640696	0.263712	0.248162
731	0.805142		0.0134134	0.0925704	0.172523	0.273672	0.528237	0.251028		-0.011556	0.0455856	0.126652	0.0455308	0.06914	0.327598	0.42319	0.124153	0.407682	0.648792	0.256655	0.245401
732	0.811879		0.0192612	0.0957812	0.168766	0.266831	0.520827	0.245569		-0.00642187	0.0451094	0.13174	0.0503194	0.0630109	0.327398	0.419336	0.114325	0.409272	0.632382	0.247585	0.243552
733	0.818617		0.0212162	0.0956608	0.165613	0.263553	0.509285	0.246646		-0.0017039	0.0451062	0.13328	0.049977	0.05483	0.331788	0.41691	0.110196	0.402861	0.615708	0.24485	0.248441
734	0.825355		0.0259748	0.0952801	0.165809	0.265343	0.503747	0.250619		0.00230305	0.0439099	0.134416	0.0488999	0.0553396	0.331513	0.41748	0.113206	0.403212	0.604283	0.248001	0.253236
735	0.832092		0.0239921	0.0956079	0.168616	0.261581	0.495512	0.250526		0.00440916	0.0401769	0.133494	0.0447343	0.0593801	0.332471	0.411723	0.11144	0.397616	0.593409	0.247172	0.253879
736	0.83883		0.0202854	0.0974488	0.172298	0.262278	0.491268	0.253643		-0.000657674	0.0471093	0.133926	0.0432182	0.0628341	0.336495	0.41023	0.114325	0.391944	0.590592	0.252973	0.254314
737	0.845567		0.0237468	0.100959	0.176804	0.26209	0.485887	0.263392		0.000600746	0.058805	0.141691	0.0505696	0.0655267	0.343721	0.409506	0.114673	0.382662	0.589111	0.265903	0.260881
738	0.852305		0.0310874	0.101259	0.180679	0.261036	0.486063	0.263304		0.00167926	0.0720861	0.142873	0.0652757	0.0716692	0.344195	0.408253	0.113819	0.386517	0.585609	0.271127	0.255482
739	0.859043		0.0409445	0.0991828	0.184206	0.259342	0.489708	0.261416		0.00943247	0.0564859	0.138558	0.075813	0.0786395	0.342555	0.407171	0.111512	0.396325	0.583092	0.270766	0.252067
740	0.86578		0.0227279	0.0984914	0.185149	0.256657	0.485141	0.261389		0.0139911	0.0629295	0.136719	0.0601767	0.0787762	0.344709	0.403249	0.110065	0.391002	0.57928	0.274217	0.248561
741	0.872518		0.0238323	0.0982522	0.182025	0.256775	0.48121	0.263338		0.0188783	0.0575725	0.131681	0.0605853	0.0707282	0.348969	0.401409	0.112141	0.379689	0.582731	0.280563	0.246113
742	0.879255		0.0235585	0.0998662	0.180604	0.258518	0.484556	0.258597		0.0239263	0.0463814	0.12701	0.0685638	0.0695598	0.347169	0.40347	0.113566	0.387662	0.581449	0.277037	0.240157
743	0.885993		0.0203971	0.0956304	0.188314	0.257213	0.48264	0.264374		0.0167362	0.048116	0.125176	0.0597408	0.0729912	0.361299	0.407172	0.107255	0.37613	0.589149	0.280927	0.24782
744	0.89273		0.0198165	0.092134	0.190943	0.257403	0.478431	0.270676		0.0162426	0.0467808	0.122328	0.0614417	0.0751944	0.364566	0.408543	0.106263	0.365388	0.591473	0.292716	0.248637
745	0.899468		0.0176347	0.0936277	0.188818	0.256852	0.469686	0.27714		0.0128934	0.0447518	0.11995	0.0651048	0.0766116	0.357128	0.409334	0.10437	0.340203	0.59917	0.303655	0.250626
746	0.906206		0.0188137	0.0889711	0.182121	0.255503	0.464824	0.280129		0.0101615	0.0549318	0.112011	0.070981	0.0780318	0.338255	0.405498	0.105508	0.310396	0.619252	0.308078	0.252181
747	0.912943		0.015582	0.0874476	0.176736	0.254529	0.471406	0.278028		0.00577104	0.050786	0.110993	0.0706352	0.0772124	0.326022	0.402887	0.106171	0.303287	0.639524	0.311229	0.244828
748	0.919681		0.0128292	0.0882794	0.174483	0.254373	0.473801	0.282167		0.00768008	0.0359565	0.112623	0.0712974	0.073525	0.32592	0.398618	0.110127	0.302725	0.644877	0.314495	0.24984
749	0.926418		0.0118962	0.0875157	0.166622	0.25637	0.476052	0.279688		0.00574002	0.0361046	0.11143	0.0698301	0.0755623	0.303212	0.396909	0.115831	0.307487	0.644618	0.304247	0.255128
750	0.933156		0.0102877	0.0873339	0.158497	0.253502	0.492018	0.283173		0.00513846	0.0308738	0.115606	0.0614567	0.0766628	0.281248	0.390136	0.116868	0.318362	0.665673	0.313438	0.252907
751	0.939894		0.00959258	0.0858743	0.1584	0.251612	0.495648	0.282373		0.00183446	0.0347014	0.111692	0.0593556	0.0785089	0.278237	0.38532	0.117904	0.325996	0.665301	0.313622	0.251123
752	0.946631		0.0038777	0.082535	0.153526	0.250499	0.503804	0.2846		-0.00601099	0.0275328	0.111223	0.0552046	0.070437	0.278159	0.385274	0.115723	0.33326	0.674347	0.316378	0.252823
753	0.953369		0.0018938	0.0837978	0.157369	0.252692	0.503473	0.291722		-0.0112117	0.0299985	0.111968	0.0627299	0.0663872	0.293842	0.385194	0.12019	0.325335	0.681612	0.330278	0.253167
754	0.960106		0.000983675	0.081915	0.16211	0.252205	0.514437	0.293511		-0.0102626	0.0244599	0.113271	0.0634044	0.0743494	0.293752	0.387312	0.117097	0.350283	0.678591	0.338539	0.248483
755	0.966844		0.00207057	0.0857712	0.168547	0.251212	0.520135	0.29644		-0.00663971	0.0215617	0.114954	0.0713491	0.0782701	0.303962	0.39087	0.111554	0.361741	0.678528	0.345655	0.247224
756	0.973582		0.00548593	0.091298	0.172914	0.253235	0.513645	0.296444		-0.00464614	0.031236	0.119806	0.0805826	0.0857269	0.303694	0.393798	0.112672	0.361149	0.66614	0.351057	0.241831
757	0.980319		0.00627838	0.0958433	0.167619	0.254537	0.499645	0.295996		0.00327388	0.0185658	0.123013	0.0860608	0.0751804	0.306278	0.393171	0.115904	0.362759	0.636531	0.356351	0.235642
758	0.987057		0.0050042	0.107069	0.154241	0.25098	0.489852	0.293208		0.00454919	0.0109184	0.129474	0.105239	0.0639494	0.289679	0.389897	0.112062	0.349223	0.630481	0.352801	0.233614
759	0.993794		0.00725309	0.10888	0.152373	0.247682	0.48784	0.296702		0.00776064	0.0134911	0.13069	0.109542	0.0653676	0.282881	0.391427	0.103938	0.346212	0.629468	0.352159	0.241245
760	1.00053		0.00774257	0.11182	0.146837	0.247545	0.468967	0.298899		0.00742833	0.0161136	0.130198	0.117288	0.0557046	0.283535	0.391404	0.103687	0.313454	0.62448	0.356736	0.241063
761	1.00727		0.0124344	0.114054	0.143483	0.24658	0.457645	0.303892		0.0115365	0.0266643	0.126948	0.13356	0.053705	0.27815	0.389505	0.103655	0.301877	0.613413	0.367203	0.240581
762	1.01401		0.013127	0.115062	0.142656	0.247839	0.45777	0.303255		0.00675495	0.0389981	0.123523	0.147498	0.0631313	0.261942	0.388054	0.107623	0.286563	0.628976	0.368134	0.238375
763	1.02074		0.0153643	0.111475	0.148871	0.245655	0.458242	0.301396		0.00627096	0.0489152	0.11997	0.144343	0.0616208	0.279745	0.384848	0.106461	0.281546	0.634937	0.372255	0.230537
764	1.02748		0.0185222	0.105159	0.139595	0.242361	0.442693	0.296743		0.0106524	0.0527841	0.110501	0.149698	0.0566688	0.263984	0.380577	0.104144	0.262326	0.623061	0.363697	0.229788
765	1.03422		0.0211701	0.104114	0.135239	0.244385	0.43399	0.292367		0.0136624	0.0573555	0.0997543	0.156667	0.0598657	0.2483	0.384247	0.104522	0.249793	0.618187	0.360552	0.224183
766	1.04096		0.0301831	0.0987608	0.140389	0.242119	0.431671	0.285137		0.0207061	0.07932	0.0935592	0.146918	0.0644567	0.254288	0.381602	0.102636	0.24776	0.615582	0.349232	0.221043
767	1.0477		0.0271107	0.0946607	0.137525	0.238754	0.430253	0.278878		0.014201	0.0800407	0.0816512	0.144852	0.060334	0.253311	0.379127	0.0983822	0.250974	0.609531	0.337732	0.220025
768	1.05443		0.0272248	0.0911586	0.118588	0.238728	0.423758	0.271479		0.0105721	0.087755	0.0730957	0.137125	0.0493676	0.222418	0.375946	0.101511	0.237953	0.609563	0.325996	0.216963
769	1.06117		0.0237941	0.0898463	0.112518	0.238418	0.4104	0.270742		-3.4732e-05	0.0952458	0.0683498	0.146454	0.0446676	0.214293	0.368255	0.108582	0.217024	0.603776	0.327167	0.214317
770	1.06791		0.018239	0.0812892	0.109417	0.237378	0.404117	0.26869		-0.00747208	0.0879002	0.059426	0.137522	0.0408533	0.212263	0.364048	0.110708	0.212348	0.595887	0.32038	0.217001
771	1.07465		-0.00820661	0.073303	0.121505	0.232456	0.40157	0.264738		-0.0123099		0.0485158	0.136184	0.0559783	0.219796	0.359006	0.105906	0.212479	0.590661	0.312428	0.217047
772	1.08138		-0.00851339	0.0604206	0.114219	0.228712	0.391641	0.268192		-0.0127701		0.0361845	0.119221	0.0593881	0.196465	0.354487	0.102937	0.200845	0.582437	0.313679	0.222705
773	1.08812		-0.00599149	0.0537864	0.105623	0.229776	0.393693	0.265765		-0.00898724		0.0256057	0.115184	0.0611637	0.172313	0.349923	0.109629	0.208403	0.578982	0.316273	0.215258
774	1.09486		-0.00685225	0.0476951	0.107924	0.227746	0.401488	0.264253		-0.0102784		0.0217014	0.0952415	0.067417	0.168684	0.343989	0.111503	0.227395	0.575581	0.31022	0.218286
775	1.1016		-0.00581596	0.0377094	0.108121	0.224338	0.407073	0.257871		-0.00872394		0.0124778	0.0804035	0.0657816	0.17163	0.33361	0.115067	0.249078	0.565068	0.298118	0.217624
776	1.10833		-0.011402	0.0326803	0.114097	0.22279	0.414049	0.252343		-0.017103		0.00295074	0.0693037	0.0599665	0.195292	0.331773	0.113807	0.272094	0.556004	0.291178	0.213508
777	1.11507		-0.0144954	0.0387417	0.115112	0.222918	0.41852	0.251197		-0.0217431		0.0141929	0.0737477	0.0530068	0.20827	0.334605	0.111231	0.281672	0.555368	0.286044	0.216349
778	1.12181		-0.0187836	0.038465	0.114376	0.220419	0.413671	0.240098		-0.0281753		0.00367604	0.0825361	0.0583106	0.198474	0.336093	0.104744	0.290188	0.537154	0.270817	0.209379
779	1.12855		-0.0192251	0.016964	0.124096	0.215997	0.403286	0.238745		-0.0288376		-0.0323051	0.0720766	0.04956	0.2359	0.333089	0.0989048	0.281548	0.525025	0.272645	0.204845
780	1.13528		-0.0151389	0.00829321	0.128022	0.21508	0.390088	0.232421		-0.0227083		-0.0444821	0.0693037	0.042946	0.255637	0.330765	0.0993951	0.26953	0.510646	0.264627	0.200214
781	1.14202		-0.0138533	0.0104232	0.126222	0.210878	0.384873	0.228929		-0.0207799		-0.0480134	0.0737477	0.0430122	0.251037	0.325204	0.0965525	0.258851	0.510896	0.254683	0.203174
782	1.14876		-0.011883	0.0123167	0.13079	0.204443	0.382897	0.225765		-0.0178244		-0.0468294	0.0825361	0.0420376	0.263919	0.317548	0.0913389	0.261327	0.504468	0.247015	0.204515
783	1.1555		-0.00725214	0.0138235	0.114662	0.201011	0.388246	0.222465		-0.0108782		-0.0368381	0.0720766	0.0300625	0.241561	0.316947	0.0850753	0.269399	0.507093	0.237587	0.207342
784	1.16223		-0.00281744	0.0174513	0.116909	0.20068	0.373288	0.220278		-0.00422616		-0.0468294	0.10657	0.0278106	0.250557	0.31388	0.0874795	0.252027	0.494548	0.238494	0.202062
785	1.16897		-0.00280565	0.0181725	0.107656	0.199752	0.362901	0.215123		-0.00420847		-0.0368381	0.0959208	0.0267335	0.229039	0.308914	0.0905899	0.230648	0.495154	0.232903	0.197343
786	1.17571		-0.00785891	0.0276123	0.108784	0.195912	0.3622	0.210029		-0.0117884		-0.0134476	0.0788539	0.0269381	0.231553	0.299235	0.0925892	0.224602	0.499798	0.225194	0.194865
787	1.18245		-0.0118174	0.0392109	0.111138	0.192327	0.363286	0.206478		-0.017726		-0.00570427	0.110347	0.031574	0.230485	0.295602	0.0890514	0.213793	0.512779	0.22242	0.190536
788	1.18918		-0.0121371	0.0527166	0.105223	0.192968	0.359596	0.210647		-0.0182057		0.0160522	0.115757	0.0273688	0.222004	0.295867	0.0900691	0.213746	0.505445	0.229513	0.191781
789	1.19592		-0.0127418	0.0365551	0.118742	0.189175	0.357016	0.209827		-0.0191127		-0.0134476	0.118164	0.0665965	0.196959	0.292198	0.0861519	0.212637	0.501395	0.234488	0.185165
790	1.20266		-0.0138074	0.0380139	0.108585	0.185869	0.355597	0.207971		-0.0207111		-0.00570427	0.10657	0.0576983	0.184916	0.289154	0.0825833	0.219812	0.491382	0.234134	0.181809
791	1.2094		-0.0149254	0.0446176	0.116366	0.18379	0.356906	0.200947		-0.0223882		0.0160522	0.0959208	0.0672199	0.190085	0.286583	0.080997	0.226732	0.487079	0.22383	0.178064
792	1.21613		-0.0109122	0.0470239	0.123839	0.182043	0.272729	0.200402		-0.0163683		0.0253756	0.0788539	0.0569592	0.224159	0.281045	0.0830406	0.233232	0.624452	0.218299	0.182506
793	1.22287		-0.00714337	0.0647604	0.113377	0.181139	0.276213	0.19242		-0.010715		0.0453948	0.110347	0.0666994	0.183394	0.279682	0.0825966	0.240474	0.623903	0.210279	0.174562
794	1.22961		-0.0111213	0.0845255	0.130819	0.180826	0.281092	0.196916		-0.016682		0.07967	0.115757	0.0733975	0.216952	0.279691	0.0819613	0.250506	0.623355	0.220474	0.173358
795	1.23635		-0.0155603	0.0996917	0.1097	0.180835	0.283446	0.200875		-0.0233404		0.112826	0.118164	0.0675658	0.1729	0.278753	0.0829168	0.255488	0.622806	0.230895	0.170855
796	1.24309		-0.020012	0.10095	0.118313	0.178908	0.283048	0.197572		-0.0300179		0.125434	0.0763402	0.0687353	0.19268	0.275647	0.0821704	0.254966	0.622258	0.231622	0.163523
797	1.24982		-0.0207473	0.0993042	0.13874	0.177413	0.280762	0.197093		-0.0311209		0.131173	0.0611143	0.0803923	0.226261	0.271025	0.0838004	0.250668	0.62171	0.231322	0.162865
798	1.25656		-0.0220181	0.101241	0.12432	0.172914	0.285048	0.196806		-0.0330271		0.135047	0.0611143	0.076656	0.195817	0.268063	0.0777639	0.259515	0.621161	0.224871	0.168742
799	1.2633		-0.0195771	0.113112	0.135278	0.168566	0.28887	0.192843		-0.0293657		0.149758	0.0763402	0.0712508	0.231319	0.267971	0.0691615	0.267433	0.620613	0.213804	0.171881
800	1.27004		-0.0181666	0.113552	0.114096	0.16849	0.290618	0.18922		-0.0272499		0.159669	0.0611143	0.0719422	0.177326	0.269045	0.0679359	0.271204	0.620065	0.212492	0.165949
801	1.27677		-0.0141762	0.120931	0.12209	0.169547	0.287869	0.190711		-0.0212642		0.174428	0.0611143	0.0678554	0.203442	0.269584	0.0695087	0.265981	0.619516	0.217034	0.164387
802	1.28351		-0.0127449	0.127019	0.133382	0.167091	0.287498	0.192861		-0.0191174		0.193053	0.0709104	0.0667055	0.233398	0.26354	0.0706423	0.265512	0.618968	0.226358	0.159363
803	1.29025		-0.0122917	0.136149	0.136807	0.164283	0.284067	0.194832		-0.0184375		0.203199	0.0781659	0.0578952	0.255176	0.257906	0.0706608	0.258925	0.618419	0.223563	0.166101
804	1.29699		-0.00986741	0.139585	0.150566	0.164416	0.280396	0.192946		-0.0148011		0.20777	0.0832816	0.0678554	0.274632	0.256807	0.0720248	0.251856	0.617871	0.224921	0.160972
805	1.30372		-0.00523443	0.144366	0.150797	0.164033	0.273077	0.199457		-0.00785165		0.213122	0.090803	0.0667055	0.276935	0.258799	0.069268	0.237492	0.617323	0.23558	0.163335
806	1.31046		0.00607356	0.152862	0.138718	0.162605	0.270831	0.203541		0.00911034		0.228813	0.087734	0.0578952	0.259951	0.257027	0.0681843	0.233274	0.616774	0.243408	0.163673
807	1.3172		0.0118872	0.160371	0.143517	0.159554	0.26889	0.20634		0.0178307		0.250349	0.0761208	0.0631823	0.264019	0.252098	0.067011	0.229666	0.616226	0.246991	0.165689
808	1.32394		0.0142376	0.155334	0.142514	0.155558	0.265217	0.211494		0.0213564		0.2579	0.0526386	0.0631823	0.261511	0.246467	0.0646499	0.222595	0.615677	0.25979	0.163197
809	1.33067		0.0156693	0.152796	0.0888199	0.152763	0.264829	0.213523		0.023504		0.262254	0.0338531	0.0631679	0.254596	0.243293	0.0622328	0.222094	0.615129	0.265868	0.161178
810	1.33741		0.0152326	0.154638	0.0892753	0.150136	0.265916	0.218084		0.0182791		0.262355	0.0533371	0.0639269	0.254596	0.240003	0.0602699	0.224542	0.614581	0.270162	0.166006
811	1.34415		0.0232717	0.154569	0.141178	0.150251	0.263446	0.221345		0.0279261		0.270684	0.042584	0.0587452	0.264827	0.239233	0.0612684	0.219875	0.614032	0.281202	0.161488
812	1.35089		0.0221832	0.156589	0.145172	0.152832	0.260034	0.219214		0.0266199		0.273446	0.0184452	0.0654681	0.264728	0.241567	0.0640974	0.213326	0.613484	0.281107	0.157322
813	1.35762		0.0181953	0.152395	0.162886	0.153198	0.25736	0.218863		0.027293		0.263913	0.0153682	0.0795041	0.287958	0.239399	0.0669969	0.208253	0.612935	0.283018	0.154708
814	1.36436		0.010806	0.158463	0.0989445	0.148318	0.259554	0.220131		0.016209		0.26748	0.0408556	0.0800423	0.254596	0.23437	0.0622656	0.212915	0.612387	0.278802	0.16146
815	1.3711		0.00726053	0.158267	0.0967739	0.144798	0.26212	0.216756		0.0108908		0.265217	0.0379712	0.0764246	0.254596	0.23124	0.0583556	0.21832	0.611839	0.27071	0.162803
816	1.37784		0.008186	0.150841	0.0949252	0.142451	0.264317	0.217531		0.012279		0.25769	0.0350869	0.0733434	0.254596	0.232364	0.0525382	0.22299	0.61129	0.273197	0.161865
817	1.38457		0.00702007	0.147959	0.0935443	0.140282	0.264281	0.217659		0.0105301		0.253406	0.0322026	0.0710419	0.254596	0.231125	0.0494382	0.223192	0.610742	0.278523	0.156794
818	1.39131		0.00691894	0.139723	0.0915722	0.137404	0.263228	0.213309		0.0103784		0.244536	0.0293182	0.0677552	0.254596	0.226166	0.0486417	0.22136	0.610194	0.275526	0.151093
819	1.39805		0.00303932	0.136117	0.0909439	0.137474	0.266199	0.206578		0.00455897		0.241855	0.0264339	0.0667079	0.254596	0.224812	0.0501368	0.227576	0.609645	0.263697	0.14946
820	1.40479		-0.00326635	0.13696	0.0872945	0.135496	0.267586	0.205413		-0.00489952		0.231636	0.0235496	0.0606256	0.254596	0.220812	0.0501791	0.230623	0.609097	0.260356	0.15047
821	1.41152		-0.00442461	0.127541	0.0870501	0.135321	0.264255	0.209008		-0.00663692		0.211557	0.0206652	0.0602183	0.254596	0.216893	0.0537493	0.224236	0.608548	0.264436	0.15358
822	1.41826		-0.00917379	0.119643	0.0883586	0.13575	0.332854	0.209794		-0.0137607		0.201377	0.0177809	0.0623991	0.254596	0.218097	0.0534036	0.23037	0.435338	0.267717	0.151871
823	1.425		-0.0133819	0.101673	0.0889699	0.134744	0.336593	0.209698		-0.0200728		0.178736	0.0148966	0.0634179	0.254596	0.215839	0.053649	0.234541	0.438645	0.263325	0.156071
824	1.43174		-0.0150761	0.100575	0.0876984	0.132588	0.338188	0.201213		-0.0226141		0.151655	0.0379712	0.0612987	0.254596	0.213979	0.0511976	0.235875	0.440501	0.246915	0.15551
825	1.43848		-0.0149375	0.0893634	0.0872998	0.129666	0.332157	0.197165		-0.0224063		0.126548	0.0379712	0.0606344	0.254596	0.212616	0.0467155	0.226712	0.437601	0.234503	0.159827
826	1.44521		-0.0127228	0.0825609	0.0865551	0.128332	0.319906	0.20091		-0.0190842		0.117118	0.0379712	0.0593932	0.254596	0.211774	0.0448902	0.205356	0.434455	0.2392	0.162621
827	1.45195		-0.00960433	0.0737151	0.0814335	0.126954	0.317494	0.2017		-0.0144065		0.121132	0.0379712	0.0508572	0.254596	0.207191	0.046717	0.205915	0.429073	0.243755	0.159644
828	1.45869		-0.00624663	0.0742465	0.0818465	0.127594	0.30944	0.202175		-0.00936994		0.122194	0.0379712	0.0515456	0.254596	0.205916	0.0492724	0.197909	0.420971	0.250067	0.154282
829	1.46543		-0.00534325	0.0773911	0.0819919	0.130654	0.295811	0.206533		-0.00801488		0.114215	0.0379712	0.0517879	0.254596	0.208411	0.0528968	0.178818	0.412803	0.261295	0.151772
830	1.47216		-0.00481114	0.0762673	0.0782242	0.131613	0.290081	0.208828		-0.00721671		0.112074	0.0379712	0.0455084	0.254596	0.207996	0.0552291	0.175626	0.404536	0.263605	0.15405
831	1.4789		-0.00620759	0.0544182	0.0731306	0.130491	0.285586	0.206889		-0.00931139		0.10417	-0.00529377	0.037019	0.254596	0.207458	0.0535237	0.176774	0.394399	0.251447	0.162332
832	1.48564		-0.00724607	0.0600155	0.0682723	0.130669	0.280739	0.203399		-0.0108691		0.103033	-0.00916598	0.0289219	0.254596	0.209715	0.0516229	0.181939	0.379539	0.234448	0.17235
833	1.49238		-0.00797792	0.0595619	0.0687975	0.128292	0.276049	0.201522		-0.0119669		0.102659	-0.0100217	0.0297972	0.254596	0.209652	0.046932	0.180843	0.371254	0.233491	0.169552
834	1.49911		-0.00731946	0.0620716	0.0697326	0.126838	0.268585	0.203781		-0.0109792		0.107559	0.0185429	0.0313558	0.254596	0.209491	0.0441842	0.173997	0.363173	0.239562	0.168
835	1.50585		-0.0116388	0.0768743	0.0634552	0.125702	0.263485	0.197166		-0.0174582		0.110178	0.0439792	0.0208934	0.254596	0.207299	0.0441053	0.169615	0.357355	0.23437	0.159962
836	1.51259		-0.0139773	0.068073	0.0647009	0.123958	0.26095	0.18861		-0.0209659		0.105268	0.018805	0.0229696	0.254596	0.20374	0.0441758	0.167442	0.354457	0.221188	0.156032
837	1.51933		-0.0140046	0.0608163	0.0629209	0.121013	0.253335	0.182155		-0.0210068		0.10103	0.017867	0.020003	0.254596	0.19817	0.0438558	0.162513	0.344157	0.213228	0.151083
838	1.52606		-0.0124569	0.0633729	0.067365	0.120951	0.24857	0.181657		-0.0186853		0.105805	0.0185429	0.0277103	0.253694	0.198376	0.0435266	0.157793	0.339348	0.212121	0.151193
839	1.5328		-0.0100825	0.0734603	0.111586	0.121999	0.230551	0.177978		-0.0151237		0.108885	0.0439792	0.0324732	0.230256	0.201592	0.042406	0.126949	0.334153	0.207869	0.148087
840	1.53954		-0.00993052	0.0727712	0.116578	0.122212	0.223737	0.171607		-0.0148958		0.113676	0.018805	0.0391724	0.232687	0.203347	0.0410756	0.110252	0.337222	0.198617	0.144597
841	1.54628		-0.0126833	0.0725204	0.117099	0.121781	0.228115	0.168696		-0.0190249		0.107419	0.017867	0.043181	0.227977	0.206031	0.0375308	0.113541	0.342689	0.190938	0.146454
842	1.55301		-0.0105726	0.0714995	0.107111	0.119841	0.19424	0.169153		-0.0158589		0.105762	0.0277659	0.0472794	0.196859	0.205639	0.0340421	0.0751227	0.350919	0.191831	0.146475
843	1.55975		-0.00703157	0.0742239	0.102082	0.11402	0.187659	0.168074		-0.0105474		0.106615	0.0350017	0.0460317	0.186156	0.199223	0.0288167	0.0495423	0.350547	0.189369	0.146779
844	1.56649		-0.00319353	0.0680755	0.093413	0.112326	0.189719	0.170586		-0.00479029		0.100965	0.0109992	0.0431733	0.168772	0.196659	0.0279925	0.0653877	0.346744	0.193641	0.14753
845	1.57323		-0.00132593	0.0644788	0.0881655	0.112844	0.166623	0.172089		-0.00198889		0.100455	0.00330682	0.0417735	0.157754	0.195175	0.0305123	-0.0225597	0.344526	0.199836	0.144342
846	1.57996		0.000920465	0.059108	0.0882614	0.112278	0.172236	0.170529		0.0013807		0.0936357	0.00666707	0.0450356	0.1531	0.192881	0.0316749	0.0110266	0.338958	0.198797	0.142261
847	1.5867		0.00228838	0.0578649	0.0818168	0.113634	0.168961	0.167664		0.00343256		0.092463	0.0069455	0.0429023	0.140189	0.192825	0.0344417	-0.0170584	0.346452	0.18928	0.146049
848	1.59344		0.00276754	0.0590723	0.0729647	0.113708	0.172832	0.164721		0.00415131		0.0923507	0.000217935	0.0371272	0.126721	0.192134	0.0352808	-0.0131236	0.352227	0.180671	0.14877
849	1.60018		0.00509521	0.0575365	0.0761532	0.1123	0.18028	0.163228		0.00764281		0.0883496	0.00135275	0.0374307	0.134237	0.190443	0.0341563	0.014936	0.353093	0.178503	0.147953
850	1.60691		0.0104321	0.0586504	0.069027	0.109032	0.165562	0.162091		0.0156481		0.0911712	0.0096128	0.0287239	0.129482	0.187826	0.0302378	-0.0450316	0.35364	0.175298	0.148883
851	1.61365		0.00993205	0.0567585	0.0618188	0.104632	0.167837	0.160048		0.0148981		0.0902471	0.00677592	0.0252021	0.116744	0.183223	0.0260406	-0.0439915	0.357669	0.174013	0.146083
852	1.62039		0.0105351	0.0553665	0.0643506	0.101814	0.183724	0.157873		0.0158026		0.0871807	0.00597724	0.0268483	0.120604	0.178971	0.0246574	0.0280669	0.353415	0.173569	0.142178
853	1.62713		0.0105631	0.0541856	0.0620265	0.0981604	0.194455	0.159864		0.0158446		0.0903545	0.00416524	0.021591	0.12268	0.171491	0.0248303	0.0856641	0.346078	0.177737	0.141991
854	1.63387		0.00909995	0.0638015	0.0626249	0.0999864	0.195271	0.160356		0.0136499		0.093456	0.0237993	0.0210979	0.124915	0.174672	0.0253007	0.0965633	0.34226	0.182694	0.138019
855	1.6406		0.00899529	0.0670657	0.0674589	0.098126	0.201227	0.157531		0.0134929		0.0946943	0.0363597	0.0232366	0.133792	0.171828	0.0244241	0.115368	0.34477	0.181709	0.133353
856	1.64734		0.00903186	0.070979	0.0697191	0.100964		0.155955		0.0135478		0.0922082	0.0394497	0.0174252	0.14816	0.177038	0.0248905		0.342958	0.176335	0.135575
857	1.65408		0.00813497	0.0711895	0.0682326	0.105795		0.156316		0.0122025		0.0887397	0.0362221	0.0161654	0.146333	0.185179	0.0264102		0.338608	0.171761	0.140871
858	1.66082		0.00594474	0.0721441	0.074555	0.108536		0.155517		0.00891711		0.0877398	0.0422673	0.0258096	0.147673	0.189651	0.0274206		0.340498	0.17006	0.140973
859	1.66755		0.00796317	0.0724032	0.0823067	0.109693		0.154124		0.0119448		0.0851677	0.0453246	0.0369187	0.150389	0.192448	0.026938		0.343577	0.164621	0.143627
860	1.67429		0.00854401	0.0715417	0.084963	0.110535		0.152944		0.012816		0.08416	0.0457332	0.0466823	0.142384	0.194473	0.0265974		0.347155	0.163569	0.142319
861	1.68103		0.00768919	0.0730959	0.0801154	0.110953		0.15767		0.0115338		0.0871768	0.048639	0.0475537	0.128958	0.194677	0.0272297		0.350861	0.171295	0.144046
862	1.68777		0.00823257	0.0729451	0.0773736	0.114088		0.15199		0.0123489		0.0843164	0.0551907	0.0482532	0.121054	0.20142	0.0267555		0.355153	0.172026	0.131953
863	1.6945		0.00829502	0.0701295	0.0726588	0.117141		0.152232		0.0124425		0.0841476	0.0498226	0.048652	0.108669	0.207763	0.0265182		0.356969	0.166458	0.138006
864	1.70124		0.00656926	0.0699016	0.0723011	0.117174		0.15288		0.00985389		0.0825862	0.0427483	0.0472655	0.109855	0.207988	0.0263612		0.354899	0.162585	0.143175
865	1.70798		0.0086176	0.0708901	0.0725756	0.121008		0.161243		0.0129264		0.0841843	0.0403832	0.0503335	0.105939	0.216326	0.0256895		0.358998	0.165514	0.156971
866	1.71472		0.00543056	0.0726925	0.0665282	0.127821		0.165735		0.00814585		0.0861625	0.048237	0.0436578	0.100834	0.230464	0.025179		0.366726	0.169749	0.161721
867	1.72145		0.000382777	0.0724849	0.0712379	0.130331		0.164459		0.000574165		0.0871581	0.0459722	0.0472922	0.107156	0.234809	0.0258537		0.378343	0.169375	0.159544
868	1.72819		0.00035562	0.070168	0.0710272	0.135825		0.16257		0.00053343		0.0837	0.0534956	0.0432395	0.112709	0.245386	0.0262635		0.383818	0.167952	0.157187
869	1.73493		-0.00135258	0.0687628	0.0624386	0.142798		0.167615		-0.00202888		0.0822322	0.0594481	0.0377167	0.0995215	0.259063	0.026533		0.389743	0.173556	0.161674
870	1.74167		-0.00596639	0.0646175	0.0585056	0.14735		0.171565		-0.00894959		0.0828894	0.0582005	0.0323424	0.0977505	0.267738	0.0269617		0.394001	0.182557	0.160574
871	1.7484		-0.00669304	0.0647097	0.0581282	0.15198		0.174812		-0.0100396		0.0812059	0.0620894	0.0290308	0.101774	0.276212	0.0277478		0.389035	0.190768	0.158857
872	1.75514		-0.00607503	0.0639192	0.0503962	0.148791		0.176821		-0.00911255		0.0752058	0.0617022	0.0206679	0.0949887	0.267735	0.0298467		0.383114	0.195518	0.158123
873	1.76188		-0.00845824	0.0606155	0.0459844	0.148539		0.179266		-0.0126874		0.0717763	0.0543082	0.0153153	0.0919879	0.263838	0.0332406		0.379348	0.200659	0.157873
874	1.76862		-0.0114239	0.0548872	0.0339337	0.152285		0.179503		-0.0171359		0.0683576	0.0463528	0.0115245	0.0675476	0.269545	0.0350257			0.202592	0.156415
875	1.77535		-0.0104906	0.0510884	0.0346605	0.150763		0.180578		-0.015736		0.061814	0.0448069	0.014247	0.0652807	0.266404	0.0351215			0.202914	0.158243
876	1.78209		-0.0122552	0.0527447	0.0391379	0.151266		0.183497		-0.0183828		0.0594011	0.0561077	0.0139951	0.0768521	0.266438	0.0360928			0.202558	0.164435
877	1.78883		-0.014966	0.0528064	0.0433107	0.14931		0.128429		-0.0224491		0.0566073	0.0518401	0.0158191	0.084548	0.264122	0.0344983			0.192643
878	1.79557		-0.0162381	0.0547463	0.0452956	0.153517		0.125544		-0.0243572		0.052853	0.0517694	0.0218175	0.0805129	0.273241	0.0337936			0.188317
879	1.8023		-0.0176161	0.0512605	0.0445575	0.152948		0.128045		-0.0264241		0.0496379	0.0424593	0.0211895	0.0796094	0.26956	0.0363359			0.192068
880	1.80904		-0.0186114	0.0510709	0.052428	0.157028		0.132799		-0.027917		0.0483897	0.0376283	0.0264915	0.0913328	0.27219	0.0418657			0.199199
881	1.81578		-0.0163223	0.0487281	0.0589505	0.189504				-0.0244835		0.0460194	0.0356318	0.0222007	0.114075	0.284255
882	1.82252		-0.0151833	0.0408179	0.0553125	0.191653				-0.022775		0.0472973	0.00952229	0.0188871	0.109951	0.28748
883	1.82926		-0.0128346	0.0392385	0.060495	0.167123				-0.0192519		0.0489936	0.00375924	0.0215014	0.118985	0.125342
884	1.83599		-0.00718927	0.0462151	0.059349	0.178044				-0.0107839		0.0465514	0.0189303	0.0175625	0.122029	0.133533
885	1.84273		-0.00498611	0.0486045	0.0635862	0.18081				-0.00747917		0.046539	0.0188888	0.0196139	0.129544	0.135607
886	1.84947		-0.00673102	0.0542029	0.0616148	0.175522				-0.0100965		0.049154	0.0354682	0.0223592	0.120498	0.131641
887	1.85621		-0.00834422	0.0511891	0.0623006	0.152374				-0.0125163		0.0482261	0.0326876	0.022991	0.121265	0.114281
888	1.86294		-0.00849879	0.051264	0.0692374	0.116555				-0.0127482		0.0470445	0.0446656	0.0221179	0.139917	0.0874165
889	1.86968		-0.0129348	0.0518196	0.0824999	0.102896				-0.0194022		0.0471228	0.0448073	0.01945	0.177075	0.0771723
890	1.87642		-0.0114446	0.0546292	0.0920044	0.112012				-0.0171669		0.0468252	0.0586333	0.00841625	0.217387	0.0840092
891	1.88316		-0.00818713	0.0524892	0.0974321	0.122667				-0.0122807		0.0469498	0.0684548	0.00363367	0.23813	0.0920003
892	1.88989		-0.00647211	0.0506094	0.104641	0.117744				-0.00970817		0.0472122	0.0716717	0.00262422	0.257666	0.0883081
893	1.89663		-0.00368925	0.0515179	0.109697	0.12639				-0.00553388		0.0479648	0.0788581	0.00159786	0.271845	0.0947924
894	1.90337		0.00106454	0.0406555	0.108042	0.102004				0.00159681			0.0853886	-0.00339284	0.275195	0.0765027
895	1.91011		0.00458059	0.048568	0.104199	0.0833661				0.00687089			0.0988765	-0.010917	0.276874	0.0625246
896	1.91684		0.00893637	0.0644154	0.11171	0.0753911				0.0134045			0.140589	-0.0102026	0.29458	0.0565434
897	1.92358		0.00911144	0.0613457	0.109412	0.0694515				0.0136672			0.130121	-0.0136402	0.29399	0.0520886
898	1.93032		0.00649413	0.0474367	0.100641					0.00974119			0.0898321	-0.0193369	0.280608
899	1.93706		0.00789266	0.0460153	0.0973712					0.011839			0.0853886	-0.0277533	0.285058
900	1.94379		0.0120413	0.0509308	0.0909454					0.0180619			0.0988765	-0.0333719	0.277421
901	1.95053		0.00943752	0.0643555	0.0987738					0.0141563			0.140589	-0.0347737	0.299095
902	1.95727		0.00776241	0.0838717	0.107208					0.0116436			0.130121	-0.034237	0.319376
903	1.96401		0.0072521	0.070871	0.114423					0.0108781			0.0898321	-0.0313984	0.333155
904	1.97074		0.00674955	0.0550145	0.0576096					0.0101243			0.0598157	-0.0271675
905	1.97748		0.00265962	0.0604365	0.0667102					0.00398942			0.0598157	-0.0287759
906	1.98422		0.00173696	0.055207	0.0636056					0.00260544			0.0428401	-0.0332748
907	1.99096		0.00350248	0.0498895	0.0609017					0.00525372			0.0444408	-0.0364544
908	1.9977		0.00318467	0.0465926	-0.0315916					0.00477701			0.0475823	-0.0421222
909	2.00443		0.00106215	0.0477916	-0.0337295					0.00159322			0.0521979	-0.0449727
910	2.01117		0.000934778	0.0451258	-0.0352053					0.00140217			0.0491185	-0.0469405
911	2.01791		-0.000234368	0.0451258	-0.0346664					-0.000351552			0.0491185	-0.0462219
912	2.02465		-0.00128454	0.0623767	-0.0362024					-0.00192681			0.0817167	-0.0482699
913	2.03138		-0.00379154	0.0668388						-0.00568731			0.0905102
914	2.03812		-0.0100881	0.0668388						-0.0151322			0.0905102
915	2.04486		-0.0116674	0.0452533						-0.0175011			0.0700732
916	2.0516		-0.0119351	0.0320793						-0.0179026			0.0395099
917	2.05833		-0.00986753	0.0381925						-0.0148013			0.0466114
918	2.06507		-0.00955198	0.0412639						-0.014328			0.0297901
919	2.07181		-0.00757167	0.04398						-0.0113575			0.0335448
920	2.07855		-0.00973269							-0.014599
921	2.08528		-0.0123035							-0.0184553
922	2.09202		-0.01387							-0.020805
923	2.09876		-0.0153401							-0.0230102
924	2.1055		-0.0216369							-0.0324554
925	2.11223		-0.0256436							-0.0384654
926	2.11897		-0.0267381							-0.0401071
927	2.12571		-0.0248306							-0.0372459
928	2.13245		-0.0176694							-0.0265041
929	2.13918		-0.0160074							-0.0240111
930	2.14592		-0.0128725							-0.0193088
931	2.15266		-0.00762857							-0.0114429
932	2.1594		-0.00704546							-0.0105682
933	2.16613		-0.00545623							-0.00818434
934	2.17287		-0.00478398							-0.00717597
935	2.17961		-0.00227167							-0.00340751
936	2.18635		-0.000194364							-0.000291546
937	2.19309		0.00378014							0.00567022
938	2.19982		0.00909184							0.0136378
939	2.20656		0.0148196							0.0222294
940	2.2133		0.0191895							0.0287843
941	2.22004		0.0202988							0.0304482
942	2.22677		0.0182668							0.0274002
943	2.23351		0.0206136							0.0309204
944	2.24025		0.0243111							0.0364667
945	2.24699		0.0222712							0.0334068
946	2.25372		0.0236758							0.0355136
947	2.26046		0.0266499							0.0399748
948	2.2672		0.0357966							0.0536949
949	2.27394		0.0391443							0.0587165
950	2.28067		0.0444377							0.0666565
951	2.28741		0.0133867							0.021439
952	2.29415		0.0107543							0.0164461
953	2.30089		0.0106902							0.0172934
954	2.30762		0.00695894							0.0109033
955	2.31436		0.00668349							0.00992427
956	2.3211		0.00687991							0.0100228
957	2.32784		0.00905057							0.0131501
958	2.33457		0.0104027							0.0144473
959	2.34131		0.0127671							0.0153206
960	2.34805		0.00958402							0.0115008
961	2.35479		0.00681269							0.00817523
962	2.36152		0.00691609							0.00518707
963	2.36826		0.0112767							0.00845751
964	2.375		0.0181686							0.0136264
965	2.38174		0.0212929							0.0159697
966	2.38848		0.0253012							0.0189759
967	2.39521		0.0236719							0.0177539
968	2.40195		0.0272655							0.0204491
969	2.40869		0.0295281							0.022146
970	2.41543		0.0329978							0.0247484
971	2.42216		0.0423565							0.0317674
972	2.4289		0.0515745							0.0386809
973	2.43564		0.0539071							0.0404304
974	2.44238		0.0550189							0.0412642
975	2.44911		0.057716							0.043287
976	2.45585		0.0577463							0.0433097
977	2.46259

## Sheet: Fig.4g-h
		average strain profile
		micro-accommodation						micro-disaccommodation
		70-75y	50-55y	40-45y	30-35y	25-30y	20-25y	70-75y	50-55y	40-45y	30-35y	25-30y	20-25y
	average strain cortex	0.0249071	0.102108	0.0924708	0.249431	0.198346	0.0973393	0.0268751	0.116115	0.104787	0.224889	0.30217	0.246503
	average strain nucleus	0.00215944	0.0991393	0.178594	0.471482	0.434786	0.227899	0.0112469	0.113544	0.282407	0.496975	0.617323	0.495641
	ratio cort:nuc	11.5341	1.02994	0.517772	0.529037	0.456191	0.427116	2.38955	1.02264	0.37105	0.452517	0.489485	0.497342
